# Supplementary material for: Enhanced location tracking in sensor fusion-assisted virtual reality micro-manipulation environments
Source: PLoS One. 2021 Dec 28;16(12):e0261933. doi: 10.1371/journal.pone.0261933 (PMC8714085; doi:10.1371/journal.pone.0261933)
Supplement: S1 File — (ZIP) [file pone.0261933.s001.zip]

Archive with 39 entries (35 files):
- Motorized/
- Motorized/RawMotorizedXaxis.csv
- Motorized/RawMotorizedYaxis.csv
- Point to point/
- Point to point/RawStationary.csv
- Printed circle/
- Printed circle/Participant10NoVRRaw.csv
- Printed circle/Participant11NoVRRaw.csv
- Printed circle/Participant12NoVRRaw.csv
- Printed circle/Participant13NoVRRaw.csv
- Printed circle/Participant14NoVRRaw.csv
- Printed circle/Participant15NoVRRaw.csv
- Printed circle/Participant1NoVRRaw.csv
- Printed circle/Participant2NoVRRaw.csv
- Printed circle/Participant3NoVRRaw.csv
- Printed circle/Participant4NoVRRaw.csv
- Printed circle/Participant5NoVRRaw.csv
- Printed circle/Participant6NoVRRaw.csv
- Printed circle/Participant7NoVRRaw.csv
- Printed circle/Participant8NoVRRaw.csv
- Printed circle/Participant9NoVRRaw.csv
- Printed circle/RMSE and cross correlation results of printed circle.xlsx
- VR circle/
- VR circle/Participant10_VR_OnRaw.csv
- VR circle/Participant11_VR_OnRaw.csv
- VR circle/Participant12_VR_OnRaw.csv
- VR circle/Participant13_VR_OnRaw.csv
- VR circle/Participant14_VR_OnRaw.csv
- VR circle/Participant15_VR_OnRaw.csv
- VR circle/Participant1_VR_OnRaw.csv
- VR circle/Participant2_VR_OnRaw.csv
- VR circle/Participant3_VR_OnRaw.csv
- VR circle/Participant4_VR_OnRaw.csv
- VR circle/Participant5_VR_OnRaw.csv
- VR circle/Participant6_VR_OnRaw.csv
- VR circle/Participant7_VR_OnRaw.csv
- VR circle/Participant8_VR_OnRaw.csv
- VR circle/Participant9_VR_OnRaw.csv
- VR circle/RMSE and cross correlation results of VR circle.xlsx
