# Supplementary material for: Enhanced location tracking in sensor fusion-assisted virtual reality micro-manipulation environments
Source: PLoS One. 2021 Dec 28;16(12):e0261933. doi: 10.1371/journal.pone.0261933 (PMC8714085; doi:10.1371/journal.pone.0261933)
Supplement: S1 File — (ZIP) [file pone.0261933.s001.zip › Motorized/RawMotorizedXaxis.csv]

Reference	Kalman Off	Kalman On	KCov	Kgain	Time
0.021924	0	0	0.0057516	0.19172	0
0.020517	4.29E-11	4.14E-11	0.0056645	0.18882	0.022
0.019238	4.29E-11	4.14E-11	0.0055773	0.18591	0.041
0.059601	1.71E-10	8.28E-11	0.0059969	0.1999	0.12
0.096689	2.14E-10	1.24E-10	0.0061405	0.20468	0.174
0.10599	2.57E-10	1.24E-10	0.0058802	0.19601	0.188
0.11178	2.57E-10	1.66E-10	0.0056646	0.18882	0.197
0.16222	3.00E-10	1.66E-10	0.0060082	0.20027	0.27
0.19744	3.00E-10	2.07E-10	0.0060341	0.20114	0.312
0.20722	3.00E-10	2.07E-10	0.005816	0.19387	0.327
0.21727	3.00E-10	2.48E-10	0.005672	0.18907	0.344
0.22613	3.43E-10	2.48E-10	0.0055474	0.18491	0.358
0.27895	4.29E-10	2.90E-10	0.005946	0.1982	0.437
0.32219	4.71E-10	3.31E-10	0.0060627	0.20209	0.488
0.34205	5.14E-10	3.72E-10	0.0058965	0.19655	0.51
0.40254	6.00E-10	4.14E-10	0.0061484	0.20495	0.576
0.45393	6.43E-10	4.55E-10	0.0061241	0.20414	0.617
0.47741	6.86E-10	4.97E-10	0.0058957	0.19652	0.634
0.50022	6.86E-10	5.38E-10	0.0057301	0.191	0.651
0.51742	7.29E-10	5.79E-10	0.0055793	0.18598	0.664
0.61269	8.14E-10	6.21E-10	0.0058588	0.19529	0.731
0.68225	9.00E-10	6.62E-10	0.0059446	0.19815	0.778
0.70944	9.43E-10	7.03E-10	0.0057662	0.19221	0.795
0.73906	9.86E-10	7.45E-10	0.0056461	0.1882	0.814
0.76886	9.86E-10	7.86E-10	0.0055569	0.18523	0.832
0.86728	1.11E-09	8.69E-10	0.0058024	0.19341	0.894
0.93674	1.16E-09	9.10E-10	0.0058549	0.19516	0.936
0.96845	1.20E-09	9.52E-10	0.0057141	0.19047	0.955
0.99231	1.24E-09	9.93E-10	0.005574	0.1858	0.968
1.015	1.29E-09	1.03E-09	0.0054661	0.1822	0.981
1.0346	1.29E-09	1.08E-09	0.0053769	0.17923	0.991
1.1444	1.46E-09	1.16E-09	0.0056066	0.18689	1.05
1.2381	1.54E-09	1.20E-09	0.0057569	0.1919	1.099
1.2616	1.59E-09	1.28E-09	0.0056034	0.18678	1.112
1.2884	1.59E-09	1.32E-09	0.0055033	0.18344	1.126
1.3127	1.63E-09	1.37E-09	0.0054205	0.18068	1.14
1.3384	1.67E-09	1.41E-09	0.0053626	0.17875	1.154
1.4779	1.89E-09	1.49E-09	0.0057116	0.19039	1.226
1.5618	1.97E-09	1.57E-09	0.0057965	0.19322	1.268
1.5829	2.01E-09	1.66E-09	0.0056146	0.18715	1.278
1.6103	2.06E-09	1.70E-09	0.0055057	0.18352	1.291
1.648	2.06E-09	1.78E-09	0.0054563	0.18188	1.31
1.7809	2.23E-09	1.82E-09	0.0057342	0.19114	1.372
1.8804	2.36E-09	1.90E-09	0.0058395	0.19465	1.416
1.905	2.36E-09	1.99E-09	0.0056491	0.1883	1.427
1.9488	2.40E-09	2.07E-09	0.0055707	0.18569	1.446
1.978	2.44E-09	2.11E-09	0.0054679	0.18226	1.458
2.0166	2.49E-09	2.15E-09	0.0054151	0.1805	1.474
2.1915	2.70E-09	2.28E-09	0.005791	0.19303	1.548
2.3075	2.87E-09	2.40E-09	0.005919	0.1973	1.595
2.3608	2.91E-09	2.48E-09	0.0058062	0.19354	1.618
2.3889	2.96E-09	2.52E-09	0.0056436	0.18812	1.631
2.5149	3.13E-09	2.65E-09	0.005888	0.19627	1.69
2.6032	3.21E-09	2.73E-09	0.0059421	0.19807	1.731
2.6463	3.26E-09	2.81E-09	0.0057909	0.19303	1.75
2.6917	3.34E-09	2.90E-09	0.0056827	0.18942	1.77
2.7372	3.34E-09	2.94E-09	0.0056019	0.18673	1.79
2.8949	3.56E-09	3.06E-09	0.0059488	0.19829	1.861
3.0074	3.60E-09	3.14E-09	0.0060399	0.20133	1.908
3.0498	3.64E-09	3.23E-09	0.0058419	0.19473	1.925
3.0977	3.69E-09	3.31E-09	0.0057167	0.19056	1.944
3.2499	3.81E-09	3.39E-09	0.0059675	0.19892	2.006
3.3468	3.90E-09	3.48E-09	0.005983	0.19943	2.045
3.3812	3.94E-09	3.52E-09	0.0057733	0.19244	2.06
3.415	4.03E-09	3.60E-09	0.0056195	0.18732	2.073
3.4728	4.07E-09	3.64E-09	0.0055722	0.18574	2.096
3.6088	4.20E-09	3.72E-09	0.0058052	0.19351	2.155
3.696	4.29E-09	3.81E-09	0.0058685	0.19562	2.196
3.718	4.29E-09	3.89E-09	0.0056645	0.18882	2.207
3.7379	4.33E-09	3.93E-09	0.0055131	0.18377	2.216
3.764	4.33E-09	3.97E-09	0.0054241	0.1808	2.229
3.7849	4.37E-09	4.01E-09	0.0053447	0.17816	2.239
3.8065	4.37E-09	4.06E-09	0.0052889	0.1763	2.25
3.9572	4.54E-09	4.14E-09	0.005613	0.1871	2.319
4.0579	4.67E-09	4.22E-09	0.005778	0.1926	2.368
4.0985	4.67E-09	4.26E-09	0.0056725	0.18908	2.388
4.1218	4.71E-09	4.34E-09	0.0055302	0.18434	2.398
4.1647	4.76E-09	4.39E-09	0.0054828	0.18276	2.418
4.3013	4.89E-09	4.43E-09	0.0057635	0.19212	2.479
4.3817	4.97E-09	4.51E-09	0.0058005	0.19335	2.515
4.4292	5.01E-09	4.59E-09	0.0057122	0.1904	2.538
4.4805	5.06E-09	4.63E-09	0.0056586	0.18862	2.562
4.5158	5.10E-09	4.68E-09	0.0055622	0.18541	2.578
4.6609	5.27E-09	4.76E-09	0.0058908	0.19636	2.646
4.786	5.44E-09	4.84E-09	0.0060814	0.20271	2.701
4.8232	5.44E-09	4.92E-09	0.005867	0.19557	2.717
4.8569	5.49E-09	5.01E-09	0.0057005	0.19002	2.732
5.0236	5.70E-09	5.13E-09	0.0060727	0.20242	2.806
5.1319	5.83E-09	5.26E-09	0.0061484	0.20495	2.853
5.1667	5.87E-09	5.34E-09	0.0059001	0.19667	2.868
5.1981	6.00E-09	5.42E-09	0.0057122	0.19041	2.882
5.3639	6.21E-09	5.54E-09	0.0060733	0.20244	2.956
5.4768	6.34E-09	5.67E-09	0.0061683	0.20561	3.007
5.5165	6.39E-09	5.75E-09	0.0059349	0.19783	3.025
5.5581	6.43E-09	5.88E-09	0.0057725	0.19242	3.043
5.6981	6.60E-09	5.96E-09	0.0060086	0.20029	3.105
5.8234	6.73E-09	6.08E-09	0.0061534	0.20511	3.161
5.8622	6.77E-09	6.17E-09	0.0059072	0.19691	3.177
5.918	6.81E-09	6.25E-09	0.0057826	0.19275	3.2
6.066	6.94E-09	6.33E-09	0.0059908	0.19969	3.26
6.1647	7.03E-09	6.46E-09	0.0059844	0.19948	3.299
6.1928	7.07E-09	6.50E-09	0.00575	0.19167	3.311
6.2324	7.11E-09	6.58E-09	0.0056163	0.18721	3.327
6.2675	7.11E-09	6.62E-09	0.0055061	0.18354	3.341
6.2941	7.11E-09	6.66E-09	0.0054053	0.18018	3.351
6.4683	7.33E-09	6.74E-09	0.0057054	0.19018	3.42
6.6075	7.46E-09	6.87E-09	0.0058994	0.19665	3.476
6.6751	7.54E-09	6.95E-09	0.0058154	0.19385	3.503
6.8437	7.71E-09	7.03E-09	0.0060928	0.20309	3.57
6.9395	7.84E-09	7.16E-09	0.0060493	0.20164	3.608
6.9842	7.89E-09	7.24E-09	0.0058435	0.19478	3.625
7.0232	7.93E-09	7.32E-09	0.0056786	0.18929	3.64
7.065	7.97E-09	7.37E-09	0.0055657	0.18552	3.656
7.2111	8.14E-09	7.49E-09	0.0058135	0.19378	3.719
7.3063	8.27E-09	7.57E-09	0.0058871	0.19624	3.763
7.3434	8.31E-09	7.66E-09	0.0057267	0.19089	3.78
7.3831	8.31E-09	7.74E-09	0.0056225	0.18742	3.8
7.406	8.36E-09	7.78E-09	0.0054913	0.18304	3.81
7.5361	8.53E-09	7.90E-09	0.0057237	0.19079	3.87
7.622	8.66E-09	7.99E-09	0.0057913	0.19304	3.911
7.6526	8.70E-09	8.07E-09	0.0056407	0.18802	3.926
7.6871	8.74E-09	8.11E-09	0.0055416	0.18472	3.943
7.726	8.79E-09	8.19E-09	0.0054743	0.18248	3.96
7.756	8.83E-09	8.23E-09	0.005399	0.17997	3.973
7.8968	9.04E-09	8.36E-09	0.0056713	0.18904	4.037
7.9893	9.13E-09	8.44E-09	0.005761	0.19203	4.079
8.0112	9.17E-09	8.52E-09	0.0055889	0.1863	4.089
8.0312	9.21E-09	8.61E-09	0.0054602	0.18201	4.098
8.0692	9.26E-09	8.65E-09	0.0054172	0.18057	4.116
8.0995	9.26E-09	8.69E-09	0.0053641	0.1788	4.131
8.26	9.34E-09	8.77E-09	0.0057365	0.19122	4.206
8.3383	9.39E-09	8.86E-09	0.0057505	0.19168	4.239
8.3602	9.43E-09	8.90E-09	0.0055748	0.18583	4.248
8.3817	9.43E-09	8.94E-09	0.0054477	0.18159	4.257
8.4076	9.43E-09	8.98E-09	0.0053673	0.17891	4.268
8.4368	9.47E-09	8.98E-09	0.0053159	0.1772	4.28
8.4637	9.47E-09	9.02E-09	0.005272	0.17573	4.291
8.6073	9.69E-09	9.10E-09	0.0055328	0.18443	4.351
8.7314	9.90E-09	9.19E-09	0.0057453	0.19151	4.404
8.7779	9.94E-09	9.27E-09	0.0056506	0.18835	4.423
8.8201	1.00E-08	9.35E-09	0.0055654	0.18551	4.44
8.8668	1.00E-08	9.39E-09	0.0055146	0.18382	4.46
9.0326	1.02E-08	9.52E-09	0.0059011	0.1967	4.532
9.1384	1.04E-08	9.60E-09	0.0060097	0.20032	4.577
9.1774	1.04E-08	9.68E-09	0.0058226	0.19409	4.594
9.2172	1.05E-08	9.77E-09	0.0056864	0.18955	4.611
9.3717	1.06E-08	9.89E-09	0.0059984	0.19995	4.677
9.4827	1.08E-08	1.00E-08	0.0060942	0.20314	4.724
9.5263	1.08E-08	1.01E-08	0.005897	0.19657	4.742
9.5606	1.08E-08	1.02E-08	0.0057209	0.1907	4.757
9.5938	1.08E-08	1.02E-08	0.0055898	0.18633	4.772
9.7433	1.09E-08	1.03E-08	0.0058833	0.19611	4.836
9.8326	1.10E-08	1.03E-08	0.0059113	0.19704	4.874
9.8622	1.10E-08	1.04E-08	0.0057146	0.19049	4.887
9.8928	1.11E-08	1.05E-08	0.0055767	0.18589	4.9
9.9385	1.11E-08	1.05E-08	0.0055189	0.18396	4.92
9.9912	1.11E-08	1.06E-08	0.0054956	0.18319	4.942
10.174	1.13E-08	1.06E-08	0.0059145	0.19715	5.02
10.288	1.14E-08	1.07E-08	0.0060324	0.20108	5.069
10.329	1.14E-08	1.08E-08	0.0058413	0.19471	5.086
10.359	1.14E-08	1.08E-08	0.0056631	0.18877	5.099
10.503	1.15E-08	1.09E-08	0.0059245	0.19748	5.161
10.601	1.16E-08	1.10E-08	0.0059692	0.19897	5.202
10.639	1.17E-08	1.10E-08	0.0057828	0.19276	5.218
10.675	1.17E-08	1.11E-08	0.0056399	0.188	5.233
10.701	1.17E-08	1.11E-08	0.0055264	0.18421	5.247
10.734	1.18E-08	1.12E-08	0.0054779	0.1826	5.267
10.84	1.19E-08	1.12E-08	0.0057739	0.19246	5.332
10.914	1.20E-08	1.13E-08	0.0059033	0.19678	5.38
10.951	1.20E-08	1.14E-08	0.0057872	0.19291	5.402
10.979	1.20E-08	1.14E-08	0.0056597	0.18866	5.419
11.065	1.21E-08	1.15E-08	0.0058982	0.19661	5.478
11.134	1.21E-08	1.15E-08	0.0059715	0.19905	5.523
11.161	1.22E-08	1.16E-08	0.0057878	0.19293	5.539
11.199	1.22E-08	1.16E-08	0.0057044	0.19015	5.562
11.225	1.22E-08	1.16E-08	0.0055947	0.18649	5.579
11.329	1.23E-08	1.17E-08	0.0059169	0.19723	5.648
11.411	1.24E-08	1.18E-08	0.0061305	0.20435	5.708
11.431	1.24E-08	1.18E-08	0.005884	0.19613	5.723
11.455	1.24E-08	1.18E-08	0.0057332	0.19111	5.741
11.543	1.25E-08	1.19E-08	0.0060904	0.20301	5.815
11.59	1.26E-08	1.19E-08	0.006118	0.20393	5.859
11.61	1.26E-08	1.20E-08	0.0059112	0.19704	5.879
11.631	1.26E-08	1.20E-08	0.0057713	0.19238	5.899
11.699	1.26E-08	1.20E-08	0.0060794	0.20265	5.97
11.738	1.26E-08	1.21E-08	0.0061	0.20333	6.014
11.75	1.27E-08	1.21E-08	0.0058491	0.19497	6.028
11.764	1.27E-08	1.21E-08	0.0056927	0.18976	6.044
11.772	1.27E-08	1.22E-08	0.0055344	0.18448	6.054
11.823	1.27E-08	1.22E-08	0.0058069	0.19356	6.12
11.853	1.28E-08	1.22E-08	0.0058696	0.19565	6.163
11.862	1.28E-08	1.22E-08	0.0056835	0.18945	6.176
11.873	1.28E-08	1.23E-08	0.0055831	0.1861	6.194
11.882	1.28E-08	1.23E-08	0.0054886	0.18295	6.209
11.926	1.29E-08	1.24E-08	0.0059141	0.19714	6.292
11.941	1.29E-08	1.24E-08	0.0059342	0.19781	6.332
11.946	1.29E-08	1.24E-08	0.0057313	0.19104	6.345
11.95	1.29E-08	1.24E-08	0.0055752	0.18584	6.357
11.954	1.29E-08	1.25E-08	0.0054762	0.18254	6.371
11.973	1.29E-08	1.25E-08	0.0058714	0.19571	6.45
11.98	1.29E-08	1.25E-08	0.0059622	0.19874	6.497
