# Supplementary material for: Enhanced location tracking in sensor fusion-assisted virtual reality micro-manipulation environments
Source: PLoS One. 2021 Dec 28;16(12):e0261933. doi: 10.1371/journal.pone.0261933 (PMC8714085; doi:10.1371/journal.pone.0261933)
Supplement: S1 File — (ZIP) [file pone.0261933.s001.zip › Motorized/RawMotorizedYaxis.csv]

Reference	Kalman Off	Kalman On	KCov	Kgain	Time
0.01014	0	0	0.0054911	0.18304	0
0.011741	8.57E-06	-3.31E-05	0.0057791	0.19264	0.055043
0.019769	4.29E-06	-4.97E-05	0.0057673	0.19224	0.082241
0.024495	8.57E-06	-5.38E-05	0.0056435	0.18812	0.096971
0.027314	8.57E-06	-5.38E-05	0.0055117	0.18372	0.106691
0.030542	8.57E-06	-5.38E-05	0.0054226	0.18075	0.117411
0.0384	8.57E-06	-6.21E-05	0.0054251	0.18084	0.138211
0.042418	1.71E-05	-6.21E-05	0.0053679	0.17893	0.150341
0.058554	0.000364286	-2.48E-05	0.0056153	0.18718	0.201391
0.077578	0.000347143	1.24E-05	0.0058204	0.19401	0.248381
0.081845	0.000325714	5.38E-05	0.0056747	0.18916	0.262191
0.085585	0.000222857	7.45E-05	0.0055597	0.18532	0.275091
0.089086	0.00018	7.86E-05	0.0054643	0.18214	0.286661
0.093375	0.000188571	8.69E-05	0.0054122	0.18041	0.300961
0.11186	0.000261429	8.69E-05	0.0056924	0.18975	0.355851
0.12688	0.000304286	0.000107586	0.0057773	0.19258	0.391711
0.13233	0.000347143	0.00014069	0.0056317	0.18772	0.404281
0.14064	0.000368571	0.000165517	0.0055836	0.18612	0.424181
0.14716	0.000415714	0.000198621	0.0055071	0.18357	0.439121
0.15654	0.000428571	0.000227586	0.0054678	0.18226	0.456641
0.20653	0.000548571	0.000264828	0.0057307	0.19102	0.509861
0.2484	0.00063	0.000318621	0.0058477	0.19492	0.549941
0.26256	0.000702857	0.00038069	0.0056876	0.18959	0.563211
0.28133	0.000732857	0.000434483	0.0056144	0.18715	0.581861
0.29402	0.000578571	0.000451034	0.0055066	0.18355	0.593891
0.31656	0.000561429	0.00045931	0.0054883	0.18294	0.614441
0.40187	0.000741429	0.00050069	0.0059328	0.19776	0.686891
0.43266	0.000852857	0.000558621	0.0058801	0.196	0.714111
0.4551	0.000912857	0.000616552	0.0057585	0.19195	0.732911
0.4792	0.00099	0.000674483	0.0056784	0.18928	0.753071
0.50446	0.00099	0.000724138	0.0056157	0.18719	0.773111
0.5666	0.000681429	0.000715862	0.0057833	0.19278	0.818421
0.61513	0.000677143	0.000707586	0.0058263	0.19421	0.852971
0.63798	0.000677143	0.000695172	0.0056922	0.18974	0.869031
0.65588	0.000681429	0.000682759	0.0055729	0.18576	0.882621
0.68367	0.000681429	0.000678621	0.0055414	0.18471	0.903881
0.71028	0.000917143	0.000711724	0.0055088	0.18363	0.924051
0.78145	0.000977143	0.000761379	0.0057407	0.19136	0.975961
0.82028	0.000977143	0.000794483	0.0057204	0.19068	1.002741
0.84334	0.00105	0.000831724	0.0056104	0.18701	1.018441
0.86122	0.00117	0.000885517	0.0055023	0.18341	1.030641
0.89062	0.001208571	0.00093931	0.0054766	0.18255	1.050641
0.92292	0.001234286	0.000988966	0.0054681	0.18227	1.072241
0.94421	0.001272857	0.001030345	0.0054049	0.18016	1.085641
1.0378	0.001354286	0.00110069	0.0056787	0.18929	1.141941
1.0852	0.001461429	0.001166897	0.0056804	0.18935	1.169541
1.1161	0.001478571	0.001216552	0.0055996	0.18665	1.187441
1.1373	0.001491429	0.001257931	0.005496	0.1832	1.199741
1.1612	0.001521429	0.00129931	0.0054291	0.18097	1.213541
1.1901	0.001542857	0.001336552	0.0053955	0.17985	1.229941
1.4281	0.001902857	0.001497931	0.0063445	0.21148	1.351641
1.5574	0.002125714	0.001646897	0.0065623	0.21874	1.411441
1.6486	0.002262857	0.001783448	0.006487	0.21623	1.452241
1.7055	0.00231	0.001886897	0.0062426	0.20809	1.476841
1.7439	0.002387143	0.001977931	0.0059859	0.19953	1.493441
1.7895	0.002417143	0.00206069	0.0058306	0.19435	1.513241
1.9051	0.002605714	0.002188966	0.0059724	0.19908	1.562441
1.9933	0.002644286	0.002288276	0.0059688	0.19896	1.598841
2.0246	0.00267	0.002350345	0.0057551	0.19184	1.611441
2.0581	0.002708571	0.002408276	0.0056086	0.18695	1.624741
2.1141	0.002785714	0.002478621	0.0055622	0.18541	1.646841
2.1724	0.002862857	0.002553103	0.005532	0.1844	1.669641
2.3196	0.003021429	0.002685517	0.0058105	0.19368	1.731041
2.4063	0.00309	0.002784828	0.0058557	0.19519	1.769041
2.442	0.003141429	0.002846897	0.0057022	0.19007	1.784941
2.488	0.003222857	0.002917241	0.0056204	0.18735	1.805041
2.542	0.003222857	0.002975172	0.0055764	0.18588	1.827541
2.6623	0.003402857	0.00309931	0.0057632	0.19211	1.878541
2.7567	0.003364286	0.003177931	0.0058227	0.19409	1.917241
2.8123	0.003394286	0.003223448	0.0057249	0.19083	1.938941
2.8429	0.003428571	0.003252414	0.005576	0.18587	1.950741
2.8866	0.003437143	0.003285517	0.0055031	0.18344	1.967841
2.9082	0.00345	0.003302069	0.0053936	0.17979	1.976141
2.9351	0.003475714	0.003318621	0.0053247	0.17749	1.986441
3.0596	0.003612857	0.003413793	0.0055043	0.18348	2.034641
3.1405	0.003711429	0.003488276	0.0055514	0.18505	2.065841
3.1981	0.003762857	0.003542069	0.0055224	0.18408	2.087741
3.2576	0.00381	0.003595862	0.0055121	0.18374	2.111341
3.2899	0.003831429	0.003633103	0.0054487	0.18162	2.126841
3.3121	0.003861429	0.003662069	0.0053718	0.17906	2.137841
3.4336	0.004054286	0.003798621	0.0056718	0.18906	2.200041
3.4923	0.004144286	0.003877241	0.0056809	0.18936	2.229541
3.5279	0.004212857	0.003935172	0.0055915	0.18638	2.247041
3.5699	0.004268571	0.003997241	0.0055502	0.18501	2.268141
3.6065	0.004294286	0.004051034	0.0055066	0.18355	2.287641
3.628	0.004324286	0.004088276	0.0054183	0.18061	2.299141
3.7375	0.00438	0.004195862	0.005655	0.1885	2.352941
3.798	0.004448571	0.004257931	0.0056654	0.18885	2.381941
3.8541	0.004534286	0.00432	0.0056562	0.18854	2.408941
3.9064	0.004598571	0.004382069	0.0056431	0.1881	2.435241
3.9319	0.004637143	0.004415172	0.0055318	0.18439	2.448541
3.9516	0.004684286	0.004448276	0.0054294	0.18098	2.458841
4.0664	0.004838571	0.004584828	0.0057143	0.19048	2.518241
4.1495	0.004924286	0.004667586	0.0057681	0.19227	2.553541
4.1823	0.004954286	0.004708966	0.0056239	0.18746	2.566841
4.2124	0.005005714	0.004746207	0.0055118	0.18373	2.579241
4.2566	0.00504	0.004795862	0.0054697	0.18232	2.597741
4.2809	0.00507	0.004824828	0.0053808	0.17936	2.607441
4.3117	0.005108571	0.004857931	0.0053294	0.17765	2.619641
4.4406	0.005254286	0.004986207	0.0055703	0.18568	2.673641
4.5029	0.00531	0.005048276	0.0055675	0.18558	2.698441
4.5553	0.005357143	0.005102069	0.005534	0.18447	2.719341
4.6008	0.005404286	0.005151724	0.0054939	0.18313	2.738241
4.6474	0.00543	0.005197241	0.0054725	0.18242	2.758641
4.6897	0.005438571	0.005234483	0.005443	0.18143	2.777141
4.8173	0.005562857	0.005346207	0.0057041	0.19014	2.832241
4.8864	0.005644286	0.005408276	0.0057069	0.19023	2.860741
4.9163	0.00567	0.005437241	0.0055739	0.1858	2.873041
4.9435	0.0057	0.005462069	0.0054682	0.18227	2.884241
4.9668	0.005721429	0.005482759	0.0053806	0.17935	2.893941
5.0033	0.005768571	0.00552	0.0053492	0.17831	2.909141
5.0601	0.00582	0.005573793	0.0053765	0.17922	2.932541
5.1938	0.005965714	0.005697931	0.0056465	0.18822	2.988241
5.2723	0.00603	0.005772414	0.0056978	0.18993	3.020641
5.3107	0.006068571	0.005809655	0.005597	0.18657	3.036441
5.3596	0.006115714	0.00585931	0.0055543	0.18514	3.056641
5.3989	0.006132857	0.005892414	0.0054909	0.18303	3.072741
5.4296	0.00615	0.005917241	0.0054179	0.1806	3.085341
5.5621	0.006278571	0.006037241	0.0056773	0.18924	3.139641
5.6473	0.006342857	0.006107586	0.0057403	0.19134	3.173941
5.6901	0.006377143	0.00614069	0.0056392	0.18797	3.191041
5.7497	0.006415714	0.006186207	0.0056169	0.18723	3.214941
5.7894	0.006437143	0.006215172	0.0055358	0.18453	3.230741
5.8189	0.006462857	0.006231724	0.0054447	0.18149	3.242441
5.9466	0.006612857	0.006343448	0.0056731	0.1891	3.293341
6.0303	0.006715714	0.006417931	0.0057243	0.19081	3.326341
6.0574	0.006745714	0.006446897	0.0055746	0.18582	3.337041
6.0771	0.006767143	0.006471724	0.0054452	0.18151	3.344841
6.1097	0.006827143	0.006513103	0.0053966	0.17989	3.359541
6.1485	0.006852857	0.006558621	0.0053831	0.17944	3.377841
6.1699	0.006887143	0.006587586	0.0053222	0.17741	3.388141
6.1926	0.006908571	0.006612414	0.005281	0.17603	3.399241
6.2892	0.007041429	0.00672	0.0054813	0.18271	3.446141
6.3559	0.007127143	0.006798621	0.0055555	0.18518	3.477741
6.4015	0.007174286	0.006856552	0.0055381	0.1846	3.499341
6.4329	0.007191429	0.006893793	0.0054772	0.18257	3.514941
6.4549	0.007208571	0.006918621	0.0053994	0.17998	3.526041
6.474	0.007221429	0.00693931	0.0053314	0.17771	3.535641
6.4949	0.007242857	0.00696	0.0052862	0.17621	3.546141
6.5269	0.007277143	0.006993103	0.0052797	0.17599	3.561641
6.6335	0.007414286	0.00710069	0.005511	0.1837	3.611441
6.7027	0.007495714	0.007175172	0.0055972	0.18657	3.644141
6.7468	0.007551429	0.007224828	0.0055704	0.18568	3.665341
6.7921	0.007632857	0.007282759	0.0055601	0.18534	3.687841
6.8398	0.007714286	0.007348966	0.0055619	0.1854	3.711641
6.945	0.007911429	0.007485517	0.0058144	0.19381	3.763341
7.0327	0.00801	0.007588966	0.0058861	0.1962	3.799941
7.0766	0.008078571	0.007655172	0.0057585	0.19195	3.817841
7.1264	0.008138571	0.007721379	0.0056861	0.18954	3.838441
7.1705	0.008164286	0.00777931	0.0056049	0.18683	3.856041
7.1928	0.008194286	0.007812414	0.0054769	0.18256	3.864941
7.425	0.008412857	0.008035862	0.0061594	0.20531	3.959741
7.4946	0.008485714	0.008114483	0.0060741	0.20247	3.989141
7.5399	0.008537143	0.008168276	0.0059056	0.19685	4.008641
7.5783	0.008558571	0.008209655	0.0057536	0.19179	4.025141
7.6756	0.008682857	0.008317241	0.0058647	0.19549	4.066841
7.7406	0.008785714	0.008391724	0.0058149	0.19383	4.093641
7.7855	0.008841429	0.008449655	0.0057016	0.19005	4.112041
7.8301	0.008875714	0.00849931	0.0056159	0.1872	4.130441
7.8632	0.008948571	0.008548966	0.0055163	0.18388	4.144241
7.9063	0.008987143	0.008602759	0.0054696	0.18232	4.161941
7.9348	0.009008571	0.008635862	0.0053941	0.1798	4.173741
7.9577	0.009042857	0.008668966	0.0053242	0.17747	4.183241
8.0679	0.00918	0.008788966	0.0055063	0.18354	4.228941
8.1447	0.009304286	0.008884138	0.0055706	0.18569	4.260641
8.171	0.009351429	0.008929655	0.0054644	0.18215	4.271441
8.1963	0.009398571	0.008971034	0.0053832	0.17944	4.281841
8.2211	0.009488571	0.00902069	0.0053216	0.17739	4.292041
8.2885	0.009501429	0.00909931	0.0053817	0.17939	4.319741
8.3169	0.009492857	0.009132414	0.00533	0.17767	4.331441
8.3381	0.009544286	0.009157241	0.0052739	0.1758	4.340141
8.4658	0.009578571	0.009277241	0.005515	0.18383	4.392241
8.5428	0.009634286	0.00933931	0.0055807	0.18602	4.423241
8.598	0.009681429	0.00938069	0.0055622	0.18541	4.445441
8.6332	0.009754286	0.009413793	0.0054847	0.18282	4.459541
8.6787	0.009771429	0.009451034	0.0054551	0.18184	4.477741
8.7101	0.009801429	0.009471724	0.0053929	0.17976	4.490341
8.8226	0.009925714	0.00957931	0.005584	0.18613	4.535241
8.9247	0.009998571	0.009666207	0.0057253	0.19084	4.575841
8.9572	0.010032857	0.009691034	0.0056012	0.18671	4.589241
8.9954	0.010071429	0.009724138	0.0055459	0.18486	4.607541
9.0235	0.01014	0.009757241	0.0054691	0.1823	4.621241
9.063	0.010191429	0.009802759	0.0054547	0.18182	4.641041
9.1761	0.010315714	0.009935172	0.0057518	0.19173	4.698041
9.2504	0.010362857	0.010013793	0.0058292	0.19431	4.734441
9.2812	0.010354286	0.010034483	0.0056953	0.18984	4.750141
9.3173	0.010375714	0.010063448	0.0056237	0.18746	4.769241
9.3684	0.010401429	0.010104828	0.0056312	0.18771	4.795941
9.4736	0.010508571	0.010204138	0.0058599	0.19533	4.847041
9.539	0.010568571	0.010257931	0.0058717	0.19572	4.879441
9.5652	0.010585714	0.010270345	0.0056985	0.18995	4.892341
9.5876	0.010607143	0.010278621	0.005562	0.1854	4.903741
9.616	0.01065	0.010303448	0.0054865	0.18288	4.918641
9.6476	0.01068	0.010328276	0.0054417	0.18139	4.935241
9.6713	0.010735714	0.010353103	0.0053807	0.17936	4.947941
9.7768	0.010838571	0.010464828	0.0056441	0.18814	5.002641
9.8601	0.010915714	0.010535172	0.0057198	0.19066	5.037741
9.899	0.010958571	0.010564138	0.0056133	0.18711	5.053441
9.9539	0.011014286	0.010613793	0.0055896	0.18632	5.076341
9.999	0.011057143	0.010651034	0.0055317	0.18439	5.094241
10.049	0.011091429	0.010692414	0.0055055	0.18352	5.114741
10.216	0.011228571	0.010837241	0.0059032	0.19677	5.183241
10.289	0.011305714	0.01089931	0.0058767	0.19589	5.212841
10.325	0.01134	0.010932414	0.0057272	0.19091	5.228641
10.371	0.011361429	0.010969655	0.0056514	0.18838	5.248641
10.393	0.011382857	0.010986207	0.0055128	0.18376	5.258241
10.421	0.011421429	0.011011034	0.0054302	0.181	5.270441
10.576	0.011532857	0.011151724	0.0057867	0.19289	5.336241
10.659	0.011605714	0.011217931	0.0058242	0.19414	5.370341
10.687	0.011627143	0.011234483	0.0056547	0.18849	5.382241
10.719	0.01167	0.01125931	0.0055412	0.18471	5.395241
10.765	0.011717143	0.01130069	0.0055074	0.18358	5.415341
10.803	0.011755714	0.011342069	0.0054845	0.18282	5.435941
10.898	0.011884286	0.011470345	0.0057522	0.19174	5.491841
10.96	0.011961429	0.011553103	0.0058307	0.19436	5.529741
10.983	0.012017143	0.011582069	0.0056686	0.18895	5.542741
11.035	0.012094286	0.011656552	0.0056954	0.18985	5.573741
11.071	0.012154286	0.011710345	0.0056559	0.18853	5.597441
11.158	0.012278571	0.011834483	0.0058757	0.19586	5.649641
11.213	0.012342857	0.011908966	0.0058627	0.19542	5.680841
11.241	0.012372857	0.011942069	0.0057174	0.19058	5.697141
11.258	0.012394286	0.011962759	0.0055594	0.18531	5.706841
11.281	0.012402857	0.011987586	0.0054712	0.18237	5.720341
11.295	0.01242	0.012	0.0053731	0.1791	5.728741
11.311	0.012437143	0.012016552	0.0053133	0.17711	5.739141
11.33	0.012445714	0.012037241	0.0052773	0.17591	5.751241
11.425	0.012574286	0.012173793	0.0055752	0.18584	5.812641
11.469	0.0126	0.012231724	0.0056401	0.188	5.845741
11.487	0.012617143	0.012248276	0.0055497	0.18499	5.861141
11.509	0.012634286	0.012273103	0.0055141	0.1838	5.881141
11.527	0.012647143	0.012289655	0.0054581	0.18194	5.897041
11.542	0.01266	0.012297931	0.005404	0.18013	5.911441
11.601	0.012702857	0.012393103	0.005676	0.1892	5.967541
11.64	0.012732857	0.012442759	0.005794	0.19313	6.008041
11.659	0.012754286	0.012455172	0.0057196	0.19065	6.029941
11.676	0.012758571	0.012455172	0.005636	0.18787	6.048741
11.69	0.012762857	0.012455172	0.0055385	0.18462	6.063241
11.735	0.012775714	0.012517241	0.0057707	0.19236	6.115441
11.76	0.012784286	0.012537931	0.0057956	0.19319	6.148041
11.773	0.012792857	0.012529655	0.0056887	0.18962	6.166541
11.79	0.01281	0.012533793	0.0056602	0.18867	6.191341
11.802	0.012822857	0.012533793	0.0055928	0.18643	6.210641
11.812	0.012831429	0.012529655	0.005521	0.18403	6.227341
11.861	0.012878571	0.012616552	0.0059165	0.19722	6.297441
11.881	0.012887143	0.012624828	0.0058943	0.19648	6.328441
11.892	0.012887143	0.012612414	0.0057514	0.19171	6.345941
11.903	0.012887143	0.012604138	0.0056542	0.18847	6.364641
11.909	0.012887143	0.012583448	0.0055194	0.18398	6.375041
11.914	0.012887143	0.012566897	0.0054154	0.18051	6.384541
11.945	0.012908571	0.012624828	0.0057047	0.19016	6.444441
11.96	0.012921429	0.012645517	0.0057847	0.19282	6.482341
11.966	0.012912857	0.012628966	0.0056699	0.189	6.499741
11.971	0.012908571	0.012616552	0.0055794	0.18598	6.516641
11.976	0.012917143	0.012608276	0.0055141	0.1838	6.533941
11.98	0.012904286	0.012591724	0.0054361	0.1812	6.547141
11.995	0.012887143	0.012633103	0.0057245	0.19082	6.606441
12	0.012891429	0.012624828	0.005713	0.19043	6.634341
12.003	0.0129	0.012608276	0.0056121	0.18707	6.651141
