# Supplementary material for: Enhanced location tracking in sensor fusion-assisted virtual reality micro-manipulation environments
Source: PLoS One. 2021 Dec 28;16(12):e0261933. doi: 10.1371/journal.pone.0261933 (PMC8714085; doi:10.1371/journal.pone.0261933)
Supplement: S1 File — (ZIP) [file pone.0261933.s001.zip › Point to point/RawStationary.csv]

Kalman_Off_X_Target_1	Kalman_Off_Y_Target_1	Kalman_Off_X_Target_2	Kalman_Off_Y_Target_2	Kalman_Off_X_Target_3	Kalman_Off_Y_Target_3	Kalman_On_X_Target_1	Kalman_On_Y_Target_1	Kalman_On_X_Target_2	Kalman_On_Y_Target_2	Kalman_On_X_Target_3	Kalman_On_Y_Target_3
0	0	0	1	0	2	0	0	0	1	0	2
0.01364	-0.03389	0.00347	0.97682	0.0179	1.96615	0.00143	0.01912	-0.00152	0.99213	0.00072	2.01508
0.01322	-0.02432	0.00306	0.98735	-0.01518	2.01847	0.00503	0.01466	0.0016	1.00659	0.00409	2.03318
0.00228	-0.00424	-0.02147	1.02927	-0.00355	2.00601	0.00099	0.00653	0.00053	0.9899	0.00091	2.01199
0.00037	-0.00739	0.00851	0.98025	-0.01131	2.01282	0.00177	0.00896	0.00152	1.00206	0.00633	2.02936
-0.01445	0.03382	0.01259	0.96494	0.0022	1.99926	-0.00217	-0.00257	-0.00178	0.99232	-0.00312	2.01133
0.00028	0.00018	-0.02462	1.03399	0.00621	1.98709	0.00355	0.00948	0.00183	1.01028	-0.00069	2.00974
-0.01268	0.01401	-0.01124	1.00921	0.00106	1.98977	1.00E-05	0.00246	0.00275	0.99533	0.00241	2.01709
0.00121	-0.00831	-0.00965	1.00844	-0.00657	2.00576	0.00266	0.00398	0.0004	0.99668	0.00152	2.01692
0.00975	-0.02974	0.0059	0.97138	0.00409	1.98915	-0.00212	0.01756	-0.00189	0.99291	-0.00113	2.01565
-0.01139	0.01211	-0.01232	1.0146	0.0024	1.98852	0.00089	0.00406	-0.00321	0.99813	0.00208	2.01833
-0.01464	0.0258	0.00712	0.98317	0.00234	1.99269	-0.00034	0.00714	-0.00015	1.02686	0.00232	2.02504
0.00858	-0.00735	-0.01393	1.01723	0.00847	1.98381	0.0016	0.01545	-0.00338	1.00972	0.00299	2.01303
-0.00157	-0.00081	-0.0084	1.01065	-0.00569	2.00061	0.00134	0.00744	-0.00091	1.00402	0.00229	2.01469
-0.01245	0.01334	-0.009	1.01335	-0.00063	1.99237	-0.00115	0.01103	-0.0045	1.00167	0.00368	2.01543
-0.01193	0.0244	-0.00051	0.98915	0.00523	1.98205	0.00059	0.00254	-0.00038	1.01137	0.0045	2.02666
0.00522	-0.0112	0.00784	0.96727	-0.0082	2.01062	-0.00093	0.00547	0.0019	1.01906	0.0043	2.01725
0.00942	-0.00853	-0.01385	1.01693	0.0085	1.98387	0.00086	0.01634	-0.00062	1.00266	0.00371	2.01529
-0.01086	0.02349	-0.00222	0.99129	0.0072	1.97987	0.00148	0.00583	0.00429	1.00839	0.00421	2.02927
-0.0004	-0.00466	0.00126	0.99169	-0.00077	2.00303	-0.00185	-0.00289	-0.00262	1.00483	-0.0036	1.9927
-0.00471	0.00431	0.00329	0.98083	-0.00279	2.00639	-0.00246	-0.01483	0.00021	1.00406	-0.00444	1.9913
-0.00161	0.00092	-0.00627	1.00819	-0.00591	2.00078	0.00153	0.00883	-0.00293	1.00188	0.00163	2.01543
-0.01277	0.0237	0.01243	0.96836	0.00271	1.99608	-0.00205	0.00611	-0.00202	0.99715	0.00218	2.0212
-9.00E-05	0.00395	-0.00046	1.00192	0.00156	1.99576	-0.00035	0.00397	-0.00512	0.99857	0.00055	2.00788
0.00525	-0.01416	0.0187	0.95762	-0.00391	2.00456	-0.00183	0.00387	1.00E-05	1.00662	0.00349	2.01383
0.00172	-0.00899	-0.02243	1.02933	0.00148	1.99179	-0.00083	0.00147	0.00222	1.01211	0.00032	2.01591
-0.0076	0.01726	-0.00273	0.99568	0.00111	1.98736	-0.00154	-0.00121	-0.00012	1.00954	0.00457	2.02501
0.00015	-0.00352	0.0103	0.96599	-0.01003	2.01454	-0.00329	-0.00456	-0.00061	1.01895	0.00408	2.0145
0.01135	-0.03102	0.00778	0.96908	0.00535	1.98578	0.00046	0.01746	-0.00262	0.98906	0.00108	2.0125
0.01172	-0.0185	0.0132	0.96256	-0.00319	1.99864	-0.00233	0.00511	-0.00071	0.99519	0.00235	2.01216
0.01321	-0.0251	0.0063	0.97661	-0.00178	1.99847	-0.00012	0.01393	-0.00261	0.99998	0.00015	2.01224
-0.00356	0.0058	-0.02349	1.0321	-0.00242	1.99863	-0.00053	0.00322	-0.00488	0.98464	-0.00228	2.00501
0.0066	-0.01477	0.00979	0.96448	-0.00444	2.00661	-0.00172	0.0124	0.00035	1.02176	0.00203	2.01937
0.00963	-0.01584	0.02137	0.95108	-0.00435	2.00234	-0.0024	0.00397	0.00168	0.99615	0.00209	2.01415
-0.0004	-0.00408	-0.00143	0.99866	-0.00021	2.00197	-0.00179	0.00024	0.00091	0.99796	-0.00205	1.9925
0.00291	-0.00408	-0.02156	1.03058	-0.00247	2.00436	0.00068	0.00279	-0.00237	0.98671	0.00039	2.00369
-0.01235	0.01914	0.00338	0.97899	-0.00194	2.00391	-0.00293	-0.01831	-0.00011	1.0097	-0.00396	1.99557
0.00603	-0.00412	-0.01142	1.01378	0.01062	1.98275	0.00055	0.01475	-0.0022	1.00322	0.00504	2.01633
0.00979	-0.01692	0.0147	0.9605	-0.00335	1.99932	-0.00131	0.00627	-0.00139	0.99509	0.00195	2.01062
-0.00945	0.02211	-0.00356	0.99375	0.00569	1.98355	0.00226	0.01136	0.00438	1.01889	0.00389	2.02729
0.00556	-0.01778	0.01622	0.96129	-0.00317	2.0043	0.00091	0.00663	0.00319	1.01399	0.00371	2.01801
0.00651	-0.01839	-9.00E-05	0.98919	-0.01018	2.01506	0.00316	0.01749	0.00131	1.01134	0.00227	2.02568
-0.00178	-0.00431	0.01328	0.97148	-0.01206	2.01495	0.00079	0.00619	0.00022	0.99846	0.00509	2.02676
0.00555	-0.00524	-0.01503	1.01839	0.00931	1.98488	0.00139	0.01349	0.00248	1.01341	0.00069	2.01219
0.00935	-0.0157	0.00592	0.96953	-0.01074	2.01523	-0.00221	0.00257	0.00154	1.02022	0.00296	2.01867
-0.01251	0.02464	0.00784	0.98082	0.00258	1.99335	-0.0004	0.00637	0.00118	1.02941	0.00199	2.02648
0.00603	-0.01977	0.016	0.95846	-0.00436	2.00856	-0.0011	0.01448	0.0045	1.01845	0.00387	2.02236
-0.00827	0.01016	0.00644	0.97525	-0.00231	2.00509	-0.00276	-0.01611	0.00136	1.00514	-0.00389	1.99308
0.01084	-0.02203	0.00384	0.9862	-0.01286	2.01741	0.00533	0.01864	0.0021	1.00858	0.00514	2.03073
-0.01283	0.03175	0.01294	0.96406	0.00228	1.99895	-0.00189	-0.00224	-0.00418	0.99528	-0.00112	2.01231
0.002	-0.00414	-0.02118	1.02915	-0.00253	2.00514	0.00055	0.00878	-1.00E-05	1.00107	0.00595	2.01651
0.0015	-0.00199	-0.02159	1.0293	0.00358	1.98879	0.00109	0.00344	0.00123	1.0195	-0.00091	2.0096
0.00798	-0.02051	0.01528	0.95888	-0.00429	2.00779	0.00175	0.01032	0.0013	1.02201	0.00275	2.0228
-0.00365	0.00092	0.01868	0.95784	-0.00863	2.0119	-0.00162	0.00212	-0.0038	1.01219	0.00374	2.02227
0.00129	-0.0065	-0.02102	1.02615	-2.00E-05	1.99234	0.00023	-0.00059	0.00274	1.01402	-0.00026	2.01263
-0.00165	-0.00269	0.01675	0.96538	-0.01285	2.01634	-0.00028	0.00336	-0.00552	1.00696	0.00459	2.02363
-0.00211	-6.00E-05	0.01164	0.96528	-0.00886	2.01373	-0.00273	-0.00266	-0.00247	1.01677	0.00443	2.01654
0.0125	-0.03328	0.01059	0.96684	-0.00122	1.99658	0.00102	0.01203	-0.00383	0.99713	0.00076	2.0137
-0.01589	0.02957	0.01204	0.96392	0.00133	1.99741	-0.00606	-0.01056	-0.00274	0.99813	-0.00172	2.00135
0.00224	-0.00464	-0.0214	1.02881	-0.00314	2.00596	0.00112	0.00724	0.00221	0.99411	0.00483	2.01407
-0.00646	0.00408	0.0029	0.98336	-0.0025	2.00577	-0.00257	-0.01257	-0.00091	0.99752	-0.00339	1.98772
-0.0007	-0.00403	-0.00788	1.0074	-0.0061	2.00381	0.00232	0.00468	0.00149	0.99924	0.00091	2.01365
-0.01628	0.03553	0.01337	0.96362	0.00176	1.99891	-0.00206	-0.00023	-0.00325	0.99718	-0.00133	2.01608
-0.01737	0.03094	0.0083	0.97021	0.00181	1.99694	-0.0068	-0.01599	0.00048	0.99513	-0.00125	2.00018
-0.00956	0.02229	-0.00264	0.99126	0.00684	1.98135	0.00272	0.00801	0.00499	1.01465	0.00416	2.02809
0.00225	-0.0041	-0.02315	1.0299	0.00055	1.99154	-0.00014	0.00245	0.00361	1.01617	0.00076	2.00895
0.00593	-0.0174	0.00126	0.98797	-0.01164	2.01642	0.00206	0.02177	0.00209	1.01048	0.00164	2.03158
0.00597	-0.01688	-0.00418	0.9968	-0.00819	2.01127	0.00061	0.0091	-0.00532	1.01012	0.00526	2.01496
-0.00146	0.00272	-0.02375	1.03173	0.01069	1.9835	0.00112	0.01255	0.00061	1.01055	0.00311	2.00658
-0.00062	0.00408	-0.01255	1.01778	-0.00417	2.00032	0.00191	0.00435	-0.0041	0.98812	-0.00129	2.00719
-0.01108	0.01579	-0.01224	1.01021	0.00165	1.98868	-9.00E-05	-0.00019	0.00385	1.00188	0.00609	2.01631
0.01173	-0.0306	0.00672	0.97205	0.01374	1.97296	0.00062	0.01908	-0.00369	0.99401	0.00178	2.0128
-0.01435	0.02796	0.01046	0.97016	0.00345	1.99616	-0.00228	0.00294	-0.00186	0.99613	0.00242	2.01846
0.00277	-0.00705	0.0105	0.96526	-0.01057	2.01573	-0.0035	-0.00478	0.00126	1.0199	0.00322	2.01527
-0.01541	0.0337	0.01086	0.96679	0.00333	1.99785	-0.00264	-0.00296	-0.00222	0.99468	-0.00378	2.00765
0.00074	-0.00044	-0.02478	1.03426	0.00529	1.98667	0.00131	0.00538	0.00079	1.01684	-0.0003	2.00882
0.01072	-0.02714	0.00865	0.97161	-0.00269	1.99912	-0.00029	0.01284	-0.0014	0.99701	0.00049	2.01448
0.00752	-0.01558	0.02	0.95454	-0.00466	2.00425	-0.00257	0.00383	0.00294	1.00105	0.00197	2.01474
-0.00464	0.00736	-0.02555	1.03445	-0.0014	1.99944	-0.00344	0.00406	-0.00162	0.98157	-0.00184	2.003
0.00252	-0.00908	-0.02018	1.02685	0.00015	1.99581	0.0008	0.00022	0.00378	1.0077	0.00187	2.01752
0.00029	-0.00321	-0.01902	1.02597	-0.00154	2.00252	-0.00359	0.00951	0.00123	1.00282	0.0039	2.01917
-0.01305	0.02667	0.00873	0.97944	0.0039	1.99024	-0.00311	0.01449	0.00395	1.0267	0.00421	2.02478
-0.00889	0.01518	-0.01078	1.0072	0.00292	1.98553	-0.00048	-0.00081	0.00346	1.00722	0.00546	2.02288
-0.00128	0.00206	-0.02557	1.03483	0.00806	1.98694	0.00189	0.01235	0.00155	1.01048	-0.00106	2.00906
-0.00893	0.02065	0.00525	0.9836	0.00537	1.98658	0.00214	0.01271	0.00766	1.01982	0.00386	2.02583
-0.00923	0.02153	-0.00113	0.99025	0.00602	1.98144	0.00092	0.00387	-0.0011	1.01076	0.00498	2.02825
0.00235	-0.012	-0.00087	0.99142	-0.00996	2.01399	0.00313	0.00736	-0.00258	1.01391	0.00037	2.01774
0.00363	-0.01334	-0.0082	1.00371	-0.00729	2.00939	0.00063	0.00454	-0.0015	1.00238	0.00305	2.02127
0.00593	-0.0174	0.0019	0.98583	-0.00948	2.01515	-0.00209	0.01683	0.00069	1.01018	0.00139	2.02374
0.01161	-0.03121	0.00385	0.97668	0.01691	1.96683	0.00238	0.01803	-0.00121	0.98741	0.00527	2.00729
0.01134	-0.02434	0.00363	0.98113	-0.00237	1.99912	0.00063	0.01262	-0.00125	0.99906	0.00038	2.01349
-0.00732	0.00755	-0.00859	1.01346	-0.00229	1.9938	0.00189	0.01073	-0.00308	0.99752	0.00165	2.01344
-0.00159	-0.00525	0.00317	0.98736	-0.00182	2.00598	-0.00261	-0.00491	0.00121	1.00376	-0.00211	1.98928
0.00106	-0.00535	-0.01767	1.02406	-0.00016	1.99819	-0.00028	0.00128	0.00189	1.00572	0.00308	2.01751
-0.00417	0.0039	-0.00639	1.00963	-0.0043	1.99727	0.00133	0.01029	-0.00404	0.99979	0.00054	2.01523
-0.01705	0.02763	0.00676	0.98406	0.00165	1.99347	-0.00054	0.00743	0.00053	1.02308	0.00187	2.02538
0.0105	-0.01851	0.01443	0.96206	-0.00203	1.99946	-0.00044	0.00728	-0.00188	0.99566	0.00191	2.00935
-6.00E-05	-0.00234	-0.00273	1.00265	-0.00012	2.00106	-0.00351	0.00232	0.00166	0.99866	0.0008	1.99463
7.00E-05	0.00259	-0.00014	1.00111	0.0006	1.99823	-0.00045	0.00314	-0.00133	0.99939	0.00275	2.00194
0.00205	-0.00986	-0.02204	1.02909	0.00068	1.99298	0.0004	0.00126	0.00176	1.01175	0.00175	2.0167
-0.00159	-0.00493	0.00574	0.98172	-0.00237	2.00616	-0.00266	-0.00942	0.00212	0.99749	-0.00282	1.98724
-0.00177	-0.00115	-0.00576	1.00606	-0.00678	2.00364	0.00182	0.00587	0.00124	1.00241	0.00386	2.01051
-0.0082	0.01763	0.01265	0.97379	0.00091	1.99468	-0.00161	0.00628	-0.00265	1.01652	0.00274	2.02301
-0.00414	0.00263	0.01716	0.95814	-0.0079	2.01228	-0.00155	-0.00096	-0.00197	1.01297	0.00364	2.0206
-0.0112	0.02289	0.0007	0.98757	0.00431	1.983	0.0003	0.00099	0.00066	1.00906	0.00375	2.02713
-0.00583	0.01171	-0.00625	1.00081	0.00354	1.98411	-0.0011	-0.00091	0.00145	1.01033	0.00462	2.02561
-0.0005	0.00115	-0.02404	1.0331	0.00732	1.98385	0.00289	0.00647	0.00036	1.01377	-0.00104	2.01027
-0.0149	0.03237	0.01092	0.96948	0.00112	1.99972	-0.00097	-0.00026	-0.00123	0.99551	-5.00E-05	2.01857
0.00281	-0.00464	-0.02315	1.0323	-0.00449	2.00701	0.0014	0.00456	-0.00179	0.98817	0.0009	2.00758
0.00063	-0.00065	-0.0249	1.034	-0.00036	1.99919	-7.00E-05	5.00E-05	-0.0009	0.98323	-0.00119	2.00246
-0.01368	0.02506	0.00343	0.97737	-0.00176	2.00279	-0.00419	-0.02159	0.00294	0.99871	-0.00328	1.99804
0.01161	-0.02091	0.00983	0.97072	-0.0012	1.99845	-0.00169	0.01193	-0.00166	0.99649	0.00062	2.01042
0.00125	0.00307	-0.01168	1.01745	-0.00159	1.99837	0.00106	0.00121	-0.00383	0.98712	-0.00051	2.00726
-0.01708	0.03374	0.01088	0.96588	0.00272	1.99799	-0.00513	-0.00464	-0.00105	0.99584	-0.00186	2.00276
-0.01446	0.0242	0.00447	0.97646	-0.00186	2.00349	-0.004	-0.01977	0.00348	1.00558	-0.00223	1.99541
-0.0055	0.00387	0.00393	0.98134	-0.00255	2.00602	-0.0031	-0.01283	-0.00149	1.00153	-0.00264	1.98798
-0.00984	0.01906	0.01001	0.97557	0.00181	1.99483	-0.0007	0.00519	-0.00297	1.01056	0.00341	2.02292
0.00519	-0.01029	0.01067	0.96396	-0.01103	2.01639	-0.00424	-0.00016	0.0019	1.02037	0.00334	2.01634
-0.0117	0.01237	-0.00939	1.01479	-0.00298	1.9954	0.00179	0.01158	-0.00254	0.99969	0.0024	2.01398
0.01136	-0.03007	0.00616	0.97263	0.00867	1.98052	0.00017	0.01828	-0.00498	0.99184	-0.00064	2.01454
0.01182	-0.02151	0.00606	0.98364	-0.01313	2.01511	0.00372	0.01078	1.00E-05	1.00697	0.00545	2.03258
0.00753	-0.01787	0.01249	0.96154	-0.00466	2.00796	0.00198	0.01208	0.00285	1.01969	0.00262	2.02074
-0.00215	0.00485	-0.01921	1.0263	-0.0039	1.9994	-0.00124	0.00691	-0.00551	0.98818	-0.00136	2.00587
0.00216	0.00043	-0.0125	1.01589	0.00806	1.98779	0.0034	0.01261	-0.00326	1.0026	0.00518	2.01963
0.00378	-0.00371	-0.01805	1.02278	0.01221	1.98167	0.00081	0.01278	0.00283	1.00955	0.00144	2.0116
0.01156	-0.03054	0.00908	0.97025	-0.00234	1.99819	-3.00E-05	0.01384	-0.00242	0.99597	0.00148	2.01396
-0.0096	0.02093	0.00049	0.99044	0.00374	1.98389	-0.00061	-0.00099	0.0007	1.00771	0.00544	2.0249
0.00248	-0.01136	-0.00814	1.00462	-0.00705	2.00769	0.00265	0.00212	-0.00319	1.00171	0.00123	2.02101
-0.01107	0.0204	0.01274	0.96914	0.00255	1.99536	-0.00068	0.00595	-0.00471	1.00532	0.00308	2.02291
0.0039	-0.0146	0.00157	0.98698	-0.01117	2.01654	0.00209	0.00677	0.0014	1.01074	0.00047	2.0209
0.00317	-0.01605	0.01268	0.96465	-0.00346	2.00632	0.00283	0.01006	0.00536	1.01389	0.00434	2.01947
0.00372	-0.01341	0.01681	0.96096	-0.00351	2.00428	-0.00088	0.00498	0.00548	1.0047	0.00353	2.01593
-0.00742	0.01499	0.0095	0.98069	0.00108	1.99309	-0.00108	0.0074	-0.00116	1.02135	0.00181	2.02459
0.00658	-0.00557	-0.01634	1.02013	0.00827	1.98466	0.00152	0.015	-0.00174	1.016	0.00165	2.0113
0.00316	0.00161	-0.00313	1.00553	-0.00144	1.99921	-0.00206	0.00433	-0.00638	0.99242	-0.00033	2.00809
-0.01389	0.02536	0.00537	0.97456	0.00124	1.99819	-0.00489	-0.02146	-0.00162	0.99933	-0.00246	1.99979
