# Supplementary material for: Enhanced location tracking in sensor fusion-assisted virtual reality micro-manipulation environments
Source: PLoS One. 2021 Dec 28;16(12):e0261933. doi: 10.1371/journal.pone.0261933 (PMC8714085; doi:10.1371/journal.pone.0261933)
Supplement: S1 File — (ZIP) [file pone.0261933.s001.zip › Printed circle/Participant10NoVRRaw.csv]

Kalman_Off_X_Axis	Kalman_Off_Y_Axis	Kalman_On_X_Axis	Kalman_On_Y_Axis	Reference_X	Reference_Y
-0.00104281	0.005639277	-0.000930233	0.004675123	0	5
-0.001033102	0.005664274	-0.000918106	0.004700451	0.026874084	4.999927778
-0.001024111	0.005687614	-0.000905836	0.00472475	0.053747391	4.999711113
-0.00095168	0.005732188	-0.000858262	0.00475122	0.080619145	4.999350013
-0.000911327	0.005730709	-0.000822277	0.004773729	0.107488571	4.998844487
-0.000895921	0.00573044	-0.00080563	0.004792315	0.134354891	4.99819455
-0.000891278	0.005731471	-0.000793539	0.004807511	0.16121733	4.997400221
-0.000882118	0.005734114	-0.000781054	0.004820461	0.188075111	4.996461523
-0.00086325	0.00573725	-0.000768317	0.004831468	0.21492746	4.995378483
-0.000830031	0.005730261	-0.000751849	0.004839466	0.241773599	4.994151132
-0.000799683	0.005721212	-0.00073574	0.004844608	0.268612754	4.992779505
-0.000763382	0.005713865	-0.00071651	0.004847693	0.295444148	4.991263643
-0.000736875	0.005713104	-0.000695271	0.00485013	0.322267008	4.989603589
-0.000719105	0.005715657	-0.000676004	0.004852491	0.349080558	4.987799391
-0.000598596	0.005718883	-0.000614044	0.004855043	0.375884023	4.985851101
-0.000508478	0.005710102	-0.00056525	0.004855767	0.40267663	4.983758775
-0.000469646	0.005709251	-0.000524242	0.004855767	0.429457603	4.981522475
-0.000447612	0.00571055	-0.000495002	0.004856224	0.456226171	4.979142264
-0.000448372	0.005703203	-0.000470319	0.004855424	0.482981558	4.976618211
-0.000447823	0.005688241	-0.000449689	0.00485253	0.509722992	4.973950389
-0.000428027	0.005669112	-0.000430351	0.004847235	0.536449702	4.971138875
-0.000421527	0.005656211	-0.000412592	0.004840913	0.563160914	4.968183751
-0.000419205	0.005646445	-0.000398671	0.004834286	0.589855856	4.965085102
-0.000419163	0.005643712	-0.000385468	0.004828383	0.616533759	4.961843017
-0.00041224	0.005651193	-0.000375638	0.004824879	0.643193851	4.95845759
-0.00039848	0.005658809	-0.000336782	0.004823051	0.669835361	4.954928919
-0.00037117	0.005664498	-0.000318951	0.004822479	0.696457521	4.951257106
-0.000366105	0.005671621	-0.00030704	0.004823127	0.723059561	4.947442256
-0.000362602	0.005684747	-0.000303416	0.004825641	0.749640712	4.94348448
-0.000361673	0.005700112	-0.000299039	0.004830097	0.776200208	4.939383893
-0.000361293	0.005721481	-0.000296133	0.004836952	0.80273728	4.935140613
-0.00035855	0.005734831	-0.000292725	0.004844608	0.829251161	4.930754762
-0.000359267	0.005744149	-0.000290751	0.004852263	0.855741087	4.926226467
-0.000359605	0.005745537	-0.000289352	0.004858776	0.882206292	4.921555859
-0.000360365	0.005743745	-0.000287989	0.004863841	0.90864601	4.916743073
-0.000358508	0.005743029	-0.00028702	0.004867916	0.935059479	4.911788247
-0.00034728	0.005752705	-0.000258318	0.004872906	0.961445935	4.906691526
-0.000334068	0.005754004	-0.000241528	0.004877248	0.987804616	4.901453056
-0.000327737	0.005754273	-0.00024264	0.00488079	1.01413476	4.896072988
-0.000319168	0.005755303	-0.000250353	0.00488376	1.040435607	4.890551479
-0.000314019	0.00575387	-0.000250605	0.004885969	1.066706398	4.884888687
-0.000314483	0.005751092	-0.000251179	0.00488734	1.092946372	4.879084776
-0.000317902	0.00574594	-0.000250999	0.004887683	1.119154773	4.873139914
-0.000317058	0.005740699	-0.000251645	0.004887188	1.145330842	4.867054273
-0.00031157	0.005736443	-0.000251788	0.004886122	1.171473825	4.860828028
-0.000302369	0.005738997	-0.000250138	0.004885512	1.197582964	4.854461359
-0.000290381	0.005748001	-0.00024734	0.004886388	1.223657507	4.84795445
-0.000265224	0.005766861	-0.000219283	0.004889283	1.249696701	4.841307489
-0.00025387	0.005767309	-0.00020791	0.00489233	1.275699791	4.834520668
-0.000238843	0.005767533	-0.000203856	0.004894996	1.301666029	4.827594184
-0.000216134	0.005760858	-0.000200232	0.004896138	1.327594662	4.820528236
-0.000187559	0.005755796	-0.000192626	0.004896329	1.353484943	4.813323028
-0.000164174	0.0057549	-0.000182617	0.004896024	1.379336124	4.805978769
-0.000133066	0.005752436	-0.000170849	0.004895491	1.405147457	4.79849567
-0.000110821	0.005746881	-0.000156785	0.004894196	1.430918197	4.790873949
-9.07E-05	0.005738818	-0.000142326	0.004891911	1.4566476	4.783113824
-7.24E-05	0.005728021	-0.000126791	0.004888369	1.482334922	4.775215521
-3.95E-05	0.00572175	-0.00010896	0.004884522	1.507979421	4.767179267
-1.30E-05	0.005732277	-6.93E-05	0.004880637	1.533580356	4.759005295
-9.90E-06	0.00573286	-4.55E-05	0.004878961	1.559136988	4.750693841
-2.85E-06	0.005732949	-4.20E-05	0.004878771	1.584648578	4.742245144
1.29E-05	0.005731426	-3.17E-05	0.004878238	1.610114389	4.733659449
4.27E-05	0.005728425	-1.78E-05	0.004877286	1.635533687	4.724937004
8.25E-05	0.005718569	-1.79E-07	0.004875039	1.660905735	4.716078062
0.000138511	0.005700784	2.29E-05	0.004870506	1.686229802	4.707082877
0.000215881	0.005685374	5.25E-05	0.004864527	1.711505156	4.697951709
0.000301693	0.005674085	9.06E-05	0.004857824	1.736731067	4.688684824
0.000378177	0.005671755	0.000133213	0.004851996	1.761906805	4.679282487
0.000444446	0.005681432	0.000178993	0.004848607	1.787031645	4.669744971
0.000508394	0.00570056	0.000226028	0.004848911	1.812104858	4.660072552
0.000541149	0.005793247	0.000298932	0.004863003	1.837125723	4.650265509
0.000525616	0.005854306	0.000348048	0.00488456	1.862093515	4.640324124
0.000526502	0.005868059	0.000381055	0.004904403	1.887007513	4.630248686
0.000535028	0.005879751	0.000403335	0.004922266	1.911866998	4.620039485
0.000545834	0.005889293	0.000423893	0.004938262	1.936671251	4.609696817
0.000546636	0.005899686	0.000442011	0.004952925	1.961419556	4.599220979
0.000536421	0.00589897	0.000454461	0.004964808	1.986111198	4.588612275
0.000527642	0.005885172	0.000463502	0.004972464	2.010745464	4.577871012
0.000521817	0.005860847	0.000469422	0.004975053	2.035321642	4.566997499
0.000514135	0.005838985	0.000475664	0.004973911	2.059839021	4.55599205
0.000502738	0.005823978	0.000482553	0.004970673	2.084296895	4.544854984
0.000499783	0.005772237	0.000510968	0.004959971	2.108694555	4.533586623
0.000529921	0.005745134	0.000526323	0.004946831	2.133031298	4.522187291
0.000561156	0.00573613	0.000518107	0.004934987	2.15730642	4.510657318
0.000584329	0.005734517	0.000520475	0.004925008	2.18151922	4.498997038
0.000586397	0.005720899	0.000526252	0.004914763	2.205668999	4.487206786
0.000585131	0.005698365	0.000531346	0.004902956	2.229755058	4.475286905
0.000588381	0.005669471	0.000535329	0.004888902	2.253776702	4.463237737
0.000594839	0.005648057	0.00053967	0.004874163	2.277733238	4.451059631
0.000614214	0.005620104	0.000545554	0.004857824	2.301623972	4.43875294
0.000641143	0.005598645	0.000553662	0.004841218	2.325448216	4.426318017
0.000681538	0.005574499	0.000567798	0.004824231	2.34920528	4.413755224
0.000711296	0.005558103	0.000583225	0.00480774	2.372894478	4.401064922
0.000745401	0.005518233	0.000634243	0.004788735	2.396515126	4.388247478
0.000751142	0.005498164	0.000660792	0.004769082	2.420066541	4.375303263
0.000758571	0.005478587	0.000658424	0.004749925	2.443548044	4.36223265
0.000772415	0.005448215	0.000664308	0.004729777	2.466958955	4.349036017
0.000785289	0.005420037	0.000674282	0.00470902	2.490298599	4.335713745
0.000800569	0.005386707	0.000684759	0.004687006	2.513566302	4.32226622
0.000807365	0.00536955	0.000695701	0.004666173	2.53676139	4.308693829
0.000807323	0.005347599	0.000704096	0.004645759	2.559883194	4.294996965
0.000801962	0.005325289	0.000708007	0.004625687	2.582931047	4.281176023
0.0008023	0.005302443	0.000713855	0.00460573	2.605904281	4.267231403
0.000815765	0.005278297	0.000720062	0.004585696	2.628802234	4.253163508
0.00083248	0.005269875	0.000728206	0.00456791	2.651624244	4.238972743
0.000892839	0.005276953	0.000780552	0.004554008	2.674369652	4.224659519
0.00090985	0.005284927	0.000806132	0.004543649	2.6970378	4.210224249
0.000920191	0.00529093	0.000802544	0.004536146	2.719628034	4.195667351
0.000930786	0.005305041	0.000807137	0.004532033	2.742139702	4.180989245
0.000948303	0.005319063	0.000818797	0.004530661	2.764572152	4.166190355
0.000969197	0.005338057	0.000830672	0.004532413	2.786924737	4.151271108
0.000990301	0.005350511	0.000843445	0.004535765	2.809196811	4.136231935
0.001010731	0.005353109	0.000857401	0.004538926	2.831387731	4.121073272
0.001029894	0.005347375	0.000871932	0.004540678	2.853496855	4.105795555
0.001054756	0.005350824	0.000887969	0.004542582	2.875523545	4.090399227
0.001089072	0.005356514	0.000906984	0.004545591	2.897467165	4.074884731
0.001115073	0.005365249	0.000925497	0.004549362	2.91932708	4.059252517
0.001188265	0.005417125	0.001014437	0.004564254	2.94110266	4.043503035
0.001241491	0.005478184	0.001054225	0.004583525	2.962793274	4.027636742
0.001254196	0.005508512	0.00106915	0.004603102	2.984398297	4.011654094
0.001265762	0.005540677	0.001080846	0.004623821	3.005917104	3.995555554
0.001277454	0.005569213	0.001091897	0.004644502	3.027349074	3.979341587
0.001291172	0.005594031	0.001104274	0.004665068	3.048693587	3.963012661
0.001306789	0.00560541	0.001117657	0.004683616	3.069950027	3.946569249
0.001332917	0.00561764	0.001130716	0.004700641	3.09111778	3.930011824
0.001358116	0.005626286	0.001146179	0.004715876	3.112196234	3.913340866
0.001379221	0.005636679	0.001163185	0.004729891	3.133184781	3.896556855
0.001457942	0.005657823	0.001231137	0.00474345	3.154082814	3.879660278
0.001497746	0.005647475	0.001266656	0.004754343	3.174889728	3.862651621
0.001531513	0.005644608	0.001274908	0.004763103	3.195604925	3.845531377
0.001560174	0.005646982	0.001293528	0.00477053	3.216227803	3.82830004
0.001580688	0.005650924	0.001312687	0.004777157	3.236757769	3.810958107
0.001601202	0.005665394	0.001334465	0.004784736	3.257194229	3.79350608
0.001628342	0.005686001	0.001355345	0.004794067	3.277536592	3.775944463
0.001646239	0.005698231	0.001376334	0.004803588	3.297784272	3.758273764
0.001663419	0.005707146	0.00139438	0.004812767	3.317936682	3.740494491
0.001686043	0.00571391	0.001414507	0.004821299	3.337993241	3.722607161
0.001703644	0.005717449	0.00143589	0.004828878	3.357953369	3.704612288
0.001719726	0.005722332	0.001450887	0.004835886	3.37781649	3.686510393
0.001748935	0.005710729	0.00151048	0.004839466	3.39758203	3.668301999
0.001769534	0.005704368	0.001555147	0.004841561	3.417249417	3.649987632
0.001784223	0.00570401	0.001551165	0.004843732	3.436818085	3.63156782
0.001800347	0.005701143	0.001557156	0.004844988	3.456287467	3.613043097
0.001812165	0.005698096	0.001565121	0.004845674	3.475657001	3.594413997
0.001822169	0.005702173	0.001573445	0.004846855	3.494926127	3.575681058
0.00183289	0.005706653	0.001581051	0.00484853	3.514094289	3.556844822
0.001848803	0.005700202	0.001589626	0.004848911	3.533160933	3.537905833
0.001873496	0.005687703	0.001599348	0.00484735	3.552125508	3.518864638
0.001909543	0.00567525	0.001613699	0.004844189	3.570987466	3.499721786
0.001938077	0.005670411	0.001629952	0.004840875	3.589746263	3.480477831
0.001926849	0.00569738	0.001676557	0.004842437	3.608401357	3.46113333
0.001941453	0.005734517	0.001698227	0.004849406	3.626952208	3.44168884
0.0019561	0.0057605	0.001691841	0.004858738	3.64539828	3.422144923
0.001981679	0.005802386	0.001696541	0.004872753	3.663739042	3.402502144
0.002011226	0.005835491	0.001707483	0.004889245	3.681973962	3.382761071
0.002028025	0.005850767	0.001717134	0.004905051	3.700102514	3.362922274
0.00203651	0.005858652	0.00172657	0.004919257	3.718124175	3.342986326
0.002039591	0.005858204	0.001734356	0.004930835	3.736038424	3.322953802
0.002048666	0.005859682	0.001742356	0.004940585	3.753844743	3.302825282
0.002059767	0.005860488	0.00174842	0.004948698	3.771542618	3.282601347
0.002067956	0.005847183	0.001755236	0.004953535	3.789131537	3.262282582
0.002073063	0.005837283	0.001762412	0.00495601	3.806610994	3.241869573
0.002134436	0.005796204	0.001807869	0.004952773	3.823980481	3.221362909
0.002253087	0.005780345	0.001833234	0.004946641	3.841239498	3.200763184
0.002405759	0.005771341	0.001867461	0.004940281	3.858387547	3.180070993
0.00274006	0.005757857	0.001950231	0.004933082	3.875424131	3.159286932
0.002871585	0.005763815	0.002039781	0.004928055	3.892348759	3.138411604
0.002995048	0.005760993	0.002133637	0.004923561	3.909160941	3.11744561
0.003141051	0.005751854	0.002233735	0.004918457	3.925860193	3.096389557
0.003447325	0.005749121	0.002364042	0.004913887	3.942446031	3.075244052
0.003440064	0.005761441	0.002472643	0.004911944	3.958917977	3.054009707
0.003584042	0.005766727	0.002585729	0.004911144	3.975275554	3.032687135
0.003636846	0.005769325	0.002691712	0.004910878	3.99151829	3.011276952
0.003925518	0.005783795	0.002822736	0.00491282	4.007645715	2.989779777
0.003899601	0.005842345	0.002995056	0.004924208	4.023657365	2.96819623
0.00389099	0.005852246	0.003106384	0.00493472	4.039552776	2.946526935
0.003865538	0.005851618	0.003148863	0.004942604	4.055331489	2.924772519
0.003841098	0.005859592	0.003193136	0.004950145	4.070993049	2.902933609
0.003830293	0.005867566	0.003229659	0.004957496	4.086537002	2.881010836
0.003829575	0.005874152	0.003262989	0.004964465	4.1019629	2.859004834
0.003828562	0.005885978	0.003289037	0.00497193	4.117270298	2.836916238
0.003834218	0.005895162	0.003307406	0.00497951	4.132458752	2.814745688
0.00385068	0.005897043	0.003324448	0.004986022	4.147527824	2.792493822
0.003870476	0.005895386	0.003339157	0.004991164	4.16247708	2.770161284
0.003897533	0.005895162	0.00335785	0.004995277	4.177306086	2.747748719
0.003932778	0.0059	0.003376434	0.004999429	4.192014415	2.725256775
0.004064472	0.005898118	0.0034944	0.005	4.206601641	2.702686101
0.004128673	0.005875227	0.003525936	0.004999543	4.221067344	2.680037349
0.004136988	0.005864699	0.003559015	0.00499741	4.235411105	2.657311174
0.004142939	0.00585901	0.003576308	0.004994973	4.249632511	2.634508233
0.004161723	0.005842883	0.003590982	0.004990555	4.263731149	2.611629183
0.004184094	0.005815153	0.003608203	0.004982823	4.277706613	2.588674686
0.004208955	0.005790156	0.003625173	0.00497273	4.2915585	2.565645405
0.004232593	0.005769415	0.00364426	0.004961228	4.305286408	2.542542005
0.004244327	0.005748942	0.003658288	0.004948774	4.318889942	2.519365154
0.004237531	0.005717852	0.003667257	0.00493392	4.332368708	2.496115522
0.00423293	0.005682731	0.003678989	0.004916286	4.345722317	2.472793779
0.004275435	0.005536287	0.003736537	0.004877743	4.358950384	2.4494006
0.0042461	0.005437777	0.003750565	0.004831011	4.372052525	2.42593666
0.004218073	0.005370087	0.003744502	0.004782908	4.385028364	2.402402638
0.004185149	0.005298366	0.00372459	0.004733053	4.397877523	2.378799213
0.004160541	0.005205097	0.003703888	0.004678284	4.410599634	2.355127067
0.004165901	0.005146054	0.003688389	0.004624506	4.423194327	2.331386884
0.004197896	0.005064835	0.003679456	0.004568253	4.43566124	2.307579349
0.004219972	0.005030251	0.003673141	0.004517027	4.448000012	2.283705151
0.00424019	0.005008838	0.003671635	0.00447178	4.460210286	2.25976498
0.004252811	0.005003283	0.003670307	0.004433655	4.47229171	2.235759526
0.004261675	0.005004224	0.003673715	0.004402272	4.484243935	2.211689483
0.004316632	0.004994324	0.00372215	0.004371917	4.496066615	2.187555547
0.004498682	0.004963906	0.003771984	0.004343543	4.50775941	2.163358415
0.004626029	0.004944284	0.003821172	0.004318025	4.51932198	2.139098786
0.004788494	0.004911313	0.003880406	0.004292545	4.530753993	2.114777361
0.004894229	0.004885689	0.00394495	0.004268246	4.542055118	2.090394842
0.004961089	0.004869696	0.004010821	0.004245966	4.553225028	2.065951933
0.005042638	0.004850612	0.004077266	0.004224904	4.5642634	2.041449342
0.005102027	0.004844968	0.004143639	0.004206775	4.575169917	2.016887775
0.005157068	0.004852359	0.004206066	0.004193026	4.585944263	1.992267942
0.005163104	0.004871085	0.004260923	0.00418457	4.596586126	1.967590555
0.00514449	0.004885331	0.004304981	0.004179772	4.607095199	1.942856327
0.005025923	0.004910059	0.004388539	0.004179429	4.617471178	1.918065971
0.004943276	0.004893618	0.004417385	0.004176725	4.627713764	1.893220204
0.004900518	0.004870906	0.004410209	0.004170402	4.637822662	1.868319744
0.004855058	0.004841922	0.004383409	0.004161071	4.647797578	1.843365311
0.004798202	0.004812713	0.004352841	0.004148998	4.657638224	1.818357624
0.004745651	0.004793719	0.004320264	0.004136201	4.667344317	1.793297407
0.004686388	0.0047659	0.004283167	0.004121499	4.676915576	1.768185384
0.004637847	0.004739783	0.004241119	0.004105617	4.686351725	1.743022279
0.004609778	0.00472276	0.004202156	0.004090002	4.69565249	1.717808821
0.004597368	0.004704124	0.004168682	0.004074425	4.704817603	1.692545737
0.004605093	0.004685936	0.004142025	0.004058923	4.7138468	1.667233756
0.004616405	0.004644139	0.004169722	0.004037328	4.72273982	1.641873612
0.004631305	0.004599745	0.004164376	0.004013905	4.731496405	1.616466035
0.004641309	0.00456991	0.004149308	0.003990558	4.740116303	1.59101176
0.00465089	0.004527262	0.004128068	0.003965421	4.748599264	1.565511522
0.004652114	0.004463515	0.004113215	0.003935524	4.756945044	1.539966058
0.004648991	0.004389016	0.004098039	0.003899875	4.765153402	1.514376107
0.004642913	0.004324015	0.004089034	0.003860798	4.7732241	1.488742406
0.004638312	0.004231462	0.004076261	0.003814904	4.781156905	1.463065697
0.004636032	0.004111225	0.004066897	0.003759184	4.788951589	1.437346722
0.004628519	0.004011147	0.004060655	0.003698283	4.796607925	1.411586223
0.004616532	0.003899645	0.004051972	0.003631518	4.804125693	1.385784945
0.004583397	0.003524554	0.004087491	0.003516916	4.811504675	1.359943633
0.004573984	0.003323994	0.004091581	0.003389784	4.818744659	1.334063034
0.004571578	0.003144176	0.004073857	0.003258652	4.825845435	1.308143895
0.004577488	0.003131274	0.004054986	0.003150715	4.832806798	1.282186965
0.00456187	0.003131095	0.004036545	0.003063079	4.839628547	1.256192993
0.00456149	0.003128586	0.00402144	0.002991286	4.846310485	1.230162732
0.004560139	0.003137232	0.004010677	0.002933775	4.852852418	1.204096932
0.004583903	0.003158735	0.004003322	0.002890014	4.859254159	1.177996348
0.004590024	0.003164514	0.003999268	0.002855013	4.865515521	1.151861732
0.00459281	0.003163439	0.003996111	0.00282561	4.871636325	1.125693839
0.004597622	0.003158242	0.003992954	0.002800778	4.877616393	1.099493427
0.004649117	0.003132797	0.004038231	0.002770537	4.883455552	1.073261251
0.004672501	0.003121732	0.004056923	0.002747152	4.889153634	1.04699807
0.004679762	0.003123435	0.004062987	0.002729518	4.894710474	1.020704642
0.004691707	0.00312657	0.004059471	0.002716645	4.900125912	0.994381727
0.00472864	0.003139472	0.004064529	0.002708837	4.905399791	0.968030085
0.004778363	0.003147984	0.004073965	0.002703772	4.910531959	0.941650477
0.004863205	0.003138173	0.004095133	0.002698211	4.915522267	0.915243666
0.004965521	0.003126436	0.004130113	0.002691851	4.920370572	0.888810415
0.005041034	0.003119044	0.004167785	0.002685528	4.925076733	0.862351486
0.005106839	0.003112459	0.004210981	0.002679358	4.929640614	0.835867645
0.005151708	0.003108472	0.004252635	0.002673645	4.934062085	0.809359657
0.005307419	0.003103141	0.00434972	0.002668275	4.938341015	0.782828287
0.005386942	0.0031035	0.004423628	0.002663705	4.942477283	0.756274301
0.005391374	0.003101618	0.004473533	0.002659515	4.946470769	0.729698468
0.005365964	0.003109054	0.00449854	0.002657306	4.950321357	0.703101554
0.005338527	0.003111966	0.004517519	0.002655973	4.954028937	0.676484328
0.005315692	0.003102872	0.004529538	0.002653498	4.9575934	0.649847559
0.005289775	0.003089881	0.004531081	0.002649537	4.961014644	0.623192016
0.005256134	0.00307801	0.004530148	0.002644471	4.96429257	0.59651847
0.005210759	0.003067885	0.004519636	0.002638796	4.967427084	0.569827691
0.005175851	0.003066362	0.004506397	0.002634112	4.970418095	0.54312045
0.005147233	0.003069184	0.004490826	0.002630646	4.973265517	0.516397519
0.005186488	0.003076442	0.004511205	0.002630151	4.975969266	0.489659669
0.005205483	0.003091135	0.004513537	0.002631141	4.978529266	0.462907673
0.005220974	0.003098079	0.004508837	0.002632779	4.980945442	0.436142305
0.005253602	0.00310789	0.004504101	0.002635407	4.983217725	0.409364336
0.00529235	0.003112773	0.00450715	0.002637958	4.985346048	0.382574541
0.005361152	0.003104799	0.004519385	0.002638872	4.98733035	0.355773693
0.005428138	0.003092882	0.004539978	0.002637806	4.989170575	0.328962568
0.005466	0.003090329	0.004562509	0.002636549	4.990866668	0.302141939
0.005480943	0.003090419	0.004582708	0.002635521	4.992418581	0.275312581
0.005478115	0.003083968	0.004600324	0.002633693	4.993826269	0.248475269
0.00547153	0.00306027	0.004614783	0.002628627	4.995089691	0.221630779
0.005471614	0.002937165	0.004648974	0.002604557	4.996208811	0.194779886
0.005444009	0.002734724	0.004664904	0.00255314	4.997183597	0.167923366
0.005430629	0.002605886	0.004661316	0.002492735	4.99801402	0.141061994
0.005400111	0.002505136	0.004650768	0.002428179	4.998700056	0.114196547
0.005392767	0.002381808	0.004641583	0.002356843	4.999241686	0.087327801
0.005396946	0.002333829	0.004633368	0.002291258	4.999638893	0.060456532
0.005398929	0.002296065	0.004627484	0.002231919	4.999891667	0.033583516
0.005400196	0.002257763	0.004621241	0.00217757	5	0.006709529
0.005393231	0.002260092	0.004614675	0.002133314	4.999963889	-0.020164651
0.005410579	0.002291585	0.004611662	0.002100255	4.999783335	-0.047038249
0.005416995	0.002292302	0.004611446	0.002072947	4.999458343	-0.073910489
0.005520831	0.002320255	0.00464797	0.002045791	4.998988923	-0.100780594
0.005609851	0.002328095	0.004679076	0.002031128	4.998375088	-0.127647787
0.005685575	0.002303187	0.004713733	0.00201635	4.997616855	-0.154511294
0.005790804	0.002274248	0.004753486	0.002001002	4.996714248	-0.181370336
0.005842468	0.002262287	0.004794386	0.001987748	4.995667291	-0.20822414
0.005870622	0.002237469	0.004832273	0.001973199	4.994476016	-0.235071929
0.005884847	0.002207141	0.004865854	0.001956707	4.993140456	-0.261912926
0.0059	0.00217408	0.004896242	0.001938235	4.99166065	-0.288746358
0.005892022	0.002137077	0.004921751	0.001917478	4.990036641	-0.315571448
0.005849222	0.002070373	0.004935636	0.001890437	4.988268476	-0.342387423
0.005824993	0.002030772	0.004944964	0.001862215	4.986356205	-0.369193506
0.005757796	0.001866006	0.004969217	0.001812741	4.984299885	-0.395988924
0.005743065	0.001830078	0.004972123	0.001766047	4.982099574	-0.422772902
0.005738675	0.001803065	0.004953861	0.001724952	4.979755337	-0.449544668
0.005737915	0.001783265	0.004942632	0.001688503	4.97726724	-0.476303447
0.005741545	0.0017821	0.004937645	0.001658377	4.974635355	-0.503048466
0.005744711	0.001792314	0.004932478	0.001635258	4.97185976	-0.529778953
0.005743655	0.001789895	0.004928604	0.00161591	4.968940533	-0.556494136
0.005749691	0.001787072	0.004925734	0.001599609	4.96587776	-0.583193242
0.005757331	0.001788461	0.004924657	0.001586431	4.962671528	-0.609875501
0.005760582	0.001788506	0.004923509	0.001575577	4.959321931	-0.636540142
0.005753068	0.001784653	0.004920424	0.001565903	4.955829064	-0.663186394
0.005741503	0.001777351	0.004917661	0.0015568	4.95219303	-0.689813488
0.005735425	0.001782951	0.004936999	0.001548916	4.948413933	-0.716420654
0.00576628	0.00175549	0.004947045	0.001538747	4.944491881	-0.743007123
0.005771092	0.001747695	0.004947224	0.00152953	4.94042699	-0.769572129
0.00577202	0.001747247	0.004942668	0.001522142	4.936219375	-0.796114902
0.005766871	0.001743977	0.004938327	0.001515857	4.931869159	-0.822634677
0.005755221	0.001734345	0.00493438	0.001509306	4.927376467	-0.849130688
0.005747581	0.001719831	0.004929967	0.001501765	4.922741429	-0.875602168
0.005748172	0.001702405	0.004925985	0.001492929	4.917964179	-0.902048354
0.005757289	0.001666029	0.004923976	0.001480246	4.913044854	-0.92846848
0.00576877	0.001627727	0.004926092	0.00146406	4.907983598	-0.954861785
0.005774891	0.001592785	0.004927958	0.001445512	4.902780556	-0.981227505
0.00574049	0.001447864	0.004954041	0.00140792	4.897435878	-1.007564878
0.005749523	0.001400557	0.004961288	0.001368882	4.891949719	-1.033873145
0.005765773	0.001369199	0.004949377	0.001332928	4.886322238	-1.060151544
0.005784599	0.001342096	0.004946435	0.001299641	4.880553596	-1.086399318
0.00579895	0.001322654	0.004955476	0.001269553	4.874643962	-1.112615706
0.005810093	0.001296716	0.00495135	0.001240874	4.868593504	-1.138799953
0.005815961	0.001269524	0.004954723	0.001213375	4.862402399	-1.164951302
0.005816298	0.00124493	0.004957916	0.001187096	4.856070824	-1.191068997
0.005812415	0.00121066	0.004959387	0.001160359	4.849598964	-1.217152283
0.005815665	0.001179839	0.004961575	0.001133775	4.842987004	-1.243200408
0.005833013	0.001136385	0.004964732	0.001105019	4.836235136	-1.269212618
0.005851965	0.001089034	0.004970329	0.001074208	4.829343555	-1.295188162
0.005839387	0.000971753	0.004996089	0.001029723	4.822312461	-1.321126291
0.005820097	0.000885697	0.005	0.000979563	4.815142055	-1.347026254
0.00582436	0.000845379	0.004997776	0.000932336	4.807832545	-1.372887303
0.005828792	0.000811153	0.004990636	0.000889298	4.800384143	-1.398708691
0.005829763	0.000767117	0.004985685	0.000847594	4.792797064	-1.424489672
0.00582799	0.000727337	0.004981236	0.000807527	4.785071526	-1.450229502
0.00582073	0.000700189	0.004976608	0.000770621	4.777207754	-1.475927437
0.00581212	0.000670533	0.004971119	0.000735924	4.769205973	-1.501582734
0.005816974	0.000650732	0.004967638	0.000704503	4.761066416	-1.527194653
0.005836939	0.000621838	0.004966885	0.000674339	4.752789317	-1.552762453
0.005853105	0.000594287	0.00496893	0.000645469	4.744374916	-1.578285396
0.005855384	0.000525702	0.0049906	0.000611725	4.735823455	-1.603762744
0.005834491	0.000473064	0.004994977	0.000574552	4.727135183	-1.629193762
0.005828581	0.000430686	0.004990744	0.000536961	4.718310348	-1.654577714
0.005832507	0.000382707	0.004984537	0.000499293	4.709349208	-1.679913868
0.005843524	0.000311613	0.004981595	0.000457817	4.70025202	-1.705201492
0.005849771	0.000248986	0.004980339	0.000414437	4.691019047	-1.730439855
0.005835841	0.000177758	0.004977684	0.0003682	4.681650556	-1.755628227
0.00580849	0.000109889	0.004971477	0.000320097	4.672146818	-1.780765882
0.005787089	6.67E-05	0.004962939	0.000274165	4.662508107	-1.805852093
0.005771387	1.52E-05	0.004954184	0.00022869	4.652734702	-1.830886135
0.005768939	-2.71E-05	0.00494622	0.000184967	4.642826885	-1.855867285
0.005793378	-0.000132646	0.004962185	0.000131379	4.632784942	-1.880794822
0.005777001	-0.000165438	0.00496319	8.16E-05	4.622609164	-1.905668025
0.005756023	-0.000176324	0.004951565	3.99E-05	4.612299844	-1.930486176
0.005733736	-0.000186045	0.004937501	4.55E-06	4.60185728	-1.955248557
0.00572732	-0.000198499	0.004923079	-2.62E-05	4.591281774	-1.979954454
0.00573285	-0.00021158	0.004912889	-5.34E-05	4.580573631	-2.004603153
0.005746695	-0.000230888	0.004905247	-7.84E-05	4.569733161	-2.029193942
0.005755348	-0.000249434	0.004900619	-0.0001019	4.558760676	-2.053726109
0.005753237	-0.000261171	0.004894771	-0.000122733	4.547656495	-2.078198948
0.005739899	-0.000270131	0.004888708	-0.000141396	4.536420937	-2.10261175
0.005724788	-0.000283122	0.004879774	-0.000158497	4.525054327	-2.12696381
0.005713602	-0.000357755	0.004878447	-0.000187137	4.513556994	-2.151254425
0.005716346	-0.000382215	0.004870482	-0.000212998	4.501929269	-2.175482893
0.005721327	-0.000403225	0.004860042	-0.000235583	4.49017149	-2.199648514
0.005720567	-0.000427639	0.004852149	-0.000257673	4.478283994	-2.22375059
0.005707397	-0.000451741	0.004844148	-0.000279459	4.466267126	-2.247788425
0.005691991	-0.000470466	0.004835035	-0.000300102	4.454121233	-2.271761325
0.005685364	-0.000498196	0.004826425	-0.00032124	4.441846666	-2.295668596
0.00569216	-0.000535378	0.004820289	-0.000344168	4.429443779	-2.319509548
0.005703978	-0.000566289	0.004816989	-0.000367705	4.416912931	-2.343283492
0.005723775	-0.00060029	0.004816989	-0.000392004	4.404254483	-2.366989743
0.005737197	-0.000629364	0.004819895	-0.000416456	4.391468802	-2.390627614
0.005749945	-0.000649657	0.004822873	-0.000439498	4.378556256	-2.414196422
0.005760075	-0.000694903	0.004833313	-0.000465587	4.365517219	-2.437695488
0.005764001	-0.000762772	0.004842856	-0.000498303	4.352352067	-2.461124132
0.005766491	-0.000789874	0.004846014	-0.000529115	4.339061182	-2.484481677
0.005758429	-0.000822084	0.004847736	-0.000558975	4.325644945	-2.507767449
0.005746652	-0.000852591	0.004848346	-0.000587997	4.312103747	-2.530980775
0.005726645	-0.000890624	0.004845727	-0.000617437	4.298437976	-2.554120984
0.005712083	-0.000925567	0.004841601	-0.000646802	4.284648029	-2.577187407
0.005699969	-0.000974217	0.004836793	-0.000678185	4.270734303	-2.600179379
0.005699673	-0.001009159	0.004833349	-0.000709264	4.256697201	-2.623096235
0.005701488	-0.001034291	0.004830299	-0.000738514	4.242537128	-2.645937314
0.005704316	-0.00105557	0.004828828	-0.000765746	4.228254494	-2.668701954
0.005682283	-0.001097276	0.004835717	-0.00079492	4.213849709	-2.6913895
0.005655859	-0.001111119	0.004832667	-0.000821542	4.199323192	-2.713999294
0.005644632	-0.001123842	0.004819787	-0.000844813	4.184675362	-2.736530684
0.005644927	-0.001143642	0.004811248	-0.000866751	4.169906641	-2.75898302
0.005651976	-0.001164831	0.004805795	-0.000887813	4.155017456	-2.781355652
0.005665863	-0.001187902	0.004803032	-0.00090857	4.140008238	-2.803647934
0.005679075	-0.00120936	0.004803212	-0.000928832	4.12487942	-2.825859223
0.005681523	-0.001228131	0.004802889	-0.000948294	4.109631439	-2.847988876
0.005675782	-0.001246677	0.004801848	-0.000967071	4.094264736	-2.870036254
0.005665061	-0.001259176	0.004801526	-0.000984857	4.078779755	-2.892000721
0.005659152	-0.001276736	0.004796359	-0.001001805	4.063176942	-2.913881642
0.005660925	-0.001309663	0.004794745	-0.001020734	4.047456749	-2.935678384
0.005684478	-0.001436172	0.004809275	-0.00105665	4.031619629	-2.957390318
0.005670295	-0.001490422	0.004814728	-0.00109485	4.015666041	-2.979016817
0.005652652	-0.001534771	0.00480662	-0.001131794	3.999596446	-3.000557256
0.005638089	-0.001574776	0.004799875	-0.001167938	3.983411306	-3.022011012
0.005626608	-0.00161151	0.004795175	-0.001203282	3.967111091	-3.043377467
0.005629647	-0.00164811	0.0047913	-0.001237598	3.95069627	-3.064656002
0.005646658	-0.001669523	0.004790116	-0.001269019	3.934167319	-3.085846004
0.005667045	-0.00168565	0.004791874	-0.001297279	3.917524714	-3.106946859
0.005673039	-0.001695864	0.004794099	-0.001322036	3.900768936	-3.127957958
0.005658054	-0.001710423	0.004793525	-0.001344583	3.88390047	-3.148878695
0.00564632	-0.001719114	0.004790475	-0.001364426	3.866919803	-3.169708464
0.005637709	-0.001730806	0.004786672	-0.001382517	3.849827425	-3.190446665
0.005663668	-0.001801363	0.004795785	-0.00140853	3.83262383	-3.211092698
0.005663964	-0.001821343	0.004797938	-0.001433514	3.815309515	-3.231645966
0.005653327	-0.001838097	0.004790942	-0.001455947	3.79788498	-3.252105876
0.005639609	-0.001855882	0.004784233	-0.001476857	3.780350729	-3.272471837
0.005624371	-0.001877743	0.004776985	-0.001497271	3.762707268	-3.292743261
0.005615676	-0.001902068	0.004769595	-0.001517685	3.744955107	-3.312919561
0.005618799	-0.001929037	0.004763495	-0.001538481	3.727094759	-3.333000155
0.00563619	-0.001953899	0.004760697	-0.001559314	3.709126739	-3.352984464
0.005650668	-0.001963128	0.004760661	-0.001577824	3.691051567	-3.372871908
0.005656915	-0.001963352	0.004761163	-0.001593135	3.672869765	-3.392661915
0.005653707	-0.001961873	0.004761522	-0.001605513	3.654581858	-3.412353912
0.005644885	-0.00195605	0.004760948	-0.001614844	3.636188375	-3.43194733
0.005636359	-0.001964606	0.00476859	-0.001623337	3.617689846	-3.451441604
0.005637203	-0.002000758	0.004768339	-0.001636629	3.599086807	-3.47083617
0.005629478	-0.002027502	0.004767298	-0.001651673	3.580379794	-3.490130467
0.00562167	-0.002061952	0.004763639	-0.001669041	3.561569348	-3.50932394
0.005613608	-0.002102404	0.0047598	-0.001689341	3.542656013	-3.528416032
0.005600565	-0.002166151	0.004754562	-0.00171562	3.523640335	-3.547406193
0.005593263	-0.002221252	0.004749395	-0.00174548	3.504522863	-3.566293874
0.005593558	-0.002289838	0.004744875	-0.001780291	3.485304149	-3.585078529
0.005593642	-0.002351703	0.004741574	-0.001818149	3.46598475	-3.603759616
0.005589675	-0.002405282	0.004738094	-0.00185734	3.446565222	-3.622336595
0.005586551	-0.002473777	0.004734865	-0.001899806	3.427046127	-3.640808929
0.005585918	-0.002664795	0.00474265	-0.001964134	3.407428028	-3.659176084
0.005579502	-0.002722987	0.004741072	-0.002027624	3.387711493	-3.677437531
0.005579165	-0.002759318	0.004733753	-0.00208422	3.367897091	-3.695592741
0.005583428	-0.002803758	0.004730022	-0.002137122	3.347985395	-3.71364119
0.005594065	-0.002827366	0.004728945	-0.002183969	3.327976979	-3.731582357
0.005597948	-0.002849496	0.004729017	-0.002225749	3.307872422	-3.749415723
0.005580515	-0.002873956	0.004726254	-0.002263645	3.287672304	-3.767140773
0.005557342	-0.002895459	0.00472098	-0.002298075	3.26737721	-3.784756995
0.005533831	-0.002917723	0.004712513	-0.002329649	3.246987724	-3.80226388
0.005523828	-0.002933716	0.00470419	-0.002358023	3.226504438	-3.819660922
0.005524376	-0.002958489	0.00469705	-0.002385484	3.205927941	-3.83694762
0.005531679	-0.00297484	0.004692494	-0.002410659	3.185258829	-3.854123472
0.005525938	-0.003041455	0.0046954	-0.002445965	3.164497698	-3.871187984
0.005534042	-0.003095257	0.004693893	-0.002481081	3.143645149	-3.888140663
0.00553438	-0.003128541	0.004690736	-0.002514254	3.122701784	-3.904981017
0.005525389	-0.003160214	0.004684888	-0.002544951	3.101668208	-3.921708562
0.005519776	-0.00320425	0.004679793	-0.002576601	3.080545028	-3.938322813
0.005523321	-0.003255095	0.0046766	-0.002610193	3.059332855	-3.954823292
0.005524883	-0.003324711	0.004674698	-0.002648204	3.038032301	-3.97120952
0.005526318	-0.003401629	0.004673227	-0.002690898	3.016643982	-3.987481025
0.005525601	-0.003444411	0.004672582	-0.002732413	2.995168516	-4.003637337
0.005527711	-0.003490418	0.004672976	-0.00277347	2.973606523	-4.019677989
0.005531046	-0.003533961	0.004674017	-0.002813765	2.951958627	-4.035602517
0.005503694	-0.00362499	0.004682807	-0.002862973	2.930225451	-4.051410462
0.005479381	-0.003652272	0.004681982	-0.002907572	2.908407625	-4.067101367
0.00547727	-0.003664323	0.00467764	-0.002945925	2.886505778	-4.082674778
0.005475202	-0.003667548	0.004670286	-0.002976851	2.864520544	-4.098130245
0.005466254	-0.003671042	0.004663433	-0.003002483	2.842452557	-4.113467323
0.005456588	-0.003674178	0.004656939	-0.003023926	2.820302455	-4.128685568
0.0054465	-0.003673954	0.004649943	-0.003041331	2.798070878	-4.143784541
0.005436285	-0.003673372	0.004643306	-0.003055538	2.775758468	-4.158763805
0.005428561	-0.003671983	0.00463613	-0.003066545	2.75336587	-4.173622927
0.005423369	-0.003672073	0.004630103	-0.003075609	2.73089373	-4.188361478
0.005414336	-0.003674223	0.004623286	-0.003083341	2.708342697	-4.202979033
0.005390656	-0.003680271	0.00462856	-0.003090615	2.685713424	-4.217475169
0.00538939	-0.003685064	0.004623107	-0.003097547	2.663006564	-4.231849468
0.005391416	-0.003690529	0.004609868	-0.003103983	2.640222773	-4.246101514
0.005393527	-0.003696756	0.004600755	-0.003110192	2.617362709	-4.260230895
0.005391627	-0.003701236	0.004594476	-0.003115904	2.594427033	-4.274237203
0.00538652	-0.003704865	0.004588664	-0.003121199	2.571416406	-4.288120035
0.005378711	-0.003708001	0.004582601	-0.003125997	2.548331494	-4.301878987
0.005371071	-0.003707732	0.00457808	-0.003129958	2.525172965	-4.315513664
0.0053636	-0.00370921	0.004574887	-0.003133424	2.501941485	-4.329023671
0.005360645	-0.003713869	0.004566815	-0.003136928	2.478637728	-4.342408618
0.005362418	-0.003723501	0.004559639	-0.003141232	2.455262366	-4.355668118
0.005364951	-0.003729638	0.004556267	-0.003145726	2.431816074	-4.368801788
0.005307166	-0.003755576	0.004558276	-0.003153534	2.40829953	-4.381809249
0.005253813	-0.003773943	0.004545683	-0.003163246	2.384713413	-4.394690125
0.005217175	-0.003787158	0.004519564	-0.003172691	2.361058405	-4.407444044
0.005153691	-0.003815157	0.004490683	-0.00318465	2.337335188	-4.420070637
0.005098988	-0.003844007	0.004459792	-0.003198819	2.313544449	-4.43256954
0.005064502	-0.003874738	0.004429727	-0.00321512	2.289686873	-4.444940392
0.005036222	-0.003912592	0.004400199	-0.003234201	2.265763152	-4.457182835
0.005011149	-0.003935842	0.00437243	-0.003253358	2.241773976	-4.469296515
0.004965901	-0.003967872	0.004342544	-0.003273925	2.217720037	-4.481281083
0.004928334	-0.003991033	0.004312515	-0.003293996	2.193602031	-4.493136193
0.004878273	-0.004016209	0.004280225	-0.003314296	2.169420654	-4.504861501
0.004811878	-0.004028887	0.004244455	-0.003332921	2.145176605	-4.51645667
0.004625522	-0.004016299	0.004200972	-0.003345642	2.120870585	-4.527921363
0.004587913	-0.004015806	0.004150241	-0.003356991	2.096503296	-4.539255251
0.004575841	-0.004021227	0.004097537	-0.003367275	2.072075441	-4.550458005
0.004576643	-0.004034442	0.004057103	-0.003377596	2.047587726	-4.561529302
0.004609398	-0.004046896	0.004030697	-0.003387879	2.023040858	-4.572468822
0.004644854	-0.004055542	0.00401405	-0.003397972	1.998435548	-4.58327625
0.004662962	-0.004059529	0.004004147	-0.003406884	1.973772505	-4.593951272
0.004672628	-0.00406244	0.003997115	-0.003414578	1.949052442	-4.604493581
0.004677482	-0.004067771	0.003992774	-0.0034217	1.924276073	-4.614902871
0.00467533	-0.004080315	0.003989904	-0.00342947	1.899444114	-4.625178843
0.004664397	-0.004100787	0.003985993	-0.003438915	1.874557283	-4.635321199
0.004652958	-0.004123321	0.003982406	-0.003450074	1.849616298	-4.645329647
0.004652536	-0.004248889	0.004002031	-0.003479934	1.82462188	-4.655203896
0.004631474	-0.004355731	0.004004721	-0.00351962	1.79957475	-4.664943663
0.004631685	-0.00444134	0.003998299	-0.00356559	1.774475633	-4.674548665
0.004631558	-0.004486138	0.003992451	-0.003610037	1.749325253	-4.684018625
0.00463063	-0.004544868	0.003981401	-0.003654941	1.724124338	-4.69335327
0.004623918	-0.004590069	0.003972826	-0.003698436	1.698873614	-4.70255233
0.004623792	-0.004633343	0.003966655	-0.003740521	1.673573812	-4.711615539
0.004614716	-0.004668554	0.00395948	-0.003780322	1.648225663	-4.720542635
0.00459454	-0.004716488	0.00395112	-0.003820731	1.622829898	-4.729333361
0.00457466	-0.004756895	0.003940178	-0.003859846	1.597387252	-4.737987461
0.004542791	-0.004811997	0.0039278	-0.00390037	1.571898459	-4.746504688
0.004485344	-0.005066179	0.003929092	-0.003976428	1.546364256	-4.754884794
0.004443767	-0.005179966	0.003914669	-0.004056219	1.52078538	-4.763127537
0.004419117	-0.005244161	0.00389221	-0.004130259	1.49516257	-4.771232679
0.004392989	-0.005301502	0.00386566	-0.004197672	1.469496567	-4.779199986
0.004357955	-0.005363009	0.003838537	-0.00426181	1.443788112	-4.787029228
0.00432824	-0.00541269	0.003812561	-0.004321643	1.418037948	-4.794720179
0.004291644	-0.005456637	0.003784972	-0.004377211	1.392246818	-4.802272617
0.00425374	-0.005482709	0.003757167	-0.004426609	1.366415468	-4.809686322
0.004201569	-0.005503898	0.003726563	-0.004470295	1.340544644	-4.816961082
0.004162187	-0.005514694	0.003695206	-0.004507772	1.314635093	-4.824096686
0.004116263	-0.005519533	0.003663347	-0.004539269	1.288687564	-4.831092927
0.004055186	-0.005583056	0.003646341	-0.004573052	1.262702806	-4.837949604
0.004031464	-0.005618088	0.003618285	-0.004608282	1.23668157	-4.844666519
0.00402032	-0.00564631	0.003578676	-0.004642178	1.210624608	-4.851243478
0.004014622	-0.00567619	0.003547857	-0.004674323	1.184532672	-4.85768029
0.004014411	-0.005702935	0.003523927	-0.00470464	1.158406517	-4.86397677
0.004010232	-0.005716553	0.003504481	-0.004731605	1.132246896	-4.870132736
0.003997569	-0.005726588	0.003485932	-0.004755257	1.106054567	-4.876148009
0.003985329	-0.005728156	0.003468926	-0.004774909	1.079830284	-4.882022417
0.003971695	-0.005726095	0.003452889	-0.004790753	1.053574807	-4.887755789
0.00395612	-0.005728425	0.00343635	-0.00480435	1.027288893	-4.89334796
0.00394122	-0.005731919	0.003420564	-0.004816043	1.000973303	-4.898798768
0.003923196	-0.005734741	0.003404598	-0.004826136	0.974628795	-4.904108056
0.003869759	-0.005724572	0.003398284	-0.004835162	0.948256131	-4.90927567
0.003823834	-0.005726005	0.003376506	-0.004841523	0.921856073	-4.914301461
0.003796398	-0.005724214	0.003343499	-0.004845369	0.895429384	-4.919185285
0.003759169	-0.005723586	0.003313756	-0.004848607	0.868976827	-4.923926999
0.003725022	-0.005727215	0.003284516	-0.004851349	0.842499167	-4.928526467
0.003685049	-0.005722825	0.003254128	-0.004852948	0.815997167	-4.932983556
0.00365546	-0.005708758	0.003224959	-0.004852111	0.789471595	-4.937298138
0.003627686	-0.005697917	0.003196365	-0.004849787	0.762923215	-4.941470087
0.00358286	-0.005684792	0.003165438	-0.004845941	0.736352796	-4.945499282
0.003526468	-0.005681924	0.003131965	-0.004842284	0.709761104	-4.949385609
0.00345851	-0.005682507	0.003093073	-0.004839466	0.683148908	-4.953128954
0.003412586	-0.005665976	0.003054541	-0.004834591	0.656516977	-4.956729209
0.003217366	-0.005642547	0.003000689	-0.00482526	0.629866079	-4.960186271
0.003130499	-0.005657823	0.002935141	-0.004821527	0.603196986	-4.963500039
0.003135437	-0.00567516	0.002879674	-0.004821261	0.576510467	-4.966670417
0.00314236	-0.005691601	0.002833787	-0.00482366	0.549807293	-4.969697315
0.003154052	-0.005713597	0.00279755	-0.004828954	0.523088236	-4.972580644
0.003173764	-0.005723228	0.002770463	-0.004834743	0.496354068	-4.975320322
0.003182923	-0.005723318	0.002749259	-0.004839542	0.46960556	-4.977916269
0.003177478	-0.005711939	0.002730675	-0.004841713	0.442843486	-4.980368409
0.003161143	-0.005712432	0.002712915	-0.00484377	0.416068619	-4.982676674
0.003153123	-0.005717539	0.002697452	-0.004846245	0.389281732	-4.984840995
0.003153714	-0.005718121	0.00268511	-0.004848378	0.3624836	-4.98686131
0.003148607	-0.005732098	0.002677791	-0.004853329	0.335674995	-4.98873756
0.00314198	-0.00573828	0.002670436	-0.004857747	0.308856694	-4.990469693
0.003136619	-0.005741864	0.002660534	-0.004861327	0.282029469	-4.992057657
0.00312421	-0.005742894	0.002652031	-0.004864527	0.255194098	-4.993501406
0.003113742	-0.005744776	0.002643779	-0.004867383	0.228351354	-4.9948009
0.003101248	-0.00574948	0.002635635	-0.004870354	0.201502013	-4.995956099
0.00309441	-0.00575378	0.002627957	-0.004873439	0.174646851	-4.996966972
0.003094663	-0.005760097	0.002621392	-0.004876867	0.147786644	-4.997833489
0.003097955	-0.005768563	0.00261662	-0.00488098	0.120922167	-4.998555625
0.003097238	-0.005774656	0.00261253	-0.004885322	0.094054198	-4.999133358
0.003094452	-0.005778419	0.002608978	-0.004889397	0.067183511	-4.999566673
0.003092806	-0.005780121	0.002605354	-0.004893053	0.040310883	-4.999855556
0.003033248	-0.005777836	0.002599757	-0.004895834	0.01343709	-5
0.003003237	-0.005771923	0.002586949	-0.004897357	-0.01343709	-5
0.002979895	-0.005769191	0.00257102	-0.004898081	-0.040310883	-4.999855556
0.00294752	-0.005765204	0.002551646	-0.004898005	-0.067183511	-4.999566673
0.002921477	-0.00575929	0.002531805	-0.004897052	-0.094054198	-4.999133358
0.002884543	-0.005751719	0.002509884	-0.00489511	-0.120922167	-4.998555625
0.00282794	-0.005741819	0.002483407	-0.004892025	-0.147786644	-4.997833489
0.002770999	-0.005734203	0.002452875	-0.004888331	-0.174646851	-4.996966972
0.002686243	-0.005722018	0.002414773	-0.004883418	-0.201502013	-4.995956099
0.002621493	-0.00571382	0.002373478	-0.004878162	-0.228351354	-4.9948009
0.002555266	-0.005711401	0.002329026	-0.004873439	-0.255194098	-4.993501406
0.002348734	-0.005728738	0.002260428	-0.004872068	-0.282029469	-4.992057657
0.002196991	-0.005743208	0.002176869	-0.004873249	-0.308856694	-4.990469693
0.002058501	-0.005735279	0.002087498	-0.00487302	-0.335674995	-4.98873756
0.001931956	-0.005732098	0.00199497	-0.004872411	-0.3624836	-4.98686131
0.001882866	-0.005732143	0.001911447	-0.004871954	-0.389281732	-4.984840995
0.001800389	-0.005727708	0.001830651	-0.004870887	-0.416068619	-4.982676674
0.001733149	-0.005726857	0.001753945	-0.004869897	-0.442843486	-4.980368409
0.001687309	-0.005737742	0.001683948	-0.004870735	-0.46960556	-4.977916269
0.001683637	-0.005750107	0.001626077	-0.004873249	-0.496354068	-4.975320322
0.001698495	-0.00576928	0.00158062	-0.0048782	-0.523088236	-4.972580644
0.001700394	-0.005789529	0.001543415	-0.004885322	-0.549807293	-4.969697315
0.001685579	-0.005824561	0.001506282	-0.004897548	-0.576510467	-4.966670417
0.001680471	-0.005833789	0.001478262	-0.004908707	-0.603196986	-4.963500039
0.001684903	-0.005831415	0.001458063	-0.004916934	-0.629866079	-4.960186271
0.001684861	-0.005832624	0.001442707	-0.004923751	-0.656516977	-4.956729209
0.001681738	-0.005837686	0.001430509	-0.004930035	-0.683148908	-4.953128954
0.001679205	-0.005841584	0.001421109	-0.004935786	-0.709761104	-4.949385609
0.001671058	-0.00584015	0.001412929	-0.004940281	-0.736352796	-4.945499282
0.001666964	-0.005840598	0.001406399	-0.004944013	-0.762923215	-4.941470087
0.001672747	-0.005846108	0.001402453	-0.004947936	-0.789471595	-4.937298138
0.00168828	-0.005847363	0.001401305	-0.004951326	-0.815997167	-4.932983556
0.001691446	-0.005851932	0.001400838	-0.00495483	-0.842499167	-4.928526467
0.001651389	-0.005868283	0.001399582	-0.004960352	-0.868976827	-4.923926999
0.00160175	-0.005876974	0.001387671	-0.004966255	-0.895429384	-4.919185285
0.00157883	-0.005876123	0.001372387	-0.00497094	-0.921856073	-4.914301461
0.001560934	-0.005877243	0.001356099	-0.004974901	-0.948256131	-4.90927567
0.001536832	-0.00588226	0.001338842	-0.004978862	-0.974628795	-4.904108056
0.001521341	-0.005873077	0.00132241	-0.004980728	-1.000973303	-4.898798768
0.001503528	-0.005853948	0.001305978	-0.004979319	-1.027288893	-4.89334796
0.001472462	-0.00585005	0.00128786	-0.004977567	-1.053574807	-4.887755789
0.001449964	-0.00584799	0.001269347	-0.004975815	-1.079830284	-4.882022417
0.001438526	-0.005850498	0.001252269	-0.004974787	-1.106054567	-4.876148009
0.001434347	-0.005851529	0.001237488	-0.004974063	-1.132246896	-4.870132736
0.001417632	-0.005859996	0.001224787	-0.004974749	-1.158406517	-4.86397677
0.001402563	-0.005860175	0.001209934	-0.004975358	-1.184532672	-4.85768029
0.001402647	-0.005865775	0.0011977	-0.004976729	-1.210624608	-4.851243478
0.001406446	-0.005869403	0.001188443	-0.004978405	-1.23668157	-4.844666519
0.001410709	-0.005870657	0.00118177	-0.004979967	-1.262702806	-4.837949604
0.001415057	-0.005872808	0.0011775	-0.004981528	-1.288687564	-4.831092927
0.001413749	-0.005873793	0.001174056	-0.004983013	-1.314635093	-4.824096686
0.00140404	-0.005872718	0.00117054	-0.004984042	-1.340544644	-4.816961082
0.001392981	-0.005875675	0.001166163	-0.004985451	-1.366415468	-4.809686322
0.001391251	-0.005879707	0.00116254	-0.004987241	-1.392246818	-4.802272617
0.001400073	-0.005883022	0.001161069	-0.004989222	-1.418037948	-4.794720179
0.001402014	-0.005872718	0.001168962	-0.004990364	-1.443788112	-4.787029228
0.001391673	-0.005873838	0.001169787	-0.004990707	-1.469496567	-4.779199986
0.001374916	-0.005879886	0.001162468	-0.004991507	-1.49516257	-4.771232679
0.001354149	-0.00588459	0.001153857	-0.004992878	-1.52078538	-4.763127537
0.001340599	-0.005884679	0.001146179	-0.004993868	-1.546364256	-4.754884794
0.001333044	-0.005880423	0.001139004	-0.00499402	-1.571898459	-4.746504688
0.001307169	-0.00588674	0.001128779	-0.004995087	-1.597387252	-4.737987461
0.001263482	-0.005897402	0.001113926	-0.004997562	-1.622829898	-4.729333361
0.001190037	-0.0059	0.00109039	-0.005	-1.648225663	-4.720542635
0.001015585	-0.005885754	0.001045435	-0.004999886	-1.673573812	-4.711615539
0.000843116	-0.005867163	0.00098186	-0.004997029	-1.698873614	-4.70255233
0.000448119	-0.005816676	0.000870389	-0.004987165	-1.724124338	-4.69335327
-0.000339133	-0.005745179	0.000659895	-0.004966979	-1.749325253	-4.684018625
-0.00067584	-0.005723228	0.000422853	-0.004947898	-1.774475633	-4.674548665
-0.000811755	-0.005713283	0.000210171	-0.004930949	-1.79957475	-4.664943663
-0.001091098	-0.005699037	-1.07E-05	-0.004914991	-1.82462188	-4.655203896
-0.001266015	-0.005691511	-0.00022323	-0.004900785	-1.849616298	-4.645329647
-0.001441945	-0.005671128	-0.000429023	-0.004886122	-1.874557283	-4.635321199
-0.001532062	-0.005657689	-0.00061451	-0.00487203	-1.899444114	-4.625178843
-0.001580392	-0.005651731	-0.000781305	-0.004859537	-1.924276073	-4.614902871
-0.001580139	-0.005650432	-0.000919541	-0.004849064	-1.949052442	-4.604493581
-0.001556924	-0.005648774	-0.001032555	-0.004840228	-1.973772505	-4.593951272
-0.001499603	-0.005641069	-0.001115074	-0.004831772	-1.998435548	-4.58327625
-0.001424807	-0.005632916	-0.00117176	-0.004823622	-2.023040858	-4.572468822
-0.001130437	-0.005604783	-0.001217217	-0.004812958	-2.047587726	-4.561529302
-0.001029852	-0.005589775	-0.00120918	-0.004801341	-2.072075441	-4.550458005
-0.000970505	-0.005582294	-0.001162755	-0.004790677	-2.096503296	-4.539255251
-0.000897103	-0.005569079	-0.001117872	-0.004779899	-2.120870585	-4.527921363
-0.000858059	-0.005560926	-0.00107873	-0.004769806	-2.145176605	-4.51645667
-0.000818213	-0.005550936	-0.001043032	-0.004759941	-2.169420654	-4.504861501
-0.000783221	-0.005541752	-0.001003494	-0.004750572	-2.193602031	-4.493136193
-0.000755531	-0.005531718	-0.000968944	-0.004741317	-2.217720037	-4.481281083
-0.000726407	-0.005517472	-0.000936511	-0.004731605	-2.241773976	-4.469296515
-0.000698464	-0.005506452	-0.000904185	-0.004721931	-2.265763152	-4.457182835
-0.000660897	-0.005486696	-0.000876596	-0.004710924	-2.289686873	-4.444940392
-0.000629198	-0.005470927	-0.000839965	-0.004699689	-2.313544449	-4.43256954
-0.000557399	-0.005361844	-0.000833794	-0.004672457	-2.337335188	-4.420070637
-0.000550055	-0.005214505	-0.000808034	-0.004627972	-2.361058405	-4.407444044
-0.00054098	-0.005126387	-0.000777681	-0.004577812	-2.384713413	-4.394690125
-0.000533467	-0.00504602	-0.000744782	-0.00452491	-2.40829953	-4.381809249
-0.000535493	-0.004946076	-0.000718376	-0.0044666	-2.431816074	-4.368801788
-0.00054997	-0.00486777	-0.000698787	-0.004407071	-2.455262366	-4.355668118
-0.000572848	-0.004787492	-0.000685548	-0.004346323	-2.478637728	-4.342408618
-0.000598258	-0.004719892	-0.000678695	-0.004286223	-2.501941485	-4.329023671
-0.000626919	-0.004643826	-0.000677834	-0.004225475	-2.525172965	-4.315513664
-0.000646715	-0.0045588	-0.000679485	-0.004162823	-2.548331494	-4.301878987
-0.000654988	-0.00449223	-0.000682211	-0.004101314	-2.571416406	-4.288120035
-0.000669424	-0.00436926	-0.000711703	-0.004029254	-2.594427033	-4.274237203
-0.000665456	-0.004312054	-0.000720815	-0.00396108	-2.617362709	-4.260230895
-0.000664654	-0.004288445	-0.000721318	-0.003902198	-2.640222773	-4.246101514
-0.000669382	-0.004273348	-0.000718699	-0.003852305	-2.663006564	-4.231849468
-0.000676937	-0.004272408	-0.000716331	-0.003811705	-2.685713424	-4.217475169
-0.000681327	-0.004270481	-0.000714286	-0.003778417	-2.708342697	-4.202979033
-0.000684071	-0.004261746	-0.000713317	-0.003749852	-2.73089373	-4.188361478
-0.000689347	-0.004257714	-0.000712958	-0.003725896	-2.75336587	-4.173622927
-0.000711887	-0.004252159	-0.000715147	-0.003705444	-2.775758468	-4.158763805
-0.000745443	-0.004248306	-0.000722071	-0.003688038	-2.798070878	-4.143784541
-0.000819057	-0.004246738	-0.000737534	-0.003673565	-2.820302455	-4.128685568
-0.001157367	-0.004203061	-0.000825434	-0.003653418	-2.842452557	-4.113467323
-0.001354275	-0.00418102	-0.000906446	-0.003634374	-2.864520544	-4.098130245
-0.001497957	-0.004177302	-0.000994597	-0.003618378	-2.886505778	-4.082674778
-0.001588834	-0.004174748	-0.001079949	-0.003605086	-2.908407625	-4.067101367
-0.001667049	-0.004172643	-0.001161894	-0.003593927	-2.930225451	-4.051410462
-0.001788148	-0.004172598	-0.001247605	-0.003584862	-2.951958627	-4.035602517
-0.001857245	-0.004170537	-0.001330088	-0.003577131	-2.973606523	-4.019677989
-0.001940272	-0.004163639	-0.001410238	-0.003569704	-2.995168516	-4.003637337
-0.001995186	-0.004162205	-0.001484002	-0.00356342	-3.016643982	-3.987481025
-0.002061962	-0.004164131	-0.001555434	-0.003558544	-3.038032301	-3.97120952
-0.002109152	-0.00416897	-0.001623745	-0.003555231	-3.059332855	-3.954823292
-0.002181837	-0.004195579	-0.001714336	-0.003556145	-3.080545028	-3.938322813
-0.002234177	-0.004175913	-0.001786019	-0.003554165	-3.101668208	-3.921708562
-0.002258701	-0.004163952	-0.001837575	-0.003550775	-3.122701784	-3.904981017
-0.002276429	-0.00414675	-0.001878547	-0.003545671	-3.143645149	-3.888140663
-0.002302261	-0.004136402	-0.001916865	-0.003539958	-3.164497698	-3.871187984
-0.002333074	-0.004134699	-0.001954177	-0.003535083	-3.185258829	-3.854123472
-0.002383599	-0.004135819	-0.001991454	-0.003531198	-3.205927941	-3.83694762
-0.002448265	-0.004131474	-0.002031099	-0.00352739	-3.226504438	-3.819660922
-0.002507527	-0.004126456	-0.002074403	-0.003523543	-3.246987724	-3.80226388
-0.002515209	-0.004125695	-0.002109348	-0.003520191	-3.26737721	-3.784756995
-0.002496384	-0.004121036	-0.00213665	-0.00351684	-3.287672304	-3.767140773
-0.002471016	-0.004137342	-0.002178771	-0.003518021	-3.307872422	-3.749415723
-0.002458648	-0.004159786	-0.00220001	-0.003521601	-3.327976979	-3.731582357
-0.002467217	-0.004186127	-0.00220837	-0.003527428	-3.347985395	-3.71364119
-0.002469538	-0.004216276	-0.002210163	-0.003536873	-3.367897091	-3.695592741
-0.002462658	-0.004264747	-0.002208836	-0.003551956	-3.387711493	-3.677437531
-0.002465866	-0.004306051	-0.00220837	-0.00357058	-3.407428028	-3.659176084
-0.002485789	-0.004379026	-0.002208585	-0.003596821	-3.427046127	-3.640808929
-0.002508076	-0.004449359	-0.002211993	-0.003628738	-3.446565222	-3.622336595
-0.002535048	-0.004511135	-0.002218343	-0.003664272	-3.46598475	-3.603759616
-0.002562273	-0.004552662	-0.002227349	-0.003699655	-3.485304149	-3.585078529
-0.002605707	-0.004582767	-0.002241807	-0.003733285	-3.504522863	-3.566293874
-0.002926247	-0.004551363	-0.002311302	-0.003755223	-3.523640335	-3.547406193
-0.003187271	-0.004535594	-0.00240566	-0.003771904	-3.542656013	-3.528416032
-0.003332345	-0.004536356	-0.00250174	-0.003786187	-3.561569348	-3.50932394
-0.003429385	-0.004533982	-0.002593694	-0.003798222	-3.580379794	-3.490130467
-0.003507727	-0.004518258	-0.002682922	-0.003805687	-3.599086807	-3.47083617
-0.003590922	-0.004503385	-0.002769135	-0.003809458	-3.617689846	-3.451441604
-0.003653519	-0.004500294	-0.002850506	-0.003812009	-3.636188375	-3.43194733
-0.003672429	-0.004498905	-0.002922835	-0.003813952	-3.654581858	-3.412353912
-0.003678169	-0.004491379	-0.002982858	-0.003814371	-3.672869765	-3.392661915
-0.00368315	-0.004483226	-0.003035311	-0.003813533	-3.691051567	-3.372871908
-0.003679435	-0.004470683	-0.003079906	-0.003810981	-3.709126739	-3.352984464
-0.003628699	-0.004433635	-0.003143446	-0.003805459	-3.727094759	-3.333000155
-0.003615234	-0.004410116	-0.003172937	-0.003794832	-3.744955107	-3.312919561
-0.003603374	-0.004383416	-0.00317326	-0.003781921	-3.762707268	-3.292743261
-0.003599912	-0.004359718	-0.003179502	-0.003767867	-3.780350729	-3.272471837
-0.003605568	-0.004329346	-0.003186499	-0.003751757	-3.79788498	-3.252105876
-0.003615614	-0.004307798	-0.003192598	-0.003735342	-3.815309515	-3.231645966
-0.003625618	-0.004290237	-0.003198231	-0.003719193	-3.83262383	-3.211092698
-0.003633933	-0.0042841	-0.00320372	-0.003705025	-3.849827425	-3.190446665
-0.003644401	-0.004280695	-0.003209998	-0.003692418	-3.866919803	-3.169708464
-0.00366099	-0.004273259	-0.003216205	-0.003680992	-3.88390047	-3.148878695
-0.003685302	-0.004267659	-0.003225067	-0.003670747	-3.900768936	-3.127957958
-0.003737347	-0.004254041	-0.003240745	-0.003660273	-3.917524714	-3.106946859
-0.003922014	-0.004231597	-0.003310527	-0.003645534	-3.934167319	-3.085846004
-0.004054215	-0.004217172	-0.003367321	-0.003633118	-3.95069627	-3.064656002
-0.00416683	-0.004207899	-0.003428421	-0.00362173	-3.967111091	-3.043377467
-0.004261295	-0.004198088	-0.003488372	-0.003611256	-3.983411306	-3.022011012
-0.004352637	-0.004191951	-0.003551373	-0.003601811	-3.999596446	-3.000557256
-0.004443767	-0.004185455	-0.003617137	-0.003593089	-4.015666041	-2.979016817
-0.004520589	-0.004177212	-0.003683044	-0.00358471	-4.031619629	-2.957390318
-0.004591248	-0.00416561	-0.003747623	-0.003576102	-4.047456749	-2.935678384
-0.004640971	-0.004159652	-0.003809117	-0.003568104	-4.063176942	-2.913881642
-0.004679804	-0.004154724	-0.003864261	-0.003560868	-4.078779755	-2.892000721
-0.004695126	-0.004149527	-0.003913987	-0.003554088	-4.094264736	-2.870036254
-0.004710152	-0.0041545	-0.003983518	-0.003547766	-4.109631439	-2.847988876
-0.00470513	-0.004155799	-0.004026176	-0.003544491	-4.12487942	-2.825859223
-0.004712052	-0.004151902	-0.004051075	-0.003541139	-4.140008238	-2.803647934
-0.00471813	-0.004139582	-0.004067364	-0.003536492	-4.155017456	-2.781355652
-0.004722224	-0.004123769	-0.004080387	-0.003530284	-4.169906641	-2.75898302
-0.004720916	-0.004106566	-0.004090648	-0.003522629	-4.184675362	-2.736530684
-0.004713529	-0.004080091	-0.004096281	-0.003512346	-4.199323192	-2.713999294
-0.004699009	-0.00405039	-0.004097644	-0.003499473	-4.213849709	-2.6913895
-0.004677524	-0.004006085	-0.004095815	-0.003482219	-4.228254494	-2.668701954
-0.004660809	-0.003937992	-0.004091509	-0.003457806	-4.242537128	-2.645937314
-0.004661907	-0.003868869	-0.00408889	-0.003427337	-4.256697201	-2.623096235
-0.004678917	-0.003602726	-0.004103995	-0.003360076	-4.270734303	-2.600179379
-0.004688583	-0.003464794	-0.004108479	-0.003282761	-4.284648029	-2.577187407
-0.004679086	-0.003385591	-0.00410665	-0.003207655	-4.298437976	-2.554120984
-0.004676891	-0.003337613	-0.004101555	-0.003140089	-4.312103747	-2.530980775
-0.004685291	-0.003274806	-0.0040989	-0.003075609	-4.325644945	-2.507767449
-0.004696223	-0.003211104	-0.004098505	-0.003013338	-4.339061182	-2.484481677
-0.004698883	-0.003129975	-0.004098828	-0.002950153	-4.352352067	-2.461124132
-0.004693311	-0.003085491	-0.004098003	-0.002891652	-4.365517219	-2.437695488
-0.004683012	-0.003030972	-0.004095276	-0.002835513	-4.378556256	-2.414196422
-0.00467744	-0.002955219	-0.004092801	-0.00277804	-4.391468802	-2.390627614
-0.004679551	-0.002905314	-0.004091007	-0.002723272	-4.404254483	-2.366989743
-0.00467993	-0.002732529	-0.004104712	-0.002652469	-4.416912931	-2.343283492
-0.00469023	-0.002602526	-0.004104389	-0.002570203	-4.429443779	-2.319509548
-0.004693184	-0.002556295	-0.004103923	-0.002495858	-4.441846666	-2.295668596
-0.004698798	-0.002487082	-0.004101304	-0.002425703	-4.454121233	-2.271761325
-0.004717159	-0.002444793	-0.004102595	-0.002361946	-4.466267126	-2.247788425
-0.004757258	-0.002418497	-0.004108659	-0.00230615	-4.478283994	-2.22375059
-0.004810654	-0.002391305	-0.004121862	-0.002256409	-4.49017149	-2.199648514
-0.004864513	-0.002376566	-0.004141235	-0.002213409	-4.501929269	-2.175482893
-0.004917951	-0.002369085	-0.004164986	-0.002177075	-4.513556994	-2.151254425
-0.0049529	-0.002358916	-0.004190244	-0.00214573	-4.525054327	-2.12696381
-0.005006971	-0.002343371	-0.004219269	-0.002117622	-4.536420937	-2.10261175
-0.005332196	-0.002284148	-0.004310613	-0.002081669	-4.547656495	-2.078198948
-0.005508632	-0.002257135	-0.004401096	-0.002050362	-4.558760676	-2.053726109
-0.005595162	-0.002243248	-0.004486915	-0.002022978	-4.569733161	-2.029193942
-0.005693637	-0.002221163	-0.004571228	-0.001997764	-4.580573631	-2.004603153
-0.005781644	-0.002198674	-0.004654464	-0.001973808	-4.591281774	-1.979954454
-0.005883749	-0.00217744	-0.004736695	-0.001951147	-4.60185728	-1.955248557
-0.0059	-0.002171392	-0.004809526	-0.00193157	-4.612299844	-1.930486176
-0.005886915	-0.002170496	-0.004866715	-0.00191546	-4.622609164	-1.905668025
-0.0058637	-0.002170541	-0.004911921	-0.001902206	-4.632784942	-1.880794822
-0.005840147	-0.002165121	-0.004945574	-0.001890551	-4.642826885	-1.855867285
-0.005816931	-0.002153832	-0.004969289	-0.001879316	-4.652734702	-1.830886135
-0.00571833	-0.00211002	-0.004995874	-0.001862939	-4.662508107	-1.805852093
-0.005711323	-0.002065267	-0.005	-0.001842486	-4.672146818	-1.780765882
-0.005707651	-0.002029294	-0.004988878	-0.001820701	-4.681650556	-1.755628227
-0.00569254	-0.001962724	-0.004979837	-0.001792898	-4.691019047	-1.730439855
-0.0056681	-0.001885762	-0.004968751	-0.001758468	-4.70025202	-1.705201492
-0.005648937	-0.001775156	-0.004955907	-0.00171364	-4.709349208	-1.679913868
-0.005634206	-0.001687353	-0.004942022	-0.001663556	-4.718310348	-1.654577714
-0.005623696	-0.001609225	-0.00492785	-0.001610654	-4.727135183	-1.629193762
-0.005612341	-0.001512865	-0.004913715	-0.001553334	-4.735823455	-1.603762744
-0.005597779	-0.001446072	-0.004899686	-0.001496167	-4.744374916	-1.578285396
-0.00558195	-0.001367945	-0.004885407	-0.001437437	-4.752789317	-1.552762453
-0.005565151	-0.001294431	-0.004870913	-0.001378061	-4.761066416	-1.527194653
-0.005565911	-0.001131233	-0.004861082	-0.001305963	-4.769205973	-1.501582734
-0.005558946	-0.0010833	-0.00484935	-0.001236151	-4.777207754	-1.475927437
-0.005558271	-0.001061886	-0.004838551	-0.001175213	-4.785071526	-1.450229502
-0.005556371	-0.001039711	-0.004829008	-0.001121092	-4.792797064	-1.424489672
-0.005555401	-0.000999886	-0.004821007	-0.001071084	-4.800384143	-1.398708691
-0.005561521	-0.000962659	-0.004815302	-0.001024467	-4.807832545	-1.372887303
-0.005574859	-0.000916204	-0.004812576	-0.000979563	-4.815142055	-1.347026254
-0.00559284	-0.00086948	-0.004813042	-0.000935345	-4.822312461	-1.321126291
-0.005606854	-0.000830819	-0.004815482	-0.000893602	-4.829343555	-1.295188162
-0.005619475	-0.000776659	-0.004819428	-0.000851097	-4.836235136	-1.269212618
-0.005622514	-0.000733608	-0.004823124	-0.000809736	-4.842987004	-1.243200408
-0.00561175	-0.000635053	-0.004825241	-0.000755539	-4.849598964	-1.217152283
-0.005634375	-0.000586672	-0.004829797	-0.000706864	-4.856070824	-1.191068997
-0.005642859	-0.0005692	-0.004834353	-0.000664931	-4.862402399	-1.164951302
-0.005651807	-0.000555582	-0.004839269	-0.000629092	-4.868593504	-1.138799953
-0.005662022	-0.000551729	-0.00484465	-0.000599308	-4.874643962	-1.112615706
-0.005661938	-0.000556478	-0.004848884	-0.000575809	-4.880553596	-1.086399318
-0.005645771	-0.000560375	-0.004849745	-0.000557223	-4.886322238	-1.060151544
-0.00562855	-0.00055706	-0.0048477	-0.000541379	-4.891949719	-1.033873145
-0.005609893	-0.000555268	-0.004843323	-0.000528163	-4.897435878	-1.007564878
-0.005603773	-0.000551729	-0.004838695	-0.000516737	-4.902780556	-0.981227505
-0.005608585	-0.000541874	-0.004835609	-0.000505882	-4.907983598	-0.954861785
-0.005633742	-0.000509664	-0.004834963	-0.000490267	-4.913044854	-0.92846848
-0.005618166	-0.00049609	-0.004832882	-0.00047587	-4.917964179	-0.902048354
-0.005607361	-0.000489729	-0.004830622	-0.000463987	-4.922741429	-0.875602168
-0.005607361	-0.000486593	-0.004828792	-0.000454123	-4.927376467	-0.849130688
-0.005614705	-0.000484219	-0.004828434	-0.000445706	-4.931869159	-0.822634677
-0.005626439	-0.000479381	-0.004829976	-0.000438127	-4.936219375	-0.796114902
-0.005634755	-0.000464598	-0.00483256	-0.00042971	-4.94042699	-0.769572129
-0.005637878	-0.000441437	-0.004835286	-0.000419312	-4.944491881	-0.743007123
-0.005636148	-0.000416888	-0.004837224	-0.000407086	-4.948413933	-0.716420654
-0.005634797	-0.000393459	-0.004838838	-0.000393528	-4.95219303	-0.689813488
-0.005631547	-0.000355605	-0.004839699	-0.000376732	-4.955829064	-0.663186394
-0.005623316	-0.000205443	-0.004837762	-0.000339178	-4.959321931	-0.636540142
-0.005595626	-6.98E-05	-0.004831089	-0.000286124	-4.962671528	-0.609875501
-0.005585791	-8.56E-06	-0.004825707	-0.000234403	-4.96587776	-0.583193242
-0.005571229	6.76E-05	-0.004818639	-0.000180739	-4.968940533	-0.556494136
-0.0055638	0.000125658	-0.004811571	-0.000128218	-4.97185976	-0.529778953
-0.005556456	0.000198096	-0.004804432	-7.44E-05	-4.974635355	-0.503048466
-0.005555654	0.000260275	-0.004798225	-2.09E-05	-4.97726724	-0.476303447
-0.005553501	0.000321872	-0.004792664	3.22E-05	-4.979755337	-0.449544668
-0.005547043	0.000369268	-0.004787103	8.30E-05	-4.982099574	-0.422772902
-0.005537293	0.000416933	-0.004781326	0.000131684	-4.984299885	-0.395988924
-0.00552999	0.000450621	-0.004775084	0.000176892	-4.986356205	-0.369193506
-0.00552349	0.00056938	-0.004762993	0.000235507	-4.988268476	-0.342387423
-0.005518214	0.000636039	-0.004757898	0.000292294	-4.990036641	-0.315571448
-0.005500908	0.000663186	-0.004750508	0.000342987	-4.99166065	-0.288746358
-0.005489976	0.000684958	-0.004743763	0.000387129	-4.993140456	-0.261912926
-0.005489131	0.000716943	-0.004738273	0.00042792	-4.994476016	-0.235071929
-0.005491453	0.000745883	-0.004734255	0.000465549	-4.995667291	-0.20822414
-0.005487823	0.00077639	-0.004730452	0.000501007	-4.996714248	-0.181370336
-0.005477946	0.000805285	-0.004726111	0.000534333	-4.997616855	-0.154511294
-0.005468997	0.000824189	-0.004721267	0.000564574	-4.998375088	-0.127647787
-0.005459838	0.000845558	-0.004716173	0.000592567	-4.998988923	-0.100780594
-0.005452156	0.000863074	-0.004710791	0.000618237	-4.999458343	-0.073910489
-0.005441983	0.000899897	-0.004702109	0.000647373	-4.999783335	-0.047038249
-0.005435019	0.000933182	-0.004695436	0.000675443	-4.999963889	-0.020164651
-0.00543295	0.000952714	-0.004689911	0.000701189	-5	0.006709529
-0.005431853	0.000981385	-0.004685462	0.000726403	-4.999891667	0.033583516
-0.00542894	0.001007457	-0.004682017	0.000750626	-4.999638893	0.060456532
-0.005420076	0.001050776	-0.004677318	0.000777058	-4.999241686	0.087327801
-0.005409271	0.001108521	-0.004671792	0.000807412	-4.998700056	0.114196547
-0.005398001	0.001162905	-0.004665657	0.000840052	-4.99801402	0.141061994
-0.005389685	0.001227593	-0.004659092	0.000876577	-4.997183597	0.167923366
-0.005383396	0.001284755	-0.004652777	0.000915121	-4.996208811	0.194779886
-0.005377487	0.001357014	-0.004646463	0.000957663	-4.995089691	0.221630779
-0.005340469	0.00160367	-0.004629995	0.001030599	-4.993826269	0.248475269
-0.005332238	0.001740662	-0.004618945	0.001113589	-4.992418581	0.275312581
-0.0053254	0.001778516	-0.004608971	0.001187438	-4.990866668	0.302141939
-0.005315312	0.001801318	-0.00460115	0.001250395	-4.989170575	0.328962568
-0.005294081	0.001811756	-0.004590996	0.001303259	-4.98733035	0.355773693
-0.005251196	0.00181525	-0.00457582	0.001346906	-4.985346048	0.382574541
-0.005199278	0.001814041	-0.004555011	0.001382517	-4.983217725	0.409364336
-0.005104306	0.001809785	-0.004523798	0.001411005	-4.980945442	0.436142305
-0.004994519	0.001796346	-0.004481641	0.001432334	-4.978529266	0.462907673
-0.004845181	0.001778158	-0.004423879	0.001447149	-4.975969266	0.489659669
-0.00475232	0.001767137	-0.004362241	0.001457661	-4.973265517	0.516397519
-0.004448537	0.001756252	-0.004252492	0.001465012	-4.970418095	0.54312045
-0.004255048	0.001782727	-0.004133199	0.001475105	-4.967427084	0.569827691
-0.004195659	0.001792135	-0.004027934	0.001484779	-4.96429257	0.59651847
-0.004080089	0.00183299	-0.003924822	0.001498871	-4.961014644	0.623192016
-0.004047335	0.001851805	-0.003834411	0.001513191	-4.9575934	0.649847559
-0.004028889	0.001892123	-0.003756987	0.001530978	-4.954028937	0.676484328
-0.004027918	0.001915597	-0.003690721	0.001548916	-4.950321357	0.703101554
-0.004032266	0.001958961	-0.003638771	0.00157013	-4.946470769	0.729698468
-0.00405489	0.00200591	-0.003599054	0.001594582	-4.942477283	0.756274301
-0.004090093	0.00204578	-0.003572613	0.001620671	-4.938341015	0.782828287
-0.004103811	0.002060742	-0.003552485	0.001644399	-4.934062085	0.809359657
-0.004078907	0.002064057	-0.003508212	0.001663937	-4.929640614	0.835867645
-0.004104908	0.002072569	-0.003493036	0.001682219	-4.925076733	0.862351486
-0.004116938	0.002077093	-0.0034897	0.001698024	-4.920370572	0.888810415
-0.004142137	0.002088785	-0.003496086	0.001712916	-4.915522267	0.915243666
-0.004155011	0.002095326	-0.0035024	0.001726018	-4.910531959	0.941650477
-0.004166112	0.002105853	-0.003510257	0.001738282	-4.905399791	0.968030085
-0.004178691	0.002114096	-0.003517756	0.001749593	-4.900125912	0.994381727
-0.004206043	0.002122115	-0.003529129	0.001760029	-4.894710474	1.020704642
-0.004228752	0.002126998	-0.003541435	0.001769322	-4.889153634	1.04699807
-0.004262393	0.002132329	-0.003556934	0.001777739	-4.883455552	1.073261251
-0.004294134	0.002138197	-0.003575016	0.001785547	-4.877616393	1.099493427
-0.004541272	0.002191014	-0.003612652	0.001802038	-4.871636325	1.125693839
-0.004752531	0.002239395	-0.003683151	0.001823214	-4.865515521	1.151861732
-0.00487802	0.002270709	-0.00377367	0.001843553	-4.859254159	1.177996348
-0.005083243	0.002314969	-0.003877141	0.001867014	-4.852852418	1.204096932
-0.005146051	0.002320255	-0.003971894	0.001886971	-4.846310485	1.230162732
-0.005181423	0.002328812	-0.004055668	0.001904567	-4.839628547	1.256192993
-0.005203879	0.002337771	-0.004128499	0.001920297	-4.832806798	1.282186965
-0.00523161	0.002348433	-0.004193832	0.001934465	-4.825845435	1.308143895
-0.005276057	0.002378493	-0.004256044	0.001950613	-4.818744659	1.334063034
-0.005314637	0.002417332	-0.004314667	0.001969695	-4.811504675	1.359943633
-0.005346505	0.002451826	-0.004369632	0.001990528	-4.804125693	1.385784945
-0.005375798	0.002624163	-0.004436005	0.002034213	-4.796607925	1.411586223
-0.005323036	0.002773295	-0.004483579	0.002094199	-4.788951589	1.437346722
-0.005306575	0.002885917	-0.004517124	0.00216066	-4.781156905	1.463065697
-0.005291801	0.00297502	-0.004537862	0.002228149	-4.7732241	1.488742406
-0.005282051	0.003063674	-0.004552751	0.00229659	-4.765153402	1.514376107
-0.005279983	0.003130692	-0.004563657	0.002362594	-4.756945044	1.539966058
-0.005296866	0.003245016	-0.004573954	0.002433777	-4.748599264	1.565511522
-0.005295896	0.003309076	-0.004582673	0.00250199	-4.740116303	1.59101176
-0.005298386	0.003385591	-0.004587193	0.002569251	-4.731496405	1.616466035
-0.005295051	0.003448756	-0.004590566	0.002634036	-4.72273982	1.641873612
-0.005288129	0.003486162	-0.004592682	0.002693222	-4.7138468	1.667233756
-0.005220762	0.003509233	-0.004591319	0.002747723	-4.704817603	1.692545737
-0.005219918	0.00350883	-0.004585471	0.00279217	-4.69565249	1.717808821
-0.005220805	0.003507531	-0.004578654	0.002827971	-4.686351725	1.743022279
-0.005214515	0.003503678	-0.004569398	0.002856117	-4.676915576	1.768185384
-0.00519818	0.003500408	-0.004560034	0.002878512	-4.667344317	1.793297407
-0.005162429	0.003496376	-0.004547226	0.002896184	-4.657638224	1.818357624
-0.005119628	0.003495659	-0.00453022	0.002910505	-4.647797578	1.843365311
-0.00505433	0.003495346	-0.004506433	0.002922349	-4.637822662	1.868319744
-0.004972443	0.003490059	-0.004473713	0.002931224	-4.627713764	1.893220204
-0.004880088	0.003482489	-0.004432956	0.002937432	-4.617471178	1.918065971
-0.004748985	0.003475545	-0.004379211	0.002941469	-4.607095199	1.942856327
-0.004481883	0.003450817	-0.004299097	0.002942459	-4.596586126	1.967590555
-0.004256103	0.003404361	-0.004191321	0.002935108	-4.585944263	1.992267942
-0.00420579	0.003405616	-0.00409237	0.002928938	-4.575169917	2.016887775
-0.004180464	0.00341686	-0.004006551	0.002925434	-4.5642634	2.041449342
-0.004171009	0.003418159	-0.003934581	0.002922845	-4.553225028	2.065951933
-0.004155222	0.003420533	-0.003872764	0.002921093	-4.542055118	2.090394842
-0.004161638	0.003415874	-0.003822679	0.00291896	-4.530753993	2.114777361
-0.004183925	0.003403376	-0.003784505	0.002915342	-4.51932198	2.139098786
-0.004192831	0.003403869	-0.00375426	0.002912409	-4.50775941	2.163358415
-0.004196377	0.003403017	-0.003729792	0.002909895	-4.496066615	2.187555547
-0.004199289	0.003391325	-0.003709844	0.002906087	-4.484243935	2.211689483
-0.00418021	0.003419861	-0.003686524	0.002909324	-4.47229171	2.235759526
-0.004171262	0.003501169	-0.003667437	0.002924025	-4.460210286	2.25976498
-0.004145303	0.003584359	-0.003650682	0.002947448	-4.448000012	2.283705151
-0.004119555	0.003667996	-0.003632923	0.002979441	-4.43566124	2.307579349
-0.004089882	0.003715661	-0.003614087	0.003012728	-4.423194327	2.331386884
-0.004068144	0.003766417	-0.003595359	0.003047616	-4.410599634	2.355127067
-0.004047335	0.003866719	-0.003576595	0.003090082	-4.397877523	2.378799213
-0.004041805	0.004009355	-0.00355984	0.003146374	-4.385028364	2.402402638
-0.004048685	0.004090977	-0.003546601	0.003204912	-4.372052525	2.42593666
-0.004040792	0.004100608	-0.003534116	0.003254501	-4.358950384	2.4494006
-0.004026441	0.00410576	-0.003520949	0.003295977	-4.345722317	2.472793779
-0.00398288	0.004051375	-0.003494148	0.003317191	-4.332368708	2.496115522
-0.003936239	0.004007742	-0.00346803	0.00333193	-4.318889942	2.519365154
-0.003903357	0.003998156	-0.003443059	0.003343471	-4.305286408	2.542542005
-0.003875963	0.003996901	-0.003420564	0.00335444	-4.2915585	2.565645405
-0.00384781	0.004006936	-0.003397925	0.003364913	-4.277706613	2.588674686
-0.003835442	0.004013432	-0.003376614	0.003374511	-4.263731149	2.611629183
-0.003826705	0.004023556	-0.00335846	0.003383804	-4.249632511	2.634508233
-0.003819191	0.004031933	-0.003341777	0.003392754	-4.235411105	2.657311174
-0.003803067	0.004036413	-0.003325847	0.003400753	-4.221067344	2.680037349
-0.003786183	0.004040982	-0.003310276	0.003407951	-4.206601641	2.702686101
-0.003759043	0.004042909	-0.003293019	0.003414235	-4.192014415	2.725256775
-0.003678338	0.004044925	-0.003251006	0.003420976	-4.177306086	2.747748719
-0.003694968	0.00406486	-0.003227901	0.003428708	-4.16247708	2.770161284
-0.003691929	0.004065711	-0.003212438	0.003434878	-4.147527824	2.792493822
-0.003690621	0.004056796	-0.003204079	0.003438268	-4.132458752	2.814745688
-0.003693576	0.00405366	-0.003196042	0.003440591	-4.117270298	2.836916238
-0.003695137	0.004058409	-0.003189189	0.003443257	-4.1019629	2.859004834
-0.003695222	0.004063605	-0.003182839	0.003446228	-4.086537002	2.881010836
-0.003698176	0.004070459	-0.003179108	0.003449656	-4.070993049	2.902933609
-0.003703284	0.00408251	-0.00317656	0.003454264	-4.055331489	2.924772519
-0.003706112	0.004090842	-0.00317448	0.003459329	-4.039552776	2.946526935
-0.003701891	0.004102087	-0.00317247	0.003465157	-4.023657365	2.96819623
-0.003691001	0.004126949	-0.003154173	0.003475097	-4.007645715	2.989779777
-0.003693871	0.004146168	-0.0031475	0.003485533	-3.99151829	3.011276952
-0.003699485	0.004159696	-0.003153491	0.003495473	-3.975275554	3.032687135
-0.003700034	0.004168029	-0.003155608	0.003504843	-3.958917977	3.054009707
-0.003690368	0.004181155	-0.003154532	0.003514479	-3.942446031	3.075244052
-0.003675468	0.00418998	-0.003150765	0.003523772	-3.925860193	3.096389557
-0.003658584	0.004208123	-0.003145921	0.003534055	-3.909160941	3.11744561
-0.003644528	0.004233702	-0.003138674	0.003546395	-3.892348759	3.138411604
-0.003622157	0.004283921	-0.003130171	0.003563991	-3.875424131	3.159286932
-0.003596493	0.004333825	-0.003117901	0.003586005	-3.858387547	3.180070993
-0.003560657	0.004377548	-0.003103227	0.003610609	-3.841239498	3.200763184
-0.003502113	0.004437443	-0.003082095	0.003639821	-3.823980481	3.221362909
-0.003285788	0.004595892	-0.003011739	0.003689714	-3.806610994	3.241869573
-0.003181277	0.00464172	-0.002947267	0.003736979	-3.789131537	3.262282582
-0.003102134	0.004672407	-0.002896249	0.003779864	-3.771542618	3.282601347
-0.003022485	0.004715547	-0.002838809	0.003821264	-3.753844743	3.302825282
-0.002918184	0.004750445	-0.002773728	0.003860455	-3.736038424	3.322953802
-0.002829122	0.004770559	-0.002706063	0.003895571	-3.718124175	3.342986326
-0.002723092	0.00479475	-0.002633626	0.003928059	-3.700102514	3.362922274
-0.002650997	0.004811504	-0.002562911	0.003957537	-3.681973962	3.382761071
-0.002605538	0.004839323	-0.002496645	0.00398595	-3.663739042	3.402502144
-0.002577553	0.004865754	-0.002436694	0.004013296	-3.64539828	3.422144923
-0.00255172	0.004885599	-0.002385676	0.0040387	-3.626952208	3.44168884
-0.002529349	0.004903429	-0.002337816	0.004062313	-3.608401357	3.46113333
-0.002512972	0.004969416	-0.002264087	0.004092744	-3.589746263	3.480477831
-0.00248752	0.005006733	-0.002209446	0.004123975	-3.570987466	3.499721786
-0.002476967	0.005019455	-0.002180744	0.004151054	-3.552125508	3.518864638
-0.002464262	0.00503285	-0.002156706	0.004174973	-3.533160933	3.537905833
-0.002450375	0.005049649	-0.002135072	0.004197025	-3.514094289	3.556844822
-0.002441933	0.005066493	-0.002117851	0.004217477	-3.494926127	3.575681058
-0.002438472	0.005089877	-0.002103033	0.004237739	-3.475657001	3.594413997
-0.002435053	0.005106587	-0.002089292	0.004256896	-3.456287467	3.613043097
-0.00242754	0.005128314	-0.002077273	0.004275864	-3.436818085	3.63156782
-0.002415805	0.005150444	-0.002064967	0.004294754	-3.417249417	3.649987632
-0.002398288	0.005171768	-0.00205345	0.004313493	-3.39758203	3.668301999
-0.002320285	0.005262304	-0.002001069	0.004343581	-3.37781649	3.686510393
-0.002246503	0.005332009	-0.001962465	0.004379344	-3.357953369	3.704612288
-0.00218838	0.005360008	-0.001929996	0.00441286	-3.337993241	3.722607161
-0.002121815	0.005389171	-0.001900899	0.00444432	-3.317936682	3.740494491
-0.002069306	0.005424248	-0.001867784	0.004475246	-3.297784272	3.758273764
-0.002008187	0.005451843	-0.001832014	0.004504648	-3.277536592	3.775944463
-0.001903802	0.005466134	-0.001785625	0.004530852	-3.257194229	3.79350608
-0.001766579	0.005479842	-0.001724669	0.004554465	-3.236757769	3.810958107
-0.001636911	0.005490145	-0.001658582	0.004575261	-3.216227803	3.82830004
-0.001527039	0.005492296	-0.001584854	0.004592704	-3.195604925	3.845531377
-0.001429408	0.005499329	-0.001510157	0.004608053	-3.174889728	3.862651621
-0.001201054	0.005484456	-0.001367293	0.00461906	-3.154082814	3.879660278
-0.001129045	0.005486561	-0.001267374	0.004628239	-3.133184781	3.896556855
-0.00111959	0.005487502	-0.001188192	0.004636161	-3.112196234	3.913340866
-0.001123093	0.005488667	-0.001135667	0.004642521	-3.09111778	3.930011824
-0.00112723	0.005489966	-0.001089852	0.004647968	-3.069950027	3.946569249
-0.001125457	0.005493415	-0.001055912	0.004652843	-3.048693587	3.963012661
-0.001117606	0.005499598	-0.001025272	0.004657832	-3.027349074	3.979341587
-0.001108868	0.005508199	-0.00100023	0.004663164	-3.005917104	3.995555554
-0.00110165	0.005515322	-0.000978129	0.004668648	-2.984398297	4.011654094
-0.001094011	0.00552455	-0.000959329	0.004674514	-2.962793274	4.027636742
-0.001090507	0.005531897	-0.000945014	0.004680455	-2.94110266	4.043503035
-0.001071471	0.00556545	-0.000892274	0.004690129	-2.91932708	4.059252517
-0.001026348	0.005596854	-0.000861132	0.004703345	-2.897467165	4.074884731
-0.00098549	0.005631885	-0.000847104	0.00471957	-2.875523545	4.090399227
-0.000949696	0.005653747	-0.000831139	0.004736061	-2.853496855	4.105795555
-0.000919727	0.005656435	-0.000814169	0.004749925	-2.831387731	4.121073272
-0.000894021	0.005657151	-0.000794651	0.004761351	-2.809196811	4.136231935
-0.000856328	0.005657599	-0.000774381	0.004770758	-2.786924737	4.151271108
-0.00082218	0.005654732	-0.000752495	0.004778071	-2.764572152	4.166190355
-0.000793647	0.005650297	-0.000729211	0.004783365	-2.742139702	4.180989245
-0.000754012	0.005648371	-0.000704491	0.00478744	-2.719628034	4.195667351
-0.000720202	0.005648147	-0.000677296	0.004790715	-2.6970378	4.210224249
-0.000649459	0.005654463	-0.00060633	0.004794562	-2.674369652	4.224659519
-0.000604885	0.005654732	-0.00056256	0.004797723	-2.651624244	4.238972743
-0.000556682	0.005656883	-0.000544226	0.004800542	-2.628802234	4.253163508
-0.000487247	0.005659615	-0.000515704	0.004803246	-2.605904281	4.267231403
-0.000426043	0.005661273	-0.000476059	0.004805683	-2.582931047	4.281176023
-0.000385437	0.005673189	-0.000438567	0.004809492	-2.559883194	4.294996965
-0.000367287	0.005676459	-0.000403335	0.004813072	-2.53676139	4.308693829
-0.00034939	0.005671711	-0.000374238	0.004815357	-2.513566302	4.32226622
-0.00032474	0.005661273	-0.000345788	0.004815662	-2.490298599	4.335713745
-0.000290466	0.005645907	-0.000315363	0.004813605	-2.466958955	4.349036017
-0.000259906	0.00563753	-0.000287487	0.004810673	-2.443548044	4.36223265
-0.000230908	0.00563632	-0.000258677	0.004808045	-2.420066541	4.375303263
-0.000131209	0.005629287	-0.000181217	0.004806255	-2.396515126	4.388247478
-6.29E-05	0.005643981	-0.000127329	0.004806216	-2.372894478	4.401064922
-3.99E-05	0.005658271	-9.00E-05	0.004808121	-2.34920528	4.413755224
-3.01E-05	0.005663378	-6.59E-05	0.004810292	-2.325448216	4.426318017
-1.96E-05	0.005658361	-4.59E-05	0.004811282	-2.301623972	4.43875294
-1.24E-05	0.005656838	-2.65E-05	0.004811891	-2.277733238	4.451059631
-1.26E-05	0.00565527	-1.18E-05	0.004811891	-2.253776702	4.463237737
-1.86E-05	0.005656031	3.59E-07	0.004812006	-2.229755058	4.475286905
-1.62E-05	0.005661765	9.47E-06	0.004812958	-2.205668999	4.487206786
3.06E-06	0.005669426	1.94E-05	0.0048149	-2.18151922	4.498997038
2.37E-05	0.005670143	3.09E-05	0.004816576	-2.15730642	4.510657318
0.00010736	0.005667992	9.01E-05	0.004817376	-2.133031298	4.522187291
0.000188783	0.005664274	0.000128083	0.00481768	-2.108694555	4.533586623
0.000236311	0.005659122	0.000155816	0.004817185	-2.084296895	4.544854984
0.000300258	0.005646086	0.000181576	0.004814862	-2.059839021	4.55599205
0.000367583	0.005635514	0.000213435	0.004811358	-2.035321642	4.566997499
0.000465002	0.005634349	0.000254802	0.004808311	-2.010745464	4.577871012
0.000550519	0.005634036	0.000303524	0.004805759	-1.986111198	4.588612275
0.000609022	0.005632065	0.000350272	0.004803398	-1.961419556	4.599220979
0.000692597	0.005625882	0.000409183	0.004800504	-1.936671251	4.609696817
0.000763805	0.005622926	0.000455393	0.004797723	-1.911866998	4.620039485
0.000829989	0.005618894	0.000510394	0.004794791	-1.887007513	4.630248686
0.000967213	0.005597078	0.000615551	0.004788963	-1.862093515	4.640324124
0.001014403	0.005589999	0.00069258	0.004782793	-1.837125723	4.650265509
0.00104758	0.005591523	0.000748333	0.004778147	-1.812104858	4.660072552
0.001082994	0.005592956	0.000792104	0.004774605	-1.787031645	4.669744971
0.001109881	0.005595017	0.000830708	0.004772091	-1.761906805	4.679282487
0.001137402	0.005598332	0.000865868	0.00477053	-1.736731067	4.688684824
0.001155805	0.005595196	0.00090006	0.004768854	-1.711505156	4.697951709
0.001174758	0.005585833	0.000929946	0.004766073	-1.686229802	4.707082877
0.001204051	0.005584669	0.000960836	0.004763598	-1.660905735	4.716078062
0.001242251	0.005590403	0.000991691	0.004762417	-1.635533687	4.724937004
0.001280662	0.005593628	0.001022474	0.00476196	-1.610114389	4.733659449
0.001395767	0.005595689	0.001118697	0.004761846	-1.584648578	4.742245144
0.001523072	0.005585833	0.001188443	0.004760246	-1.559136988	4.750693841
0.00157997	0.005578845	0.001231173	0.004757885	-1.533580356	4.759005295
0.001632521	0.005575395	0.001272827	0.004755371	-1.507979421	4.767179267
0.001693514	0.005570333	0.001316777	0.004752553	-1.482334922	4.775215521
0.001746023	0.005565226	0.001363454	0.004749468	-1.4566476	4.783113824
0.001805707	0.005552997	0.001411601	0.004745126	-1.430918197	4.790873949
0.001847959	0.005544261	0.001454547	0.004740213	-1.405147457	4.79849567
0.001900679	0.005540991	0.001501654	0.00473568	-1.379336124	4.805978769
0.001926511	0.005539423	0.00154216	0.004731758	-1.353484943	4.813323028
0.001932716	0.005537049	0.001578755	0.004728139	-1.327594662	4.820528236
0.001965597	0.005532524	0.001663246	0.004724788	-1.301666029	4.827594184
0.00196775	0.005520921	0.001702102	0.004720027	-1.275699791	4.834520668
0.001969607	0.005512007	0.001721906	0.004714657	-1.249696701	4.841307489
0.001977332	0.005513306	0.001726714	0.004710505	-1.223657507	4.84795445
0.001986153	0.005509543	0.001732992	0.004706544	-1.197582964	4.854461359
0.001997086	0.005501255	0.00174128	0.00470205	-1.171473825	4.860828028
0.002012703	0.005503405	0.001749281	0.004698661	-1.145330842	4.867054273
0.002021525	0.005508154	0.001754591	0.004696566	-1.119154773	4.873139914
0.002026801	0.005510797	0.001760439	0.004695309	-1.092946372	4.879084776
0.002033639	0.005516666	0.001767829	0.004695118	-1.066706398	4.884888687
0.002047864	0.005522668	0.001774933	0.004695842	-1.040435607	4.890551479
0.002324379	0.005502689	0.001872305	0.004693443	-1.01413476	4.896072988
0.002770197	0.005472405	0.001982341	0.004686739	-0.987804616	4.901453056
0.002833976	0.005477333	0.002080825	0.004681941	-0.961445935	4.906691526
0.002957017	0.005469225	0.002173927	0.004676875	-0.935059479	4.911788247
0.00310205	0.005454979	0.002275245	0.004670591	-0.90864601	4.916743073
0.00312784	0.005456368	0.002361638	0.00466564	-0.882206292	4.921555859
0.003103865	0.005448394	0.002430523	0.004660422	-0.855741087	4.926226467
0.003057687	0.005437687	0.002486133	0.004654518	-0.829251161	4.930754762
0.003003364	0.00544136	0.002520432	0.004650215	-0.80273728	4.935140613
0.002944988	0.005434641	0.002545869	0.004645682	-0.776200208	4.939383893
0.002839464	0.005413317	0.002548453	0.004638789	-0.749640712	4.94348448
0.002841743	0.00526311	0.002616871	0.004609767	-0.723059561	4.947442256
0.002894125	0.005162181	0.002636245	0.0045697	-0.696457521	4.951257106
0.002923165	0.005136915	0.002631724	0.004533213	-0.669835361	4.954928919
0.002930552	0.005125267	0.002616333	0.004502135	-0.643193851	4.95845759
0.002924896	0.00512034	0.002605247	0.004476046	-0.616533759	4.961843017
0.002921772	0.005121728	0.002592223	0.004454984	-0.589855856	4.965085102
0.002921857	0.005123834	0.002581316	0.004437959	-0.563160914	4.968183751
0.002921139	0.00511689	0.002571917	0.004423029	-0.536449702	4.971138875
0.002927513	0.005113351	0.002565136	0.004410194	-0.509722992	4.973950389
0.002944354	0.005116398	0.002561691	0.004400139	-0.482981558	4.976618211
0.002967992	0.005110484	0.002561978	0.004390999	-0.456226171	4.979142264
0.003080945	0.00506936	0.0026107	0.004376069	-0.429457603	4.981522475
0.003125983	0.005039525	0.002638039	0.004359654	-0.40267663	4.983758775
0.003138139	0.005036478	0.002654363	0.004345942	-0.375884023	4.985851101
0.003147678	0.005034686	0.002664122	0.004334707	-0.349080558	4.987799391
0.003157724	0.005034597	0.002674167	0.004325528	-0.322267008	4.989603589
0.003162747	0.005039166	0.002683603	0.004318749	-0.295444148	4.991263643
0.003169712	0.005045707	0.002692788	0.004314217	-0.268612754	4.992779505
0.003178956	0.005047454	0.002702762	0.004310751	-0.241773599	4.994151132
0.003186891	0.00504387	0.002711085	0.004307399	-0.21492746	4.995378483
0.003202931	0.005046468	0.00272192	0.004305038	-0.188075111	4.996461523
0.003219308	0.005049559	0.002732791	0.004303628	-0.16121733	4.997400221
0.003260294	0.005054397	0.002790267	0.004303171	-0.134354891	4.99819455
0.003258436	0.005039345	0.002805372	0.004300505	-0.107488571	4.998844487
0.003268778	0.005029311	0.002800564	0.004296811	-0.080619145	4.999350013
0.0033418	0.005027474	0.002814162	0.004293536	-0.053747391	4.999711113
0.003436477	0.005018873	0.002842792	0.004289575	-0.026874084	4.999927778
0.003621397	0.00499186	0.002893953	0.004282262	-8.88E-16	5
