# Supplementary material for: Enhanced location tracking in sensor fusion-assisted virtual reality micro-manipulation environments
Source: PLoS One. 2021 Dec 28;16(12):e0261933. doi: 10.1371/journal.pone.0261933 (PMC8714085; doi:10.1371/journal.pone.0261933)
Supplement: S1 File — (ZIP) [file pone.0261933.s001.zip › Printed circle/Participant11NoVRRaw.csv]

Kalman_Off_X_Axis	Kalman_Off_Y_Axis	Kalman_On_X_Axis	Kalman_On_Y_Axis	Reference_X	Reference_Y
-0.005882208	-0.000455863	-0.004995205	-0.000414048	0	5
-0.005883488	-0.000417091	-0.005	-0.000399273	0.038452478	4.999852139
-0.005880928	-0.000416387	-0.004988945	-0.000389849	0.076902683	4.999408563
-0.005877515	-0.000414883	-0.004980416	-0.000382223	0.115348339	4.998669299
-0.005877771	-0.000410089	-0.004973754	-0.000375354	0.153787172	4.997634391
-0.005880245	-0.000404637	-0.004968922	-0.000369005	0.19221691	4.9963039
-0.005857931	-0.000282353	-0.004978476	-0.000343529	0.23063528	4.994677904
-0.005829515	-0.000100807	-0.004975145	-0.000291658	0.269040008	4.992756501
-0.005828661	-2.77E-05	-0.004962113	-0.000239628	0.307428825	4.990539802
-0.005824395	4.16E-05	-0.004949813	-0.000187757	0.345799459	4.98802794
-0.005819701	0.000126138	-0.004939857	-0.000133171	0.38414964	4.985221064
-0.005815563	0.000201426	-0.004930815	-7.77E-05	0.422477102	4.982119338
-0.005790219	0.000383771	-0.004934219	-1.36E-05	0.460779576	4.978722947
-0.005775926	0.000462443	-0.004926313	6.18E-05	0.499054798	4.975032091
-0.005773536	0.000478798	-0.00491361	0.000127261	0.537300503	4.97104699
-0.005767222	0.000498207	-0.004900542	0.000182486	0.57551443	4.966767877
-0.005762144	0.000524431	-0.004889597	0.000230723	0.613694319	4.962195007
-0.005757878	0.000556012	-0.004880446	0.000274488	0.651837911	4.95732865
-0.005749814	0.00058562	-0.004871074	0.000314539	0.689942951	4.952169094
-0.005728779	0.000764535	-0.004871038	0.000368806	0.728007184	4.946716643
-0.005691232	0.000982503	-0.004859104	0.000455656	0.76602836	4.940971622
-0.005686155	0.001022121	-0.004843584	0.000533602	0.80400423	4.934934368
-0.005679542	0.001051306	-0.004829124	0.000600168	0.841932547	4.928605239
-0.005665462	0.001098349	-0.004815544	0.000660823	0.879811068	4.921984611
-0.005654838	0.001141021	-0.004802841	0.000716448	0.917637554	4.915072873
-0.005641568	0.00120644	-0.004790578	0.000771513	0.955409767	4.907870435
-0.005492534	0.00149683	-0.004764698	0.000882083	0.993125472	4.900377723
-0.004979298	0.001741821	-0.004655869	0.001008346	1.03078244	4.892595181
-0.004870199	0.001812644	-0.004545905	0.00111045	1.068378443	4.884523268
-0.004852493	0.001869228	-0.004452121	0.001199736	1.105911257	4.876162461
-0.004854882	0.001912135	-0.004376457	0.001277243	1.143378663	4.867513256
-0.004847415	0.001968014	-0.004309213	0.00134872	1.180778444	4.858576164
-0.004856418	0.002005282	-0.00425284	0.001412491	1.218108389	4.849351713
-0.004798434	0.002224895	-0.004124903	0.00150018	1.255366289	4.839840449
-0.004847458	0.002336981	-0.004020503	0.001594018	1.292549942	4.830042935
-0.004863159	0.002360761	-0.003987045	0.001673282	1.329657148	4.81995975
-0.004870285	0.002398593	-0.003972549	0.001741525	1.366685712	4.80959149
-0.00486397	0.002436519	-0.003957504	0.00180222	1.403633444	4.798938769
-0.004858125	0.002486006	-0.003940519	0.001859042	1.440498159	4.788002216
-0.004863671	0.002529337	-0.003930196	0.001911233	1.477277677	4.776782479
-0.004873229	0.002682075	-0.003820196	0.001978996	1.513969822	4.765280221
-0.004824887	0.002747352	-0.003750572	0.002046919	1.550572424	4.753496122
-0.004814007	0.002760605	-0.003778466	0.002102344	1.587083319	4.74143088
-0.004810039	0.002771508	-0.003785274	0.002148704	1.623500347	4.729085207
-0.004809101	0.002788615	-0.003790875	0.002189155	1.659821353	4.716459835
-0.004807351	0.002818928	-0.003792412	0.00222669	1.696044191	4.703555509
-0.004804151	0.00284299	-0.003796915	0.002260831	1.732166717	4.690372994
-0.004797453	0.00286583	-0.00379567	0.002292337	1.768186795	4.676913068
-0.004789175	0.002884346	-0.003793877	0.002320968	1.804102295	4.663176528
-0.004744162	0.002988537	-0.00362959	0.002369405	1.839911092	4.649164186
-0.004710541	0.003069182	-0.003576109	0.002418081	1.875611069	4.634876871
-0.004684258	0.003095359	-0.003590349	0.00245909	1.911200114	4.620315428
-0.00466732	0.003123134	-0.003610738	0.002495747	1.946676123	4.605480719
-0.004657037	0.003158052	-0.003622159	0.002530767	1.982036996	4.590373619
-0.004653325	0.00319297	-0.003633434	0.002564349	2.017280643	4.574995025
-0.004650296	0.003240625	-0.003642072	0.00259885	2.052404979	4.559345843
-0.004582584	0.003345661	-0.003525263	0.002642455	2.087407927	4.543427001
-0.004496824	0.003553103	-0.003455054	0.002713812	2.122287417	4.52723944
-0.004471864	0.003617346	-0.003459995	0.002781895	2.157041385	4.510784117
-0.004449976	0.003678817	-0.003472039	0.002845186	2.191667776	4.494062005
-0.004432867	0.003736858	-0.003477896	0.002905003	2.226164543	4.477074094
-0.004409869	0.003796214	-0.003476431	0.002962504	2.260529644	4.459821387
-0.004391651	0.003832636	-0.003477237	0.003014854	2.294761048	4.442304907
-0.004366776	0.003880196	-0.003469879	0.003064689	2.32885673	4.424525687
-0.004269368	0.003990872	-0.00332104	0.003109332	2.362814672	4.406484781
-0.004210019	0.004110196	-0.003248963	0.003177215	2.396632868	4.388183255
-0.004200675	0.004126409	-0.003253063	0.003240986	2.430309316	4.369622192
-0.004188899	0.004142294	-0.003264521	0.003293655	2.463842025	4.350802688
-0.004168974	0.004158414	-0.003271036	0.003338298	2.497229012	4.331725859
-0.004136675	0.004175004	-0.003271329	0.003376872	2.530468301	4.312392831
-0.004107235	0.00417209	-0.003264813	0.003407898	2.563557928	4.292804748
-0.003989475	0.004303632	-0.003116853	0.003464481	2.596495934	4.272962768
-0.003881358	0.004381364	-0.003039066	0.003519586	2.629280373	4.252868066
-0.003855118	0.00438893	-0.003036503	0.003560636	2.661909304	4.232521829
-0.003831908	0.00440082	-0.003034856	0.003594817	2.694380798	4.211925262
-0.003814798	0.004418209	-0.003029182	0.003624925	2.726692935	4.191079582
-0.00379722	0.004437806	-0.003021385	0.003652238	2.758843803	4.169986021
-0.003781902	0.004462855	-0.003012307	0.003678233	2.790831501	4.148645829
-0.003633252	0.004643556	-0.002870716	0.003738729	2.822654137	4.127060266
-0.003574287	0.004732896	-0.002786852	0.003800383	2.854309829	4.10523061
-0.00354105	0.004748076	-0.002785607	0.003845027	2.885796705	4.083158151
-0.003517583	0.004757757	-0.00278191	0.003881883	2.917112902	4.060844195
-0.003492196	0.004772044	-0.002773893	0.003913549	2.948256568	4.038290063
-0.00347402	0.004789714	-0.002761081	0.00394166	2.979225861	4.015497087
-0.003455588	0.004806116	-0.002751125	0.003967696	3.01001895	3.992466615
-0.003417572	0.004893059	-0.002626445	0.004004991	3.040634013	3.969200011
-0.003383781	0.004933053	-0.002575966	0.004042447	3.07106924	3.94569865
-0.003359503	0.004943392	-0.002595916	0.004072555	3.10132283	3.921963921
-0.003315599	0.004951287	-0.002591341	0.004098231	3.131392994	3.89799723
-0.00327609	0.004962989	-0.002586509	0.004120553	3.161277954	3.873799993
-0.003241103	0.004980237	-0.002573111	0.004141357	3.190975943	3.849373641
-0.003202917	0.005002043	-0.00255986	0.004161482	3.220485203	3.824719619
-0.003178384	0.005025447	-0.002542033	0.004181488	3.249803989	3.799839386
-0.003025381	0.005149376	-0.002402125	0.004223296	3.278930568	3.774734412
-0.002911376	0.005322463	-0.002318408	0.004283752	3.307863216	3.749406183
-0.0029028	0.005357053	-0.002297177	0.004334984	3.336600223	3.723856196
-0.002894011	0.005386284	-0.002285829	0.004380266	3.365139889	3.698085964
-0.002881936	0.005403391	-0.002275177	0.004419239	3.393480525	3.672097009
-0.002877157	0.005409218	-0.002265073	0.004451663	3.421620457	3.645890869
-0.002876133	0.005419934	-0.002257569	0.004480533	3.449558019	3.619469094
-0.002785851	0.005488407	-0.002139296	0.004545901	3.477291558	3.592833247
-0.002673894	0.005528777	-0.002085412	0.00458695	3.504819436	3.565984902
-0.002643899	0.005524218	-0.002076371	0.004609751	3.532140023	3.538925649
-0.002609254	0.005528918	-0.002069562	0.004627002	3.559251704	3.511657087
-0.00254935	0.005525017	-0.00205243	0.004640139	3.586152875	3.484180829
-0.002479633	0.00552403	-0.002028197	0.004650521	3.612841945	3.456498501
-0.002112956	0.00556487	-0.001876833	0.004666454	3.639317336	3.428611738
-0.0020071	0.005553779	-0.001747541	0.004678074	3.665577482	3.400522192
-0.002007015	0.005568536	-0.001702113	0.004688616	3.69162083	3.372231523
-0.002002578	0.005593397	-0.001660309	0.004700795	3.717445839	3.343741404
-0.00200373	0.005609986	-0.001626486	0.004713133	3.743050982	3.31505352
-0.002002919	0.005620137	-0.001595224	0.004724554	3.768434744	3.286169569
-0.001994172	0.005624837	-0.001569051	0.004735056	3.793595625	3.257091258
-0.001922151	0.005632544	-0.001437454	0.004747075	3.818532136	3.227820307
-0.001845394	0.005648852	-0.001366987	0.004758855	3.843242802	3.198358448
-0.001829735	0.005651672	-0.001356774	0.004767879	3.867726162	3.168707423
-0.001813991	0.005649698	-0.001349234	0.004774668	3.891980768	3.138868985
-0.001787154	0.005651719	-0.001342352	0.004780378	3.916005185	3.1088449
-0.001755069	0.005655338	-0.00133148	0.004785529	3.939797992	3.078636943
-0.001726696	0.005665442	-0.001316362	0.004791199	3.963357782	3.048246901
-0.00158453	0.005737628	-0.001192341	0.00480789	3.986683162	3.017676571
-0.001569512	0.005762724	-0.001152331	0.00482558	4.009772753	2.986927762
-0.001573522	0.005764463	-0.001155845	0.004839476	4.032625187	2.956002291
-0.001576253	0.005764651	-0.001151087	0.004850577	4.055239115	2.924901988
-0.001573437	0.005762912	-0.001144498	0.004859282	4.077613197	2.893628693
-0.001570152	0.005767424	-0.001137506	0.004866989	4.099746112	2.862184255
-0.001564008	0.005777011	-0.001130404	0.004874735	4.12163655	2.830570533
-0.001553768	0.00578157	-0.001122278	0.004881723	4.143283217	2.798789399
-0.001533629	0.005790123	-0.00111276	0.004889071	4.164684831	2.76684273
-0.001409	0.005783026	-0.001003273	0.004895739	4.185840128	2.734732417
-0.001210046	0.005802859	-0.00091044	0.004903925	4.206747856	2.702460359
-0.001149075	0.00580488	-0.000875994	0.004910035	4.227406778	2.670028464
-0.001112169	0.005802859	-0.000847295	0.004914427	4.247815673	2.637438652
-0.001092243	0.005806478	-0.000822037	0.00491846	4.267973334	2.604692848
-0.001066771	0.005809344	-0.000796926	0.004922174	4.287878567	2.571792991
-0.001033747	0.005820482	-0.000770313	0.004926886	4.307530197	2.538741025
-0.00101523	0.005869358	-0.000658739	0.00493615	4.326927061	2.505538906
-0.001008318	0.005866962	-0.00059995	0.004945294	4.346068012	2.472188597
-0.000990782	0.00586339	-0.000607052	0.004952761	4.364951917	2.438692071
-0.000966718	0.005866257	-0.000606942	0.00495911	4.383577659	2.405051309
-0.000947433	0.005865317	-0.000604709	0.004964022	4.401944138	2.371268301
-0.000927294	0.005866821	-0.000597278	0.004968574	4.420050266	2.337345044
-0.00091667	0.00586668	-0.000589518	0.004972248	4.437894973	2.303283546
-0.000839572	0.005873024	-0.000485374	0.004979435	4.455477204	2.26908582
-0.000715881	0.00589234	-0.000420765	0.004986583	4.472795918	2.234753889
-0.000694591	0.005899577	-0.000401986	0.004992493	4.489850091	2.200289784
-0.000662932	0.0059	-0.000391993	0.004997005	4.506638715	2.165695543
-0.000624362	0.005893468	-0.000374129	0.004999601	4.523160797	2.130973213
-0.000565482	0.005882235	-0.000351763	0.005	4.539415359	2.096124846
-0.000508266	0.005876126	-0.000324089	0.004999401	4.55540144	2.061152504
-0.000129301	0.005868935	-0.000140035	0.004997644	4.571118095	2.026058256
0.000166037	0.005829788	1.84E-05	0.004989778	4.586564394	1.990844176
0.000217493	0.005828237	0.000104418	0.004983309	4.601739423	1.955512348
0.000234176	0.005821046	0.000167783	0.004977039	4.616642285	1.920064862
0.000230464	0.005823678	0.000221996	0.004972447	4.631272099	1.884503813
0.000213866	0.005828378	0.000262555	0.004969453	4.645628	1.848831306
0.000197696	0.005835709	0.000296013	0.004968015	4.659709137	1.813049449
0.000219882	0.005858878	0.000414652	0.004968255	4.673514679	1.777160359
0.000222442	0.005846001	0.00048164	0.004967296	4.687043808	1.74116616
0.000223424	0.005851218	0.000477687	0.004968614	4.700295726	1.705068979
0.000231701	0.005857844	0.000467328	0.00497105	4.713269647	1.668870952
0.000243178	0.005868607	0.000462459	0.004974684	4.725964805	1.632574219
0.00025504	0.005873165	0.00045975	0.004978317	4.738380448	1.596180928
0.000271424	0.005871708	0.00046191	0.004981073	4.750515843	1.55969323
0.000414058	0.005849432	0.000570592	0.004983948	4.762370272	1.523113284
0.000598847	0.005840832	0.000659325	0.00498251	4.773943033	1.486443254
0.00065026	0.005842947	0.00068806	0.004979795	4.785233443	1.449685308
0.000710207	0.005839845	0.000716613	0.004977199	4.796240833	1.41284162
0.000756543	0.005841772	0.000747545	0.004975362	4.806964552	1.375914369
0.000805311	0.005848727	0.000784553	0.004974963	4.817403966	1.338905739
0.000833257	0.005852205	0.000812081	0.004975003	4.827558457	1.30181792
0.000841364	0.005871473	0.000949389	0.00497089	4.837427426	1.264653104
0.000843924	0.005875797	0.001013083	0.004973046	4.847010288	1.22741349
0.0008493	0.005881671	0.0010088	0.004978158	4.856306477	1.190101281
0.000852286	0.005878664	0.000999941	0.004981632	4.865315442	1.152718682
0.000863252	0.005877301	0.000996281	0.004984147	4.874036652	1.115267906
0.000877758	0.005873541	0.00099478	0.004985585	4.882469589	1.077751166
0.001067753	0.005832513	0.001099765	0.004971729	4.890613756	1.040170683
0.001269224	0.005784248	0.001203067	0.004954558	4.898468671	1.002528678
0.001277032	0.005775507	0.001236085	0.004946572	4.906033869	0.964827378
0.001273832	0.005776823	0.001250178	0.004940263	4.913308902	0.927069013
0.001261032	0.005770102	0.001260721	0.004934233	4.920293341	0.889255817
0.001241022	0.005767001	0.00126947	0.004928922	4.926986772	0.851390024
0.001227667	0.005767894	0.001274448	0.00492457	4.933388799	0.813473875
0.001262184	0.005790546	0.001363547	0.00492425	4.939499044	0.775509613
0.001243795	0.005812728	0.001380715	0.004927764	4.945317146	0.737499483
0.00124516	0.005821563	0.001353041	0.004931957	4.95084276	0.699445733
0.001247038	0.005822832	0.001335726	0.004935551	4.956075559	0.661350613
0.001246312	0.005821046	0.001321523	0.004938226	4.961015235	0.623216377
0.001247891	0.005821187	0.001310358	0.004940383	4.965661494	0.585045281
0.001253011	0.005817757	0.001302854	0.00494162	4.970014062	0.546839581
0.001262696	0.005817193	0.001298425	0.004942579	4.974072682	0.508601537
0.001523603	0.005738098	0.00138573	0.004933554	4.977837113	0.470333412
0.002016188	0.005665536	0.001520109	0.00491251	4.981307134	0.432037467
0.002094439	0.005665536	0.001611587	0.004894342	4.984482538	0.393715969
0.002123836	0.00566516	0.001686226	0.004880006	4.987363137	0.355371184
0.002141628	0.005653552	0.001750433	0.004866669	4.989948763	0.31700538
0.002175207	0.005640816	0.001806257	0.004853971	4.992239261	0.278620825
0.002167399	0.005635505	0.001850952	0.00484279	4.994234496	0.240219791
0.002134887	0.005637056	0.001905788	0.004830292	4.99593435	0.201804547
0.002124049	0.005598566	0.001908387	0.004815597	4.997338723	0.163377368
0.002125031	0.005580567	0.001911828	0.0048025	4.998447531	0.124940524
0.002117692	0.005568583	0.001911828	0.004790121	4.999260709	0.086496289
0.00210549	0.005560311	0.001908899	0.00477878	4.999778209	0.048046938
0.002098919	0.005548374	0.001905422	0.004767799	5	0.009594743
0.00209542	0.005538364	0.001901908	0.004757337	4.999926069	-0.028858019
0.00209222	0.0055292	0.001898906	0.004747434	4.999556421	-0.067309076
0.002190993	0.005492073	0.001889205	0.004729905	4.998891077	-0.105756154
0.002225511	0.005478679	0.001897881	0.004714691	4.997930077	-0.144196977
0.002247356	0.005479384	0.001919625	0.004704189	4.996673477	-0.182629273
0.002271847	0.00547553	0.001943052	0.004695284	4.995121352	-0.221050769
0.002302993	0.005469656	0.001966846	0.004687218	4.993273794	-0.259459192
0.002329148	0.005471112	0.001990347	0.004680949	4.991130912	-0.29785227
0.002352913	0.005477128	0.002013628	0.004676956	4.988692832	-0.336227733
0.002428604	0.005476564	0.002035702	0.004679711	4.985959699	-0.374583312
0.002446865	0.005484224	0.002065572	0.004679431	4.982931675	-0.412916736
0.002454076	0.005487702	0.00209493	0.004676956	4.979608938	-0.451225741
0.002457532	0.005489676	0.00211854	0.004675279	4.975991686	-0.489508059
0.002453734	0.005492308	0.002136624	0.00467432	4.972080131	-0.527761426
0.002443964	0.005497007	0.002149546	0.00467428	4.967874506	-0.56598358
0.002437137	0.005498276	0.00215877	0.00467444	4.963375059	-0.604172261
0.002471313	0.005446674	0.00216071	0.004664936	4.958582056	-0.642325209
0.002517137	0.005446157	0.002173376	0.004657988	4.953495781	-0.680440169
0.002546747	0.005442445	0.002192374	0.004652318	4.948116535	-0.718514885
0.002625297	0.005430837	0.002221549	0.004646009	4.942444635	-0.756547107
0.002735632	0.005412978	0.00226123	0.004638182	4.936480418	-0.794534584
0.002834747	0.005394462	0.00230944	0.004628998	4.930224235	-0.83247507
0.002955408	0.005369836	0.002367789	0.004617817	4.923676457	-0.87036632
0.003376143	0.005270392	0.002480279	0.004591822	4.916837472	-0.908206095
0.003359589	0.005246377	0.002580835	0.004566346	4.909707683	-0.945992155
0.00332089	0.00524445	0.002655291	0.004546221	4.902287513	-0.983722266
0.003277242	0.005244262	0.00270793	0.004530607	4.8945774	-1.021394197
0.003241701	0.005237917	0.002744865	0.00451719	4.8865778	-1.059005719
0.003217936	0.005237729	0.002770672	0.004506249	4.878289186	-1.096554608
0.003202874	0.005230539	0.002788865	0.004496346	4.869712049	-1.134038643
0.003202064	0.005212163	0.002802885	0.004485405	4.860846896	-1.171455607
0.003203045	0.005120474	0.002803691	0.004473585	4.851694252	-1.208803288
0.003231717	0.005059473	0.002804716	0.004444196	4.842254656	-1.246079475
0.003233935	0.005053175	0.002814892	0.004416763	4.832528669	-1.283281965
0.003238671	0.005044481	0.002825215	0.004393563	4.822516865	-1.320408557
0.003249509	0.005034847	0.002835721	0.004373438	4.812219836	-1.357457055
0.003275663	0.00502352	0.002848386	0.004354989	4.801638191	-1.394425269
0.003320165	0.005005756	0.002865811	0.00433738	4.790772556	-1.431311011
0.003443599	0.004954718	0.00288598	0.004309747	4.779623574	-1.4681121
0.003431311	0.004931596	0.002907468	0.004284391	4.768191904	-1.50482636
0.003441679	0.004921962	0.002934812	0.004265264	4.756478223	-1.541451619
0.0034625	0.004908662	0.002960729	0.004248413	4.744483222	-1.57798571
0.003488954	0.004895785	0.002984523	0.00423284	4.732207612	-1.614426474
0.003517071	0.00488178	0.003007621	0.004218145	4.719652119	-1.650771755
0.003549071	0.004858141	0.003030976	0.004202651	4.706817484	-1.687019403
0.003659833	0.004696051	0.003042177	0.00416304	4.693704468	-1.723167274
0.003764879	0.004623912	0.003066776	0.004117238	4.680313845	-1.759213231
0.003780409	0.0046147	0.003109751	0.004080701	4.666646409	-1.795155141
0.003786681	0.004605348	0.003148444	0.004050274	4.652702966	-1.830990879
0.003786681	0.004597171	0.003180218	0.004024717	4.638484342	-1.866718325
0.003777593	0.004587912	0.003204817	0.004002196	4.623991378	-1.902335367
0.003758777	0.004571887	0.003220887	0.003981392	4.609224931	-1.937839897
0.003762489	0.004508113	0.003197788	0.003943098	4.594185874	-1.973229816
0.003743289	0.004438464	0.003188856	0.003905682	4.578875096	-2.00850303
0.003749433	0.004406272	0.003201961	0.003874735	4.563293504	-2.043657454
0.003772559	0.004371871	0.003220264	0.003845665	4.547442019	-2.078691009
0.003788814	0.0043542	0.003237396	0.00381963	4.531321578	-2.113601621
0.003811897	0.004338174	0.003253612	0.003796111	4.514933135	-2.148387227
0.003831054	0.00432276	0.003269755	0.003774708	4.498277659	-2.183045769
0.003885796	0.00421495	0.003248231	0.00373829	4.481356135	-2.217575197
0.004008803	0.004123919	0.003270194	0.003692848	4.464169565	-2.251973469
0.004046819	0.004102065	0.003316428	0.003653915	4.446718963	-2.28623855
0.004068921	0.004089752	0.003361087	0.003621291	4.429005363	-2.320368415
0.004083683	0.00407227	0.00339901	0.003592501	4.411029813	-2.354361044
0.004088377	0.004060286	0.003429759	0.003567384	4.392793375	-2.388214426
0.004089102	0.004050323	0.003455713	0.003545502	4.374297127	-2.421926561
0.004091065	0.003996371	0.003440814	0.00351723	4.355542165	-2.455495453
0.004138254	0.003943453	0.003455017	0.003485086	4.336529597	-2.488919117
0.004158008	0.00391596	0.003486974	0.003455656	4.317260547	-2.522195577
0.004159246	0.003891475	0.003516405	0.003428263	4.297736156	-2.555322865
0.004153144	0.003867554	0.003538478	0.003402508	4.277957578	-2.58829902
0.004155278	0.003849179	0.00355744	0.003379028	4.257925982	-2.621122093
0.004164878	0.003813462	0.003573473	0.00335439	4.237642555	-2.653790143
0.004285283	0.003614715	0.003577317	0.003289542	4.217108494	-2.686301237
0.00434156	0.003543233	0.003608212	0.003232161	4.196325016	-2.718653453
0.004342157	0.003522978	0.003647234	0.003188316	4.175293348	-2.750844876
0.004345485	0.003499292	0.003678459	0.003149663	4.154014735	-2.782873604
0.004356237	0.003466019	0.003704815	0.003113365	4.132490435	-2.814737741
0.004362893	0.003439842	0.003727474	0.003079982	4.110721722	-2.846435403
0.0043646	0.003420479	0.003746252	0.003049595	4.088709883	-2.877964716
0.004368013	0.003402057	0.003762213	0.003022042	4.06645622	-2.909323815
0.004440845	0.003265251	0.003759833	0.002971649	4.043962048	-2.940510844
0.004464355	0.003134037	0.003771877	0.002909436	4.021228699	-2.97152396
0.004459021	0.003083657	0.003796732	0.002855049	3.998257517	-3.002361328
0.004463971	0.003045778	0.003818952	0.002806014	3.97504986	-3.033021125
0.004471096	0.002999346	0.003838206	0.002759693	3.951607102	-3.063501536
0.004484536	0.002952632	0.00385574	0.00271513	3.927930628	-3.09380076
0.004523021	0.002894497	0.003858193	0.002671126	3.904021839	-3.123917003
0.004537954	0.002846608	0.003874336	0.002623727	3.879882149	-3.153848486
0.004540941	0.002835047	0.003896629	0.002583117	3.855512986	-3.183593437
0.004540984	0.002823486	0.003916067	0.002549415	3.830915791	-3.213150098
0.0045438	0.002812677	0.003932137	0.002520864	3.806092019	-3.24251672
0.004558136	0.002794536	0.003947438	0.002494989	3.781043138	-3.271691567
0.004570466	0.002769581	0.003961824	0.002470271	3.75577063	-3.300672912
0.00467773	0.002679161	0.003980786	0.002433534	3.730275989	-3.329459042
0.004837303	0.002667553	0.004029032	0.002401829	3.704560722	-3.358048255
0.004888546	0.002660268	0.004079145	0.002375953	3.678626352	-3.386438859
0.004938124	0.002650869	0.004127868	0.002353712	3.652474412	-3.414629175
0.004985271	0.002633527	0.004175126	0.002333147	3.626106449	-3.442617536
0.00502606	0.002616186	0.004220334	0.0023139	3.599524022	-3.470402287
0.005068642	0.002602181	0.004264224	0.002296091	3.572728703	-3.497981784
0.005098039	0.002594051	0.004305149	0.002280318	3.545722077	-3.525354397
0.005167073	0.002577696	0.004360314	0.002259554	3.518505742	-3.552518505
0.005222156	0.00255636	0.004415918	0.002241784	3.491081307	-3.579472503
0.005229239	0.002556407	0.004453439	0.002229405	3.463450394	-3.606214797
0.005243105	0.002548793	0.0044873	0.002218145	3.435614637	-3.632743804
0.005264012	0.002538125	0.004517756	0.002207403	3.407575684	-3.659057956
0.005283596	0.00252929	0.004545796	0.002197261	3.379335191	-3.685155696
0.00528142	0.002527692	0.004567979	0.002188795	3.350894829	-3.711035481
0.005274806	0.002523556	0.004585696	0.002181208	3.322256281	-3.736695781
0.005373452	0.002415935	0.004640348	0.00214507	3.29342124	-3.762135077
0.005477985	0.002362218	0.004697087	0.002112886	3.264391412	-3.787351864
0.005546678	0.002340788	0.004739513	0.002089806	3.235168514	-3.812344653
0.00560095	0.002324762	0.004780073	0.002069121	3.205754273	-3.837111964
0.005605558	0.002322929	0.004814079	0.00205231	3.17615043	-3.861652332
0.005563275	0.002321238	0.004836079	0.002038454	3.146358736	-3.885964306
0.005488481	0.002280962	0.004867011	0.002019926	3.116380952	-3.910046448
0.005530038	0.00223077	0.004893184	0.001996167	3.086218851	-3.933897335
0.005513313	0.002213898	0.004893111	0.001974644	3.055874219	-3.957515554
0.005493771	0.002195288	0.004886705	0.001954838	3.025348848	-3.98089971
0.005471883	0.002169158	0.004876895	0.001934792	2.994644545	-4.004048419
0.005450166	0.002127848	0.004863607	0.001912391	2.963763126	-4.026960312
0.005437238	0.002077421	0.00484977	0.001886875	2.932706416	-4.049634034
0.005440779	0.002006974	0.004838532	0.001855409	2.901476254	-4.072068244
0.005462966	0.001737027	0.00482539	0.001786048	2.870074486	-4.094261615
0.00541518	0.001651212	0.004801267	0.001711776	2.838502968	-4.116212835
0.005408652	0.001620806	0.004788236	0.001648924	2.80676357	-4.137920605
0.005431308	0.001581517	0.004781939	0.001592421	2.774858167	-4.159383641
0.005469622	0.001536824	0.004782745	0.001540351	2.742788646	-4.180600674
0.005499403	0.001505336	0.004787357	0.001493272	2.710556906	-4.20157045
0.005519243	0.001483718	0.004794202	0.001451823	2.678164851	-4.222291727
0.00544927	0.001355465	0.004766638	0.001381624	2.645614397	-4.24276328
0.005496587	0.001092615	0.004757157	0.001286068	2.612907471	-4.262983899
0.005479051	0.001022168	0.004761111	0.001206285	2.580046005	-4.282952387
0.005453025	0.000967182	0.004761147	0.001134808	2.547031945	-4.302667564
0.005434977	0.000917272	0.004758146	0.00106996	2.513867241	-4.322128264
0.005442059	0.000852793	0.004756059	0.001008226	2.480553857	-4.341333335
0.005449697	0.000781312	0.004754961	0.000947291	2.447093762	-4.360281641
0.005417398	0.000479455	0.004699174	0.00084323	2.413488935	-4.378972063
0.005495905	0.000389505	0.00467161	0.000739528	2.379741364	-4.397403494
0.005502731	0.000378884	0.004687057	0.000657829	2.345853044	-4.415574844
0.005505419	0.00036751	0.004702066	0.000592381	2.31182598	-4.433485039
0.005508705	0.000351015	0.004714695	0.000537795	2.277662185	-4.45113302
0.005518177	0.00032465	0.004724651	0.000489438	2.243363679	-4.468517742
0.005521249	0.000329303	0.004679553	0.000419878	2.20893249	-4.485638177
0.005584737	0.000299742	0.004674721	0.000373078	2.174370656	-4.502493313
0.005610721	0.000299084	0.004704591	0.000351276	2.13968022	-4.519082154
0.005620193	0.000302186	0.004735743	0.000334505	2.104863234	-4.535403716
0.005611233	0.000303972	0.004758914	0.000321407	2.069921756	-4.551457037
0.005612086	0.000299507	0.004778352	0.000310067	2.034857855	-4.567241165
0.00563039	0.000280614	0.004795923	0.000298007	1.999673603	-4.582755168
0.00580016	0.000262568	0.004793873	0.000286946	1.964371082	-4.597998128
0.005838432	0.000193342	0.004822718	0.000264944	1.928952379	-4.612969143
0.005873717	0.000182298	0.004874625	0.000244819	1.89341959	-4.627667328
0.0059	0.000188549	0.004922835	0.000229725	1.857774816	-4.642091813
0.005899275	0.000196303	0.00496182	0.000218903	1.822020164	-4.656241746
0.005853749	0.000197854	0.004985687	0.000210398	1.78615775	-4.67011629
0.005817995	0.000199734	0.005	0.00020377	1.750189695	-4.683714623
0.005780064	0.0001455	0.004968775	0.000189155	1.714118127	-4.697035942
0.005774006	0.000150811	0.004957611	0.000177734	1.677945177	-4.710079459
0.005763296	0.000130556	0.004965883	0.000165835	1.641672987	-4.722844403
0.005754336	9.85E-05	0.004971594	0.00015138	1.605303701	-4.735330017
0.005752118	6.77E-05	0.004974779	0.000135008	1.56883947	-4.747535565
0.005745974	-1.32E-05	0.004975547	0.000109412	1.532282452	-4.759460324
0.005732918	-7.85E-05	0.004974156	7.87E-05	1.495634807	-4.771103588
0.005671051	-0.000298614	0.004908925	1.56E-05	1.458898704	-4.78246467
0.005648523	-0.000476918	0.004879787	-6.64E-05	1.422076315	-4.793542897
0.005609825	-0.000517663	0.004876126	-0.000136525	1.385169819	-4.804337613
0.005570614	-0.000551642	0.004869208	-0.000197381	1.348181397	-4.814848182
0.005513398	-0.000601928	0.004854529	-0.000253923	1.311113238	-4.82507398
0.005473803	-0.000643378	0.004835896	-0.000305994	1.273967534	-4.835014403
0.005430156	-0.000703862	0.004814775	-0.000357465	1.236746483	-4.844668864
0.005425548	-0.001002852	0.004757011	-0.000450904	1.199452284	-4.85403679
0.005459766	-0.001097926	0.004734022	-0.000545661	1.162087145	-4.863117629
0.005454433	-0.00112086	0.004736109	-0.000622409	1.124653274	-4.871910842
0.005433612	-0.001137873	0.004737427	-0.000685621	1.087152887	-4.880415911
0.005400801	-0.001145862	0.004733107	-0.000737611	1.049588201	-4.888632332
0.00537695	-0.001157376	0.004726299	-0.000781256	1.011961438	-4.896559618
0.005371489	-0.001188347	0.004720112	-0.000821387	0.974274822	-4.904197302
0.005422348	-0.001304098	0.004699979	-0.000875973	0.936530584	-4.911544931
0.005422305	-0.001455661	0.004699503	-0.000946053	0.898730956	-4.918602071
0.005430241	-0.001513043	0.004709716	-0.001010063	0.860878172	-4.925368304
0.005427937	-0.001545565	0.004718794	-0.001066046	0.822974472	-4.93184323
0.00541902	-0.00158866	0.004724029	-0.001117518	0.785022099	-4.938026467
0.005426017	-0.001629453	0.004728568	-0.001165396	0.747023295	-4.943917649
0.005449654	-0.001684721	0.004735121	-0.001212674	0.708980309	-4.949516426
0.005538955	-0.001794786	0.004729666	-0.001279519	0.670895391	-4.954822469
0.005586529	-0.001817203	0.004734462	-0.001334704	0.632770793	-4.959835462
0.005572918	-0.001823172	0.004753167	-0.001373877	0.594608771	-4.964555111
0.005551414	-0.001821386	0.004768066	-0.001404904	0.55641158	-4.968981135
0.005531617	-0.001829845	0.004776851	-0.001431099	0.518181482	-4.973113272
0.005514081	-0.00183727	0.004782708	-0.0014535	0.479920735	-4.97695128
0.005484811	-0.001852121	0.004782159	-0.001474105	0.441631604	-4.980494929
0.005466891	-0.001872424	0.004778279	-0.00149399	0.403316353	-4.983744012
0.005436129	-0.001933049	0.00471744	-0.001518708	0.364977248	-4.986698335
0.005362614	-0.002093353	0.004663227	-0.001567105	0.326616557	-4.989357723
0.005357622	-0.002154072	0.004639982	-0.0016165	0.288236548	-4.991722021
0.005354764	-0.00220041	0.004632441	-0.001663339	0.249839491	-4.993791087
0.005341452	-0.002251683	0.004624827	-0.001708741	0.211427658	-4.9955648
0.005324385	-0.00229351	0.004619629	-0.001751507	0.17300332	-4.997043054
0.005302924	-0.00233637	0.004610075	-0.001792756	0.13456875	-4.998225763
0.005205601	-0.002484502	0.00450099	-0.001859482	0.096126221	-4.999112855
0.005046284	-0.002546349	0.00442313	-0.001919698	0.057678007	-4.999704279
0.004985228	-0.002582396	0.004406181	-0.001970451	0.019226381	-5
0.004928098	-0.002626055	0.004377592	-0.002017769	-0.019226381	-5
0.004894178	-0.002674884	0.004342304	-0.002063611	-0.057678007	-4.999704279
0.004856333	-0.002722491	0.004314301	-0.002107575	-0.096126221	-4.999112855
0.004801719	-0.002778887	0.004277439	-0.002151939	-0.13456875	-4.998225763
0.004766605	-0.002826259	0.004246251	-0.002195264	-0.17300332	-4.997043054
0.004688482	-0.003054755	0.004117508	-0.002266182	-0.211427658	-4.9955648
0.00464957	-0.003199456	0.004066699	-0.002350996	-0.249839491	-4.993791087
0.004648845	-0.003234092	0.004046859	-0.00242443	-0.288236548	-4.991722021
0.004649954	-0.003280383	0.004040819	-0.002490077	-0.326616557	-4.989357723
0.004651021	-0.003321364	0.004033461	-0.002549335	-0.364977248	-4.986698335
0.004648546	-0.003364695	0.004028739	-0.002603921	-0.403316353	-4.983744012
0.004645688	-0.003396981	0.004023285	-0.002653316	-0.441631604	-4.980494929
0.004637112	-0.003421701	0.004018819	-0.0026974	-0.479920735	-4.97695128
0.0045758	-0.003674118	0.00393986	-0.002772831	-0.518181482	-4.973113272
0.004531768	-0.003816892	0.003894396	-0.002866869	-0.55641158	-4.968981135
0.004534498	-0.003841001	0.003897141	-0.0029417	-0.594608771	-4.964555111
0.004538424	-0.003858061	0.003903035	-0.003003434	-0.632770793	-4.959835462
0.004542818	-0.003867225	0.003908379	-0.003054307	-0.670895391	-4.954822469
0.00454269	-0.003874275	0.003912369	-0.003096474	-0.708980309	-4.949516426
0.00453949	-0.003886353	0.00391409	-0.003132612	-0.747023295	-4.943917649
0.004511203	-0.003960607	0.003845527	-0.003177095	-0.785022099	-4.938026467
0.004477581	-0.00400046	0.003832862	-0.003219223	-0.822974472	-4.93184323
0.004470157	-0.00402095	0.003833887	-0.0032558	-0.860878172	-4.925368304
0.004467256	-0.004038856	0.00384183	-0.003287505	-0.898730956	-4.918602071
0.004465037	-0.004056996	0.003847101	-0.003315817	-0.936530584	-4.911544931
0.004453517	-0.004078144	0.003849188	-0.003341972	-0.974274822	-4.904197302
0.004437304	-0.004099434	0.00384787	-0.00336649	-1.011961438	-4.896559618
0.004418915	-0.004127443	0.003844319	-0.003390688	-1.049588201	-4.888632332
0.004334008	-0.004203624	0.003768399	-0.00342459	-1.087152887	-4.880415911
0.004265358	-0.004277361	0.003721763	-0.003464401	-1.124653274	-4.871910842
0.00425371	-0.004300812	0.003711733	-0.00349974	-1.162087145	-4.863117629
0.004234211	-0.004326378	0.003704302	-0.003532125	-1.199452284	-4.85403679
0.004213731	-0.004356456	0.00369592	-0.003562672	-1.236746483	-4.844668864
0.004193422	-0.00439128	0.003685084	-0.003592701	-1.273967534	-4.835014403
0.004168675	-0.004426903	0.003672199	-0.003622529	-1.311113238	-4.82507398
0.004100963	-0.004487059	0.00358559	-0.00366877	-1.348181397	-4.814848182
0.003955854	-0.004488186	0.003519187	-0.003701713	-1.385169819	-4.804337613
0.00387274	-0.004495142	0.003495832	-0.003723236	-1.422076315	-4.793542897
0.003765391	-0.004515632	0.003455456	-0.003743561	-1.458898704	-4.78246467
0.003678393	-0.004535089	0.003408894	-0.003762848	-1.495634807	-4.771103588
0.00358602	-0.004556801	0.003356657	-0.003781735	-1.532282452	-4.759460324
0.003505338	-0.004586878	0.003301858	-0.003801621	-1.56883947	-4.747535565
0.003257317	-0.004774252	0.003160267	-0.003846823	-1.605303701	-4.735330017
0.003254757	-0.00482341	0.003074646	-0.003893703	-1.641672987	-4.722844403
0.003253562	-0.004823082	0.003035991	-0.003931158	-1.677945177	-4.710079459
0.00325817	-0.004818006	0.003001545	-0.003960228	-1.714118127	-4.697035942
0.003257871	-0.004808842	0.002970686	-0.003982191	-1.750189695	-4.683714623
0.003243962	-0.004806398	0.002946892	-0.00399976	-1.78615775	-4.67011629
0.003233637	-0.00480292	0.002923684	-0.004013537	-1.822020164	-4.656241746
0.003233338	-0.004795495	0.002904906	-0.004023679	-1.857774816	-4.642091813
0.003221861	-0.004919283	0.002821042	-0.004052629	-1.89341959	-4.627667328
0.003204837	-0.005022721	0.002788572	-0.004093599	-1.928952379	-4.612969143
0.003196261	-0.005043823	0.002782532	-0.004128978	-1.964371082	-4.597998128
0.003185722	-0.005056418	0.0027818	-0.004159086	-1.999673603	-4.582755168
0.003175482	-0.00507766	0.002777591	-0.004186519	-2.034857855	-4.567241165
0.003164517	-0.005095378	0.002772942	-0.004211396	-2.069921756	-4.551457037
0.003137509	-0.005109664	0.002763937	-0.004233758	-2.104863234	-4.535403716
0.002964069	-0.005153324	0.002653168	-0.004254522	-2.13968022	-4.519082154
0.002800742	-0.005173673	0.002562861	-0.004286547	-2.174370656	-4.502493313
0.002745915	-0.00516747	0.002524864	-0.004306473	-2.20893249	-4.485638177
0.002701542	-0.005170102	0.002492176	-0.004321966	-2.243363679	-4.468517742
0.002663057	-0.005180676	0.002460182	-0.004335982	-2.277662185	-4.45113302
0.002621158	-0.005199098	0.002425041	-0.004350038	-2.31182598	-4.433485039
0.00244486	-0.005242523	0.002294468	-0.004368406	-2.345853044	-4.415574844
0.00236102	-0.005285336	0.002203173	-0.004391606	-2.379741364	-4.397403494
0.002354918	-0.005300657	0.002170594	-0.00441285	-2.413488935	-4.378972063
0.002347153	-0.005322651	0.002146727	-0.004432895	-2.447093762	-4.360281641
0.002338065	-0.005339899	0.002125349	-0.004451623	-2.480553857	-4.341333335
0.002321254	-0.005352588	0.002103971	-0.004468754	-2.513867241	-4.322128264
0.002306577	-0.005355784	0.002085522	-0.004483049	-2.547031945	-4.302667564
0.002265319	-0.005347371	0.002005355	-0.004492992	-2.580046005	-4.282952387
0.002238055	-0.005384357	0.00195224	-0.004507567	-2.612907471	-4.262983899
0.002227559	-0.005410111	0.001943821	-0.004523579	-2.645614397	-4.24276328
0.002212625	-0.005420592	0.001940563	-0.004537995	-2.678164851	-4.222291727
0.002190097	-0.005429286	0.001933718	-0.004550853	-2.710556906	-4.20157045
0.002166076	-0.005433515	0.00192475	-0.004561914	-2.742788646	-4.180600674
0.002138983	-0.005433562	0.001911425	-0.004570938	-2.774858167	-4.159383641
0.002116156	-0.005438215	0.001898942	-0.004578964	-2.80676357	-4.137920605
0.001995196	-0.005511059	0.001800876	-0.004595017	-2.838502968	-4.116212835
0.001934823	-0.005525205	0.001735095	-0.004612506	-2.870074486	-4.094261615
0.001907431	-0.005523795	0.00172609	-0.004627121	-2.901476254	-4.072068244
0.001886311	-0.005522338	0.001713644	-0.004638502	-2.932706416	-4.049634034
0.001853245	-0.005521069	0.001696842	-0.004647486	-2.963763126	-4.026960312
0.001825895	-0.005520364	0.001679161	-0.004654594	-2.994644545	-4.004048419
0.001800807	-0.005518673	0.001660932	-0.004660145	-3.025348848	-3.98089971
0.001617	-0.005527696	0.001554629	-0.004665176	-3.055874219	-3.957515554
0.001557096	-0.005588509	0.001485956	-0.00467999	-3.086218851	-3.933897335
0.001535592	-0.005605851	0.001465128	-0.004694765	-3.116380952	-3.910046448
0.001509437	-0.005623709	0.00144137	-0.00470938	-3.146358736	-3.885964306
0.001492115	-0.005635082	0.00141776	-0.004722877	-3.17615043	-3.861652332
0.001479144	-0.005653975	0.001396931	-0.004736693	-3.205754273	-3.837111964
0.001473512	-0.005661541	0.001378482	-0.004749112	-3.235168514	-3.812344653
0.001460968	-0.005671222	0.001360874	-0.004760692	-3.264391412	-3.787351864
0.001354387	-0.005735231	0.001256145	-0.004779819	-3.29342124	-3.762135077
0.001139433	-0.005800838	0.001172574	-0.004807571	-3.322256281	-3.736695781
0.001112126	-0.005815971	0.00113088	-0.004832209	-3.350894829	-3.711035481
0.001104403	-0.005820341	0.00110295	-0.004852454	-3.379335191	-3.685155696
0.001107347	-0.005810707	0.001080145	-0.004867188	-3.407575684	-3.659057956
0.001102099	-0.005798253	0.001060304	-0.004877171	-3.435614637	-3.632743804
0.001090494	-0.005794869	0.00104061	-0.004884798	-3.463450394	-3.606214797
0.001094931	-0.005792191	0.000948913	-0.00488971	-3.491081307	-3.579472503
0.001083838	-0.00579642	0.000913369	-0.00490145	-3.518505742	-3.552518505
0.001084606	-0.005793789	0.000919628	-0.004905562	-3.545722077	-3.525354397
0.001080126	-0.005792332	0.000926474	-0.004908158	-3.572728703	-3.497981784
0.001073641	-0.005792708	0.000930207	-0.004910314	-3.599524022	-3.470402287
0.001066473	-0.005802013	0.000932001	-0.004913509	-3.626106449	-3.442617536
0.001066643	-0.005817381	0.000932038	-0.00491846	-3.652474412	-3.414629175
0.001051241	-0.005864706	0.000844953	-0.0049419	-3.678626352	-3.386438859
0.001004521	-0.005859301	0.000809701	-0.004952442	-3.704560722	-3.358048255
0.000993641	-0.005858032	0.000818304	-0.004956395	-3.730275989	-3.329459042
0.000984937	-0.005859489	0.000827748	-0.004959789	-3.75577063	-3.300672912
0.000971497	-0.005866915	0.000834557	-0.004963623	-3.781043138	-3.271691567
0.000960916	-0.005870204	0.000837119	-0.004967216	-3.806092019	-3.24251672
0.000947604	-0.005884256	0.000768081	-0.004971449	-3.830915791	-3.213150098
0.000900798	-0.005896851	0.000732866	-0.004977838	-3.855512986	-3.183593437
0.00087827	-0.005896522	0.000737075	-0.004983269	-3.879882149	-3.153848486
0.0008557	-0.005894501	0.000744104	-0.004987302	-3.904021839	-3.123917003
0.000824767	-0.005896898	0.000742786	-0.004990936	-3.927930628	-3.09380076
0.000792639	-0.0059	0.000736307	-0.00499433	-3.951607102	-3.063501536
0.00076482	-0.005897744	0.000726899	-0.004996726	-3.97504986	-3.033021125
0.000688575	-0.00589577	0.000635238	-0.005	-3.998257517	-3.002361328
0.000514922	-0.005878899	0.000565687	-0.004998962	-4.021228699	-2.97152396
0.000453781	-0.005869828	0.000531388	-0.004996167	-4.043962048	-2.940510844
0.000444309	-0.005860758	0.000509754	-0.004992453	-4.06645622	-2.909323815
0.000454591	-0.005837636	0.000494416	-0.004985944	-4.088709883	-2.877964716
0.000467903	-0.005828143	0.000483544	-0.004979196	-4.110721722	-2.846435403
0.0004781	-0.005829976	0.000476113	-0.004974005	-4.132490435	-2.814737741
0.000448447	-0.005820717	0.000408246	-0.004969253	-4.154014735	-2.782873604
0.000405482	-0.005831527	0.000383061	-0.004966218	-4.175293348	-2.750844876
0.000391914	-0.005830211	0.000386722	-0.004963223	-4.196325016	-2.718653453
0.000373653	-0.005833688	0.000390016	-0.004961466	-4.217108494	-2.686301237
0.000346133	-0.005843276	0.000388003	-0.004961546	-4.237642555	-2.653790143
0.000324458	-0.005852675	0.000382951	-0.004963064	-4.257925982	-2.621122093
0.00030897	-0.005871849	0.000376728	-0.004967176	-4.277957578	-2.58829902
-1.42E-05	-0.005888157	0.000286312	-0.004978876	-4.297736156	-2.555322865
-0.000389226	-0.005852158	0.000162511	-0.004979276	-4.317260547	-2.522195577
-0.000470804	-0.005853286	6.55E-05	-0.004977399	-4.336529597	-2.488919117
-0.000468244	-0.005851312	-6.28E-06	-0.004975642	-4.355542165	-2.455495453
-0.000457493	-0.005845014	-6.56E-05	-0.004973246	-4.374297127	-2.421926561
-0.000454506	-0.005844544	-0.000112105	-0.004971249	-4.392793375	-2.388214426
-0.000467647	-0.00584149	-0.000187806	-0.004957273	-4.411029813	-2.354361044
-0.000451605	-0.0058562	-0.000212917	-0.004957713	-4.429005363	-2.320368415
-0.000447167	-0.005869969	-0.000225437	-0.004961826	-4.446718963	-2.28623855
-0.000460821	-0.00588092	-0.000235467	-0.004967216	-4.464169565	-2.251973469
-0.000475924	-0.005882564	-0.000245533	-0.004972208	-4.481356135	-2.217575197
-0.00050161	-0.005881014	-0.00025765	-0.004975961	-4.498277659	-2.183045769
-0.00052546	-0.005879463	-0.000271267	-0.004978836	-4.514933135	-2.148387227
-0.000541631	-0.005877583	-0.000284884	-0.004980833	-4.531321578	-2.113601621
-0.000539114	-0.00588576	-0.000299893	-0.004983948	-4.547442019	-2.078691009
-0.000636308	-0.005865505	-0.000326944	-0.004983309	-4.563293504	-2.043657454
-0.00065858	-0.005859019	-0.000350189	-0.004981512	-4.578875096	-2.00850303
-0.000677695	-0.005851265	-0.000371713	-0.004978916	-4.594185874	-1.973229816
-0.000696895	-0.005848868	-0.000392103	-0.00497648	-4.609224931	-1.937839897
-0.000719337	-0.005853333	-0.000412272	-0.004975123	-4.623991378	-1.902335367
-0.000750271	-0.005860335	-0.000433467	-0.004975123	-4.638484342	-1.866718325
-0.00078466	-0.005858972	-0.000463996	-0.00497065	-4.652702966	-1.830990879
-0.000845417	-0.005845672	-0.000497198	-0.004967256	-4.666646409	-1.795155141
-0.000862185	-0.005846048	-0.000522529	-0.004966338	-4.680313845	-1.759213231
-0.000880105	-0.005843088	-0.000545591	-0.0049653	-4.693704468	-1.723167274
-0.000903828	-0.005841255	-0.000568213	-0.004964182	-4.706817484	-1.687019403
-0.000931134	-0.005837542	-0.000591384	-0.004962704	-4.719652119	-1.650771755
-0.000962964	-0.005836461	-0.000615764	-0.004961346	-4.732207612	-1.614426474
-0.001085502	-0.005834346	-0.000682496	-0.004957992	-4.744483222	-1.57798571
-0.001144297	-0.005784248	-0.000743225	-0.004948089	-4.756478223	-1.541451619
-0.001182953	-0.005772687	-0.00078232	-0.004939304	-4.768191904	-1.50482636
-0.0012234	-0.005769961	-0.000816583	-0.004931837	-4.779623574	-1.4681121
-0.001263934	-0.005763476	-0.000850956	-0.004924929	-4.790772556	-1.431311011
-0.00130323	-0.005757366	-0.00088489	-0.00491842	-4.801638191	-1.394425269
-0.001403155	-0.005714835	-0.000961981	-0.004904364	-4.812219836	-1.357457055
-0.001426536	-0.005570791	-0.001027176	-0.004869145	-4.822516865	-1.320408557
-0.001441853	-0.005563789	-0.001057559	-0.004841073	-4.832528669	-1.283281965
-0.001451752	-0.005577559	-0.001080254	-0.004821667	-4.842254656	-1.246079475
-0.001457427	-0.005590201	-0.001100571	-0.00480825	-4.851694252	-1.208803288
-0.001467283	-0.005609234	-0.00111891	-0.004800383	-4.860846896	-1.171455607
-0.001477224	-0.005611302	-0.001135895	-0.004794394	-4.869712049	-1.134038643
-0.001574674	-0.005545319	-0.001214305	-0.004791279	-4.878289186	-1.096554608
-0.001669266	-0.005522667	-0.001270971	-0.004776265	-4.8865778	-1.059005719
-0.001698877	-0.005527978	-0.001298571	-0.004760492	-4.8945774	-1.021394197
-0.001729469	-0.005532114	-0.00132134	-0.004748712	-4.902287513	-0.983722266
-0.001758781	-0.005527273	-0.001345793	-0.00473849	-4.909707683	-0.945992155
-0.001777383	-0.005524547	-0.00136772	-0.004729865	-4.916837472	-0.908206095
-0.001784978	-0.005521962	-0.001387523	-0.004722477	-4.923676457	-0.87036632
-0.001812839	-0.005551899	-0.001458099	-0.004718005	-4.930224235	-0.83247507
-0.001870994	-0.005588039	-0.001503893	-0.004721998	-4.936480418	-0.794534584
-0.001891346	-0.005578969	-0.001517913	-0.004724674	-4.942444635	-0.756547107
-0.001915666	-0.005568536	-0.001532812	-0.004725073	-4.948116535	-0.718514885
-0.00194182	-0.005562802	-0.001549723	-0.004724514	-4.953495781	-0.680440169
-0.0019655	-0.005556176	-0.001567917	-0.004723036	-4.958582056	-0.642325209
-0.001977404	-0.005551993	-0.001583328	-0.004721239	-4.963375059	-0.604172261
-0.001986023	-0.005539022	-0.001599031	-0.004717805	-4.967874506	-0.56598358
-0.002008466	-0.005485258	-0.001699148	-0.004699197	-4.972080131	-0.527761426
-0.002040508	-0.005467682	-0.001755814	-0.004684143	-4.975991686	-0.489508059
-0.002046652	-0.00546881	-0.001744027	-0.004676476	-4.979608938	-0.451225741
-0.00205574	-0.005476235	-0.001738243	-0.004671804	-4.982931675	-0.412916736
-0.00206598	-0.005481546	-0.001737182	-0.004669049	-4.985959699	-0.374583312
-0.002129511	-0.005469562	-0.001793115	-0.004675678	-4.988692832	-0.336227733
-0.002252391	-0.005473932	-0.001839348	-0.00466885	-4.991130912	-0.29785227
-0.002298215	-0.005469891	-0.001858676	-0.004663898	-4.993273794	-0.259459192
-0.002347409	-0.005465614	-0.001877199	-0.004659546	-4.995121352	-0.221050769
-0.002390502	-0.005465379	-0.001899638	-0.004656032	-4.996673477	-0.182629273
-0.00243014	-0.005458235	-0.001926653	-0.004652118	-4.997930077	-0.144196977
-0.002452028	-0.005450716	-0.0019503	-0.004647766	-4.998891077	-0.105756154
-0.002462737	-0.005455322	-0.001972081	-0.004644931	-4.999556421	-0.067309076
-0.002486886	-0.005424774	-0.002064474	-0.004639101	-4.999926069	-0.028858019
-0.002535867	-0.005396388	-0.002128131	-0.004628519	-5	0.009594743
-0.002566502	-0.0053876	-0.002139479	-0.004618856	-4.999778209	0.048046938
-0.002601659	-0.005378342	-0.002148301	-0.004609432	-4.999260709	0.086496289
-0.002634001	-0.005373125	-0.002161992	-0.004601166	-4.998447531	0.124940524
-0.002674576	-0.005371715	-0.002180331	-0.004594378	-4.997338723	0.163377368
-0.002831504	-0.005320725	-0.002291832	-0.004575929	-4.99593435	0.201804547
-0.002890384	-0.005264141	-0.002366471	-0.004552689	-4.994234496	0.240219791
-0.002902032	-0.00525728	-0.002386714	-0.00453512	-4.992239261	0.278620825
-0.002914448	-0.005252956	-0.002399746	-0.004520904	-4.989948763	0.31700538
-0.00292136	-0.005255682	-0.002412082	-0.004510003	-4.987363137	0.355371184
-0.002918288	-0.005253003	-0.002422698	-0.004500819	-4.984482538	0.393715969
-0.002948453	-0.005168598	-0.00248921	-0.004478976	-4.981307134	0.432037467
-0.003021925	-0.005117748	-0.002527463	-0.004452182	-4.977837113	0.470333412
-0.003054138	-0.005121743	-0.002534968	-0.004432376	-4.974072682	0.508601537
-0.003090192	-0.005118218	-0.002544961	-0.004416244	-4.970014062	0.546839581
-0.003131322	-0.005114975	-0.002559786	-0.004402867	-4.965661494	0.585045281
-0.003168357	-0.005104495	-0.002577138	-0.004390448	-4.961015235	0.623216377
-0.003217509	-0.005088845	-0.002599467	-0.00437807	-4.956075559	0.661350613
-0.003380154	-0.005054538	-0.002694862	-0.004361299	-4.95084276	0.699445733
-0.003423119	-0.004995229	-0.002760898	-0.004337699	-4.945317146	0.737499483
-0.003437796	-0.004984044	-0.002790256	-0.004317494	-4.939499044	0.775509613
-0.003444154	-0.004966373	-0.002812037	-0.004298806	-4.933388799	0.813473875
-0.003445562	-0.004947293	-0.002829315	-0.004280917	-4.926986772	0.851390024
-0.00344505	-0.004919753	-0.002844726	-0.004262229	-4.920293341	0.889255817
-0.003439332	-0.004878302	-0.002857245	-0.004240786	-4.913308902	0.927069013
-0.00347321	-0.004814669	-0.002936862	-0.004214511	-4.906033869	0.964827378
-0.003504058	-0.004786001	-0.002964427	-0.004185641	-4.898468671	1.002528678
-0.003504356	-0.004781584	-0.002966842	-0.004160524	-4.890613756	1.040170683
-0.003505807	-0.004780268	-0.002965305	-0.004140918	-4.882469589	1.077751166
-0.003510415	-0.004776414	-0.002964536	-0.004124626	-4.874036652	1.115267906
-0.003518266	-0.004769224	-0.00296611	-0.00411029	-4.865315442	1.152718682
-0.003527908	-0.004757052	-0.002968892	-0.004097552	-4.856306477	1.190101281
-0.003611961	-0.004719831	-0.003036796	-0.004082937	-4.847010288	1.22741349
-0.003769572	-0.004693936	-0.003095988	-0.004064928	-4.837427426	1.264653104
-0.003821454	-0.004678239	-0.003124943	-0.004047319	-4.827558457	1.30181792
-0.003851278	-0.004666396	-0.003146357	-0.004031346	-4.817403966	1.338905739
-0.003882468	-0.004648397	-0.003171688	-0.004015653	-4.806964552	1.375914369
-0.0039073	-0.004631995	-0.003195555	-0.004000519	-4.796240833	1.41284162
-0.003941732	-0.004606993	-0.003221911	-0.003984387	-4.785233443	1.449685308
-0.003968526	-0.004532833	-0.003312145	-0.003955317	-4.773943033	1.486443254
-0.004002403	-0.00452959	-0.003366944	-0.003932316	-4.762370272	1.523113284
-0.004007139	-0.004517653	-0.003380927	-0.003913948	-4.750515843	1.55969323
-0.004015459	-0.004506374	-0.003385063	-0.003897576	-4.738380448	1.596180928
-0.004028771	-0.004497069	-0.003392897	-0.003883041	-4.725964805	1.632574219
-0.004037006	-0.004492275	-0.003395752	-0.003870583	-4.713269647	1.668870952
-0.004046265	-0.004483299	-0.003402268	-0.003859122	-4.700295726	1.705068979
-0.004070414	-0.004417457	-0.003472002	-0.003837999	-4.687043808	1.74116616
-0.004120462	-0.004366654	-0.003513586	-0.003811604	-4.673514679	1.777160359
-0.004149262	-0.004358477	-0.003515636	-0.003790001	-4.659709137	1.813049449
-0.004174478	-0.00434936	-0.00351754	-0.003771673	-4.645628	1.848831306
-0.004199608	-0.004340477	-0.003523799	-0.00375566	-4.631272099	1.884503813
-0.004217528	-0.004318389	-0.003531999	-0.003739408	-4.616642285	1.920064862
-0.004218552	-0.004164617	-0.003590275	-0.003701354	-4.601739423	1.955512348
-0.004318478	-0.004064139	-0.003628016	-0.003651959	-4.586564394	1.990844176
-0.004359736	-0.00405239	-0.003641889	-0.003611508	-4.571118095	2.026058256
-0.004409741	-0.004041346	-0.003655104	-0.003577886	-4.55540144	2.061152504
-0.004446179	-0.004032229	-0.003672126	-0.003549575	-4.539415359	2.096124846
-0.004473443	-0.004019681	-0.003690026	-0.003524857	-4.523160797	2.130973213
-0.004481592	-0.00400765	-0.003704888	-0.003503015	-4.506638715	2.165695543
-0.004442936	-0.003916806	-0.003750316	-0.003465679	-4.489850091	2.200289784
-0.004496227	-0.003831884	-0.003780845	-0.003422593	-4.472795918	2.234753889
-0.004517005	-0.003781974	-0.003789228	-0.003381983	-4.455477204	2.26908582
-0.004527032	-0.003732487	-0.003794902	-0.003342331	-4.437894973	2.303283546
-0.004535352	-0.003695971	-0.003801381	-0.003304836	-4.420050266	2.337345044
-0.004557069	-0.003650056	-0.003809873	-0.00326758	-4.401944138	2.371268301
-0.004578786	-0.00362543	-0.003819684	-0.003233598	-4.383577659	2.405051309
-0.004699192	-0.003508503	-0.003894652	-0.00318592	-4.364951917	2.438692071
-0.004754829	-0.003420761	-0.003946669	-0.003130855	-4.346068012	2.472188597
-0.004781922	-0.00339261	-0.003968633	-0.003083057	-4.326927061	2.505538906
-0.004800866	-0.003356987	-0.003989608	-0.003039372	-4.307530197	2.538741025
-0.004813111	-0.003320941	-0.004000626	-0.002999241	-4.287878567	2.571792991
-0.004817591	-0.003298148	-0.004016989	-0.002963103	-4.267973334	2.604692848
-0.004815159	-0.003282733	-0.00402841	-0.002931997	-4.247815673	2.637438652
-0.004818786	-0.003201336	-0.004082623	-0.002903167	-4.227406778	2.670028464
-0.004855351	-0.003122476	-0.004115165	-0.002860041	-4.206747856	2.702460359
-0.004864866	-0.00309644	-0.004116996	-0.002817154	-4.185840128	2.734732417
-0.004869389	-0.003079193	-0.00411824	-0.002779659	-4.164684831	2.76684273
-0.004879586	-0.003058984	-0.004121681	-0.002746356	-4.143283217	2.798789399
-0.004890423	-0.00304122	-0.00412461	-0.002716687	-4.12163655	2.830570533
-0.004894818	-0.003031914	-0.004128636	-0.002691091	-4.099746112	2.862184255
-0.004898487	-0.003015184	-0.004132956	-0.002667692	-4.077613197	2.893628693
-0.004922082	-0.002977493	-0.004188047	-0.002642096	-4.055239115	2.924901988
-0.004972983	-0.002935901	-0.004221944	-0.002613105	-4.032625187	2.956002291
-0.004990135	-0.002924199	-0.004222969	-0.002588148	-4.009772753	2.986927762
-0.005008652	-0.002916116	-0.004226191	-0.002567065	-3.986683162	3.017676571
-0.005023628	-0.002910617	-0.00423051	-0.002549295	-3.963357782	3.048246901
-0.005040183	-0.002893276	-0.004238088	-0.002532245	-3.939797992	3.078636943
-0.005058274	-0.00287537	-0.00424669	-0.002515713	-3.916005185	3.1088449
-0.005126497	-0.002793409	-0.004312873	-0.002483488	-3.891980768	3.138868985
-0.005254753	-0.00275083	-0.004366537	-0.002452062	-3.867726162	3.168707423
-0.005301558	-0.002729964	-0.004392857	-0.002425868	-3.843242802	3.198358448
-0.005327116	-0.002703176	-0.004414967	-0.00240099	-3.818532136	3.227820307
-0.00534175	-0.002683954	-0.004435283	-0.00237807	-3.793595625	3.257091258
-0.005359884	-0.002668493	-0.004456112	-0.002357146	-3.768434744	3.286169569
-0.005374049	-0.002656274	-0.004475293	-0.002338298	-3.743050982	3.31505352
-0.005418806	-0.002568767	-0.004566588	-0.002298606	-3.717445839	3.343741404
-0.005406604	-0.002445496	-0.004620508	-0.002249131	-3.69162083	3.372231523
-0.005392993	-0.002415042	-0.004616591	-0.002210438	-3.665577482	3.400522192
-0.005381985	-0.002392061	-0.004608245	-0.002176456	-3.639317336	3.428611738
-0.005379852	-0.002369691	-0.004602827	-0.002145869	-3.612841945	3.456498501
-0.005373196	-0.002342292	-0.00459913	-0.002117158	-3.586152875	3.484180829
-0.005378529	-0.002238242	-0.004653783	-0.002080022	-3.559251704	3.511657087
-0.005409889	-0.002172353	-0.004672195	-0.00203486	-3.532140023	3.538925649
-0.005414924	-0.002149889	-0.004661287	-0.00199445	-3.504819436	3.565984902
-0.005417057	-0.00213283	-0.004648475	-0.001959669	-3.477291558	3.592833247
-0.00542303	-0.002110647	-0.004639214	-0.001928443	-3.449558019	3.619469094
-0.005428022	-0.002086303	-0.004632332	-0.001899613	-3.421620457	3.645890869
-0.005430668	-0.002065061	-0.004628415	-0.001872939	-3.393480525	3.672097009
-0.005414326	-0.001926234	-0.004665789	-0.001826898	-3.365139889	3.698085964
-0.005407158	-0.001822796	-0.004673989	-0.001771353	-3.336600223	3.723856196
-0.005404556	-0.001792154	-0.004657443	-0.001723955	-3.307863216	3.749406183
-0.005404172	-0.001758552	-0.004640605	-0.001680989	-3.278930568	3.774734412
-0.005401996	-0.001728333	-0.004627902	-0.001641936	-3.249803989	3.799839386
-0.005401782	-0.001701827	-0.004616079	-0.001606317	-3.220485203	3.824719619
-0.005397644	-0.001672267	-0.004607586	-0.001573014	-3.190975943	3.849373641
-0.005395084	-0.001562436	-0.004630758	-0.001530448	-3.161277954	3.873799993
-0.005380022	-0.001438695	-0.004633064	-0.001471868	-3.131392994	3.89799723
-0.005378188	-0.001397386	-0.004616262	-0.001417402	-3.10132283	3.921963921
-0.005373281	-0.001356875	-0.004599899	-0.001367688	-3.07106924	3.94569865
-0.005374134	-0.001326139	-0.004588954	-0.001322765	-3.040634013	3.969200011
-0.005380961	-0.001293242	-0.004577057	-0.001281915	-3.01001895	3.992466615
-0.005380278	-0.001259969	-0.004569809	-0.001243461	-2.979225861	4.015497087
-0.005390092	-0.001148823	-0.004586867	-0.00119159	-2.948256568	4.038290063
-0.005420172	-0.001015024	-0.004595104	-0.001126143	-2.917112902	4.060844195
-0.00542495	-0.000976112	-0.004589759	-0.001068802	-2.885796705	4.083158151
-0.005435233	-0.000946269	-0.004585513	-0.001018927	-2.854309829	4.10523061
-0.005444705	-0.000923852	-0.004584049	-0.000975362	-2.822654137	4.127060266
-0.005457931	-0.000900213	-0.004584305	-0.000936669	-2.790831501	4.148645829
-0.00547551	-0.000879487	-0.004587343	-0.000902208	-2.758843803	4.169986021
-0.005686112	-0.000806925	-0.004641263	-0.000859681	-2.726692935	4.191079582
-0.005751264	-0.000742822	-0.004689254	-0.00081388	-2.694380798	4.211925262
-0.005749216	-0.000720922	-0.004718245	-0.000774867	-2.661909304	4.232521829
-0.00574687	-0.00070781	-0.00473977	-0.000742084	-2.629280373	4.252868066
-0.005747595	-0.00070109	-0.004757084	-0.000714771	-2.596495934	4.272962768
-0.005752288	-0.000705319	-0.004771251	-0.000693367	-2.563557928	4.292804748
-0.005760395	-0.000713168	-0.00478355	-0.000677155	-2.530468301	4.312392831
-0.005763766	-0.000696014	-0.004801121	-0.00066274	-2.497229012	4.331725859
-0.005757835	-0.000628293	-0.004803866	-0.000637983	-2.463842025	4.350802688
-0.005761035	-0.000618094	-0.004805806	-0.000615541	-2.430309316	4.369622192
-0.005763723	-0.000604183	-0.004808186	-0.000595775	-2.396632868	4.388183255
-0.005766326	-0.000588816	-0.004810382	-0.000577607	-2.362814672	4.406484781
-0.005773792	-0.000570769	-0.004813054	-0.000560077	-2.32885673	4.424525687
-0.005781515	-0.000559866	-0.004816532	-0.000544464	-2.294761048	4.442304907
-0.005807798	-0.00052053	-0.004818545	-0.000526614	-2.260529644	4.459821387
-0.00584304	-0.000476871	-0.004828099	-0.000503414	-2.226164543	4.477074094
-0.00584944	-0.000456192	-0.004840399	-0.000481212	-2.191667776	4.494062005
-0.005849525	-0.00043213	-0.00484999	-0.000460089	-2.157041385	4.510784117
-0.005845728	-0.000410183	-0.004857054	-0.000439804	-2.122287417	4.52723944
-0.005841845	-0.000390398	-0.004862252	-0.000420277	-2.087407927	4.543427001
-0.005840096	-0.000370471	-0.004866206	-0.00040139	-2.052404979	4.559345843
-0.005839541	-0.000362388	-0.004869317	-0.000384738	-2.017280643	4.574995025
-0.005847819	-0.000304207	-0.004868	-0.000374436	-1.982036996	4.590373619
-0.005876448	-0.000265999	-0.004873344	-0.000350837	-1.946676123	4.605480719
-0.00587824	-0.000257868	-0.004880848	-0.000325241	-1.911200114	4.620315428
-0.005873803	-0.000248751	-0.004886632	-0.000303518	-1.875611069	4.634876871
-0.00587504	-0.00024048	-0.004891574	-0.00028483	-1.839911092	4.649164186
-0.005884597	-0.000222151	-0.004897028	-0.000266901	-1.804102295	4.663176528
-0.005887925	-0.000205514	-0.00490186	-0.000249691	-1.768186795	4.676913068
-0.005887371	-0.000108702	-0.004898163	-0.000215909	-1.732166717	4.690372994
-0.005897995	-5.20E-05	-0.004897467	-0.000179691	-1.696044191	4.703555509
-0.0059	-1.47E-05	-0.004903141	-0.000147147	-1.659821353	4.716459835
-0.005895989	1.51E-05	-0.004906912	-0.00011652	-1.623500347	4.729085207
-0.005895947	3.99E-05	-0.004910133	-8.82E-05	-1.587083319	4.74143088
-0.00589808	6.10E-05	-0.004912842	-6.21E-05	-1.550572424	4.753496122
-0.005898037	7.89E-05	-0.004915001	-3.81E-05	-1.513969822	4.765280221
-0.005851317	0.000226945	-0.004898675	1.30E-05	-1.477277677	4.776782479
-0.005840992	0.000267174	-0.004889926	5.75E-05	-1.440498159	4.788002216
-0.005848629	0.000269805	-0.00488978	9.02E-05	-1.403633444	4.798938769
-0.005851957	0.000276291	-0.004889377	0.000117478	-1.366685712	4.80959149
-0.005852384	0.000282071	-0.004888865	0.000140359	-1.329657148	4.81995975
-0.005851147	0.000289732	-0.004887986	0.000160085	-1.292549942	4.830042935
-0.005850336	0.00030134	-0.00488751	0.000177854	-1.255366289	4.839840449
-0.005847051	0.000306791	-0.004886119	0.000193028	-1.218108389	4.849351713
-0.005857248	0.000358863	-0.004873381	0.000211955	-1.180778444	4.858576164
-0.005823157	0.000447639	-0.00486152	0.000244499	-1.143378663	4.867513256
-0.005810741	0.000474803	-0.004858299	0.000275566	-1.105911257	4.876162461
-0.005809419	0.000500275	-0.004856286	0.000304157	-1.068378443	4.884523268
-0.00581168	0.000530963	-0.004854822	0.000331749	-1.03078244	4.892595181
-0.005808181	0.00057326	-0.004853028	0.00036046	-0.993125472	4.900377723
-0.005761376	0.000707669	-0.004828905	0.00040674	-0.955409767	4.907870435
-0.005738934	0.000774545	-0.00481137	0.000457214	-0.917637554	4.915072873
-0.005737355	0.000775344	-0.004804489	0.000497624	-0.879811068	4.921984611
-0.005737867	0.000767589	-0.004800572	0.000527613	-0.841932547	4.928605239
-0.005743414	0.000765005	-0.0047979	0.000551212	-0.80400423	4.934934368
-0.005751947	0.000770221	-0.004796582	0.000571098	-0.76602836	4.940971622
-0.005755659	0.00077525	-0.004796692	0.00058735	-0.728007184	4.946716643
-0.005755275	0.00079433	-0.004779084	0.000602683	-0.689942951	4.952169094
-0.005744907	0.000808335	-0.004766894	0.000618736	-0.651837911	4.95732865
-0.005739488	0.00081515	-0.004766455	0.000633191	-0.613694319	4.962195007
-0.005728779	0.000815244	-0.004766053	0.000644851	-0.57551443	4.966767877
-0.005721184	0.000815478	-0.004764515	0.000654275	-0.537300503	4.97104699
-0.005715851	0.000819896	-0.004762026	0.00066254	-0.499054798	4.975032091
-0.005711328	0.000821635	-0.0047595	0.000669568	-0.460779576	4.978722947
-0.005714016	0.00082563	-0.004758365	0.000675877	-0.422477102	4.982119338
-0.005715296	0.000862992	-0.004737097	0.000687418	-0.38414964	4.985221064
-0.005700747	0.000876339	-0.004728239	0.000699397	-0.345799459	4.98802794
-0.005696438	0.000877279	-0.004730215	0.00070902	-0.307428825	4.990539802
-0.00568944	0.000885691	-0.004732156	0.000717845	-0.269040008	4.992756501
-0.005678518	0.000901952	-0.00473146	0.000727469	-0.23063528	4.994677904
-0.005672672	0.000918588	-0.004730215	0.000737771	-0.19221691	4.9963039
-0.005671051	0.000938891	-0.004728422	0.000749231	-0.153787172	4.997634391
-0.005667936	0.000952425	-0.004704006	0.00076185	-0.115348339	4.998669299
-0.005674379	0.000964081	-0.004690279	0.000774508	-0.076902683	4.999408563
-0.005692214	0.000971412	-0.004692914	0.000785529	-0.038452478	4.999852139
-0.005703392	0.00097348	-0.004702798	0.000793875	-8.88E-16	5
