# Supplementary material for: Enhanced location tracking in sensor fusion-assisted virtual reality micro-manipulation environments
Source: PLoS One. 2021 Dec 28;16(12):e0261933. doi: 10.1371/journal.pone.0261933 (PMC8714085; doi:10.1371/journal.pone.0261933)
Supplement: S1 File — (ZIP) [file pone.0261933.s001.zip › Printed circle/Participant12NoVRRaw.csv]

Kalman_Off_X_Axis	Kalman_Off_Y_Axis	Kalman_On_X_Axis	Kalman_On_Y_Axis	Reference_X	Reference_Y
-0.001763157	-0.0059	-0.001111786	-0.004970442	0	5
-0.0020942	-0.005742935	-0.001336558	-0.004951097	0.360847593	4.986961908
-0.00237722	-0.005720544	-0.001548807	-0.004944601	0.719813894	4.947915606
-0.002450433	-0.005768764	-0.001763133	-0.004939621	1.075027419	4.883064663
-0.002604742	-0.005801594	-0.00191395	-0.00494738	1.424636249	4.792747183
-0.003245355	-0.005749566	-0.002190219	-0.005	1.766817685	4.677434039
-0.003435228	-0.005535111	-0.002403587	-0.004966291	2.099787751	4.537726419
-0.00348828	-0.005030348	-0.002651871	-0.004805364	2.421810496	4.374352696
-0.003880349	-0.004615028	-0.00286115	-0.00463101	2.731207043	4.188164624
-0.004404211	-0.004512201	-0.003127356	-0.004434353	3.026364341	3.9801329
-0.004702182	-0.004436799	-0.003327721	-0.004287104	3.305743577	3.751342108
-0.004903608	-0.004165527	-0.003591883	-0.004115168	3.567888196	3.502985055
-0.005231434	-0.003538494	-0.003807902	-0.003856219	3.811431499	3.23635656
-0.005541411	-0.003308074	-0.004121261	-0.003642671	4.035103762	2.952846701
-0.005712981	-0.002737571	-0.004355936	-0.003346404	4.237738863	2.653933568
-0.005762318	-0.001593781	-0.004669359	-0.002777184	4.418280355	2.341175554
-0.005759102	-0.001064499	-0.004801072	-0.002299165	4.57578698	2.016203235
-0.005802776	-0.000387935	-0.004913682	-0.001799781	4.70943757	1.680710866
-0.0059	3.24E-05	-0.004939846	-0.001314507	4.818535333	1.336447549
-0.005898052	0.000342212	-0.005	-0.000829667	4.902511484	0.985208114
-0.005872636	0.000929989	-0.004969364	-0.000419967	4.96092821	0.628823761
-0.00551151	0.001355502	-0.004931699	5.62E-05	4.993480954	0.269152512
-0.005291101	0.001729725	-0.004804075	0.000416503	5	-0.091930473
-0.004895996	0.002227201	-0.004677601	0.000813679	4.980451361	-0.452542674
-0.004740963	0.002544606	-0.004493879	0.001180684	4.934936955	-0.810804028
-0.004493824	0.002938764	-0.004311467	0.001596916	4.863694073	-1.164846724
-0.003967018	0.003281835	-0.004050372	0.001937105	4.767094142	-1.512824948
-0.003596513	0.003885863	-0.003789278	0.002339767	4.645640789	-1.852924503
-0.003387204	0.004062372	-0.003521346	0.002661514	4.499967217	-2.183372268
-0.002874352	0.004166878	-0.003222907	0.002920103	4.330832899	-2.502445439
-0.002471953	0.004747082	-0.002924978	0.003286783	4.139119624	-2.808480519
-0.002006399	0.005393396	-0.002578459	0.003689914	3.925826895	-3.099881981
-0.001579264	0.00559029	-0.002202103	0.004033423	3.692066723	-3.375130594
-0.00092139	0.005728035	-0.001760098	0.004338388	3.439057824	-3.632791338
-0.000236152	0.005828283	-0.001340359	0.004574493	3.168119271	-3.87152089
0.000435811	0.0059	-0.000873308	0.004788076	2.88066361	-4.090074624
0.000834495	0.005760332	-0.000447851	0.004877617	2.578189504	-4.287313102
0.001806287	0.005539654	9.93E-05	0.004921611	2.262273911	-4.462208015
0.002110555	0.005637201	0.000503022	0.004973473	1.934563869	-4.61384754
0.002217022	0.005504328	0.000929438	0.005	1.596767907	-4.741441101
0.002949875	0.004981514	0.001338411	0.004911073	1.250647137	-4.844323483
0.00398736	0.004585555	0.001909286	0.004755198	0.898006071	-4.921958305
0.00401862	0.004296845	0.002331325	0.004572796	0.540683218	-4.973940815
0.003943867	0.003647666	0.002756175	0.004298544	0.180541493	-5
0.00402981	0.003258257	0.002976571	0.003996647	-0.180541493	-5
0.004611164	0.002999142	0.003322866	0.003762023	-0.540683218	-4.973940815
0.005171088	0.002853129	0.003591116	0.003529852	-0.898006071	-4.921958305
0.005454561	0.002503385	0.003948784	0.003196448	-1.250647137	-4.844323483
0.005507296	0.001845692	0.004156274	0.002856475	-1.596767907	-4.741441101
0.005354664	0.001468891	0.004356256	0.002520617	-1.934563869	-4.61384754
0.005272345	0.001082429	0.004437175	0.002193637	-2.262273911	-4.462208015
0.0052665	0.000714469	0.004598822	0.001858825	-2.578189504	-4.287313102
0.005346056	0.000391169	0.004632461	0.001579376	-2.88066361	-4.090074624
0.005730514	0.000360059	0.004764238	0.001249364	-3.168119271	-3.87152089
0.005891392	0.000280032	0.004807365	0.001105218	-3.439057824	-3.632791338
0.0059	-0.000421502	0.004932434	0.000776073	-3.692066723	-3.375130594
0.005856235	-0.000893885	0.004950548	0.00045299	-3.925826895	-3.099881981
0.005875988	-0.001401758	0.005	0.000162281	-4.139119624	-2.808480519
0.005618883	-0.001738894	0.004905727	-0.000156254	-4.330832899	-2.502445439
0.00500201	-0.002269036	0.004761012	-0.000613521	-4.499967217	-2.183372268
0.004313148	-0.002651609	0.004479312	-0.000985362	-4.645640789	-1.852924503
0.004095367	-0.003165131	0.00423796	-0.001440355	-4.767094142	-1.512824948
0.003954196	-0.003372832	0.00398319	-0.001783432	-4.863694073	-1.164846724
0.003608112	-0.003887705	0.003759664	-0.002189089	-4.934936955	-0.810804028
0.00335019	-0.004229589	0.003502083	-0.002545988	-4.980451361	-0.452542674
0.002844315	-0.004531071	0.003208563	-0.002832367	-5	-0.091930473
0.002278999	-0.004619776	0.002862012	-0.003120044	-4.993480954	0.269152512
0.001586422	-0.004843769	0.00248703	-0.003371956	-4.96092821	0.628823761
0.000967964	-0.004813764	0.002090516	-0.003552698	-4.902511484	0.985208114
7.00E-05	-0.004702627	0.001638927	-0.003663496	-4.818535333	1.336447549
-4.61E-05	-0.004763128	0.001263114	-0.003753577	-4.70943757	1.680710866
-7.10E-05	-0.004770251	0.000959754	-0.00381457	-4.57578698	2.016203235
-9.06E-05	-0.00480132	0.000729679	-0.003856616	-4.418280355	2.341175554
-0.000179929	-0.004871809	0.000572505	-0.003924105	-4.237738863	2.653933568
-0.000570639	-0.005012173	0.000373417	-0.004011877	-4.035103762	2.952846701
-0.001808869	-0.004926416	3.09E-05	-0.004099902	-3.811431499	3.23635656
-0.001800352	-0.004980818	-0.000254354	-0.004154615	-3.567888196	3.502985055
-0.001701089	-0.004731814	-0.000446126	-0.004131084	-3.305743577	3.751342108
-0.001683103	-0.004764602	-0.000571546	-0.004113978	-3.026364341	3.9801329
-0.001721929	-0.004933129	-0.000633042	-0.004156961	-2.731207043	4.188164624
-0.001658638	-0.005001367	-0.00069866	-0.004154471	-2.421810496	4.374352696
-0.001550404	-0.005061254	-0.000698691	-0.004186086	-2.099787751	4.537726419
-0.001524671	-0.005009185	-0.000728817	-0.004169485	-1.766817685	4.677434039
-0.001489515	-0.005019419	-0.000707956	-0.004162844	-1.424636249	4.792747183
-0.001569342	-0.005020278	-0.000726389	-0.004172408	-1.075027419	4.883064663
-0.001531603	-0.005280744	-0.00070457	-0.004248595	-0.719813894	4.947915606
-0.001482583	-0.005418734	-0.000721629	-0.004334743	-0.360847593	4.986961908
-0.001430256	-0.005273867	-0.000687894	-0.004358058	-8.88E-16	5
