# Supplementary material for: Enhanced location tracking in sensor fusion-assisted virtual reality micro-manipulation environments
Source: PLoS One. 2021 Dec 28;16(12):e0261933. doi: 10.1371/journal.pone.0261933 (PMC8714085; doi:10.1371/journal.pone.0261933)
Supplement: S1 File — (ZIP) [file pone.0261933.s001.zip › Printed circle/Participant13NoVRRaw.csv]

Kalman_Off_X_Axis	Kalman_Off_Y_Axis	Kalman_On_X_Axis	Kalman_On_Y_Axis	Reference_X	Reference_Y
-0.005769377	0.001704553	-0.004715395	0.001494999	0	5
-0.005711112	0.001700057	-0.004733794	0.001491262	0.080139238	4.999357729
-0.005718722	0.001703501	-0.004716813	0.001488962	0.160257888	4.997431081
-0.005721289	0.001715793	-0.004720433	0.001489291	0.240335366	4.994220551
-0.005736147	0.001801076	-0.004717373	0.001509247	0.3203511	4.989726964
-0.00572372	0.001849959	-0.004690315	0.001529121	0.400284533	4.983951474
-0.005707871	0.001913383	-0.004663743	0.001554252	0.48011513	4.976895565
-0.00569882	0.00197078	-0.004643814	0.001583242	0.559822381	4.968561049
-0.005668292	0.002123696	-0.00462855	0.001630669	0.639385808	4.958950069
-0.005612279	0.002260158	-0.0046078	0.001690907	0.718784973	4.948065093
-0.005364136	0.002458321	-0.004566001	0.001772416	0.797999475	4.935908917
-0.005277324	0.002547383	-0.004511737	0.001857128	0.877008965	4.922484665
-0.005264041	0.002565941	-0.004444673	0.001927057	0.955793144	4.907795785
-0.005215997	0.002616642	-0.004386751	0.001993783	1.034331771	4.891846051
-0.005193259	0.002641227	-0.00433398	0.002048725	1.11260467	4.874639561
-0.005158994	0.002667486	-0.004285762	0.002095864	1.190591731	4.856180735
-0.005099828	0.00269915	-0.004237768	0.002138898	1.26827292	4.836474315
-0.004793826	0.002923191	-0.004151558	0.002214863	1.345628278	4.815525365
-0.004596248	0.003134604	-0.004045494	0.002311072	1.422637933	4.793339265
-0.004533976	0.003188222	-0.003951521	0.002393854	1.499282101	4.769921717
-0.004415826	0.003275035	-0.003854936	0.002474911	1.57554109	4.745278735
-0.004352968	0.003312104	-0.003768726	0.002545374	1.65139531	4.719416652
-0.004301368	0.003349413	-0.003691547	0.002607789	1.726825272	4.69234211
-0.00424594	0.003378924	-0.003619668	0.002663018	1.801811599	4.664062067
-0.004094559	0.003548007	-0.003522448	0.002736191	1.876335024	4.634583787
-0.003879376	0.003749136	-0.003408696	0.002831784	1.950376404	4.603914843
-0.003816023	0.003801368	-0.003321142	0.002915182	2.023916716	4.572063115
-0.00365906	0.003900952	-0.003223064	0.002999852	2.096937066	4.539036786
-0.003590124	0.003923671	-0.003135622	0.003070644	2.169418696	4.50484434
-0.003529968	0.003942708	-0.003056727	0.00313043	2.241342983	4.469494561
-0.003486247	0.0039517	-0.002985594	0.003180157	2.312691451	4.432996532
-0.003451621	0.003962128	-0.002921664	0.003222451	2.383445769	4.395359629
-0.003233782	0.004219554	-0.002816645	0.003304165	2.45358776	4.356593521
-0.003015176	0.004551788	-0.002693525	0.003427845	2.523099404	4.316708167
-0.002935884	0.004673996	-0.002593133	0.003543272	2.591962842	4.275713815
-0.002889912	0.004728667	-0.002511513	0.003641411	2.660160383	4.233620996
-0.002865237	0.004750047	-0.002440493	0.003723453	2.727674506	4.190440524
-0.002844975	0.004760283	-0.002379847	0.003791288	2.794487867	4.146183493
-0.00282012	0.004765832	-0.002327039	0.003847297	2.860583301	4.100861273
-0.002748708	0.004787595	-0.002237843	0.003886512	2.925943826	4.054485507
-0.002674008	0.004879669	-0.002161747	0.003940837	2.990552652	4.007068109
-0.002617139	0.004907077	-0.002108826	0.003996148	3.054393181	3.958621262
-0.002581748	0.004917982	-0.002069043	0.004040906	3.117449009	3.909157412
-0.002540233	0.004930657	-0.002027617	0.004079053	3.179703939	3.858689267
-0.002502546	0.00494008	-0.00198914	0.004111369	3.241141977	3.807229792
-0.002457024	0.004954047	-0.001948946	0.00413999	3.301747337	3.754792207
-0.002401686	0.004982458	-0.001910468	0.004167419	3.361504451	3.701389985
-0.002128013	0.005146614	-0.001798283	0.004222032	3.420397967	3.647036845
-0.001886084	0.00524065	-0.001673073	0.004282599	3.478412753	3.59174675
-0.001763386	0.005286472	-0.001568688	0.00433635	3.535533906	3.535533906
-0.001714261	0.005307087	-0.001490577	0.004380615	3.59174675	3.478412753
-0.001667073	0.005328181	-0.001421086	0.004419214	3.647036845	3.420397967
-0.001628755	0.005344682	-0.00135697	0.004452967	3.701389985	3.361504451
-0.001578415	0.005353196	-0.00129666	0.00448167	3.754792207	3.301747337
-0.001346392	0.005388495	-0.001160403	0.00451259	3.807229792	3.241141977
-0.001195012	0.005523474	-0.00103594	0.004560386	3.858689267	3.179703939
-0.00113229	0.005571449	-0.000952603	0.004607485	3.909157412	3.117449009
-0.001111487	0.005581254	-0.000891435	0.004645385	3.958621262	3.054393181
-0.001077267	0.005589912	-0.000839037	0.004676921	4.007068109	2.990552652
-0.001004999	0.005598808	-0.000784923	0.004703776	4.054485507	2.925943826
-0.000936828	0.005613732	-0.000729241	0.004728003	4.100861273	2.860583301
-0.000865821	0.00563736	-0.000673297	0.004751367	4.146183493	2.794487867
-0.000640507	0.005883929	-0.000536742	0.004820763	4.190440524	2.727674506
-0.00056162	0.0059	-0.000432693	0.004877224	4.233620996	2.660160383
-0.000486605	0.005868623	-0.000360702	0.004912907	4.275713815	2.591962842
-0.000450088	0.005869293	-0.000308341	0.004938858	4.316708167	2.523099404
-0.000416228	0.005871062	-0.000264714	0.004960128	4.356593521	2.45358776
-0.000383133	0.005864701	-0.000222094	0.004976225	4.395359629	2.383445769
-0.000348598	0.005863696	-0.000182609	0.00498916	4.432996532	2.312691451
-0.00031091	0.005865944	-0.000143945	0.005	4.469494561	2.241342983
-9.60E-05	0.005809982	-2.62E-05	0.00498571	4.50484434	2.169418696
0.000148994	0.005775544	8.45E-05	0.004975937	4.539036786	2.096937066
0.00028592	0.005755359	0.000173129	0.004971872	4.572063115	2.023916716
0.000363051	0.005735509	0.000246762	0.004966124	4.603914843	1.950376404
0.000425909	0.005722069	0.000316776	0.004959554	4.634583787	1.876335024
0.000514567	0.005714464	0.000387348	0.004953107	4.664062067	1.801811599
0.000576208	0.005708437	0.000454936	0.004946906	4.69234211	1.726825272
0.000893017	0.0056464	0.000609927	0.004931467	4.719416652	1.65139531
0.001204287	0.005598856	0.000781079	0.004910279	4.745278735	1.57554109
0.0013848	0.005564179	0.000919351	0.004888187	4.769921717	1.499282101
0.001472107	0.005553034	0.001026983	0.004869011	4.793339265	1.422637933
0.001542079	0.005545238	0.001126777	0.004852463	4.815525365	1.345628278
0.001598497	0.005535432	0.00121769	0.00483768	4.836474315	1.26827292
0.001663561	0.005522518	0.00130237	0.004823678	4.856180735	1.190591731
0.001981541	0.005450006	0.001492069	0.004801956	4.874639561	1.11260467
0.002178398	0.005426952	0.001656727	0.004777894	4.891846051	1.034331771
0.002242966	0.005409493	0.001763277	0.004755802	4.907795785	0.955793144
0.00227489	0.005406432	0.001841911	0.004737899	4.922484665	0.877008965
0.002301276	0.005402414	0.001912036	0.004722788	4.935908917	0.797999475
0.002328112	0.005399927	0.001971786	0.004710264	4.948065093	0.718784973
0.002364043	0.005397631	0.002024631	0.004699752	4.958950069	0.639385808
0.002692829	0.005396722	0.002190334	0.004687639	4.968561049	0.559822381
0.00287055	0.005365824	0.002324202	0.004673842	4.976895565	0.48011513
0.002912155	0.005350422	0.002412054	0.004662098	4.983951474	0.400284533
0.002938225	0.005333011	0.002470498	0.004649902	4.989726964	0.3203511
0.002972581	0.005313736	0.002524464	0.004637132	4.994220551	0.240335366
0.003019229	0.005288194	0.002576414	0.004622883	4.997431081	0.160257888
0.003075512	0.005248781	0.002628475	0.004605309	4.999357729	0.080139238
0.00322338	0.004920517	0.002758276	0.004539362	5	0
0.003286778	0.004644532	0.002850718	0.004437733	4.999357729	-0.080139238
0.003305059	0.004616455	0.002897891	0.004351872	4.997431081	-0.160257888
0.003361883	0.004558245	0.002955141	0.004273196	4.994220551	-0.240335366
0.003389935	0.004539735	0.002987348	0.004207784	4.989726964	-0.3203511
0.003439779	0.004518354	0.003022131	0.004150543	4.983951474	-0.400284533
0.003489354	0.004496161	0.003057735	0.004100775	4.976895565	-0.48011513
0.003511957	0.004486164	0.003091547	0.004058481	4.968561049	-0.559822381
0.003616645	0.004448904	0.003231237	0.003978615	4.958950069	-0.639385808
0.003988476	0.004408582	0.003370554	0.003924577	4.948065093	-0.718784973
0.004186954	0.004389258	0.003468595	0.003897804	4.935908917	-0.797999475
0.004281196	0.004385384	0.003539168	0.00387641	4.922484665	-0.877008965
0.004350132	0.004374766	0.003611569	0.003857645	4.907795785	-0.955793144
0.00439849	0.004370126	0.003678336	0.003841754	4.891846051	-1.034331771
0.004421859	0.004367447	0.0037351	0.003828491	4.874639561	-1.11260467
0.004461708	0.00432483	0.00386658	0.00381108	4.856180735	-1.190591731
0.004505429	0.004284795	0.003951222	0.003789194	4.836474315	-1.26827292
0.00451601	0.004248253	0.003983169	0.003765214	4.815525365	-1.345628278
0.004521369	0.004222185	0.003988841	0.003742301	4.793339265	-1.422637933
0.004526952	0.004190138	0.003995596	0.003719142	4.769921717	-1.499282101
0.004529383	0.004143885	0.004004516	0.003693396	4.745278735	-1.57554109
0.004537218	0.004090506	0.004012166	0.003664282	4.719416652	-1.65139531
0.004553878	0.003725125	0.004069789	0.003584375	4.69234211	-1.726825272
0.004535102	0.003412023	0.004118306	0.003460736	4.664062067	-1.801811599
0.00453965	0.003323297	0.004120209	0.003345228	4.634583787	-1.876335024
0.004551447	0.003280871	0.004104982	0.003248854	4.603914843	-1.950376404
0.00457369	0.003234331	0.004097406	0.003165251	4.572063115	-2.023916716
0.004629343	0.003177508	0.004102258	0.003089286	4.539036786	-2.096937066
0.004748079	0.00304382	0.004165441	0.003005724	4.50484434	-2.169418696
0.004752131	0.002912955	0.004205747	0.002912923	4.469494561	-2.241342983
0.004765594	0.002869429	0.004214182	0.002831538	4.432996532	-2.312691451
0.00479243	0.002802991	0.004217578	0.002757009	4.395359629	-2.383445769
0.00485862	0.002642901	0.004248218	0.002670532	4.356593521	-2.45358776
0.004902656	0.002566706	0.004266841	0.002589187	4.316708167	-2.523099404
0.004948853	0.002496443	0.004286621	0.002512729	4.275713815	-2.591962842
0.004995276	0.002423644	0.004311103	0.002439392	4.233620996	-2.660160383
0.005148187	0.002195921	0.004398806	0.002340596	4.190440524	-2.727674506
0.005188711	0.002021816	0.004469192	0.002226484	4.146183493	-2.794487867
0.005206542	0.001949878	0.004504161	0.002119968	4.100861273	-2.860583301
0.00522059	0.001921227	0.004521515	0.002034681	4.054485507	-2.925943826
0.00524513	0.001897455	0.004538795	0.00196311	4.007068109	-2.990552652
0.005276423	0.001885354	0.00455891	0.001903364	3.958621262	-3.054393181
0.005450452	0.001856895	0.004639373	0.001849079	3.909157412	-3.117449009
0.005507456	0.001758937	0.00470905	0.001787034	3.858689267	-3.179703939
0.005515021	0.001720576	0.004734055	0.001732052	3.807229792	-3.241141977
0.005553879	0.001569239	0.004770442	0.001663313	3.754792207	-3.301747337
0.005575086	0.001494049	0.00478914	0.001597244	3.701389985	-3.361504451
0.00559823	0.001406948	0.004809218	0.001530641	3.647036845	-3.420397967
0.005617637	0.001326832	0.004830528	0.00146412	3.59174675	-3.478412753
0.005634747	0.001242219	0.004849226	0.001397065	3.535533906	-3.535533906
0.005575582	0.00092993	0.004883486	0.001289112	3.478412753	-3.59174675
0.0055306	0.000605397	0.004886024	0.001142684	3.420397967	-3.647036845
0.005526638	0.00043861	0.004874193	0.000996337	3.361504451	-3.701389985
0.00552191	0.00035084	0.004860534	0.000869413	3.301747337	-3.754792207
0.005518488	0.000251304	0.004848405	0.000752386	3.241141977	-3.807229792
0.005520739	0.000181614	0.004838179	0.000647143	3.179703939	-3.858689267
0.005537129	-2.34E-06	0.00482646	0.00053184	3.117449009	-3.909157412
0.00552254	-0.00015569	0.004811569	0.000407626	3.054393181	-3.958621262
0.005516371	-0.000224279	0.004805299	0.000298606	2.990552652	-4.007068109
0.005506195	-0.000364998	0.004793767	0.000187778	2.925943826	-4.054485507
0.005503494	-0.000415508	0.004787535	9.16E-05	2.860583301	-4.100861273
0.005498181	-0.00049309	0.004782161	2.38E-06	2.794487867	-4.146183493
0.00549683	-0.000577224	0.004776488	-8.28E-05	2.727674506	-4.190440524
0.005502098	-0.000631608	0.00477298	-0.000160513	2.660160383	-4.233620996
0.005617907	-0.000819153	0.004772719	-0.000248345	2.591962842	-4.275713815
0.005664645	-0.000916633	0.004783766	-0.000342665	2.523099404	-4.316708167
0.005679684	-0.000970012	0.004804217	-0.000433085	2.45358776	-4.356593521
0.005694678	-0.001010334	0.004825527	-0.000509995	2.383445769	-4.395359629
0.005714264	-0.001051182	0.004845904	-0.000577994	2.312691451	-4.432996532
0.005734977	-0.001090116	0.004865311	-0.000639218	2.241342983	-4.469494561
0.005753708	-0.001131538	0.00488412	-0.00069535	2.169418696	-4.50484434
0.005768927	-0.00117162	0.004901997	-0.000747376	2.096937066	-4.539036786
0.0059	-0.001459036	0.004931107	-0.000836235	2.023916716	-4.572063115
0.005851056	-0.001579523	0.004953573	-0.000932526	1.950376404	-4.603914843
0.00583318	-0.001626158	0.004971301	-0.001018223	1.876335024	-4.634583787
0.00582395	-0.001659257	0.0049844	-0.001090411	1.801811599	-4.664062067
0.005818231	-0.001689008	0.00499332	-0.001153154	1.726825272	-4.69234211
0.005808821	-0.001720289	0.00499847	-0.001208465	1.65139531	-4.719416652
0.005796213	-0.00175114	0.005	-0.00125811	1.57554109	-4.745278735
0.005738444	-0.001926776	0.004972346	-0.00133502	1.499282101	-4.769921717
0.005633261	-0.002026168	0.004926031	-0.001413736	1.422637933	-4.793339265
0.005568963	-0.002091984	0.004887404	-0.001483255	1.345628278	-4.815525365
0.005537309	-0.002120491	0.004865423	-0.001542261	1.26827292	-4.836474315
0.005482871	-0.002174014	0.00483732	-0.001597819	1.190591731	-4.856180735
0.005431226	-0.002236386	0.004804292	-0.00165235	1.11260467	-4.874639561
0.005363505	-0.002320712	0.004767382	-0.001709549	1.034331771	-4.891846051
0.005298307	-0.002399394	0.004727001	-0.001768392	0.955793144	-4.907795785
0.004991539	-0.002683605	0.004594775	-0.001865586	0.877008965	-4.922484665
0.004915759	-0.002869285	0.004474081	-0.001979658	0.797999475	-4.935908917
0.004888472	-0.002940458	0.004399925	-0.002081862	0.718784973	-4.948065093
0.004880368	-0.002982119	0.004360291	-0.0021676	0.639385808	-4.958950069
0.004871407	-0.003024018	0.004328046	-0.002242334	0.559822381	-4.968561049
0.004863888	-0.003066062	0.004296511	-0.002309224	0.48011513	-4.976895565
0.004852991	-0.003111214	0.004269341	-0.002370448	0.400284533	-4.983951474
0.004762307	-0.003334585	0.004179325	-0.002455981	0.3203511	-4.989726964
0.00466595	-0.003477026	0.004106139	-0.00255334	0.240335366	-4.994220551
0.004589359	-0.003539541	0.004067401	-0.002642527	0.160257888	-4.997431081
0.004556985	-0.003573644	0.004040754	-0.002718123	0.080139238	-4.999357729
0.004513849	-0.003627024	0.004014294	-0.002786738	8.88E-16	-5
0.004468102	-0.003681934	0.003982534	-0.002850755	-0.080139238	-4.999357729
0.004423165	-0.003735648	0.003949506	-0.00291087	-0.160257888	-4.997431081
0.004390881	-0.003769321	0.003918828	-0.002965031	-0.240335366	-4.994220551
0.004146565	-0.003954427	0.003800373	-0.00303804	-0.3203511	-4.989726964
0.003851775	-0.004152495	0.003657063	-0.003133798	-0.400284533	-4.983951474
0.003765278	-0.004267959	0.003567195	-0.003230582	-0.48011513	-4.976895565
0.003724439	-0.004334157	0.003507893	-0.003317059	-0.559822381	-4.968561049
0.003696117	-0.004411308	0.003446576	-0.003398691	-0.639385808	-4.958950069
0.003682024	-0.004467892	0.003394365	-0.003473465	-0.718784973	-4.948065093
0.003659555	-0.004525911	0.003348572	-0.003543148	-0.797999475	-4.935908917
0.003653071	-0.004570059	0.003309125	-0.003606754	-0.877008965	-4.922484665
0.003648028	-0.004830499	0.003183878	-0.003696516	-0.955793144	-4.907795785
0.003579543	-0.00501991	0.003070424	-0.003807631	-1.034331771	-4.891846051
0.003508445	-0.005088643	0.00303732	-0.00391349	-1.11260467	-4.874639561
0.003456935	-0.005120881	0.003027057	-0.004000131	-1.190591731	-4.856180735
0.003372779	-0.005157759	0.002999925	-0.004075193	-1.26827292	-4.836474315
0.003312083	-0.005181339	0.002966076	-0.004139456	-1.345628278	-4.815525365
0.00326422	-0.005201859	0.00293413	-0.004194562	-1.422637933	-4.793339265
0.003053494	-0.005315697	0.002765852	-0.004261986	-1.499282101	-4.769921717
0.002999102	-0.005408393	0.002626759	-0.004335323	-1.57554109	-4.745278735
0.002969609	-0.0054314	0.002562829	-0.004397328	-1.65139531	-4.719416652
0.002949617	-0.005441014	0.002560104	-0.004445781	-1.726825272	-4.69234211
0.002913506	-0.005459381	0.002546483	-0.004487172	-1.801811599	-4.664062067
0.002872937	-0.005472582	0.002528345	-0.004522363	-1.876335024	-4.634583787
0.002508354	-0.005508073	0.002354021	-0.004559319	-1.950376404	-4.603914843
0.002162143	-0.005623489	0.002156634	-0.004610934	-2.023916716	-4.572063115
0.002079429	-0.005696097	0.00206867	-0.004662344	-2.096937066	-4.539036786
0.002041606	-0.005736179	0.00201142	-0.004708909	-2.169418696	-4.50484434
0.002009502	-0.005776022	0.001964546	-0.004752065	-2.241342983	-4.469494561
0.001993067	-0.005795824	0.001920134	-0.004789761	-2.312691451	-4.432996532
0.001884057	-0.005768369	0.001754992	-0.004820147	-2.383445769	-4.395359629
0.001734703	-0.005741153	0.0016468	-0.004839159	-2.45358776	-4.356593521
0.001698412	-0.005733883	0.001606531	-0.004851765	-2.523099404	-4.316708167
0.001570671	-0.005749141	0.001546109	-0.004864289	-2.591962842	-4.275713815
0.001505787	-0.005771095	0.001501623	-0.004877675	-2.660160383	-4.233620996
0.001445451	-0.005793528	0.001463183	-0.004891842	-2.727674506	-4.190440524
0.001386241	-0.005809647	0.001421534	-0.004905762	-2.794487867	-4.146183493
0.001077852	-0.0059	0.001235492	-0.004932493	-2.860583301	-4.100861273
0.00083858	-0.005892825	0.001063109	-0.004954215	-2.925943826	-4.054485507
0.000791932	-0.005886177	0.000989364	-0.004969696	-2.990552652	-4.007068109
0.00071354	-0.005866518	0.000903975	-0.004979017	-3.054393181	-3.958621262
0.000673556	-0.005859487	0.000849039	-0.004985505	-3.117449009	-3.909157412
0.000619389	-0.005853843	0.000798806	-0.004989734	-3.179703939	-3.858689267
0.000353641	-0.005853317	0.00061045	-0.004998234	-3.241141977	-3.807229792
4.70E-05	-0.005832558	0.000429856	-0.005	-3.301747337	-3.754792207
-4.32E-06	-0.005827584	0.000365964	-0.004997331	-3.361504451	-3.701389985
-4.68E-05	-0.005817396	0.000302855	-0.004993389	-3.420397967	-3.647036845
-0.000105498	-0.005817396	0.000240679	-0.004990186	-3.478412753	-3.59174675
-0.000193886	-0.005823805	0.000137264	-0.004988215	-3.535533906	-3.535533906
-0.000205953	-0.005814478	8.80E-05	-0.004985546	-3.59174675	-3.478412753
-0.000229727	-0.005797307	4.41E-05	-0.004980742	-3.647036845	-3.420397967
-0.000357153	-0.005727521	-0.000152267	-0.004963578	-3.701389985	-3.361504451
-0.000576028	-0.005683373	-0.000320694	-0.004943868	-3.754792207	-3.301747337
-0.000609078	-0.005672468	-0.000341332	-0.004926868	-3.807229792	-3.241141977
-0.000639066	-0.005669789	-0.000370293	-0.004912825	-3.858689267	-3.179703939
-0.000694899	-0.005688013	-0.000412502	-0.004904202	-3.909157412	-3.117449009
-0.000775227	-0.00572183	-0.000508341	-0.004902272	-3.958621262	-3.054393181
-0.000803999	-0.005717477	-0.000521515	-0.004900054	-4.007068109	-2.990552652
-0.000846684	-0.005709059	-0.000556298	-0.004896646	-4.054485507	-2.925943826
-0.001079923	-0.005678303	-0.000776264	-0.004879564	-4.100861273	-2.860583301
-0.001231979	-0.005647022	-0.00095794	-0.004861866	-4.146183493	-2.794487867
-0.001251926	-0.005637504	-0.000959395	-0.004854434	-4.190440524	-2.727674506
-0.001321357	-0.005638699	-0.001014854	-0.004848767	-4.233620996	-2.660160383
-0.001343691	-0.005627316	-0.001027729	-0.004842321	-4.275713815	-2.591962842
-0.001354857	-0.005609857	-0.001045456	-0.004834437	-4.316708167	-2.523099404
-0.001373048	-0.005601152	-0.00106184	-0.004826717	-4.356593521	-2.45358776
-0.00164528	-0.005536054	-0.001254562	-0.004811606	-4.395359629	-2.383445769
-0.001825162	-0.005366541	-0.00141601	-0.004764713	-4.432996532	-2.312691451
-0.001858347	-0.00534296	-0.001438515	-0.004727346	-4.469494561	-2.241342983
-0.001964295	-0.005320097	-0.001495727	-0.004694044	-4.50484434	-2.169418696
-0.002017742	-0.005323015	-0.001526367	-0.00466797	-4.539036786	-2.096937066
-0.002081995	-0.005345735	-0.001561336	-0.004650477	-4.572063115	-2.023916716
-0.002155974	-0.005358458	-0.001599664	-0.004638323	-4.603914843	-1.950376404
-0.002349545	-0.005268822	-0.001809629	-0.004615492	-4.634583787	-1.876335024
-0.002472963	-0.00523668	-0.001955178	-0.004589623	-4.664062067	-1.801811599
-0.002487732	-0.005231084	-0.001957529	-0.004567778	-4.69234211	-1.726825272
-0.002529112	-0.005230892	-0.0020025	-0.004549998	-4.719416652	-1.65139531
-0.002546672	-0.005240315	-0.002019929	-0.00453735	-4.745278735	-1.57554109
-0.002564368	-0.005233475	-0.002033439	-0.004526099	-4.769921717	-1.499282101
-0.00258454	-0.005212143	-0.002048143	-0.004513739	-4.793339265	-1.422637933
-0.002606513	-0.005193919	-0.002063855	-0.004500928	-4.815525365	-1.345628278
-0.002799588	-0.005093426	-0.00222952	-0.004468981	-4.836474315	-1.26827292
-0.003042958	-0.005107393	-0.002378578	-0.004445412	-4.856180735	-1.190591731
-0.003069118	-0.005090365	-0.002394701	-0.004428042	-4.874639561	-1.11260467
-0.003091452	-0.005049517	-0.002451166	-0.00440669	-4.891846051	-1.034331771
-0.003099331	-0.005029476	-0.002472028	-0.004386939	-4.907795785	-0.955793144
-0.003107661	-0.004999582	-0.002481284	-0.004366777	-4.922484665	-0.877008965
-0.003118738	-0.004967774	-0.002496585	-0.004345507	-4.935908917	-0.797999475
-0.003135803	-0.00494472	-0.002507893	-0.004324647	-4.948065093	-0.718784973
-0.003377867	-0.00486862	-0.002692144	-0.004295206	-4.958950069	-0.639385808
-0.003600435	-0.00483069	-0.002826647	-0.004263177	-4.968561049	-0.559822381
-0.003676305	-0.004786782	-0.002880948	-0.004229259	-4.976895565	-0.48011513
-0.003705708	-0.004759853	-0.002898041	-0.004199243	-4.983951474	-0.400284533
-0.003733444	-0.004736416	-0.002922411	-0.004171444	-4.989726964	-0.3203511
-0.003760911	-0.004715083	-0.002952491	-0.004145533	-4.994220551	-0.240335366
-0.003815843	-0.004683467	-0.002979884	-0.004119828	-4.997431081	-0.160257888
-0.00422919	-0.004619182	-0.00320627	-0.004086403	-4.999357729	-0.080139238
-0.0044138	-0.004479802	-0.0033532	-0.00403565	-5	-8.88E-16
-0.004470578	-0.004427571	-0.003437134	-0.00398654	-4.999357729	0.080139238
-0.004469002	-0.004367208	-0.003471357	-0.00393899	-4.997431081	0.160257888
-0.004458466	-0.00429264	-0.003498638	-0.003889386	-4.994220551	0.240335366
-0.004447615	-0.00421678	-0.003523792	-0.003837607	-4.989726964	0.3203511
-0.004442437	-0.004154456	-0.003541034	-0.003786114	-4.983951474	0.400284533
-0.004492597	-0.003875697	-0.00366184	-0.003700212	-4.976895565	0.48011513
-0.004616465	-0.003695183	-0.003738981	-0.003596447	-4.968561049	0.559822381
-0.00464965	-0.003657205	-0.003746072	-0.003507547	-4.958950069	0.639385808
-0.004746323	-0.003569579	-0.00378022	-0.003421809	-4.948065093	0.718784973
-0.004795087	-0.003519739	-0.003803359	-0.003345515	-4.935908917	0.797999475
-0.004841464	-0.003461959	-0.003826386	-0.003275093	-4.922484665	0.877008965
-0.004867715	-0.00340834	-0.003849972	-0.003209722	-4.907795785	0.955793144
-0.004884465	-0.003351996	-0.003874006	-0.003147841	-4.891846051	1.034331771
-0.004962767	-0.003090551	-0.00400821	-0.003052576	-4.874639561	1.11260467
-0.005046922	-0.002857519	-0.004108192	-0.002932551	-4.856180735	1.190591731
-0.005017114	-0.00275296	-0.004131442	-0.002819671	-4.836474315	1.26827292
-0.004996222	-0.002699437	-0.004116402	-0.002722969	-4.815525365	1.345628278
-0.004982804	-0.002631565	-0.004108416	-0.002634808	-4.793339265	1.422637933
-0.004982533	-0.002570198	-0.0041014	-0.002554202	-4.769921717	1.499282101
-0.004988297	-0.002509596	-0.004095466	-0.002479633	-4.745278735	1.57554109
-0.005090102	-0.002311098	-0.004225303	-0.002379852	-4.719416652	1.65139531
-0.005238286	-0.002196016	-0.00434443	-0.002274691	-4.69234211	1.726825272
-0.005264311	-0.002056015	-0.00437145	-0.002169366	-4.664062067	1.801811599
-0.00527012	-0.002002636	-0.004361485	-0.002080055	-4.634583787	1.876335024
-0.005280656	-0.001931846	-0.004348498	-0.001998711	-4.603914843	1.950376404
-0.005292273	-0.001866461	-0.004346296	-0.001923608	-4.572063115	2.023916716
-0.005385433	-0.00160913	-0.004480537	-0.001823498	-4.539036786	2.096937066
-0.005601697	-0.001406327	-0.004564508	-0.001701173	-4.50484434	2.169418696
-0.005625021	-0.001364188	-0.004580668	-0.001596341	-4.469494561	2.241342983
-0.005684592	-0.001258816	-0.004606568	-0.001494999	-4.432996532	2.312691451
-0.005704674	-0.001206154	-0.004619631	-0.001406427	-4.395359629	2.383445769
-0.005719307	-0.001159662	-0.004628849	-0.001328409	-4.356593521	2.45358776
-0.005735877	-0.001124315	-0.004636798	-0.001260081	-4.316708167	2.523099404
-0.005855829	-0.001037789	-0.004790446	-0.001181611	-4.275713815	2.591962842
-0.0059	-0.000823267	-0.00489875	-0.001081747	-4.233620996	2.660160383
-0.005899415	-0.000735688	-0.004889009	-0.000992724	-4.190440524	2.727674506
-0.005877126	-0.000577559	-0.004914312	-0.00089323	-4.146183493	2.794487867
-0.005863258	-0.00053762	-0.004891323	-0.000810284	-4.100861273	2.860583301
-0.005846688	-0.000471518	-0.004876246	-0.00073362	-4.054485507	2.925943826
-0.005847544	-0.000406324	-0.004866468	-0.000661474	-4.007068109	2.990552652
-0.005852902	-0.000178505	-0.004971077	-0.000562554	-3.958621262	3.054393181
-0.005849525	3.24E-05	-0.005	-0.000445691	-3.909157412	3.117449009
-0.005848534	7.57E-05	-0.004970554	-0.000346402	-3.858689267	3.179703939
-0.005845067	0.000144019	-0.004958574	-0.000254874	-3.807229792	3.241141977
-0.005847634	0.000167313	-0.004925807	-0.000178703	-3.754792207	3.301747337
-0.005851956	0.000182236	-0.004902706	-0.000114851	-3.701389985	3.361504451
-0.005860061	0.000197111	-0.004882366	-6.09E-05	-3.647036845	3.420397967
-0.005869157	0.000218014	-0.004865647	-1.38E-05	-3.59174675	3.478412753
-0.005871993	0.000327738	-0.004948349	4.60E-05	-3.535533906	3.535533906
-0.005853487	0.000522745	-0.004979101	0.000127293	-3.478412753	3.59174675
-0.005851146	0.000579712	-0.00493551	0.000199111	-3.420397967	3.647036845
-0.005863393	0.000686279	-0.004928942	0.000275159	-3.361504451	3.701389985
-0.005868166	0.000743198	-0.004903825	0.000344595	-3.301747337	3.754792207
-0.005867581	0.000798634	-0.00487897	0.000409022	-3.241141977	3.807229792
-0.005861817	0.000855983	-0.00486031	0.000470657	-3.179703939	3.858689267
-0.005854163	0.000929978	-0.004844896	0.000532291	-3.117449009	3.909157412
-0.005818727	0.001189796	-0.004916776	0.000641148	-3.054393181	3.958621262
-0.00576519	0.001291963	-0.004934727	0.000741874	-2.990552652	4.007068109
-0.005735427	0.001294259	-0.004882515	0.000813897	-2.925943826	4.054485507
-0.005730744	0.001287658	-0.004866468	0.000874218	-2.860583301	4.100861273
-0.005753303	0.001290576	-0.004834484	0.000920782	-2.794487867	4.146183493
-0.005780364	0.001298181	-0.004808061	0.000959217	-2.727674506	4.190440524
-0.005805984	0.00132908	-0.004792685	0.00099527	-2.660160383	4.233620996
-0.005826921	0.001375906	-0.004784997	0.001031979	-2.591962842	4.275713815
-0.005726422	0.001635294	-0.004867625	0.001128435	-2.523099404	4.316708167
-0.005666266	0.001645816	-0.004877888	0.00119898	-2.45358776	4.356593521
-0.0056311	0.001663705	-0.004848517	0.001241315	-2.383445769	4.395359629
-0.005610748	0.001674276	-0.004782907	0.001281023	-2.312691451	4.432996532
-0.005584722	0.001705749	-0.004735174	0.001318348	-2.241342983	4.469494561
-0.005561623	0.001733778	-0.004692405	0.001352718	-2.169418696	4.50484434
-0.005492462	0.001681403	-0.004721366	0.001381625	-2.096937066	4.539036786
-0.005514976	0.001652034	-0.004715432	0.001396449	-2.023916716	4.572063115
-0.005482646	0.001680159	-0.004670498	0.001409671	-1.950376404	4.603914843
-0.005458647	0.001682646	-0.004618324	0.001419978	-1.876335024	4.634583787
-0.005436584	0.001680159	-0.004574286	0.001427821	-1.801811599	4.664062067
-0.005424742	0.001680637	-0.004538085	0.001434267	-1.726825272	4.69234211
-0.005419249	0.001681164	-0.004508938	0.001439564	-1.65139531	4.719416652
-0.005486023	0.00170924	-0.004560888	0.001457344	-1.57554109	4.745278735
-0.005509978	0.001718472	-0.004604926	0.001471675	-1.499282101	4.769921717
-0.005503989	0.001716941	-0.004598955	0.001476562	-1.422637933	4.793339265
-0.005501963	0.001714023	-0.004563762	0.001479025	-1.345628278	4.815525365
-0.005503494	0.00170771	-0.004542377	0.001480011	-1.26827292	4.836474315
-0.005504574	0.001699483	-0.004526628	0.001479559	-1.190591731	4.856180735
-0.005502188	0.001691112	-0.004515507	0.001477917	-1.11260467	4.874639561
-0.005434918	0.001678676	-0.0045663	0.001476808	-1.034331771	4.891846051
-0.005395339	0.001667532	-0.0045897	0.001473605	-0.955793144	4.907795785
-0.005382912	0.001666862	-0.004555029	0.001469129	-0.877008965	4.922484665
-0.005374537	0.001659305	-0.004509349	0.001464366	-0.797999475	4.935908917
-0.005371115	0.001654235	-0.00447326	0.001459849	-0.718784973	4.948065093
-0.005373276	0.001650791	-0.004446091	0.001455702	-0.639385808	4.958950069
-0.005372871	0.001649404	-0.004469229	0.001457591	-0.559822381	4.968561049
-0.005369134	0.001659544	-0.004482665	0.001459849	-0.48011513	4.976895565
-0.005366792	0.001666623	-0.004450084	0.001457673	-0.400284533	4.983951474
-0.005369359	0.001670258	-0.004425303	0.001456564	-0.3203511	4.989726964
-0.00537994	0.001669541	-0.00442172	0.001455373	-0.240335366	4.994220551
-0.005385118	0.001668058	-0.004406792	0.001454306	-0.160257888	4.997431081
-0.005390702	0.001665044	-0.004392834	0.001452992	-0.080139238	4.999357729
-0.005418438	0.001650982	-0.004455309	0.001446422	-8.88E-16	5
