# Supplementary material for: Enhanced location tracking in sensor fusion-assisted virtual reality micro-manipulation environments
Source: PLoS One. 2021 Dec 28;16(12):e0261933. doi: 10.1371/journal.pone.0261933 (PMC8714085; doi:10.1371/journal.pone.0261933)
Supplement: S1 File — (ZIP) [file pone.0261933.s001.zip › Printed circle/Participant14NoVRRaw.csv]

Kalman_Off_X_Axis	Kalman_Off_Y_Axis	Kalman_On_X_Axis	Kalman_On_Y_Axis	Reference_X	Reference_Y
-0.004773282	-0.002282723	-0.004092628	-0.002026021	0	5
-0.0047605	-0.002287989	-0.004087119	-0.002009307	0.025152777	4.999936733
-0.004761247	-0.002285713	-0.004083742	-0.001995366	0.050304918	4.999746935
-0.004781249	-0.002280581	-0.004084844	-0.001983704	0.075455786	4.99943061
-0.004816607	-0.002260229	-0.004090567	-0.001971092	0.100604744	4.998987766
-0.004866697	-0.002216313	-0.004101585	-0.001954036	0.125751156	4.998418415
-0.004920855	-0.00217985	-0.004120672	-0.001934777	0.150894386	4.99772257
-0.004998252	-0.00215691	-0.004146087	-0.00191529	0.176033798	4.996900249
-0.005004435	-0.002198773	-0.00414335	-0.001901007	0.201168754	4.995951474
-0.005004145	-0.002213055	-0.004150494	-0.001893637	0.22629862	4.994876268
-0.005007133	-0.002176012	-0.004163006	-0.001882849	0.251422758	4.993674659
-0.00499572	-0.002142227	-0.00418291	-0.001869744	0.276540534	4.992346676
-0.004972273	-0.002102952	-0.004185612	-0.001851624	0.301651312	4.990892354
-0.004960445	-0.002082199	-0.004198656	-0.001835632	0.326754456	4.989311729
-0.004968164	-0.002085234	-0.00420477	-0.001822602	0.351849331	4.987604841
-0.004985843	-0.002099248	-0.004208538	-0.001813751	0.376935302	4.985771733
-0.005020413	-0.00209724	-0.004216357	-0.001806268	0.402011734	4.983812453
-0.00505992	-0.002086841	-0.004228265	-0.001798632	0.427077992	4.981727049
-0.005078429	-0.002032035	-0.004203028	-0.001775347	0.452133442	4.979515574
-0.005085484	-0.002004989	-0.004199545	-0.001754264	0.477177451	4.977178084
-0.005078056	-0.002029357	-0.004215611	-0.001745261	0.502209384	4.974714639
-0.005087186	-0.002036498	-0.004242873	-0.001741083	0.527228607	4.9721253
-0.005100881	-0.002048771	-0.0042642	-0.001739107	0.552234488	4.969410133
-0.005106276	-0.00206457	-0.004281332	-0.001739525	0.577226394	4.966569207
-0.005107064	-0.002078227	-0.004298145	-0.001743134	0.602203693	4.963602594
-0.005094448	-0.002120983	-0.004308808	-0.001752517	0.627165751	4.960510369
-0.005089759	-0.002179047	-0.004318511	-0.001768927	0.652111938	4.95729261
-0.005104616	-0.002220553	-0.004328144	-0.00178868	0.677041623	4.953949399
-0.005118933	-0.00228665	-0.004338238	-0.001814815	0.701954173	4.950480819
-0.005168235	-0.002321819	-0.004335928	-0.001842051	0.72684896	4.94688696
-0.005200439	-0.00227103	-0.00434588	-0.001857246	0.751725353	4.943167911
-0.005198696	-0.002253579	-0.004357255	-0.001866857	0.776582722	4.939323768
-0.005225919	-0.002247777	-0.00438441	-0.001874416	0.801420438	4.935354626
-0.005254803	-0.00224318	-0.004408971	-0.001880266	0.826237873	4.931260588
-0.005282567	-0.002232692	-0.00443435	-0.001883153	0.851034399	4.927041755
-0.005313027	-0.002213501	-0.004459302	-0.001882697	0.875809388	4.922698236
-0.005336018	-0.002191945	-0.004483472	-0.00187905	0.900562213	4.91823014
-0.005352992	-0.002162489	-0.0045059	-0.001871681	0.925292248	4.91363758
-0.005360171	-0.002141067	-0.004525805	-0.0018615	0.949998867	4.908920672
-0.005392001	-0.002103979	-0.00453558	-0.001846914	0.974681445	4.904079536
-0.005426612	-0.002092955	-0.004557333	-0.001833086	0.999339357	4.899114294
-0.005446574	-0.002079031	-0.004581823	-0.001819753	1.023971979	4.894025072
-0.005464336	-0.002057876	-0.004607734	-0.001805888	1.048578688	4.888811998
-0.005488945	-0.002027304	-0.00463194	-0.001789896	1.073158861	4.883475205
-0.005508367	-0.001997179	-0.004655115	-0.001772346	1.097711876	4.878014828
-0.005530777	-0.001965402	-0.004677863	-0.001753238	1.122237111	4.872431004
-0.005562441	-0.001945363	-0.004700896	-0.001734473	1.146733946	4.866723876
-0.005613776	-0.001931662	-0.00472798	-0.001717075	1.171201762	4.860893587
-0.005668597	-0.001938446	-0.004758619	-0.001703818	1.195639938	4.854940285
-0.005698685	-0.001950228	-0.004788157	-0.001694587	1.220047857	4.848864121
-0.005726739	-0.001923718	-0.004813606	-0.001682621	1.2444249	4.842665248
-0.005813307	-0.001788979	-0.004850075	-0.001651548	1.268770452	4.836343824
-0.00588892	-0.001691596	-0.004891448	-0.001612118	1.293083895	4.829900008
-0.0059	-0.001637415	-0.004928485	-0.001570826	1.317364614	4.823333963
-0.005890123	-0.00159631	-0.004955676	-0.00153113	1.341611996	4.816645856
-0.005871033	-0.001549984	-0.004971885	-0.001491852	1.365825425	4.809835856
-0.005860949	-0.001514146	-0.004987702	-0.001454283	1.390004291	4.802904135
-0.005850491	-0.001463312	-0.00499609	-0.001416068	1.41414798	4.795850869
-0.005836837	-0.00142136	-0.004999716	-0.0013785	1.438255882	4.788676236
-0.005821233	-0.001389628	-0.005	-0.001342298	1.462327386	4.781380417
-0.005821731	-0.001297645	-0.004983152	-0.001295537	1.486361884	4.773963598
-0.005817166	-0.001254889	-0.004969254	-0.001250028	1.510358767	4.766425965
-0.005759357	-0.001203475	-0.004956885	-0.00120604	1.534317428	4.758767711
-0.00572512	-0.001185177	-0.00494935	-0.001168547	1.55823726	4.750989027
-0.005712836	-0.001171342	-0.004939219	-0.001135878	1.582117659	4.743090113
-0.00571018	-0.001162907	-0.004929658	-0.001108376	1.60595802	4.735071166
-0.005706321	-0.001161211	-0.00491999	-0.001085622	1.62975774	4.726932391
-0.00570325	-0.001150009	-0.004910713	-0.001065337	1.653516216	4.718673993
-0.005684907	-0.001143314	-0.004900121	-0.001047673	1.677232847	4.710296181
-0.005657226	-0.001150678	-0.004886934	-0.001034264	1.700907033	4.701799167
-0.005626185	-0.001165897	-0.004870086	-0.001025527	1.724538175	4.693183166
-0.005606804	-0.001155766	-0.004820857	-0.001017588	1.748125674	4.684448397
-0.005570533	-0.001106048	-0.004776285	-0.001002773	1.771668935	4.67559508
-0.005515131	-0.001086812	-0.004748703	-0.000986743	1.79516736	4.666623439
-0.005481973	-0.001072129	-0.004735551	-0.0009717	1.818620356	4.657533702
-0.005464004	-0.001049412	-0.004718739	-0.000956011	1.842027329	4.648326098
-0.005455289	-0.001019733	-0.004704379	-0.000938727	1.865387686	4.639000861
-0.005452716	-0.000983984	-0.004693787	-0.00091924	1.888700837	4.629558226
-0.005446615	-0.000944888	-0.004682342	-0.000897398	1.911966191	4.619998432
-0.00543624	-0.000901775	-0.004673242	-0.000873048	1.93518316	4.610321722
-0.005427484	-0.000876961	-0.004663006	-0.000849497	1.958351155	4.60052834
-0.005421383	-0.000859734	-0.00465515	-0.000827502	1.981469592	4.590618534
-0.005422545	-0.000821173	-0.004619428	-0.000804179	2.004537884	4.580592554
-0.005367973	-0.000839606	-0.004592877	-0.000786933	2.027555448	4.570450656
-0.005347431	-0.000843265	-0.004581396	-0.000772915	2.050521702	4.560193094
-0.005355606	-0.000837508	-0.004585733	-0.000760608	2.073436064	4.549820129
-0.005374364	-0.000819567	-0.004590673	-0.000747806	2.096297954	4.539332024
-0.005387478	-0.000801	-0.004593126	-0.000734511	2.119106794	4.528729043
-0.005386565	-0.000781497	-0.004597569	-0.000720722	2.141862007	4.518011455
-0.005362869	-0.000760789	-0.004597213	-0.000706325	2.164563016	4.507179532
-0.005317053	-0.000740526	-0.004590282	-0.000691472	2.187209248	4.496233547
-0.005264016	-0.000729949	-0.004575283	-0.000677645	2.209800129	4.485173777
-0.005229322	-0.000706875	-0.00455815	-0.000662868	2.232335087	4.474000502
-0.005161263	-0.000607038	-0.004510557	-0.000634834	2.254813553	4.462714006
-0.005120261	-0.000555043	-0.004471671	-0.000603077	2.277234956	4.451314573
-0.005111048	-0.000528756	-0.004447679	-0.000573979	2.299598731	4.439802493
-0.005110758	-0.0005313	-0.0044373	-0.000550579	2.321904311	4.428178055
-0.005106525	-0.000530854	-0.00442621	-0.000531586	2.344151131	4.416441556
-0.00508316	-0.0005259	-0.004413237	-0.000515366	2.366338628	4.404593291
-0.005045395	-0.000519652	-0.004396353	-0.000501235	2.388466242	4.39263356
-0.004992193	-0.000504656	-0.004375418	-0.000487369	2.410533412	4.380562667
-0.004957748	-0.00047395	-0.004352349	-0.000471339	2.432539579	4.368380916
-0.00495339	-0.000444851	-0.004331059	-0.000453827	2.454484187	4.356088616
-0.005028381	-0.000355859	-0.004294448	-0.000427616	2.47636668	4.343686079
-0.005051039	-0.000315156	-0.004281972	-0.000397455	2.498186504	4.331173617
-0.005094822	-0.000268651	-0.004285029	-0.000365204	2.519943109	4.318551547
-0.005128063	-0.000230493	-0.004301024	-0.000333067	2.541635941	4.305820189
-0.005152714	-0.000193673	-0.004318796	-0.000301159	2.563264454	4.292979866
-0.005170642	-0.000160602	-0.004333973	-0.000270085	2.584828099	4.280030901
-0.005177489	-0.000130789	-0.004347515	-0.000240228	2.606326331	4.266973624
-0.00518027	-0.000103207	-0.004358747	-0.000211548	2.627758606	4.253808363
-0.00519687	-6.56E-05	-0.00437229	-0.000182526	2.649124381	4.240535453
-0.005209403	-4.85E-05	-0.00438274	-0.000155973	2.670423116	4.227155229
-0.005253807	-1.04E-05	-0.00440005	-0.000128547	2.691654271	4.21366803
-0.005399015	8.40E-05	-0.004409611	-8.95E-05	2.71281731	4.200074197
-0.00538117	0.000130209	-0.004422372	-4.96E-05	2.733911696	4.186374074
-0.00538727	0.000154711	-0.00444647	-1.38E-05	2.754936897	4.172568008
-0.005391088	0.000173589	-0.004477749	1.74E-05	2.775892379	4.158656348
-0.005383038	0.000197288	-0.004501244	4.63E-05	2.796777613	4.144639447
-0.005357225	0.000215184	-0.004517488	7.27E-05	2.81759207	4.130517658
-0.005322863	0.000229377	-0.004526978	9.62E-05	2.838335223	4.11629134
-0.005294685	0.000257271	-0.004530532	0.000119734	2.859006548	4.101960853
-0.005284725	0.000284093	-0.004532416	0.000143096	2.87960552	4.087526558
-0.005283438	0.000297259	-0.004535047	0.000163799	2.90013162	4.072988822
-0.00529622	0.000327965	-0.004519763	0.000184387	2.920584327	4.058348012
-0.005270324	0.00035876	-0.004504976	0.000207293	2.940963125	4.043604499
-0.005282318	0.000355591	-0.004493318	0.000225907	2.961267496	4.028758656
-0.005313318	0.000370408	-0.004502204	0.000243761	2.981496928	4.013810858
-0.005357266	0.000380584	-0.004517523	0.000259943	3.001650908	3.998761485
-0.005414951	0.000393348	-0.004537783	0.000274948	3.021728927	3.983610916
-0.005471598	0.000401605	-0.004562309	0.000288433	3.041730476	3.968359535
-0.005500067	0.000404729	-0.004585164	0.000299981	3.061655049	3.953007728
-0.005508367	0.000416377	-0.004606952	0.000311111	3.081502142	3.937555884
-0.005497203	0.000417939	-0.004621561	0.000320494	3.101271252	3.922004393
-0.005487243	0.000426062	-0.004604926	0.000329839	3.12096188	3.90635365
-0.005444748	0.000567808	-0.004576633	0.00036057	3.140573527	3.890604049
-0.005402584	0.000715623	-0.004571515	0.000407711	3.160105697	3.874755991
-0.00539777	0.000780649	-0.004581147	0.00045622	3.179557895	3.858809875
-0.005400965	0.000850495	-0.004582853	0.000505983	3.198929629	3.842766106
-0.005398766	0.000920074	-0.004581218	0.000556961	3.218220409	3.82662509
-0.005394699	0.000975995	-0.004580685	0.00060699	3.237429747	3.810387234
-0.005396193	0.001041959	-0.004577664	0.00065774	3.256557157	3.79405295
-0.005394491	0.00109672	-0.004575816	0.00070811	3.275602154	3.777622651
-0.005383452	0.001136352	-0.004571408	0.00075548	3.294564257	3.761096753
-0.005366604	0.001207091	-0.004524952	0.000808509	3.313442985	3.744475674
-0.005354942	0.001226505	-0.004492536	0.000855878	3.332237862	3.727759836
-0.005365359	0.001229316	-0.004495273	0.000893219	3.350948411	3.71094966
-0.005362869	0.00125663	-0.004476647	0.000929611	3.369574158	3.694045572
-0.00533772	0.001254175	-0.004474302	0.000957721	3.388114634	3.677048
-0.005327054	0.001257969	-0.004484218	0.000980247	3.406569367	3.659957375
-0.0053427	0.001272518	-0.004498152	0.001000456	3.424937892	3.642774128
-0.005349464	0.00131215	-0.004504123	0.001023058	3.443219744	3.625498695
-0.005250404	0.001448942	-0.004461186	0.001064767	3.461414459	3.608131512
-0.005198613	0.001474336	-0.004425642	0.001103362	3.479521577	3.59067302
-0.005191433	0.001479781	-0.004430724	0.001133181	3.497540641	3.57312366
-0.005188943	0.00149616	-0.004430049	0.001159544	3.515471193	3.555483876
-0.005183507	0.001525661	-0.004424575	0.001185223	3.533312781	3.537754114
-0.005115198	0.001564534	-0.004391306	0.00121037	3.551064953	3.519934824
-0.005070918	0.001580958	-0.004378439	0.001235556	3.56872726	3.502026456
-0.00500485	0.001609967	-0.004358356	0.001260475	3.586299254	3.484029463
-0.004953805	0.001640494	-0.004331627	0.00128528	3.603780491	3.465944301
-0.004941895	0.001662676	-0.004309554	0.001309744	3.621170528	3.447771428
-0.004940443	0.001704449	-0.004288192	0.001336106	3.638468926	3.429511303
-0.004892386	0.001810178	-0.004227198	0.001375499	3.655675247	3.411164388
-0.004944634	0.001852309	-0.004182519	0.001415347	3.672789055	3.392731148
-0.004971277	0.00186735	-0.004192152	0.001448395	3.689809917	3.37421205
-0.004979452	0.001885425	-0.004198514	0.001477949	3.706737402	3.355607562
-0.004946958	0.001916443	-0.004191441	0.00150716	3.723571083	3.336918154
-0.00489583	0.001958351	-0.004161335	0.001538841	3.740310532	3.3181443
-0.004881139	0.001998473	-0.004154546	0.001569763	3.756955327	3.299286475
-0.004862133	0.002029134	-0.004151454	0.001599354	3.773505047	3.280345156
-0.004826194	0.002074255	-0.004141537	0.001630465	3.789959271	3.261320822
-0.004790794	0.002121295	-0.004128137	0.001663096	3.806317585	3.242213955
-0.004748548	0.00217021	-0.004112888	0.001697094	3.822579574	3.223025038
-0.004559931	0.002434242	-0.004017452	0.001776334	3.838744826	3.203754558
-0.004550594	0.002493556	-0.003971778	0.001848395	3.854812932	3.184403001
-0.00454773	0.002519084	-0.003951624	0.001905831	3.870783486	3.164970857
-0.004544452	0.002537204	-0.003944907	0.001954074	3.886656084	3.145458619
-0.004538061	0.002553673	-0.003935345	0.001995328	3.902430324	3.125866779
-0.004518141	0.002577728	-0.003918248	0.002032479	3.918105806	3.106195834
-0.004489506	0.002602186	-0.00390723	0.002066819	3.933682135	3.086446282
-0.00445336	0.002632579	-0.003890133	0.002099639	3.949158915	3.066618622
-0.004433689	0.002665114	-0.003872574	0.002131434	3.964535756	3.046713356
-0.004451949	0.002776601	-0.003832729	0.002180931	3.979812267	3.026730988
-0.004462116	0.002834798	-0.003817623	0.002227844	3.994988064	3.006672023
-0.004456265	0.00283944	-0.003813429	0.002265261	4.01006276	2.98653697
-0.004465478	0.002842742	-0.003805858	0.002296068	4.025035975	2.966326337
-0.004468051	0.002853632	-0.003810052	0.002321975	4.039907331	2.946040637
-0.00446361	0.002869342	-0.003813393	0.002345261	4.05467645	2.925680381
-0.004445973	0.002900717	-0.003812007	0.002369041	4.069342959	2.905246087
-0.004421364	0.002932583	-0.003807919	0.0023932	4.083906486	2.884738271
-0.004394223	0.002974937	-0.003800028	0.002419373	4.098366664	2.864157451
-0.004373929	0.00303126	-0.003789863	0.002449307	4.112723126	2.843504149
-0.004370526	0.003230757	-0.003761285	0.002506097	4.126975509	2.822778887
-0.004400655	0.003233123	-0.003744508	0.002554492	4.141123452	2.801982191
-0.004399037	0.003220225	-0.003752435	0.00258963	4.155166598	2.781114585
-0.004389492	0.003209469	-0.003754745	0.002616334	4.16910459	2.760176598
-0.004391193	0.00316823	-0.003743229	0.002630883	4.182937076	2.739168761
-0.004385425	0.003167383	-0.003745006	0.002643685	4.196663706	2.718091605
-0.004357371	0.003169793	-0.003741878	0.002654473	4.210284134	2.696945662
-0.00432442	0.003177781	-0.003734343	0.002664463	4.223798013	2.675731469
-0.004285659	0.003210094	-0.003722578	0.002678632	4.237205002	2.654449562
-0.004262461	0.003239371	-0.003708538	0.002694853	4.250504761	2.633100479
-0.004192617	0.003522326	-0.003670043	0.002756429	4.263696955	2.611684762
-0.00401367	0.003941359	-0.003614914	0.002873466	4.27678125	2.590202951
-0.003966028	0.004072795	-0.003574572	0.002985793	4.289757313	2.568655591
-0.003931708	0.00428586	-0.003529822	0.00310906	4.302624817	2.547043227
-0.003932662	0.004391053	-0.003502062	0.003224919	4.315383436	2.525366406
-0.003928014	0.004461881	-0.003478247	0.003329421	4.328032848	2.503625676
-0.003918013	0.004505039	-0.003456281	0.003420969	4.340572732	2.481821587
-0.003907389	0.004541635	-0.003434883	0.003501235	4.35300277	2.459954692
-0.003899172	0.004554221	-0.00341704	0.003568775	4.365322649	2.438025543
-0.003902575	0.00454351	-0.003400583	0.003622526	4.377532057	2.416034696
-0.003899878	0.004470049	-0.003351248	0.003653599	4.389630683	2.393982708
-0.003910709	0.004455008	-0.003321319	0.003678784	4.401618224	2.371870135
-0.003909049	0.004446305	-0.003314993	0.003702336	4.413494374	2.349697538
-0.003881701	0.004424213	-0.003300028	0.003719886	4.425258833	2.327465479
-0.003865516	0.004415957	-0.003296332	0.003730142	4.436911305	2.305174518
-0.003845845	0.004418456	-0.003293879	0.003738234	4.448451493	2.282825222
-0.003827295	0.004423633	-0.003289045	0.003744539	4.459879106	2.260418155
-0.003815135	0.004427962	-0.003281154	0.003750351	4.471193854	2.237953883
-0.003820738	0.004444208	-0.003274366	0.003757531	4.482395452	2.215432977
-0.003820281	0.004455053	-0.003268181	0.00376509	4.493483615	2.192856006
-0.003717569	0.004439566	-0.00321881	0.003769193	4.504458064	2.17022354
-0.003606433	0.004437022	-0.003161228	0.003772156	4.51531852	2.147536153
-0.003563896	0.004445948	-0.00314271	0.00377584	4.526064709	2.12479442
-0.003496624	0.004474735	-0.00311399	0.003783172	4.536696358	2.101998914
-0.003397772	0.004523114	-0.003047487	0.003796961	4.547213199	2.079150214
-0.003362331	0.004523426	-0.003007749	0.003808091	4.557614966	2.056248898
-0.00330668	0.004504592	-0.002965806	0.003814283	4.567901394	2.033295544
-0.003267878	0.004494238	-0.002926779	0.003817778	4.578072225	2.010290735
-0.003237624	0.004494551	-0.002888462	0.003820665	4.5881272	1.987235052
-0.003227167	0.004492007	-0.002855122	0.003822678	4.598066065	1.964129078
-0.003237956	0.004491917	-0.002827078	0.003824311	4.607888569	1.940973399
-0.003213181	0.004492676	-0.002747885	0.003826173	4.617594463	1.9177686
-0.00314454	0.004479912	-0.002681169	0.003825603	4.627183501	1.894515269
-0.003105904	0.004472012	-0.002670754	0.003823552	4.63665544	1.871213994
-0.003063201	0.004466657	-0.002652804	0.003821007	4.646010042	1.847865364
-0.002935714	0.004467906	-0.002583707	0.003818044	4.655247069	1.824469972
-0.002891309	0.004477145	-0.002548838	0.00381793	4.664366287	1.801028407
-0.002832379	0.004497898	-0.002513329	0.003821007	4.673367466	1.777541265
-0.002789967	0.004510528	-0.002475652	0.003825679	4.682250378	1.754009139
-0.00275519	0.004518874	-0.002440961	0.003830807	4.691014799	1.730432624
-0.00271091	0.004529139	-0.002403213	0.003836543	4.699660505	1.706812319
-0.002671651	0.004541502	-0.002365501	0.003843115	4.708187279	1.683148819
-0.002552007	0.004597334	-0.00226811	0.003857322	4.716594905	1.659442724
-0.002468966	0.004637412	-0.002161726	0.003875973	4.72488317	1.635694634
-0.002356294	0.004693289	-0.002092166	0.003900019	4.733051864	1.61190515
-0.002277984	0.004728725	-0.002054525	0.003924634	4.74110078	1.588074874
-0.002173737	0.004777952	-0.002005189	0.003952099	4.749029715	1.564204409
-0.002117753	0.00480781	-0.001954432	0.003978993	4.756838469	1.54029436
-0.00206426	0.004838426	-0.001905879	0.004005508	4.764526843	1.51634533
-0.002016909	0.004862884	-0.001857788	0.004030883	4.772094643	1.492357927
-0.001974994	0.004874487	-0.001811794	0.004053409	4.779541677	1.468332756
-0.001932125	0.004877745	-0.001769069	0.004072365	4.786867758	1.444270428
-0.00184178	0.004867257	-0.001652876	0.004090978	4.794072699	1.420171549
-0.001765379	0.004881718	-0.00158065	0.004106135	4.801156318	1.39603673
-0.001747534	0.004904925	-0.001519478	0.004122317	4.808118437	1.371866583
-0.0017145	0.004925634	-0.001499076	0.004137018	4.814958878	1.347661717
-0.001670635	0.004940719	-0.001472667	0.004151301	4.821677469	1.323422747
-0.001616146	0.004960445	-0.001444622	0.004165546	4.828274039	1.299150285
-0.001578547	0.004972718	-0.001415974	0.004178993	4.834748423	1.274844946
-0.001557756	0.004984903	-0.001390915	0.004191833	4.841100455	1.250507345
-0.001543687	0.005003647	-0.001366141	0.004205166	4.847329975	1.226138098
-0.001526797	0.005016322	-0.001345738	0.004217968	4.853436826	1.201737821
-0.001442843	0.005120444	-0.001272162	0.004244938	4.859420853	1.177307131
-0.00139848	0.005177169	-0.001214154	0.004276809	4.865281905	1.152846648
-0.001401883	0.005162665	-0.001181915	0.004297512	4.871019833	1.128356991
-0.00139296	0.005156149	-0.001173811	0.0043151	4.876634491	1.103838778
-0.001388105	0.005159094	-0.001165707	0.004329649	4.882125739	1.07929263
-0.001391259	0.005156416	-0.001160127	0.004341121	4.887493437	1.054719169
-0.001400596	0.005147803	-0.001157425	0.004349136	4.892737448	1.030119016
-0.001400347	0.005146598	-0.001153977	0.004355442	4.897857642	1.005492795
-0.001388437	0.005139859	-0.001148646	0.004359544	4.902853887	0.980841127
-0.001324735	0.005136154	-0.001094157	0.004356961	4.907726057	0.956164638
-0.001309961	0.005130575	-0.001049762	0.004363875	4.912474029	0.931463951
-0.001327474	0.005142804	-0.001034869	0.004369763	4.917097684	0.906739692
-0.001332661	0.005155211	-0.001044643	0.004375119	4.921596903	0.881992486
-0.001346231	0.005184667	-0.001058186	0.004383818	4.925971574	0.857222959
-0.001351211	0.005213855	-0.001067143	0.004394948	4.930221584	0.832431739
-0.001341749	0.005234876	-0.001072901	0.004407217	4.934346828	0.807619453
-0.001327183	0.005243401	-0.001079086	0.004418538	4.9383472	0.782786729
-0.001321	0.005241705	-0.001080472	0.00442754	4.942222599	0.757934194
-0.00131797	0.005240143	-0.001081609	0.004434682	4.945972927	0.733062479
-0.001255388	0.005230458	-0.001031563	0.004438443	4.94959809	0.708172212
-0.001274644	0.005251389	-0.001004407	0.004445204	4.953097995	0.683264023
-0.00124767	0.00527665	-0.000994882	0.004455081	4.956472554	0.658338543
-0.001233394	0.005290218	-0.000999609	0.004465489	4.959721681	0.633396403
-0.001226131	0.005301554	-0.001004621	0.004475632	4.962845295	0.608438233
-0.001222853	0.005311863	-0.001008317	0.004485356	4.965843316	0.583464666
-0.001222811	0.005324628	-0.001009561	0.004495271	4.968715668	0.558476333
-0.001217831	0.00534239	-0.001010095	0.004506021	4.971462279	0.533473867
-0.001200235	0.005351004	-0.001007997	0.004516163	4.974083079	0.5084579
-0.001173966	0.005354976	-0.001000889	0.00452509	4.976578001	0.483429065
-0.001099142	0.00535935	-0.000948852	0.004531928	4.978946984	0.458387996
-0.001021994	0.005370061	-0.000908651	0.004539981	4.981189966	0.433335327
-0.000978502	0.005381085	-0.000868273	0.004548338	4.983306891	0.408271691
-0.000955553	0.005389252	-0.000858534	0.004556885	4.985297706	0.383197724
-0.000927084	0.005398848	-0.000841935	0.004565204	4.98716236	0.358114058
-0.000907537	0.00540456	-0.000826402	0.00457284	4.988900805	0.33302133
-0.000887535	0.005407417	-0.000810798	0.004579449	4.990512998	0.307920174
-0.00084894	0.005388984	-0.00079196	0.004582108	4.991998899	0.282811225
-0.000784532	0.005343819	-0.000765977	0.004577474	4.993358469	0.257695119
-0.000714937	0.005301911	-0.000737115	0.004567521	4.994591673	0.232572492
-0.000525698	0.005240857	-0.000645731	0.004547464	4.995698482	0.207443978
-0.000474653	0.005236929	-0.000579477	0.00453132	4.996678867	0.182310215
-0.00042502	0.005264243	-0.000527618	0.004522925	4.997532802	0.157171838
-0.000397298	0.005292092	-0.000493602	0.004521064	4.998260267	0.132029483
-0.000362604	0.005343774	-0.000457169	0.004527407	4.998861243	0.106883787
-0.000321685	0.00539608	-0.000419777	0.004540513	4.999335714	0.081735386
-0.000303135	0.005408041	-0.000387787	0.004553086	4.99968367	0.056584916
-0.000280518	0.005398223	-0.000358499	0.004561899	4.9999051	0.031433014
-0.000267653	0.005390591	-0.000331912	0.004568015	5	0.006280316
-0.000250472	0.005392599	-0.00030568	0.004573333	4.999968367	-0.018872541
-0.000227522	0.005392599	-0.000282967	0.004578879	4.999810201	-0.044024921
-0.00016768	0.005409871	-0.000223111	0.004598101	4.999525507	-0.069176186
-0.000140456	0.005424376	-0.000181382	0.004610864	4.999114293	-0.094325701
-0.000151951	0.005454546	-0.000160304	0.00462188	4.998576567	-0.11947283
-0.000136057	0.005474853	-0.000145376	0.004632745	4.997912345	-0.144616935
-8.92E-05	0.0055048	-0.000135566	0.004644179	4.997121642	-0.16975738
-3.45E-05	0.005530774	-0.000113955	0.004658424	4.996204479	-0.19489353
1.33E-05	0.005566122	-8.94E-05	0.00467377	4.995160879	-0.220024748
2.56E-05	0.005587455	-6.76E-05	0.004689611	4.993990869	-0.245150397
1.21E-05	0.0056091	-5.24E-05	0.004705869	4.992694477	-0.270269844
-9.94E-06	0.005625167	-4.35E-05	0.004721633	4.991271738	-0.29538245
-1.48E-05	0.005645876	-3.80E-05	0.004737664	4.989722686	-0.320487582
1.50E-05	0.005726076	-1.17E-05	0.004762659	4.988047361	-0.345584604
-9.65E-06	0.005740715	-4.27E-06	0.004786515	4.986245806	-0.37067288
1.61E-05	0.005730941	-1.42E-07	0.004804368	4.984318066	-0.395751776
6.77E-05	0.005729602	6.15E-06	0.004818879	4.982264189	-0.420820657
0.000132861	0.005737501	2.25E-05	0.004831833	4.980084229	-0.445878889
0.000208433	0.005753434	4.89E-05	0.00484471	4.977778239	-0.470925837
0.000282966	0.005768966	8.08E-05	0.004857664	4.975346279	-0.495960868
0.000336501	0.005783694	0.00011694	0.004870427	4.972788409	-0.520983348
0.000345174	0.005799939	0.000147686	0.004883305	4.970104695	-0.545992644
0.000314838	0.005804313	0.000170043	0.004894549	4.967295205	-0.570988122
0.000270807	0.005826896	0.000209284	0.004906325	4.964360009	-0.595969152
0.000268732	0.005851755	0.000233134	0.004920722	4.961299182	-0.620935099
0.000252588	0.005852692	0.000229971	0.004933143	4.958112802	-0.645885333
0.000186977	0.005864564	0.000234592	0.004944767	4.954800948	-0.670819222
0.000211753	0.005873043	0.000231322	0.004955859	4.951363705	-0.695736135
0.000243209	0.005868625	0.000231535	0.004964217	4.94780116	-0.720635442
0.000283257	0.00585479	0.000239141	0.004969649	4.944113403	-0.745516511
0.00030604	0.005850862	0.000247032	0.004973409	4.940300527	-0.770378715
0.000305251	0.005850818	0.000252541	0.004976486	4.936362629	-0.795221423
0.000300645	0.005857155	0.000254994	0.004979905	4.932299809	-0.820044007
0.000313427	0.005869607	0.000258762	0.004984691	4.928112168	-0.844845839
0.000361484	0.005867286	0.000285455	0.004991757	4.923799814	-0.86962629
0.000387711	0.005862689	0.000299957	0.004995632	4.919362855	-0.894384735
0.000395762	0.005859074	0.000305644	0.004996999	4.914801404	-0.919120546
0.000404228	0.005854031	0.000307919	0.004996391	4.910115575	-0.943833097
0.000422156	0.005846355	0.000313109	0.004994796	4.905305489	-0.968521763
0.00046569	0.00583841	0.000323274	0.004992137	4.900371266	-0.993185919
0.000527275	0.005830734	0.000341686	0.004988908	4.89531303	-1.017824942
0.000581391	0.005816809	0.000365323	0.00498416	4.890130912	-1.042438207
0.000626875	0.005802751	0.000391875	0.00497812	4.88482504	-1.067025091
0.000654057	0.005792441	0.000418248	0.004971662	4.87939555	-1.091584973
0.000665013	0.00578655	0.00044249	0.004964748	4.87384258	-1.116117231
0.000827733	0.005766154	0.000506789	0.00495396	4.868166268	-1.140621244
0.000913845	0.005793245	0.000575674	0.00494944	4.86236676	-1.165096392
0.000922145	0.0057986	0.000623694	0.004947806	4.856444203	-1.189542056
0.000929989	0.005809222	0.000651489	0.004948642	4.850398744	-1.213957616
0.000984603	0.00581672	0.000688171	0.004950465	4.844230539	-1.238342455
0.001065776	0.005822299	0.00072894	0.004952858	4.837939743	-1.262695957
0.001142385	0.00583966	0.000773548	0.004957417	4.831526515	-1.287017504
0.00119704	0.005855504	0.000815064	0.004963533	4.824991017	-1.311306481
0.001220238	0.005871214	0.000853736	0.004970902	4.818333415	-1.335562274
0.001213432	0.005887102	0.000881673	0.004979335	4.811553878	-1.359784268
0.001190649	0.005892145	0.000900867	0.004987047	4.804652576	-1.383971851
0.001199239	0.0059	0.000922229	0.00499453	4.797629685	-1.408124411
0.001214055	0.005887102	0.000932004	0.00499886	4.790485382	-1.432241336
0.001195006	0.005860636	0.000933212	0.005	4.783219848	-1.456322015
0.001194882	0.005847292	0.000936163	0.004997569	4.775833268	-1.480365841
0.00121198	0.005826583	0.000939575	0.004992669	4.768325827	-1.504372204
0.001237212	0.005814578	0.000945226	0.004986895	4.760697715	-1.528340496
0.001241403	0.005806053	0.000949421	0.004980931	4.752949127	-1.552270112
0.00122472	0.005784229	0.000949989	0.004972726	4.745080258	-1.576160444
0.00121808	0.005780257	0.000948354	0.004965394	4.737091307	-1.60001089
0.00124186	0.005770617	0.000949847	0.004956695	4.728982476	-1.623820846
0.001288796	0.005747454	0.000957667	0.004946059	4.72075397	-1.647589708
0.001392462	0.005724469	0.000961506	0.004927825	4.712405999	-1.671316875
0.001365695	0.005754372	0.000963425	0.004919316	4.703938772	-1.695001747
0.001364325	0.005778874	0.000972453	0.00491886	4.695352505	-1.718643725
0.001371754	0.005780971	0.000990759	0.004920418	4.686647414	-1.74224221
0.001378892	0.005787934	0.001003057	0.004923267	4.67782372	-1.765796604
0.00138549	0.005784274	0.001014502	0.004925052	4.668881646	-1.789306313
0.001388561	0.005780748	0.001024277	0.004925964	4.659821419	-1.81277074
0.00139765	0.005780793	0.001033838	0.004926686	4.650643267	-1.836189293
0.001412756	0.00577624	0.001043222	0.004926648	4.641347423	-1.859561378
0.001429936	0.005768653	0.001053387	0.00492547	4.631934123	-1.882886404
0.001439606	0.005766824	0.001063553	0.004924217	4.622403604	-1.906163781
0.001445789	0.005746294	0.001050722	0.004922203	4.612756107	-1.92939292
0.001476375	0.005736207	0.001048624	0.004918253	4.602991878	-1.952573232
0.001520323	0.005718623	0.001066539	0.004909744	4.593111162	-1.975704132
0.001536217	0.005702958	0.001092664	0.004901045	4.58311421	-1.998785033
0.001548792	0.005685061	0.001112213	0.004891054	4.573001276	-2.021815352
0.001560495	0.005679081	0.001130874	0.004882013	4.562772614	-2.044794506
0.001579087	0.005677161	0.001148148	0.004874302	4.552428483	-2.067721914
0.001611373	0.00567493	0.001168657	0.00486773	4.541969147	-2.090596994
0.0016525	0.005673859	0.001191867	0.004861956	4.531394868	-2.113419169
0.001691509	0.005678902	0.001217353	0.004857968	4.520705915	-2.136187861
0.001702299	0.005680643	0.001239426	0.004854891	4.509902559	-2.158902493
0.001641917	0.005684615	0.001232566	0.004848433	4.498985072	-2.18156249
0.001651462	0.005711482	0.00122958	0.004846724	4.487953731	-2.204167281
0.001678935	0.005735493	0.001244117	0.004853143	4.476808815	-2.226716291
0.001678728	0.005737948	0.001261392	0.004859791	4.465550606	-2.249208951
0.00166109	0.005741652	0.001273228	0.004866325	4.454179389	-2.271644691
0.001644366	0.005729914	0.001280763	0.004869858	4.442695452	-2.294022944
0.001644947	0.005713714	0.001287552	0.004870237	4.431099086	-2.316343143
0.001642789	0.00569961	0.001293204	0.004868414	4.419390584	-2.338604723
0.00164918	0.005691265	0.001299566	0.004865641	4.407570241	-2.360807121
0.001651089	0.005620972	0.001300135	0.004852764	4.395638358	-2.382949776
0.0016337	0.005489804	0.001303441	0.004821045	4.383595237	-2.405032127
0.001625649	0.005416923	0.00130799	0.004784236	4.371441181	-2.427053614
0.001612701	0.005281916	0.001310052	0.004731852	4.359176499	-2.449013681
0.001614278	0.005280221	0.001312789	0.004689915	4.346801501	-2.470911772
0.001631542	0.005287361	0.001317943	0.004657208	4.334316501	-2.492747333
0.001658434	0.005272857	0.001326935	0.0046283	4.321721813	-2.514519812
0.001671714	0.005263127	0.001336639	0.004603267	4.309017758	-2.536228656
0.001669432	0.005243624	0.001345027	0.004578234	4.296204655	-2.557873317
0.001656152	0.005227378	0.001350501	0.004555404	4.283282831	-2.579453248
0.001632621	0.005224254	0.001352314	0.004535992	4.270252611	-2.600967901
0.001651711	0.005243267	0.00136934	0.00450716	4.257114325	-2.622416733
0.001744629	0.005255495	0.001397668	0.00449284	4.243868306	-2.6437992
0.001812232	0.005262056	0.001428592	0.004487104	4.23051489	-2.665114763
0.00178534	0.005270982	0.001443947	0.004487179	4.217054413	-2.68636288
0.001752722	0.005266698	0.001454966	0.004487407	4.203487217	-2.707543015
0.001729897	0.00526161	0.001458698	0.00448699	4.189813645	-2.728654631
0.001717156	0.005277721	0.001461506	0.004489003	4.176034043	-2.749697195
0.001749443	0.005279863	0.001470498	0.00449094	4.16214876	-2.770670173
0.001816756	0.005280354	0.001487524	0.00449265	4.148158147	-2.791573035
0.001841075	0.005282184	0.001506824	0.004494283	4.134062558	-2.812405252
0.001800612	0.005306374	0.0015477	0.004496334	4.11986235	-2.833166297
0.001817876	0.00531048	0.001578979	0.004500057	4.105557882	-2.853855644
0.00185838	0.005290664	0.001597675	0.004502032	4.091149517	-2.87447277
0.001868298	0.005279373	0.001603825	0.004501918	4.076637618	-2.895017153
0.001878217	0.005264332	0.001607948	0.004499563	4.062022554	-2.915488274
0.001891165	0.005250363	0.001614985	0.004495499	4.047304693	-2.935885613
0.001945073	0.005228003	0.001630163	0.004488775	4.032484409	-2.956208655
0.002003339	0.005207964	0.001649534	0.004480266	4.017562077	-2.976456886
0.00205401	0.005198012	0.001674486	0.004471833	4.002538073	-2.996629793
0.002104847	0.005197119	0.001701998	0.004464767	3.987412779	-3.016726865
0.00214228	0.005201716	0.00173125	0.004459601	3.972186577	-3.036747595
0.002215112	0.005225013	0.001797363	0.004458424	3.956859852	-3.056691475
0.002232542	0.005218675	0.001849897	0.004456562	3.941432993	-3.076558001
0.002190586	0.005236304	0.001868167	0.004458044	3.92590639	-3.09634667
0.002175729	0.005254424	0.001868522	0.004462108	3.910280435	-3.116056981
0.002172492	0.005272009	0.001871614	0.004468604	3.894555524	-3.135688435
0.002185066	0.005289459	0.001877444	0.004476771	3.878732055	-3.155240536
0.002211999	0.005295127	0.001881247	0.004483989	3.862810429	-3.174712788
0.002234243	0.005297626	0.00188992	0.004490522	3.846791048	-3.1941047
0.00226126	0.005285308	0.00190332	0.004494397	3.830674317	-3.21341578
0.002302967	0.005262636	0.001911495	0.004493409	3.814460646	-3.232645539
0.002574624	0.005237688	0.001980628	0.004492574	3.798150443	-3.251793492
0.002824909	0.005224433	0.002069738	0.004488851	3.781744122	-3.270859152
0.002847485	0.005164762	0.002144309	0.004475404	3.765242098	-3.289842039
0.002842962	0.005140439	0.002194924	0.004458879	3.748644788	-3.308741671
0.002837691	0.005121292	0.00223413	0.004442583	3.731952613	-3.32755757
0.002850473	0.005128567	0.002270562	0.004430541	3.715165995	-3.34628926
0.002874543	0.005137225	0.002304649	0.004422108	3.698285358	-3.364936267
0.002891433	0.005147223	0.002336141	0.004416752	3.681311131	-3.383498119
0.002891184	0.005148561	0.002361591	0.004412194	3.664243742	-3.401974347
0.002882138	0.00514151	0.002383877	0.004407445	3.647083623	-3.420364482
0.002866202	0.005126916	0.002427099	0.004402089	3.629831209	-3.438668059
0.002835035	0.005163423	0.002444693	0.004402773	3.612486937	-3.456884616
0.00282271	0.005156684	0.002454112	0.004402393	3.595051244	-3.475013691
0.002851926	0.00515231	0.002448674	0.004400874	3.577524573	-3.493054826
0.002909901	0.005155479	0.002454894	0.00440019	3.559907368	-3.511007563
0.002978168	0.005153515	0.002470925	0.004399354	3.542200072	-3.528871449
0.00305017	0.005164227	0.002495344	0.004400266	3.524403136	-3.546646031
0.003098393	0.005185114	0.002523068	0.004404217	3.506517009	-3.564330859
0.003103207	0.005188104	0.002546634	0.004407901	3.488542144	-3.581925487
0.003100136	0.005075591	0.002589678	0.004394834	3.470478996	-3.599429469
0.003157405	0.005016322	0.002627461	0.004373865	3.452328022	-3.616842361
0.003199569	0.004998425	0.002644736	0.004353618	3.434089681	-3.634163724
0.003265388	0.004971335	0.002679178	0.004332004	3.415764435	-3.651393119
0.003284727	0.004948931	0.002699652	0.004311643	3.397352748	-3.668530109
0.003285515	0.004925589	0.002714829	0.004291586	3.378855085	-3.685574262
0.003277589	0.004882387	0.002724888	0.004268566	3.360271914	-3.702525145
0.00327514	0.004831018	0.002730717	0.004242051	3.341603707	-3.71938233
0.003271364	0.00475827	0.00273381	0.004209687	3.322850935	-3.73614539
0.003259453	0.004697082	0.002734023	0.004173979	3.304014073	-3.752813902
0.003182969	0.004527041	0.002721085	0.004118139	3.285093597	-3.769387443
0.003132091	0.004431443	0.002699225	0.004055802	3.266089987	-3.785865593
0.003128273	0.004408414	0.002683159	0.004002355	3.247003723	-3.802247936
0.003147943	0.004377441	0.002668551	0.003953428	3.227835289	-3.818534058
0.003156492	0.004360481	0.002658954	0.003911035	3.208585169	-3.834723545
0.003155704	0.004362044	0.002652342	0.003876923	3.18925385	-3.850815989
0.003151678	0.004375745	0.002646015	0.003851206	3.169841823	-3.866810982
0.003159854	0.004401675	0.002643136	0.003834188	3.150349577	-3.882708119
0.003193095	0.004441485	0.002645198	0.003826211	3.130777607	-3.898506998
0.003287673	0.00448732	0.002661264	0.003826515	3.111126408	-3.91420722
0.003399598	0.004518294	0.002691512	0.003831415	3.091396476	-3.929808386
0.003644322	0.004619203	0.002751297	0.00385208	3.071588312	-3.945310103
0.003694993	0.004529005	0.002814104	0.003855081	3.051702416	-3.960711977
0.00367167	0.004450501	0.002868451	0.003845622	3.031739292	-3.976013619
0.00365366	0.004431845	0.002908723	0.003833922	3.011699444	-3.991214642
0.003671214	0.004402746	0.002947466	0.003820057	2.991583381	-4.006314661
0.003727156	0.004371684	0.002987631	0.003804027	2.971391612	-4.021313295
0.003816256	0.004334016	0.003036753	0.003785261	2.951124646	-4.036210162
0.003909921	0.004300454	0.003091277	0.003764368	2.930782997	-4.051004887
0.003989808	0.004274077	0.003148681	0.00374321	2.91036718	-4.065697095
0.004028112	0.00424837	0.00320278	0.003721937	2.889877712	-4.080286414
0.004011387	0.004148131	0.003267648	0.003685584	2.869315111	-4.094772475
0.004050065	0.004108142	0.00331709	0.003650408	2.848679897	-4.109154912
0.004118872	0.00410426	0.003361129	0.003621994	2.827972592	-4.12343336
0.004139497	0.004097386	0.003392728	0.003598784	2.807193721	-4.137607458
0.004150951	0.004092343	0.003421625	0.003579639	2.78634381	-4.151676847
0.004151698	0.004084935	0.003445369	0.003562963	2.765423386	-4.165641172
0.004152819	0.004078776	0.003466091	0.003548376	2.744432978	-4.179500079
0.004144726	0.00406503	0.003482299	0.003534397	2.723373118	-4.193253216
0.00414041	0.004043696	0.003495664	0.003519734	2.702244338	-4.206900238
0.004139165	0.004024505	0.003507429	0.003504805	2.681047174	-4.220440796
0.004167717	0.004007992	0.003547985	0.003490864	2.659782162	-4.233874551
0.00419602	0.003965236	0.003580152	0.003471947	2.63844984	-4.24720116
0.004175976	0.003926988	0.003590709	0.003449383	2.617050747	-4.260420287
0.004168921	0.003913689	0.003590318	0.00342925	2.595585426	-4.273531598
0.004166846	0.003904227	0.003587261	0.003411624	2.574054419	-4.28653476
0.00418108	0.003881778	0.003587723	0.003393846	2.552458272	-4.299429445
0.004177262	0.003873923	0.003588576	0.00337812	2.530797531	-4.312215326
0.004147133	0.003879011	0.0035836	0.003366002	2.509072744	-4.324892079
0.004127047	0.00389124	0.0035777	0.003357873	2.48728446	-4.337459385
0.004131903	0.003906905	0.003573008	0.00335358	2.465433232	-4.349916924
0.004166555	0.003914135	0.003574003	0.003351111	2.443519612	-4.362264382
0.00425246	0.003896818	0.003616052	0.003345945	2.421544155	-4.374501446
0.004336289	0.003833354	0.00365156	0.003332004	2.399507417	-4.386627807
0.00438584	0.003789527	0.003680458	0.003313808	2.377409956	-4.398643157
0.004397916	0.003776094	0.003697057	0.003297208	2.35525233	-4.410547192
0.004410532	0.003760741	0.003715433	0.003281292	2.333035101	-4.422339611
0.00441904	0.003739542	0.003729971	0.003265147	2.310758831	-4.434020117
0.004398373	0.003717137	0.003739639	0.003248547	2.288424083	-4.445588412
0.004375382	0.003696295	0.00374426	0.003231833	2.266031423	-4.457044205
0.00437534	0.003676925	0.003748098	0.003215195	2.243581417	-4.468387206
0.00439775	0.003641087	0.003754567	0.003196163	2.221074634	-4.479617127
0.00446444	0.003476491	0.003797149	0.00315396	2.198511643	-4.490733684
0.004505608	0.00336197	0.003829423	0.003100551	2.175893015	-4.501736596
0.004655837	0.003254992	0.00386838	0.00304057	2.153219323	-4.512625585
0.004770003	0.003218082	0.003912881	0.002986629	2.13049114	-4.523400375
0.004903134	0.003175327	0.003974657	0.002935992	2.107709042	-4.534060693
0.004936376	0.003162964	0.004039099	0.002892194	2.084873604	-4.544606269
0.004958204	0.003152699	0.00408097	0.002855878	2.061985406	-4.555036837
0.004988209	0.003140694	0.004116727	0.002824615	2.039045025	-4.565352133
0.005061041	0.003139399	0.004159451	0.002798822	2.016053044	-4.575551896
0.005121465	0.003143282	0.004207827	0.002778044	1.993010043	-4.585635867
0.005217827	0.003133017	0.004301308	0.002755328	1.969916605	-4.595603791
0.005162881	0.003116013	0.004356864	0.002735271	1.946773316	-4.605455416
0.005156573	0.003094769	0.004384872	0.002717075	1.92358076	-4.615190493
0.00516782	0.003085352	0.004394398	0.00270188	1.900339525	-4.624808775
0.005188528	0.003057815	0.004408651	0.002685546	1.877050199	-4.63431002
0.005209527	0.003025503	0.0044239	0.002667274	1.853713371	-4.643693986
0.005229281	0.002966457	0.004437193	0.002643495	1.830329632	-4.652960436
0.005249823	0.00291482	0.004451731	0.002616106	1.806899574	-4.662109135
0.005262896	0.002860996	0.004459977	0.002585755	1.783423789	-4.671139853
0.005266921	0.002799451	0.004469681	0.002551491	1.759902872	-4.68005236
0.00526439	0.002740495	0.004474657	0.00251453	1.736337417	-4.688846431
0.005223886	0.002519129	0.004482192	0.002448927	1.712728022	-4.697521843
0.005222475	0.002448033	0.004478851	0.002385489	1.689075283	-4.706078377
0.00526605	0.002424067	0.004478496	0.002328623	1.665379799	-4.714515817
0.005277753	0.002419648	0.004477714	0.002281633	1.641642171	-4.722833948
0.005268332	0.00241465	0.004475261	0.002242811	1.617862998	-4.731032561
0.005256878	0.002404429	0.004471387	0.002209687	1.594042882	-4.739111447
0.005245383	0.002400904	0.004466197	0.002182146	1.570182427	-4.747070403
0.005241274	0.002405724	0.00446051	0.002159848	1.546282236	-4.754909227
0.005249408	0.002399832	0.004456529	0.002140665	1.522342913	-4.76262772
0.005261941	0.002393763	0.004454326	0.002124027	1.498365065	-4.770225688
0.005277047	0.0023868	0.004454112	0.002109288	1.474349299	-4.777702937
0.005271196	0.002355158	0.004443734	0.002092042	1.450296221	-4.78505928
0.005314148	0.00231807	0.004438615	0.002071339	1.426206442	-4.792294529
0.005297133	0.002250366	0.00442589	0.002043039	1.40208057	-4.799408501
0.005292029	0.002229211	0.004423722	0.002016676	1.377919217	-4.806401017
0.005286924	0.002205646	0.0044239	0.001992099	1.353722993	-4.813271899
0.005298378	0.002181412	0.004427454	0.001968775	1.32949251	-4.820020974
0.00531643	0.002150171	0.004431968	0.001944995	1.305228383	-4.826648071
0.005343364	0.002117189	0.00444121	0.001920798	1.280931225	-4.833153021
0.005399305	0.002040292	0.004445546	0.001887142	1.256601651	-4.839535662
0.005354859	0.001958038	0.00444775	0.001846534	1.232240277	-4.84579583
0.005348385	0.001929877	0.004455676	0.001809877	1.207847718	-4.851933368
0.00540138	0.001879043	0.004469752	0.001771776	1.183424594	-4.85794812
0.005446532	0.001871366	0.004491825	0.001740475	1.15897152	-4.863839934
0.005470602	0.001871411	0.004513649	0.001715138	1.134489117	-4.869608661
0.005493634	0.00186851	0.004535438	0.001694207	1.109978004	-4.875254155
0.005497037	0.001863065	0.004554347	0.001676277	1.085438802	-4.880776273
0.005495253	0.001860789	0.004570164	0.001661349	1.06087213	-4.886174875
0.005499984	0.001858468	0.004584311	0.001648775	1.036278612	-4.891449825
0.0056078	0.001830664	0.004618398	0.001632821	1.011658868	-4.896600989
0.005629961	0.001834993	0.004653871	0.001620437	0.987013523	-4.901628237
0.005618009	0.001836956	0.00467861	0.001611016	0.9623432	-4.906531442
0.005618839	0.001830217	0.004694818	0.001602773	0.937648524	-4.911310479
0.005626641	0.001821648	0.004710919	0.001594758	0.912930119	-4.915965227
0.005635605	0.001814731	0.004725741	0.00158716	0.88818861	-4.92049557
0.005650752	0.001804733	0.004740492	0.001579449	0.863424625	-4.924901392
0.00566341	0.001790363	0.00475439	0.001571016	0.838638789	-4.929182581
0.005673826	0.001783623	0.004768181	0.001563039	0.81383173	-4.93333903
0.005668473	0.00178465	0.004778844	0.001556619	0.789004076	-4.937370632
0.005695531	0.001774965	0.004806604	0.001548604	0.764156455	-4.941277287
0.005775584	0.001752427	0.004837812	0.001538879	0.739289495	-4.945058895
0.005824885	0.001737386	0.004869197	0.001528661	0.714403827	-4.948715361
0.005849661	0.001728371	0.00488864	0.00151962	0.689500079	-4.952246591
0.005878213	0.001718954	0.004909931	0.001510845	0.664578883	-4.955652497
0.005894813	0.001701593	0.004931897	0.001501045	0.639640868	-4.958932993
0.005891451	0.001690837	0.00494807	0.001491472	0.614686666	-4.962087995
0.005885019	0.001683696	0.004960155	0.001482583	0.589716909	-4.965117424
0.005888131	0.001667272	0.004970285	0.001472821	0.564732228	-4.968021202
0.0059	0.001649733	0.004982477	0.001462108	0.539733255	-4.970799257
0.005886928	0.001442292	0.005	0.001420703	0.514720624	-4.973451519
0.005736408	0.000940113	0.004984787	0.00130792	0.489694966	-4.975977919
0.005683994	0.000707009	0.004962999	0.001181083	0.464656917	-4.978378394
0.005663327	0.000550937	0.004934066	0.001052536	0.439607108	-4.980652883
0.005662331	0.000495105	0.004910997	0.000940095	0.414546174	-4.98280133
0.005662497	0.000423965	0.004891519	0.000838215	0.38947475	-4.984823679
0.00565511	0.000353047	0.004874245	0.000744539	0.364393469	-4.986719878
0.005651126	0.000324082	0.004859281	0.000663666	0.339302967	-4.988489882
0.005651665	0.000304222	0.004846662	0.000594416	0.314203878	-4.990133643
0.005657351	0.000307123	0.004836852	0.000538044	0.289096838	-4.991651122
0.005670133	0.000335017	0.004831947	0.000496676	0.263982481	-4.993042279
0.005727693	0.000312255	0.004835715	0.000457246	0.238861445	-4.994307079
0.005769898	0.000300071	0.004845276	0.000422678	0.213734363	-4.99544549
0.005770562	0.000296724	0.004852136	0.000393238	0.188601872	-4.996457484
0.005759067	0.00029119	0.004856046	0.000368737	0.163464609	-4.997343034
0.005756535	0.000275034	0.004859174	0.000345717	0.138323209	-4.998102119
0.005756784	0.000256334	0.004862195	0.000324217	0.113178308	-4.99873472
0.005763383	0.000240847	0.004866141	0.000304236	0.088030543	-4.999240819
0.005771973	0.000225494	0.004870975	0.000285622	0.062880551	-4.999620405
0.005773467	0.000201171	0.004875702	0.000266705	0.037728967	-4.999873467
0.005770521	0.000121372	0.004887858	0.000235176	0.012576428	-5
0.005779568	4.21E-05	0.004900796	0.000197265	-0.012576428	-5
0.00580094	2.26E-05	0.004913557	0.00016585	-0.037728967	-4.999873467
0.005809531	1.24E-05	0.004918782	0.000138917	-0.062880551	-4.999620405
0.005817623	-2.30E-06	0.004924362	0.000114948	-0.088030543	-4.999240819
0.005822105	-2.76E-05	0.004929729	9.17E-05	-0.113178308	-4.99873472
0.005814676	-6.45E-05	0.004932715	6.71E-05	-0.138323209	-4.998102119
0.005807414	-9.73E-05	0.00493435	4.21E-05	-0.163464609	-4.997343034
0.005804592	-0.00011673	0.004934243	1.86E-05	-0.188601872	-4.996457484
0.005799944	-0.000187648	0.00494153	-9.88E-06	-0.213734363	-4.99544549
0.00577355	-0.000242944	0.004939326	-4.30E-05	-0.238861445	-4.994307079
0.005754128	-0.000293377	0.004928983	-7.97E-05	-0.263982481	-4.993042279
0.005753672	-0.00032618	0.004918639	-0.000114454	-0.289096838	-4.991651122
0.005751887	-0.000352958	0.004909576	-0.000146933	-0.314203878	-4.990133643
0.00574587	-0.000386118	0.004900796	-0.000178158	-0.339302967	-4.988489882
0.005747696	-0.000422715	0.004893332	-0.000209307	-0.364393469	-4.986719878
0.005747032	-0.000488411	0.004886827	-0.00024452	-0.38947475	-4.984823679
0.005735702	-0.000549643	0.004879363	-0.000282507	-0.414546174	-4.98280133
0.005719559	-0.00073111	0.004864968	-0.000343324	-0.439607108	-4.980652883
0.005736615	-0.000915343	0.004853167	-0.000423704	-0.464656917	-4.978378394
0.005737777	-0.000977781	0.004848866	-0.00049736	-0.489694966	-4.975977919
0.005711716	-0.001148134	0.004837314	-0.000584805	-0.514720624	-4.973451519
0.005704453	-0.001202137	0.004831343	-0.000662944	-0.539733255	-4.970799257
0.005698104	-0.001263548	0.004825016	-0.000735726	-0.564732228	-4.968021202
0.005687978	-0.001352496	0.004818476	-0.000808357	-0.589716909	-4.965117424
0.005678889	-0.001436668	0.004811296	-0.000880494	-0.614686666	-4.962087995
0.005680757	-0.001487681	0.004805787	-0.000947312	-0.639640868	-4.958932993
0.005689389	-0.0015378	0.004802552	-0.001009649	-0.664578883	-4.955652497
0.0057218	-0.00163795	0.004797505	-0.00107301	-0.689500079	-4.952246591
0.005680923	-0.001685303	0.00478773	-0.001134321	-0.714403827	-4.948715361
0.00567864	-0.00170494	0.004785207	-0.001190199	-0.739289495	-4.945058895
0.005693788	-0.00175622	0.004783465	-0.001243039	-0.764156455	-4.941277287
0.005700262	-0.001786301	0.004786486	-0.001291434	-0.789004076	-4.937370632
0.005694244	-0.001820399	0.004788654	-0.001336296	-0.81383173	-4.93333903
0.005681545	-0.001864716	0.00478869	-0.001379563	-0.838638789	-4.929182581
0.005668763	-0.0018927	0.004787233	-0.001419107	-0.863424625	-4.924901392
0.005650918	-0.001922245	0.00478382	-0.001455992	-0.88818861	-4.92049557
0.005622118	-0.001955628	0.004777458	-0.001491206	-0.912930119	-4.915965227
0.005573355	-0.002016638	0.004765053	-0.001530446	-0.937648524	-4.911310479
0.005534802	-0.002064927	0.004752222	-0.001570826	-0.9623432	-4.906531442
0.005506541	-0.00208934	0.004736298	-0.001606838	-0.987013523	-4.901628237
0.005478196	-0.002108933	0.004719379	-0.00163924	-1.011658868	-4.896600989
0.005471556	-0.00211768	0.004706938	-0.00166849	-1.036278612	-4.891449825
0.005474752	-0.002117814	0.004695422	-0.001691396	-1.06087213	-4.886174875
0.00546778	-0.002117368	0.004684972	-0.001709972	-1.085438802	-4.880776273
0.005450143	-0.002120894	0.004673811	-0.00172566	-1.109978004	-4.875254155
0.005417524	-0.002125848	0.004660909	-0.001739601	-1.134489117	-4.869608661
0.00538449	-0.00212924	0.004643421	-0.001750997	-1.15897152	-4.863839934
0.005253309	-0.002197435	0.004612284	-0.001771244	-1.183424594	-4.85794812
0.005183631	-0.002251794	0.004569453	-0.001796733	-1.207847718	-4.851933368
0.005165662	-0.002290265	0.004531705	-0.001822754	-1.232240277	-4.84579583
0.005147609	-0.002324764	0.004497192	-0.001849193	-1.256601651	-4.839535662
0.005128478	-0.002408446	0.004461292	-0.001884179	-1.280931225	-4.833153021
0.00511802	-0.002436876	0.004432537	-0.001916809	-1.305228383	-4.826648071
0.005098806	-0.002458387	0.004406554	-0.001946591	-1.32949251	-4.820020974
0.005076479	-0.002489227	0.004381425	-0.001975651	-1.353722993	-4.813271899
0.005061248	-0.002507436	0.00435889	-0.002002203	-1.377919217	-4.806401017
0.005039668	-0.00252868	0.004337634	-0.00202716	-1.40208057	-4.799408501
0.005028007	-0.002556708	0.004318511	-0.00205189	-1.426206442	-4.792294529
0.004961151	-0.002626822	0.00428869	-0.002084558	-1.450296221	-4.78505928
0.004919236	-0.002651457	0.004262174	-0.002115252	-1.474349299	-4.777702937
0.004914173	-0.002666096	0.004241416	-0.002141538	-1.498365065	-4.770225688
0.004913011	-0.002719742	0.004223466	-0.00217151	-1.522342913	-4.76262772
0.004896743	-0.002741343	0.004206334	-0.002199202	-1.546282236	-4.754909227
0.004885082	-0.002753571	0.004190766	-0.002223476	-1.570182427	-4.747070403
0.004874499	-0.002773789	0.004176157	-0.002246344	-1.594042882	-4.739111447
0.004861801	-0.002797264	0.004162081	-0.002268604	-1.617862998	-4.731032561
0.004857817	-0.002821097	0.004149712	-0.002290446	-1.641642171	-4.722833948
0.004859186	-0.002877018	0.004139689	-0.002316733	-1.665379799	-4.714515817
0.004859684	-0.002927049	0.004131336	-0.002346021	-1.689075283	-4.706078377
0.004802414	-0.003105213	0.004110471	-0.002400456	-1.712728022	-4.697521843
0.00477656	-0.003181307	0.004089323	-0.002457056	-1.736337417	-4.688846431
0.004761371	-0.003237095	0.004074145	-0.002509402	-1.759902872	-4.68005236
0.004706799	-0.003347331	0.004048127	-0.002571054	-1.783423789	-4.671139853
0.004693229	-0.003373708	0.004028187	-0.002624046	-1.806899574	-4.662109135
0.004692233	-0.003390043	0.004011374	-0.002669212	-1.830329632	-4.652960436
0.004694473	-0.003408921	0.003997796	-0.002708946	-1.853713371	-4.643693986
0.004697171	-0.003417267	0.003986564	-0.002742716	-1.877050199	-4.63431002
0.004702317	-0.003422489	0.003977927	-0.002771206	-1.900339525	-4.624808775
0.004703105	-0.00342838	0.003970854	-0.002795442	-1.92358076	-4.615190493
0.0046382	-0.003455203	0.003943876	-0.002818917	-1.946773316	-4.605455416
0.004623218	-0.003503894	0.003918959	-0.002846724	-1.969916605	-4.595603791
0.004638822	-0.003507152	0.003904493	-0.002871415	-1.993010043	-4.585635867
0.004642308	-0.003516882	0.003901827	-0.00289227	-2.016053044	-4.575551896
0.004637743	-0.003540268	0.003896247	-0.002912783	-2.039045025	-4.565352133
0.0046216	-0.003573607	0.003888462	-0.002934511	-2.061985406	-4.555036837
0.004598443	-0.003610382	0.003879647	-0.002957721	-2.084873604	-4.544606269
0.004576573	-0.003664741	0.003867882	-0.002984881	-2.107709042	-4.534060693
0.004559184	-0.00370116	0.003855762	-0.003012574	-2.13049114	-4.523400375
0.00453831	-0.003732178	0.00384126	-0.003039962	-2.153219323	-4.512625585
0.004509675	-0.003778772	0.003804116	-0.003066021	-2.175893015	-4.501736596
0.004516606	-0.003803452	0.003776854	-0.003093257	-2.198511643	-4.490733684
0.004486228	-0.003814699	0.003750195	-0.003118101	-2.221074634	-4.479617127
0.004458589	-0.003828311	0.003741167	-0.00314207	-2.243581417	-4.468387206
0.004438254	-0.003843485	0.00372894	-0.003163989	-2.266031423	-4.457044205
0.004434893	-0.003862051	0.003716962	-0.003184653	-2.288424083	-4.445588412
0.004441408	-0.003889856	0.003710137	-0.003205622	-2.310758831	-4.434020117
0.004443358	-0.003916099	0.003703881	-0.003226705	-2.333035101	-4.422339611
0.004437341	-0.00393645	0.003698194	-0.003247028	-2.35525233	-4.410547192
0.004424684	-0.003951981	0.003690339	-0.003266021	-2.377409956	-4.398643157
0.004392438	-0.003979697	0.003650352	-0.003285888	-2.399507417	-4.386627807
0.004343759	-0.004006609	0.003620957	-0.003306971	-2.421544155	-4.374501446
0.004285452	-0.004059005	0.003597	-0.003332802	-2.443519612	-4.362264382
0.004228929	-0.004108499	0.003579832	-0.00336095	-2.465433232	-4.349916924
0.004174855	-0.004163662	0.003553565	-0.003392327	-2.48728446	-4.337459385
0.004111194	-0.004224449	0.00352122	-0.00342716	-2.509072744	-4.324892079
0.004046828	-0.004268052	0.003485285	-0.00346226	-2.530797531	-4.312215326
0.003976735	-0.00430514	0.003444693	-0.003496638	-2.552458272	-4.299429445
0.003936563	-0.004325938	0.003403782	-0.003528015	-2.574054419	-4.28653476
0.003915855	-0.004336426	0.003369553	-0.003555442	-2.595585426	-4.273531598
0.003907514	-0.004336158	0.003338345	-0.003578006	-2.617050747	-4.260420287
0.003888548	-0.00434138	0.003274934	-0.003600304	-2.63844984	-4.24720116
0.003885602	-0.004356643	0.003232743	-0.003620323	-2.659782162	-4.233874551
0.003883817	-0.004346021	0.003210706	-0.003634112	-2.681047174	-4.220440796
0.003877468	-0.004349949	0.003203846	-0.003645242	-2.702244338	-4.206900238
0.003870994	-0.004351377	0.003195635	-0.003654397	-2.723373118	-4.193253216
0.003858876	-0.004347271	0.003189166	-0.003661197	-2.744432978	-4.179500079
0.003851364	-0.004352046	0.003181702	-0.003667426	-2.765423386	-4.165641172
0.003856261	-0.004356643	0.003176726	-0.003673238	-2.78634381	-4.151676847
0.003874936	-0.004364454	0.003175197	-0.003679164	-2.807193721	-4.137607458
0.003880041	-0.004374986	0.003174486	-0.003685584	-2.827972592	-4.12343336
0.003833104	-0.004429926	0.003126822	-0.003700741	-2.848679897	-4.109154912
0.003796626	-0.004469558	0.003096325	-0.003719316	-2.869315111	-4.094772475
0.003747698	-0.004500843	0.003080117	-0.003739069	-2.889877712	-4.080286414
0.003725994	-0.004513697	0.003072475	-0.003756619	-2.91036718	-4.065697095
0.003695118	-0.00451999	0.003061065	-0.0037717	-2.930782997	-4.051004887
0.00364731	-0.004524899	0.00304276	-0.003784767	-2.951124646	-4.036210162
0.003550242	-0.004540252	0.003011836	-0.003797759	-2.971391612	-4.021313295
0.003462595	-0.00457542	0.002974444	-0.003813599	-2.991583381	-4.006314661
0.003399723	-0.004612017	0.00293204	-0.003832137	-3.011699444	-3.991214642
0.003361584	-0.004643124	0.002893225	-0.0038517	-3.031739292	-3.976013619
0.003358098	-0.004692307	0.00281286	-0.003875366	-3.051702416	-3.960711977
0.003323944	-0.004681819	0.00274657	-0.003893865	-3.071588312	-3.945310103
0.003276344	-0.004687085	0.002684688	-0.003909972	-3.091396476	-3.929808386
0.00326074	-0.004692619	0.002669759	-0.003923875	-3.111126408	-3.91420722
0.003258291	-0.004700831	0.002656963	-0.003936334	-3.130777607	-3.898506998
0.003262815	-0.004707392	0.002640186	-0.003947388	-3.150349577	-3.882708119
0.003265222	-0.004706276	0.002630376	-0.003956239	-3.169841823	-3.866810982
0.003255801	-0.004707035	0.002618575	-0.003963609	-3.18925385	-3.850815989
0.00321729	-0.00470284	0.002602616	-0.003968965	-3.208585169	-3.834723545
0.003168901	-0.004707704	0.002582498	-0.003974093	-3.227835289	-3.818534058
0.003015767	-0.004804775	0.002481872	-0.003992669	-3.247003723	-3.802247936
0.002965677	-0.004871676	0.002402538	-0.004019183	-3.266089987	-3.785865593
0.002886619	-0.004930766	0.002351745	-0.004049003	-3.285093597	-3.769387443
0.002840015	-0.004986732	0.00232594	-0.004082545	-3.304014073	-3.752813902
0.002827856	-0.005035781	0.002295834	-0.004117151	-3.322850935	-3.73614539
0.002842215	-0.005065192	0.002278311	-0.004149858	-3.341603707	-3.71938233
0.00286118	-0.005071842	0.002262067	-0.004177512	-3.360271914	-3.702525145
0.002859935	-0.005062916	0.002250515	-0.00419886	-3.378855085	-3.685574262
0.002851179	-0.005064389	0.002239888	-0.004216562	-3.397352748	-3.668530109
0.002843169	-0.005074431	0.002227803	-0.00423396	-3.415764435	-3.651393119
0.002832172	-0.005078314	0.002218206	-0.004248813	-3.434089681	-3.634163724
0.002838023	-0.005112143	0.002144345	-0.00427415	-3.452328022	-3.616842361
0.00284512	-0.005146999	0.002104607	-0.004298879	-3.470478996	-3.599429469
0.002840181	-0.005142938	0.002089287	-0.004316885	-3.488542144	-3.581925487
0.002819514	-0.00514334	0.002112249	-0.00432642	-3.506517009	-3.564330859
0.002785319	-0.005135083	0.002125613	-0.00433284	-3.524403136	-3.546646031
0.002765357	-0.005129504	0.00213066	-0.00433717	-3.542200072	-3.528871449
0.002765648	-0.005128567	0.002135814	-0.004340551	-3.559907368	-3.511007563
0.002781376	-0.005130933	0.00214271	-0.004343628	-3.577524573	-3.493054826
0.002795279	-0.00513727	0.002148717	-0.004347123	-3.595051244	-3.475013691
0.002769632	-0.005137582	0.002103185	-0.004349136	-3.612486937	-3.456884616
0.002738092	-0.00515481	0.002061811	-0.004353542	-3.629831209	-3.438668059
0.002716761	-0.00519404	0.002049264	-0.004364255	-3.647083623	-3.420364482
0.002713897	-0.005226129	0.002067463	-0.004378082	-3.664243742	-3.401974347
0.002718421	-0.005255004	0.002082711	-0.004393656	-3.681311131	-3.383498119
0.002729875	-0.005281872	0.002092344	-0.004410408	-3.698285358	-3.364936267
0.002732697	-0.005309989	0.002102154	-0.0044283	-3.715165995	-3.34628926
0.00271813	-0.005324851	0.002108943	-0.004445166	-3.731952613	-3.32755757
0.00269211	-0.005348996	0.002108374	-0.00446283	-3.748644788	-3.308741671
0.002668497	-0.00537082	0.002107699	-0.004480532	-3.765242098	-3.289842039
0.002626416	-0.005426027	0.002058435	-0.004504995	-3.781744122	-3.270859152
0.002637662	-0.005449815	0.00203398	-0.004529041	-3.798150443	-3.251793492
0.002596951	-0.005467444	0.00202808	-0.004550883	-3.814460646	-3.232645539
0.002558356	-0.005475388	0.002030888	-0.004569345	-3.830674317	-3.21341578
0.002515238	-0.005487528	0.002025379	-0.004586287	-3.846791048	-3.1941047
0.002470543	-0.005505335	0.002012654	-0.004602849	-3.862810429	-3.174712788
0.002424769	-0.0055343	0.001998756	-0.004620627	-3.878732055	-3.155240536
0.002381775	-0.005560855	0.001977501	-0.004639278	-3.894555524	-3.135688435
0.002320272	-0.005583572	0.001952833	-0.00465793	-3.910280435	-3.116056981
0.00221341	-0.00561816	0.001916827	-0.004678367	-3.92590639	-3.09634667
0.002026039	-0.005709875	0.001826011	-0.004711415	-3.941432993	-3.076558001
0.001920173	-0.005709741	0.001740776	-0.004738841	-3.956859852	-3.056691475
0.00189851	-0.00570327	0.001699687	-0.004758139	-3.972186577	-3.036747595
0.001870581	-0.00570211	0.001634997	-0.004773409	-3.987412779	-3.016726865
0.001850412	-0.005701262	0.001597604	-0.004786059	-4.002538073	-2.996629793
0.001820906	-0.005699387	0.001560852	-0.004796011	-4.017562077	-2.976456886
0.001775048	-0.005693005	0.001521966	-0.004803191	-4.032484409	-2.956208655
0.001749277	-0.005685016	0.001485071	-0.004807825	-4.047304693	-2.935885613
0.001740438	-0.005669619	0.001450665	-0.004809307	-4.062022554	-2.915488274
0.001758698	-0.005649848	0.001426566	-0.004807749	-4.076637618	-2.895017153
0.001783805	-0.005623605	0.001407976	-0.004802583	-4.091149517	-2.87447277
0.001752473	-0.005583393	0.001340051	-0.004791947	-4.105557882	-2.853855644
0.001710516	-0.005588526	0.001286202	-0.004783742	-4.11986235	-2.833166297
0.001697361	-0.005602897	0.001261463	-0.004779335	-4.134062558	-2.812405252
0.001690928	-0.005608208	0.00125798	-0.004776714	-4.148158147	-2.791573035
0.001673333	-0.005619856	0.001250231	-0.004776752	-4.16214876	-2.770670173
0.001653205	-0.005626194	0.001242873	-0.00477774	-4.176034043	-2.749697195
0.001615897	-0.005633826	0.001228087	-0.004779791	-4.189813645	-2.728654631
0.001591495	-0.005650428	0.001216038	-0.004783894	-4.203487217	-2.707543015
0.001590375	-0.005666986	0.001206298	-0.004789706	-4.217054413	-2.68636288
0.001590333	-0.005684481	0.001199403	-0.004797113	-4.23051489	-2.665114763
0.00155427	-0.005694969	0.001144345	-0.004807597	-4.243868306	-2.6437992
0.001519825	-0.005690595	0.001101372	-0.004815271	-4.257114325	-2.622416733
0.001487538	-0.005693898	0.001078055	-0.004819525	-4.270252611	-2.600967901
0.001484343	-0.005688765	0.001088505	-0.00482207	-4.283282831	-2.579453248
0.001483347	-0.005682115	0.001091917	-0.004823134	-4.296204655	-2.557873317
0.001484052	-0.005680553	0.001089891	-0.004823742	-4.309017758	-2.536228656
0.001472764	-0.005673189	0.001088541	-0.004823134	-4.321721813	-2.514519812
0.001453218	-0.005670601	0.00108264	-0.00482226	-4.334316501	-2.492747333
0.001435124	-0.005678411	0.001078375	-0.004822678	-4.346801501	-2.470911772
0.001402049	-0.005691666	0.001066574	-0.004825185	-4.359176499	-2.449013681
0.001365404	-0.00571291	0.001052321	-0.004830389	-4.371441181	-2.427053614
0.001275848	-0.005803911	0.000982477	-0.004850142	-4.383595237	-2.405032127
0.001294025	-0.005833099	0.000943911	-0.004870807	-4.395638358	-2.382949776
0.001275599	-0.005837116	0.000926459	-0.004887711	-4.407570241	-2.360807121
0.001265099	-0.005842338	0.000927099	-0.004901728	-4.419390584	-2.338604723
0.001258044	-0.005847024	0.000923367	-0.004914036	-4.431099086	-2.316343143
0.001253189	-0.005846756	0.000918497	-0.004924103	-4.442695452	-2.294022944
0.001248956	-0.005848363	0.000915049	-0.004932498	-4.454179389	-2.271644691
0.001246217	-0.005845596	0.000909291	-0.004939069	-4.465550606	-2.249208951
0.001238249	-0.005839838	0.000908971	-0.004943362	-4.476808815	-2.226716291
0.001221276	-0.005831984	0.000903142	-0.004945831	-4.487953731	-2.204167281
0.001203348	-0.005819889	0.000894434	-0.004946135	-4.498985072	-2.18156249
0.001190483	-0.005813417	0.000842504	-0.004948946	-4.509902559	-2.158902493
0.001176124	-0.005815604	0.000822172	-0.004949136	-4.520705915	-2.136187861
0.001143837	-0.005818773	0.000810443	-0.004948566	-4.531394868	-2.113419169
0.00110408	-0.005824753	0.000806675	-0.004948794	-4.541969147	-2.090596994
0.001069719	-0.005821986	0.000795159	-0.004948642	-4.552428483	-2.067721914
0.00102299	-0.005827431	0.000779235	-0.004949288	-4.562772614	-2.044794506
0.000982445	-0.005837607	0.000759259	-0.004951377	-4.573001276	-2.021815352
0.000945883	-0.005842025	0.000738217	-0.004953732	-4.58311421	-1.998785033
0.000912642	-0.005839972	0.00071721	-0.004955328	-4.593111162	-1.975704132
0.000880397	-0.005842561	0.000692294	-0.004956733	-4.602991878	-1.952573232
0.00084425	-0.005839348	0.000668231	-0.004957455	-4.612756107	-1.92939292
0.00080881	-0.005851666	0.000594974	-0.004958291	-4.622403604	-1.906163781
0.000760338	-0.005870276	0.000540485	-0.004962697	-4.631934123	-1.882886404
0.000714066	-0.00587648	0.000487986	-0.004967407	-4.641347423	-1.859561378
0.000698462	-0.005883799	0.000480806	-0.004973333	-4.650643267	-1.836189293
0.00067933	-0.005886566	0.000466233	-0.004978575	-4.659821419	-1.81277074
0.000635092	-0.00587764	0.000446613	-0.004981462	-4.668881646	-1.789306313
0.000601477	-0.00587465	0.000423935	-0.004983362	-4.67782372	-1.765796604
0.000568401	-0.005868134	0.000403107	-0.004983932	-4.686647414	-1.74224221
0.000548191	-0.005860056	0.000382384	-0.004983172	-4.695352505	-1.718643725
0.000538937	-0.005856932	0.00036479	-0.00498207	-4.703938772	-1.695001747
0.000498972	-0.005825111	0.000298429	-0.0049766	-4.712405999	-1.671316875
0.000490008	-0.005814935	0.000243335	-0.004970256	-4.72075397	-1.647589708
0.000464237	-0.005813194	0.000209995	-0.004964824	-4.728982476	-1.623820846
0.000449297	-0.005815783	0.000208609	-0.004960608	-4.737091307	-1.60001089
0.000439545	-0.005825869	0.000209533	-0.004958784	-4.745080258	-1.576160444
0.000439296	-0.005843007	0.000202602	-0.00496	-4.752949127	-1.552270112
0.000444774	-0.005860234	0.000208858	-0.004963495	-4.760697715	-1.528340496
0.000437719	-0.005872061	0.000208253	-0.004968053	-4.768325827	-1.504372204
0.00041369	-0.005868982	0.000202708	-0.00497132	-4.775833268	-1.480365841
0.000339323	-0.005868937	0.000150921	-0.004973409	-4.783219848	-1.456322015
0.000337787	-0.005885986	0.000114452	-0.004978006	-4.790485382	-1.432241336
0.000329529	-0.00587465	0.000106384	-0.004980399	-4.797629685	-1.408124411
0.000285332	-0.005859967	8.47E-05	-0.004979905	-4.804652576	-1.383971851
0.000250264	-0.005852781	7.90E-05	-0.004978613	-4.811553878	-1.359784268
0.000214326	-0.005844971	7.06E-05	-0.004976562	-4.818333415	-1.335562274
0.000179341	-0.005842427	5.67E-05	-0.004974549	-4.824991017	-1.311306481
0.000159172	-0.005841177	4.30E-05	-0.004972726	-4.831526515	-1.287017504
0.000146432	-0.005837339	2.90E-05	-0.004970674	-4.837939743	-1.262695957
0.000141867	-0.005835242	1.81E-05	-0.004968661	-4.844230539	-1.238342455
0.000112485	-0.005828145	-2.58E-05	-0.004967445	-4.850398744	-1.213957616
7.06E-05	-0.005823147	-5.26E-05	-0.004964824	-4.856444203	-1.189542056
6.17E-05	-0.005826405	-5.15E-05	-0.004962279	-4.86236676	-1.165096392
5.40E-05	-0.005826449	-5.54E-05	-0.004960228	-4.868166268	-1.140621244
4.03E-05	-0.005834394	-7.34E-05	-0.004959886	-4.87384258	-1.116117231
4.33E-05	-0.00583841	-7.51E-05	-0.004960114	-4.87939555	-1.091584973
4.50E-05	-0.005834126	-7.37E-05	-0.004959658	-4.88482504	-1.067025091
4.85E-05	-0.00582877	-7.37E-05	-0.004958481	-4.890130912	-1.042438207
4.40E-05	-0.005821853	-7.36E-05	-0.004956467	-4.89531303	-1.017824942
3.12E-05	-0.005813819	-7.59E-05	-0.004953466	-4.900371266	-0.993185919
4.75E-06	-0.005814489	-8.04E-05	-0.004951111	-4.905305489	-0.968521763
-4.33E-05	-0.005815783	-0.000108872	-0.00494849	-4.910115575	-0.943833097
-3.41E-05	-0.005809445	-0.00012508	-0.004945641	-4.914801404	-0.919120546
-3.11E-05	-0.005810159	-0.000123161	-0.004944008	-4.919362855	-0.894384735
-2.87E-05	-0.005815381	-0.00012085	-0.004943476	-4.923799814	-0.86962629
-2.85E-05	-0.005833546	-0.000129878	-0.004945413	-4.928112168	-0.844845839
-2.77E-05	-0.005853228	-0.000127959	-0.004950503	-4.932299809	-0.820044007
-3.84E-05	-0.005860859	-0.000127959	-0.004955859	-4.936362629	-0.795221423
-4.65E-05	-0.005864251	-0.000129381	-0.00496076	-4.940300527	-0.770378715
-5.28E-05	-0.005870142	-0.000130412	-0.004965622	-4.944113403	-0.745516511
-6.30E-05	-0.005875007	-0.000133006	-0.004970408	-4.94780116	-0.720635442
-7.63E-05	-0.005876212	-0.000136347	-0.004974473	-4.951363705	-0.695736135
-0.00015357	-0.005846667	-0.000159451	-0.004974207	-4.954800948	-0.670819222
-0.000185151	-0.005832296	-0.000178645	-0.00497132	-4.958112802	-0.645885333
-0.000199718	-0.005831671	-0.000190126	-0.004968433	-4.961299182	-0.620935099
-0.00021333	-0.005831537	-0.000202211	-0.004966154	-4.964360009	-0.595969152
-0.000246986	-0.005837607	-0.00022176	-0.00496566	-4.967295205	-0.570988122
-0.000272052	-0.005832698	-0.00023811	-0.004964065	-4.970104695	-0.545992644
-0.00028915	-0.005831537	-0.000253857	-0.004962583	-4.972788409	-0.520983348
-0.000300479	-0.005835866	-0.000268927	-0.004962051	-4.975346279	-0.495960868
-0.000298902	-0.00584024	-0.000281083	-0.004962013	-4.977778239	-0.470925837
-0.0003077	-0.005838633	-0.000292955	-0.004961747	-4.980084229	-0.445878889
-0.000334716	-0.005832341	-0.000306746	-0.004960608	-4.982264189	-0.420820657
-0.000619446	-0.005801858	-0.000376626	-0.004953732	-4.984318066	-0.395751776
-0.000799306	-0.005813641	-0.000469681	-0.00494963	-4.986245806	-0.37067288
-0.000824704	-0.00584747	-0.000539028	-0.004952896	-4.988047361	-0.345584604
-0.000832755	-0.005862555	-0.00059174	-0.004957949	-4.989722686	-0.320487582
-0.000852509	-0.005873088	-0.000635956	-0.004963685	-4.991271738	-0.29538245
-0.00086749	-0.005877506	-0.000676015	-0.004968965	-4.992694477	-0.270269844
-0.000889319	-0.00587532	-0.00071163	-0.004972953	-4.993990869	-0.245150397
-0.000919987	-0.005870901	-0.000747778	-0.004975461	-4.995160879	-0.220024748
-0.00095381	-0.005870678	-0.00078119	-0.004977512	-4.996204479	-0.19489353
-0.001033655	-0.005882148	-0.000848653	-0.004978765	-4.997121642	-0.16975738
-0.0011013	-0.005893707	-0.000912846	-0.004985565	-4.997912345	-0.144616935
-0.001116489	-0.005897233	-0.000940997	-0.004990275	-4.998576567	-0.11947283
-0.001144377	-0.0059	-0.000965913	-0.004994416	-4.999114293	-0.094325701
-0.001213183	-0.005898349	-0.001020367	-0.004998405	-4.999525507	-0.069176186
-0.001232024	-0.005890092	-0.001054027	-0.00499981	-4.999810201	-0.044024921
-0.001247504	-0.005884781	-0.001078766	-0.005	-4.999968367	-0.018872541
-0.001265058	-0.005880407	-0.001107806	-0.004999658	-5	0.006280316
-0.001288132	-0.005869696	-0.001133824	-0.004997531	-4.9999051	0.031433014
-0.001308923	-0.00586077	-0.001158456	-0.004994416	-4.99968367	0.056584916
-0.001326561	-0.00585479	-0.001181027	-0.004990997	-4.999335714	0.081735386
-0.001345443	-0.005824798	-0.001235907	-0.004983438	-4.998861243	0.106883787
-0.00135366	-0.005807437	-0.001274437	-0.004974359	-4.998260267	0.132029483
-0.001357727	-0.005802929	-0.001275894	-0.004966496	-4.997532802	0.157171838
-0.001361794	-0.005789049	-0.001278027	-0.004957987	-4.996678867	0.182310215
-0.001357312	-0.005780391	-0.001302161	-0.004949098	-4.995698482	0.207443978
-0.00135893	-0.005780971	-0.001305396	-0.004942336	-4.994591673	0.232572492
-0.0013664	-0.005778472	-0.001308381	-0.004936448	-4.993358469	0.257695119
-0.001367479	-0.005768921	-0.00131055	-0.00493018	-4.991998899	0.282811225
-0.001362997	-0.00575455	-0.001312576	-0.004922887	-4.990512998	0.307920174
-0.00136557	-0.005742411	-0.001314282	-0.004915062	-4.988900805	0.33302133
-0.001412092	-0.005689792	-0.001355548	-0.004899183	-4.98716236	0.358114058
-0.001440768	-0.005640029	-0.001374813	-0.004878822	-4.985297706	0.383197724
-0.001465087	-0.005619365	-0.00137293	-0.004859943	-4.983306891	0.408271691
-0.001525925	-0.005591025	-0.001382917	-0.004840304	-4.981189966	0.433335327
-0.00165416	-0.005564783	-0.001428876	-0.004819753	-4.978946984	0.458387996
-0.001730976	-0.005558088	-0.001462465	-0.004802165	-4.976578001	0.483429065
-0.001805675	-0.005553804	-0.001499396	-0.004787274	-4.974083079	0.5084579
-0.001877968	-0.005547377	-0.001542937	-0.004773827	-4.971462279	0.533473867
-0.00190818	-0.005542958	-0.001583849	-0.004762165	-4.968715668	0.558476333
-0.001930341	-0.005540325	-0.00162277	-0.004752099	-4.965843316	0.583464666
-0.001954576	-0.005536219	-0.001657745	-0.004743286	-4.962845295	0.608438233
-0.001991096	-0.005535104	-0.00172766	-0.004733029	-4.959721681	0.633396403
-0.00197238	-0.005541173	-0.001778489	-0.004726192	-4.956472554	0.658338543
-0.001967524	-0.005545726	-0.001783927	-0.004723495	-4.953097995	0.683264023
-0.0019674	-0.005549653	-0.001794768	-0.004721975	-4.94959809	0.708172212
-0.001970388	-0.005536799	-0.001823274	-0.004718746	-4.945972927	0.733062479
-0.001977982	-0.005521491	-0.001829992	-0.004713808	-4.942222599	0.757934194
-0.001990972	-0.005505514	-0.001835928	-0.004707312	-4.9383472	0.782786729
-0.002017075	-0.005495293	-0.001844103	-0.004700475	-4.934346828	0.807619453
-0.002043303	-0.005489581	-0.001854447	-0.004693979	-4.930221584	0.832431739
-0.00206563	-0.005484225	-0.001864754	-0.004687901	-4.925971574	0.857222959
-0.002050275	-0.005459098	-0.001901009	-0.004678708	-4.921596903	0.881992486
-0.00201998	-0.005447227	-0.001909505	-0.004669174	-4.917097684	0.906739692
-0.002033509	-0.00543232	-0.001896922	-0.004659373	-4.912474029	0.931463951
-0.002069572	-0.005420806	-0.001894754	-0.004649649	-4.907726057	0.956164638
-0.002131614	-0.005396348	-0.001917964	-0.004637493	-4.902853887	0.980841127
-0.002153485	-0.005390368	-0.001925855	-0.004627009	-4.897857642	1.005492795
-0.002171288	-0.005387199	-0.00193403	-0.004618044	-4.892737448	1.030119016
-0.002180709	-0.005383048	-0.001943982	-0.004610218	-4.887493437	1.054719169
-0.002181207	-0.005379121	-0.00195333	-0.004603267	-4.882125739	1.07929263
-0.002178011	-0.005381308	-0.001959551	-0.004597835	-4.876634491	1.103838778
-0.002172284	-0.005374256	-0.001964527	-0.004592365	-4.871019833	1.128356991
-0.002153734	-0.005340962	-0.001990936	-0.004583742	-4.865281905	1.152846648
-0.002186768	-0.005325966	-0.002013613	-0.004573675	-4.859420853	1.177307131
-0.002207393	-0.005313693	-0.002013151	-0.004562925	-4.853436826	1.201737821
-0.002230384	-0.005289637	-0.002029324	-0.004550427	-4.847329975	1.226138098
-0.002229305	-0.005275133	-0.00202975	-0.004537968	-4.841100455	1.250507345
-0.002228475	-0.005259021	-0.002029502	-0.004525394	-4.834748423	1.274844946
-0.002227894	-0.005239071	-0.002029964	-0.004512137	-4.828274039	1.299150285
-0.002233662	-0.005210865	-0.002031563	-0.004497094	-4.821677469	1.323422747
-0.002242211	-0.00518074	-0.002035082	-0.004480228	-4.814958878	1.347661717
-0.00225906	-0.005139903	-0.002039952	-0.004460247	-4.808118437	1.371866583
-0.002310935	-0.004984501	-0.002077273	-0.004419867	-4.801156318	1.39603673
-0.002315375	-0.004901221	-0.002099559	-0.004372574	-4.794072699	1.420171549
-0.002316828	-0.004858733	-0.002097782	-0.004328129	-4.786867758	1.444270428
-0.002315417	-0.004831151	-0.002100448	-0.004287635	-4.779541677	1.468332756
-0.002331062	-0.004800401	-0.002115412	-0.004249079	-4.772094643	1.492357927
-0.002360942	-0.004787771	-0.002122308	-0.004216144	-4.764526843	1.51634533
-0.002396258	-0.004778175	-0.002133682	-0.004187047	-4.756838469	1.54029436
-0.002431077	-0.004767375	-0.002148646	-0.004161595	-4.749029715	1.564204409
-0.002469754	-0.004760904	-0.002165387	-0.004140057	-4.74110078	1.588074874
-0.002497725	-0.004757512	-0.002184936	-0.004121671	-4.733051864	1.61190515
-0.002581762	-0.004780675	-0.002241558	-0.004103172	-4.72488317	1.635694634
-0.002636915	-0.004803213	-0.002288939	-0.004094359	-4.716594905	1.659442724
-0.002650818	-0.0048	-0.002304116	-0.004090978	-4.708187279	1.683148819
-0.002657956	-0.004794555	-0.002321781	-0.004087483	-4.699660505	1.706812319
-0.002688458	-0.004786923	-0.002356899	-0.004082621	-4.691014799	1.730432624
-0.002700784	-0.004783531	-0.002373036	-0.004078898	-4.682250378	1.754009139
-0.002710038	-0.004781701	-0.00238633	-0.004075632	-4.673367466	1.777541265
-0.002706303	-0.004778756	-0.002398557	-0.004072441	-4.664366287	1.801028407
-0.002698916	-0.004782192	-0.002408154	-0.004070313	-4.655247069	1.824469972
-0.002698501	-0.004786387	-0.002414587	-0.00406925	-4.646010042	1.847865364
-0.002709333	-0.004784602	-0.002422265	-0.00406811	-4.63665544	1.871213994
-0.002725351	-0.004768089	-0.002459337	-0.004062602	-4.627183501	1.894515269
-0.002741536	-0.004760368	-0.002482974	-0.004057626	-4.617594463	1.9177686
-0.0027422	-0.004749925	-0.002477252	-0.004053409	-4.607888569	1.940973399
-0.002739295	-0.004730377	-0.002480166	-0.004046952	-4.598066065	1.964129078
-0.002753239	-0.004705919	-0.002490901	-0.004037759	-4.5881272	1.987235052
-0.002776064	-0.004690566	-0.002494526	-0.004028034	-4.578072225	2.010290735
-0.002806234	-0.004670349	-0.002501457	-0.004016904	-4.567901394	2.033295544
-0.002827856	-0.004653211	-0.002513116	-0.004005052	-4.557614966	2.056248898
-0.002847153	-0.004629289	-0.002521966	-0.003991947	-4.547213199	2.079150214
-0.002868318	-0.004602645	-0.002536006	-0.003977018	-4.536696358	2.101998914
-0.003001989	-0.004539761	-0.002590638	-0.003953238	-4.526064709	2.12479442
-0.003085569	-0.004519186	-0.002648823	-0.003930066	-4.51531852	2.147536153
-0.003111175	-0.004510171	-0.002670968	-0.003911985	-4.504458064	2.17022354
-0.003120761	-0.004497407	-0.002696595	-0.003895157	-4.493483615	2.192856006
-0.00311686	-0.004491159	-0.002717815	-0.003880342	-4.482395452	2.215432977
-0.003117939	-0.004476922	-0.002750764	-0.003864615	-4.471193854	2.237953883
-0.003121508	-0.004470138	-0.002763027	-0.003851966	-4.459879106	2.260418155
-0.003126986	-0.004468665	-0.002773015	-0.003841443	-4.448451493	2.282825222
-0.003140349	-0.004469781	-0.00278318	-0.00383301	-4.436911305	2.305174518
-0.003154791	-0.004465987	-0.002793737	-0.003825527	-4.425258833	2.327465479
-0.003155911	-0.004461881	-0.002802232	-0.003818765	-4.413494374	2.349697538
-0.003134	-0.004438406	-0.002831663	-0.00380642	-4.401618224	2.371870135
-0.003131012	-0.004418902	-0.002850288	-0.003796657	-4.389630683	2.393982708
-0.00313732	-0.004414975	-0.002839554	-0.003788072	-4.377532057	2.416034696
-0.00315919	-0.004409798	-0.002834329	-0.003780399	-4.365322649	2.438025543
-0.003187451	-0.004405424	-0.002840087	-0.003773447	-4.35300277	2.459954692
-0.003242106	-0.004402255	-0.002866105	-0.003767293	-4.340572732	2.481821587
-0.003249078	-0.004400292	-0.002872823	-0.003761861	-4.328032848	2.503625676
-0.003250946	-0.004394177	-0.002877977	-0.003756467	-4.315383436	2.525366406
-0.003249742	-0.004384626	-0.002884659	-0.003750541	-4.302624817	2.547043227
-0.003249327	-0.00437329	-0.002890844	-0.003744008	-4.289757313	2.568655591
-0.00325161	-0.004368738	-0.002896957	-0.00373793	-4.27678125	2.590202951
-0.003307884	-0.004345173	-0.002940961	-0.003728243	-4.263696955	2.611684762
-0.003328094	-0.004314959	-0.002977536	-0.00371548	-4.250504761	2.633100479
-0.003313154	-0.004312415	-0.002980628	-0.003705489	-4.237205002	2.654449562
-0.003309129	-0.004310094	-0.002979846	-0.003697398	-4.223798013	2.675731469
-0.003347723	-0.004293893	-0.003002275	-0.003688927	-4.210284134	2.696945662
-0.00339412	-0.004283048	-0.00301308	-0.003679734	-4.196663706	2.718091605
-0.003438276	-0.004269525	-0.003026552	-0.003670199	-4.182937076	2.739168761
-0.003476705	-0.0042635	-0.003045852	-0.003661538	-4.16910459	2.760176598
-0.003495545	-0.004263411	-0.003063304	-0.003654435	-4.155166598	2.781114585
-0.00350177	-0.004248103	-0.003118255	-0.003648357	-4.141123452	2.801982191
-0.0035048	-0.004227707	-0.003143492	-0.003636619	-4.126975509	2.822778887
-0.003504551	-0.00421887	-0.003137556	-0.003626705	-4.112723126	2.843504149
-0.003503638	-0.00421106	-0.003134784	-0.003617474	-4.098366664	2.864157451
-0.003501978	-0.004207534	-0.003137094	-0.003609307	-4.083906486	2.884738271
-0.003505671	-0.004199456	-0.003151774	-0.003600836	-4.069342959	2.905246087
-0.003519325	-0.004194368	-0.003150103	-0.003593694	-4.05467645	2.925680381
-0.003539245	-0.004191422	-0.003151454	-0.003587426	-4.039907331	2.946040637
-0.003567672	-0.004187673	-0.003157425	-0.003581728	-4.025035975	2.966326337
-0.003596099	-0.00418388	-0.003167591	-0.003576448	-4.01006276	2.98653697
-0.003626975	-0.004178435	-0.003179889	-0.00357132	-3.994988064	3.006672023
-0.00371371	-0.004167188	-0.003230362	-0.003563837	-3.979812267	3.026730988
-0.003794842	-0.004155629	-0.003286593	-0.003555404	-3.964535756	3.046713356
-0.003815924	-0.004147551	-0.003311616	-0.003548756	-3.949158915	3.066618622
-0.003862777	-0.004132064	-0.003342077	-0.003541652	-3.933682135	3.086446282
-0.003881908	-0.004128538	-0.003361022	-0.003535119	-3.918105806	3.106195834
-0.003895894	-0.004122826	-0.003376129	-0.003528965	-3.902430324	3.125866779
-0.003902741	-0.004115774	-0.003390417	-0.003522925	-3.886656084	3.145458619
-0.00390548	-0.00411149	-0.003402076	-0.003517341	-3.870783486	3.164970857
-0.003899961	-0.00411207	-0.003411033	-0.003512896	-3.854812932	3.184403001
-0.003901206	-0.004127066	-0.003433461	-0.003512555	-3.838744826	3.203754558
-0.00393565	-0.004134519	-0.003448248	-0.003512631	-3.822579574	3.223025038
-0.003971714	-0.004121576	-0.003455108	-0.003510313	-3.806317585	3.242213955
-0.004020393	-0.004107339	-0.003469183	-0.003506325	-3.789959271	3.261320822
-0.004049443	-0.004103322	-0.003486422	-0.00350245	-3.773505047	3.280345156
-0.00405214	-0.004098368	-0.003507855	-0.003498765	-3.756955327	3.299286475
-0.004045251	-0.004090692	-0.003517132	-0.003494283	-3.740310532	3.3181443
-0.004047658	-0.004080516	-0.003525094	-0.003488927	-3.723571083	3.336918154
-0.004057079	-0.004056282	-0.003533269	-0.003480874	-3.706737402	3.355607562
-0.004067578	-0.004029638	-0.003542333	-0.003470275	-3.689809917	3.37421205
-0.004098495	-0.003884277	-0.003570555	-0.003437759	-3.672789055	3.392731148
-0.004104845	-0.003782476	-0.003590638	-0.003394796	-3.655675247	3.411164388
-0.004111734	-0.003743112	-0.003593694	-0.003355366	-3.638468926	3.429511303
-0.004124516	-0.003705846	-0.003600768	-0.003318177	-3.621170528	3.447771428
-0.00413597	-0.00367697	-0.003609405	-0.003283571	-3.603780491	3.465944301
-0.004143647	-0.00360092	-0.003624511	-0.00324471	-3.586299254	3.484029463
-0.00414788	-0.003563654	-0.003629878	-0.003205888	-3.56872726	3.502026456
-0.004157384	-0.003531252	-0.003634428	-0.003169269	-3.551064953	3.519934824
-0.004176349	-0.003507465	-0.003643563	-0.003135954	-3.533312781	3.537754114
-0.00420764	-0.00348573	-0.003652307	-0.003105033	-3.515471193	3.555483876
-0.004239387	-0.003463816	-0.003665849	-0.003076581	-3.497540641	3.57312366
-0.004261133	-0.003419275	-0.003692472	-0.003050142	-3.479521577	3.59067302
-0.004278106	-0.003397005	-0.003713976	-0.003016106	-3.461414459	3.608131512
-0.004288108	-0.003392676	-0.003722116	-0.002991149	-3.443219744	3.625498695
-0.004307447	-0.003387945	-0.003732281	-0.002970218	-3.424937892	3.642774128
-0.004325499	-0.003385624	-0.003746606	-0.002952365	-3.406569367	3.659957375
-0.004349611	-0.003360944	-0.003770953	-0.002932232	-3.388114634	3.677048
-0.004343718	-0.003352553	-0.003782541	-0.002916049	-3.369574158	3.694045572
-0.004336248	-0.003348715	-0.003789898	-0.002902792	-3.350948411	3.71094966
-0.004331641	-0.003344654	-0.003796438	-0.002891358	-3.332237862	3.727759836
-0.004332388	-0.003339253	-0.003801237	-0.002881178	-3.313442985	3.744475674
-0.004342763	-0.003328185	-0.003806249	-0.002871187	-3.294564257	3.761096753
-0.004397667	-0.003257893	-0.003840264	-0.002851814	-3.275602154	3.777622651
-0.004418791	-0.003256821	-0.00386742	-0.002835214	-3.256557157	3.79405295
-0.004418459	-0.003257491	-0.003877266	-0.002822108	-3.237429747	3.810387234
-0.004417006	-0.003252403	-0.003881496	-0.002811016	-3.218220409	3.82662509
-0.004411445	-0.003245932	-0.003894434	-0.002801633	-3.198929629	3.842766106
-0.004408997	-0.00324669	-0.003895038	-0.002793428	-3.179557895	3.858809875
-0.004413686	-0.003248208	-0.003896495	-0.002787047	-3.160105697	3.874755991
-0.004430701	-0.003253787	-0.003898948	-0.00278264	-3.140573527	3.890604049
-0.004454895	-0.003258026	-0.003904955	-0.002779677	-3.12096188	3.90635365
-0.004490834	-0.003265569	-0.003915938	-0.002778462	-3.101271252	3.922004393
-0.004516481	-0.003264676	-0.003950913	-0.002776068	-3.081502142	3.937555884
-0.004506936	-0.003232453	-0.003974266	-0.002769345	-3.061655049	3.953007728
-0.004514406	-0.003210406	-0.003973377	-0.002761102	-3.041730476	3.968359535
-0.0045386	-0.003170774	-0.003978389	-0.002748376	-3.021728927	3.983610916
-0.004584997	-0.003116504	-0.0040075	-0.002728889	-3.001650908	3.998761485
-0.004599564	-0.003101642	-0.004018234	-0.002711263	-2.981496928	4.013810858
-0.004608237	-0.003091422	-0.004030568	-0.002695347	-2.961267496	4.028758656
-0.004619027	-0.003085888	-0.004040236	-0.002681557	-2.940963125	4.043604499
-0.004639569	-0.003074775	-0.004052285	-0.002668604	-2.920584327	4.058348012
-0.004670528	-0.00306152	-0.004065686	-0.00265603	-2.90013162	4.072988822
-0.004691361	-0.003049827	-0.00408129	-0.002643913	-2.87960552	4.087526558
-0.004658452	-0.002982881	-0.004115092	-0.002622906	-2.859006548	4.101960853
-0.004679575	-0.002887283	-0.004144771	-0.002589934	-2.838335223	4.11629134
-0.00469215	-0.002869342	-0.004146549	-0.002561481	-2.81759207	4.130517658
-0.004697046	-0.002830558	-0.004156963	-0.002532574	-2.796777613	4.144639447
-0.004680696	-0.002814402	-0.00415252	-0.002506249	-2.775892379	4.158656348
-0.004672603	-0.002786464	-0.004146655	-0.002480646	-2.754936897	4.172568008
-0.004677583	-0.002766737	-0.004141537	-0.002456828	-2.733911696	4.186374074
-0.004680073	-0.002757053	-0.004137698	-0.002435935	-2.71281731	4.200074197
-0.004680488	-0.00275067	-0.004134286	-0.002417892	-2.691654271	4.21366803
-0.004695967	-0.002742503	-0.0041463	-0.002399962	-2.670423116	4.227155229
-0.004678538	-0.002763078	-0.004148468	-0.002388566	-2.649124381	4.240535453
-0.004676463	-0.002756071	-0.004137094	-0.002379259	-2.627758606	4.253808363
-0.004665424	-0.002758436	-0.00412835	-0.002371966	-2.606326331	4.266973624
-0.004656418	-0.002763078	-0.004125507	-0.002366306	-2.584828099	4.280030901
-0.004672479	-0.002756963	-0.004119677	-0.00236114	-2.563264454	4.292979866
-0.004699412	-0.002742191	-0.004117829	-0.002354682	-2.541635941	4.305820189
-0.004734521	-0.002724919	-0.004122201	-0.002346743	-2.519943109	4.318551547
-0.004754441	-0.002723223	-0.00412899	-0.002339943	-2.498186504	4.331173617
-0.004769339	-0.002722955	-0.004136525	-0.002334359	-2.47636668	4.343686079
-0.004781	-0.002723937	-0.00414438	-0.002329915	-2.454484187	4.356088616
-0.004795857	-0.002739825	-0.004162544	-0.002326876	-2.432539579	4.368380916
-0.004812499	-0.002744868	-0.00417669	-0.00232585	-2.410533412	4.380562667
-0.004832751	-0.002744735	-0.004183408	-0.002326116	-2.388466242	4.39263356
-0.004878525	-0.00274103	-0.004199652	-0.002325432	-2.366338628	4.404593291
-0.004883961	-0.002737906	-0.004211985	-0.002324558	-2.344151131	4.416441556
-0.004879687	-0.002735094	-0.004220267	-0.002323571	-2.321904311	4.428178055
-0.004867942	-0.002732283	-0.00422599	-0.002322241	-2.299598731	4.439802493
-0.004855078	-0.002728266	-0.004228656	-0.00232057	-2.277234956	4.451314573
-0.004855493	-0.002721705	-0.004230788	-0.002318215	-2.254813553	4.462714006
-0.00486732	-0.002714208	-0.004234378	-0.002315176	-2.232335087	4.474000502
-0.004884376	-0.002702157	-0.004239923	-0.002310845	-2.209800129	4.485173777
-0.004933222	-0.002629678	-0.004257553	-0.002295461	-2.187209248	4.496233547
-0.004932848	-0.002627134	-0.004268394	-0.002282013	-2.164563016	4.507179532
-0.004977294	-0.002604507	-0.004281226	-0.00226754	-2.141862007	4.518011455
-0.004972107	-0.002590448	-0.004288619	-0.002254435	-2.119106794	4.528729043
-0.004958661	-0.00256184	-0.004292351	-0.002239392	-2.096297954	4.539332024
-0.004951897	-0.002508239	-0.004294448	-0.002219069	-2.073436064	4.549820129
-0.004945755	-0.002455397	-0.004295585	-0.002194492	-2.050521702	4.560193094
-0.004936251	-0.002410856	-0.00429555	-0.002167711	-2.027555448	4.570450656
-0.004938285	-0.002364039	-0.004296154	-0.002138765	-2.004537884	4.580592554
-0.004947581	-0.002316419	-0.004298713	-0.002107844	-1.981469592	4.590618534
-0.004965923	-0.002210422	-0.00431055	-0.002064843	-1.958351155	4.60052834
-0.004980739	-0.00216173	-0.004326402	-0.002020551	-1.93518316	4.610321722
-0.005031576	-0.002128615	-0.004344601	-0.001978082	-1.911966191	4.619998432
-0.005045229	-0.002118261	-0.004355691	-0.00194397	-1.888700837	4.629558226
-0.005053363	-0.002104916	-0.00436607	-0.001914454	-1.865387686	4.639000861
-0.005057015	-0.002084788	-0.004375595	-0.001887369	-1.842027329	4.648326098
-0.005054069	-0.002071756	-0.004382846	-0.001863362	-1.818620356	4.657533702
-0.005046018	-0.002053859	-0.004387645	-0.001841026	-1.79516736	4.666623439
-0.005035062	-0.002037346	-0.0043896	-0.001820285	-1.771668935	4.67559508
-0.005016387	-0.002019539	-0.004388569	-0.001801064	-1.748125674	4.684448397
-0.005045395	-0.001969999	-0.004399943	-0.001778462	-1.724538175	4.693183166
-0.005071167	-0.001920593	-0.004409327	-0.001751073	-1.700907033	4.701799167
-0.005043694	-0.001903366	-0.00440954	-0.00172547	-1.677232847	4.710296181
-0.00501149	-0.001920326	-0.004401329	-0.001707426	-1.653516216	4.718673993
-0.005005265	-0.001926395	-0.004394434	-0.001693827	-1.62975774	4.726932391
-0.005016802	-0.00191738	-0.004390097	-0.00168133	-1.60595802	4.735071166
-0.00502863	-0.001899974	-0.004387894	-0.001668528	-1.582117659	4.743090113
-0.005029999	-0.001878329	-0.004385761	-0.001654777	-1.55823726	4.750989027
-0.005009332	-0.001864806	-0.004380536	-0.001641481	-1.534317428	4.758767711
-0.00498713	-0.001865832	-0.004372325	-0.001630693	-1.510358767	4.766425965
-0.004977668	-0.001869626	-0.004363617	-0.001622374	-1.486361884	4.773963598
-0.004948909	-0.001890245	-0.004347693	-0.001619183	-1.462327386	4.781380417
-0.004910314	-0.001907606	-0.00432498	-0.001618993	-1.438255882	4.788676236
-0.004934757	-0.001901135	-0.004310443	-0.001616752	-1.41414798	4.795850869
-0.004978622	-0.001869626	-0.004305858	-0.001609155	-1.390004291	4.802904135
-0.004977419	-0.001875963	-0.004308488	-0.001605204	-1.365825425	4.809835856
-0.004974306	-0.001889129	-0.004310159	-0.001604103	-1.341611996	4.816645856
-0.004971069	-0.001904482	-0.004310656	-0.00160547	-1.317364614	4.823333963
-0.004968621	-0.001924789	-0.004310478	-0.001609687	-1.293083895	4.829900008
-0.00500236	-0.001970936	-0.004311794	-0.001619487	-1.268770452	4.836343824
-0.00501784	-0.001939115	-0.004314637	-0.001623058	-1.2444249	4.842665248
-0.005017757	-0.001919299	-0.004318476	-0.001623172	-1.220047857	4.848864121
-0.005028464	-0.001913274	-0.0043253	-0.001622564	-1.195639938	4.854940285
-0.005042573	-0.001914925	-0.004332231	-0.001622222	-1.171201762	4.860893587
-0.005052865	-0.001910239	-0.004338772	-0.001621652	-1.146733946	4.866723876
-0.005052284	-0.001900421	-0.004343997	-0.001619639	-1.122237111	4.872431004
-0.005037386	-0.001899171	-0.004345205	-0.001617854	-1.097711876	4.878014828
-0.005016844	-0.001899662	-0.004343072	-0.001616448	-1.073158861	4.883475205
-0.00499074	-0.001904437	-0.004337279	-0.001615992	-1.048578688	4.888811998
-0.004971277	-0.001916577	-0.004329068	-0.001617398	-1.023971979	4.894025072
-0.004980656	-0.00191921	-0.004310763	-0.001621121	-0.999339357	4.899114294
-0.00502282	-0.001919969	-0.004303689	-0.001623438	-0.974681445	4.904079536
-0.005048134	-0.001922825	-0.004307848	-0.00162378	-0.949998867	4.908920672
-0.005050956	-0.001927333	-0.004315703	-0.001625033	-0.925292248	4.91363758
-0.005053778	-0.00193068	-0.004323274	-0.001626629	-0.900562213	4.91823014
-0.005056102	-0.001927199	-0.00433017	-0.001627426	-0.875809388	4.922698236
-0.00505494	-0.001925726	-0.004334506	-0.00162773	-0.851034399	4.927041755
-0.005053073	-0.001928493	-0.00433831	-0.001628452	-0.826237873	4.931260588
-0.005050375	-0.001936973	-0.004338878	-0.001630769	-0.801420438	4.935354626
-0.005043528	-0.001942194	-0.004342575	-0.001633238	-0.776582722	4.939323768
-0.005038548	-0.001945676	-0.004342824	-0.001635897	-0.751725353	4.943167911
-0.00504386	-0.001971874	-0.004331663	-0.001643191	-0.72684896	4.94688696
-0.005068179	-0.001979059	-0.004328286	-0.001650142	-0.701954173	4.950480819
-0.005106857	-0.001973614	-0.004337279	-0.001654435	-0.677041623	4.953949399
-0.00512188	-0.0019729	-0.004350572	-0.00165755	-0.652111938	4.95729261
-0.005127731	-0.001972454	-0.004362231	-0.001659905	-0.627165751	4.960510369
-0.005125697	-0.001977006	-0.004371472	-0.001662526	-0.602203693	4.963602594
-0.005115821	-0.001980309	-0.00437755	-0.001665185	-0.577226394	4.966569207
-0.005093992	-0.001979684	-0.00437979	-0.001667236	-0.552234488	4.969410133
-0.005080048	-0.00197714	-0.004379221	-0.001668566	-0.527228607	4.9721253
-0.005076645	-0.001972945	-0.00437915	-0.001669022	-0.502209384	4.974714639
-0.005070129	-0.001975444	-0.004365856	-0.001670199	-0.477177451	4.977178084
-0.005040042	-0.001990217	-0.004351567	-0.001673504	-0.452133442	4.979515574
-0.005051703	-0.001990841	-0.004349648	-0.001675859	-0.427077992	4.981727049
-0.005059588	-0.0019916	-0.00435434	-0.001677873	-0.402011734	4.983812453
-0.005070295	-0.001989859	-0.004359352	-0.001679202	-0.376935302	4.985771733
-0.005079757	-0.001986869	-0.004364577	-0.001679848	-0.351849331	4.987604841
-0.005093494	-0.001981826	-0.004371792	-0.001679582	-0.326754456	4.989311729
-0.00510557	-0.001974284	-0.004379434	-0.001678253	-0.301651312	4.990892354
-0.00511192	-0.001970311	-0.004387076	-0.001676581	-0.276540534	4.992346676
-0.005108558	-0.001974596	-0.004392657	-0.001675859	-0.251422758	4.993674659
-0.005116734	-0.001996063	-0.004391555	-0.001678974	-0.22629862	4.994876268
-0.005143003	-0.00200432	-0.004397668	-0.001682659	-0.201168754	4.995951474
-0.005157611	-0.00200847	-0.004409896	-0.001686002	-0.176033798	4.996900249
-0.005192554	-0.002007355	-0.004420736	-0.001688775	-0.150894386	4.99772257
-0.005206622	-0.002008604	-0.004434919	-0.00169113	-0.125751156	4.998418415
-0.005214756	-0.002005078	-0.004448816	-0.00169246	-0.100604744	4.998987766
-0.0052121	-0.002001642	-0.004459906	-0.001693067	-0.075455786	4.99943061
-0.005199982	-0.002000705	-0.004467086	-0.001693409	-0.050304918	4.999746935
-0.005181473	-0.001997581	-0.004471031	-0.001693219	-0.025152777	4.999936733
-0.005160972	-0.001992359	-0.004471458	-0.00169227	-8.88E-16	5
