# Supplementary material for: Enhanced location tracking in sensor fusion-assisted virtual reality micro-manipulation environments
Source: PLoS One. 2021 Dec 28;16(12):e0261933. doi: 10.1371/journal.pone.0261933 (PMC8714085; doi:10.1371/journal.pone.0261933)
Supplement: S1 File — (ZIP) [file pone.0261933.s001.zip › Printed circle/Participant15NoVRRaw.csv]

Kalman_Off_X_Axis	Kalman_Off_Y_Axis	Kalman_On_X_Axis	Kalman_On_Y_Axis	Reference_X	Reference_Y
-0.0031817	-0.004575685	-0.002820882	-0.003913983	0	5
-0.003181414	-0.0045672	-0.002819953	-0.003910593	0.024815082	4.999938421
-0.003183173	-0.004565148	-0.002812605	-0.003907438	0.049629554	4.999753686
-0.003185313	-0.004560814	-0.002799523	-0.003904165	0.074442802	4.9994458
-0.003194489	-0.004558852	-0.002790923	-0.003901243	0.099254217	4.999014769
-0.003208753	-0.004554336	-0.002785754	-0.003898204	0.124063188	4.998460605
-0.003242415	-0.004547266	-0.002812928	-0.003893451	0.148869102	4.997783321
-0.003252922	-0.004556161	-0.002828594	-0.003891348	0.173671349	4.996982935
-0.003260957	-0.0045568	-0.002826656	-0.003890296	0.198469319	4.996059464
-0.003269183	-0.004557621	-0.002823103	-0.003889672	0.2232624	4.995012934
-0.003282448	-0.004558852	-0.002830572	-0.003888815	0.248049982	4.993843368
-0.00329305	-0.004556708	-0.002830693	-0.003888231	0.272831454	4.992550797
-0.003307219	-0.004553652	-0.002832147	-0.003887296	0.297606206	4.991135251
-0.003321863	-0.004552101	-0.002836871	-0.003886244	0.322373627	4.989596766
-0.003452707	-0.004545715	-0.002887503	-0.003881218	0.347133108	4.987935379
-0.003408252	-0.004585219	-0.002914919	-0.003884608	0.371884038	4.986151132
-0.00341082	-0.004597901	-0.002919158	-0.003891542	0.396625808	4.984244069
-0.003422136	-0.004640918	-0.002928445	-0.003903931	0.421357809	4.982214236
-0.003428982	-0.004654603	-0.002932523	-0.003916048	0.446079431	4.980061683
-0.003435401	-0.004662632	-0.002937247	-0.003926995	0.470790065	4.977786464
-0.003433927	-0.004670387	-0.002942092	-0.003937046	0.495489103	4.975388634
-0.003405447	-0.004704189	-0.002974151	-0.003951266	0.520175937	4.972868253
-0.003414671	-0.0047405	-0.002992199	-0.003969032	0.544849958	4.970225382
-0.003414576	-0.004745746	-0.002979925	-0.003983563	0.569510558	4.967460088
-0.003413387	-0.004747343	-0.002972374	-0.003995446	0.59415713	4.964572437
-0.003412626	-0.004747389	-0.002968498	-0.004005146	0.618789067	4.961562501
-0.003411913	-0.004719471	-0.002974595	-0.004009081	0.643405763	4.958430354
-0.003407872	-0.004700175	-0.002969508	-0.004009081	0.66800661	4.955176073
-0.003403878	-0.004678507	-0.002963492	-0.004005809	0.692591004	4.951799739
-0.003401501	-0.004662632	-0.002959494	-0.004000744	0.717158338	4.948301434
-0.003367982	-0.004651455	-0.002982751	-0.003995329	0.741708007	4.944681246
-0.003373069	-0.004637679	-0.002994904	-0.003988277	0.766239407	4.940939262
-0.003375208	-0.004629194	-0.002978592	-0.003980719	0.790751933	4.937075575
-0.003376587	-0.004606294	-0.002965672	-0.003971135	0.815244982	4.93309028
-0.003374162	-0.004572355	-0.002957677	-0.003958006	0.83971795	4.928983476
-0.003329945	-0.004507305	-0.002953801	-0.003936111	0.864170234	4.924755263
-0.00327931	-0.00448737	-0.002933411	-0.003916242	0.888601233	4.920405747
-0.00319834	-0.004467892	-0.002902483	-0.003897269	0.913010344	4.915935033
-0.003081284	-0.004418397	-0.002860532	-0.003874478	0.937396966	4.911343232
-0.003019238	-0.004374422	-0.002841878	-0.003845181	0.961760498	4.906630457
-0.003014245	-0.004437602	-0.002807154	-0.003831624	0.986100341	4.901796824
-0.003024182	-0.004450101	-0.002764516	-0.003824806	1.010415895	4.896842453
-0.003037352	-0.004473229	-0.002732457	-0.003822819	1.034706561	4.891767464
-0.003079525	-0.004571945	-0.002716751	-0.003834974	1.05897174	4.886571984
-0.003098305	-0.004628875	-0.002703871	-0.003854843	1.083210835	4.881256141
-0.003113044	-0.004671253	-0.002695069	-0.003877517	1.10742325	4.875820064
-0.003132157	-0.004704372	-0.002691031	-0.003901009	1.131608386	4.870263889
-0.003185028	-0.004731468	-0.002705526	-0.003917957	1.155765649	4.864587751
-0.003194537	-0.00473749	-0.002713804	-0.003938293	1.179894444	4.858791791
-0.003187357	-0.00473717	-0.002713319	-0.003957266	1.203994177	4.852876152
-0.003179037	-0.004744469	-0.002712673	-0.003973901	1.228064253	4.846840979
-0.003177658	-0.004738037	-0.002714409	-0.003987459	1.25210408	4.840686421
-0.003172381	-0.004730237	-0.002712673	-0.003996381	1.276113066	4.834412629
-0.003157879	-0.00471833	-0.002708676	-0.004001679	1.300090619	4.828019759
-0.003145185	-0.004708477	-0.002703629	-0.004004523	1.324036149	4.821507966
-0.003141334	-0.00470761	-0.002698864	-0.004006705	1.347949066	4.814877413
-0.003172	-0.004689911	-0.002708958	-0.004011185	1.371828781	4.808128262
-0.003206518	-0.004640599	-0.002720546	-0.004004289	1.395674706	4.801260679
-0.003216265	-0.004635489	-0.002724423	-0.003995212	1.419486253	4.794274834
-0.003233334	-0.004630563	-0.002730479	-0.003987109	1.443262836	4.787170899
-0.003264286	-0.004607754	-0.002743682	-0.003977836	1.467003869	4.779949048
-0.003264618	-0.004603512	-0.002750829	-0.003968837	1.490708767	4.77260946
-0.00325373	-0.00459895	-0.002755149	-0.00396085	1.514376948	4.765152315
-0.003238373	-0.004605473	-0.002755714	-0.00395524	1.538007826	4.757577797
-0.003247027	-0.004653554	-0.002765324	-0.003964006	1.561600822	4.749886092
-0.003283589	-0.004691416	-0.002773803	-0.003974836	1.585155352	4.742077391
-0.003304604	-0.004712765	-0.002779617	-0.003982979	1.608670838	4.734151885
-0.003356808	-0.004738265	-0.002794193	-0.003992524	1.6321467	4.72610977
-0.003405732	-0.004747936	-0.002812605	-0.004002614	1.655582359	4.717951243
-0.003470869	-0.004755144	-0.002837234	-0.004011925	1.678977239	4.709676506
-0.003528066	-0.004769239	-0.002866467	-0.004022055	1.702330764	4.701285762
-0.003537147	-0.0047811	-0.002892469	-0.004032106	1.725642357	4.692779219
-0.003545087	-0.004820194	-0.002928162	-0.004048391	1.748911445	4.684157085
-0.003571808	-0.004877489	-0.002966156	-0.004071143	1.772137454	4.675419573
-0.003572711	-0.004890901	-0.002981419	-0.004089765	1.795319813	4.666566898
-0.003587973	-0.00491818	-0.003003626	-0.004108465	1.818457951	4.657599279
-0.003592395	-0.004929219	-0.003018363	-0.004125646	1.841551297	4.648516936
-0.003598005	-0.004939118	-0.003030113	-0.004141113	1.864599283	4.639320093
-0.00360799	-0.004944683	-0.003041741	-0.004154476	1.887601341	4.630008976
-0.003610414	-0.004941901	-0.003052481	-0.004164956	1.910556905	4.620583815
-0.003610367	-0.004937567	-0.003060718	-0.004172942	1.933465409	4.611044842
-0.003663237	-0.00492265	-0.003103477	-0.00417228	1.956326288	4.601392292
-0.003646549	-0.004911565	-0.003123948	-0.004173371	1.97913898	4.591626402
-0.003635376	-0.004908646	-0.003121121	-0.004175903	2.001902923	4.581747414
-0.003656343	-0.004895645	-0.003133355	-0.00417641	2.024617556	4.57175557
-0.003679402	-0.004886384	-0.003139735	-0.004175046	2.047282319	4.561651117
-0.003701701	-0.004883967	-0.003147285	-0.004173488	2.069896655	4.551434304
-0.003712922	-0.004888665	-0.003155603	-0.004172942	2.092460006	4.541105381
-0.003704982	-0.004896922	-0.003162305	-0.004173683	2.114971817	4.530664604
-0.0036901	-0.004907642	-0.003165737	-0.004175864	2.137431533	4.520112231
-0.003692858	-0.004920004	-0.00320999	-0.0041805	2.1598386	4.509448519
-0.003668229	-0.004923243	-0.003246127	-0.004184786	2.182192467	4.498673733
-0.003638514	-0.004927394	-0.003251981	-0.004188487	2.204492584	4.487788138
-0.003638704	-0.004918818	-0.003239707	-0.00418985	2.2267384	4.476792002
-0.003646121	-0.004904403	-0.003228644	-0.004188721	2.248929369	4.465685596
-0.00366124	-0.004903582	-0.003224041	-0.00418763	2.271064942	4.454469193
-0.003674553	-0.004904996	-0.003220528	-0.004186967	2.293144577	4.443143069
-0.003719055	-0.004910835	-0.003277096	-0.004188214	2.315167727	4.431707504
-0.00383226	-0.00489496	-0.003318078	-0.004186227	2.337133851	4.420162779
-0.003851373	-0.004889076	-0.003316463	-0.004183305	2.359042408	4.408509179
-0.003868727	-0.004857372	-0.003334834	-0.004176488	2.380892859	4.396746991
-0.003882563	-0.00482991	-0.003340123	-0.00416628	2.402684664	4.384876504
-0.003895258	-0.004798434	-0.003344282	-0.00415319	2.424417287	4.372898011
-0.003910852	-0.004745929	-0.003351631	-0.004134607	2.446090194	4.360811806
-0.00391884	-0.004705512	-0.003358737	-0.004113296	2.467702849	4.348618188
-0.003919791	-0.004671892	-0.003363784	-0.004090817	2.489254721	4.336317457
-0.003873102	-0.004659621	-0.003397095	-0.004072117	2.510745279	4.323909916
-0.003863592	-0.004644476	-0.003420997	-0.004053572	2.532173993	4.31139587
-0.003853656	-0.004644704	-0.00341163	-0.00403643	2.553540336	4.298775628
-0.003850422	-0.004642332	-0.003394187	-0.00402186	2.574843782	4.286049501
-0.003847142	-0.004645252	-0.003380338	-0.00401064	2.596083805	4.273217802
-0.00384253	-0.004640918	-0.003370123	-0.004000861	2.617259883	4.260280846
-0.003840913	-0.00463184	-0.00336015	-0.003991628	2.638371493	4.247238954
-0.003865542	-0.004666372	-0.003395924	-0.003984888	2.659418116	4.234092445
-0.003878569	-0.004674857	-0.00341914	-0.003982745	2.680399234	4.220841644
-0.003900773	-0.004649129	-0.003407269	-0.003979434	2.70131433	4.207486878
-0.003938571	-0.00460634	-0.003406987	-0.003970122	2.722162888	4.194028474
-0.004082776	-0.004502013	-0.003444133	-0.003945656	2.742944395	4.180466766
-0.004177676	-0.004455575	-0.003475021	-0.003919164	2.763658338	4.166802086
-0.004266728	-0.004413835	-0.003512733	-0.003891348	2.784304209	4.153034771
-0.004332721	-0.004378984	-0.003555168	-0.003863531	2.804881498	4.13916516
-0.004398428	-0.004340619	-0.003601682	-0.003835013	2.825389699	4.125193596
-0.004538829	-0.004274931	-0.003729635	-0.003800379	2.845828306	4.111120422
-0.004597975	-0.00428077	-0.003839782	-0.003771588	2.866196816	4.096945985
-0.004613808	-0.004296371	-0.003882581	-0.003751368	2.886494727	4.082670633
-0.004631637	-0.004339662	-0.003937897	-0.003742018	2.906721539	4.068294719
-0.004633729	-0.004359961	-0.003962971	-0.003737733	2.926876754	4.053818597
-0.004636867	-0.004356449	-0.003981302	-0.00373372	2.946959876	4.039242623
-0.004647708	-0.004349059	-0.004000561	-0.003729396	2.96697041	4.024567156
-0.004760009	-0.004241995	-0.004098999	-0.003710033	2.986907862	4.009792558
-0.005030732	-0.004125899	-0.004215727	-0.003674035	3.006771743	3.994919193
-0.005087405	-0.004101494	-0.004257961	-0.003640453	3.026561562	3.979947427
-0.005143223	-0.004079689	-0.004293856	-0.00361061	3.046276832	3.964877628
-0.005148691	-0.004068741	-0.00435329	-0.003583767	3.065917068	3.949710169
-0.005134998	-0.004078457	-0.004378929	-0.003564249	3.085481785	3.934445422
-0.005125489	-0.004092507	-0.004396049	-0.003550458	3.104970503	3.919083763
-0.005114078	-0.004095016	-0.004407798	-0.003539627	3.12438274	3.903625572
-0.005128152	-0.004104185	-0.004473047	-0.003525017	3.143718019	3.888071228
-0.005122208	-0.004107606	-0.004488269	-0.003516369	3.162975863	3.872421115
-0.00512953	-0.004104869	-0.004467757	-0.003513291	3.182155798	3.856675619
-0.005149547	-0.004094971	-0.004454675	-0.003509356	3.201257352	3.840835127
-0.005181307	-0.004081559	-0.004452212	-0.00350398	3.220280054	3.824900029
-0.005281009	-0.00403804	-0.004471876	-0.003492331	3.239223436	3.808870718
-0.005304972	-0.004027457	-0.004484998	-0.003481734	3.258087031	3.792747588
-0.005316621	-0.004013133	-0.004496102	-0.003470981	3.276870374	3.776531038
-0.005317381	-0.003993335	-0.004506438	-0.003459177	3.295573002	3.760221465
-0.005334926	-0.003957389	-0.004540475	-0.003440555	3.314194456	3.743819273
-0.005379	-0.003924316	-0.004570394	-0.003420413	3.332734276	3.727324864
-0.005416323	-0.003902694	-0.004580811	-0.003403544	3.351192005	3.710738646
-0.005446514	-0.003888051	-0.004594136	-0.003387765	3.36956719	3.694061027
-0.00548184	-0.003883398	-0.004611175	-0.003374286	3.387859377	3.677292417
-0.005504852	-0.003883945	-0.004633907	-0.003364	3.406068115	3.66043323
-0.005497007	-0.003884675	-0.004644849	-0.00335504	3.424192958	3.643483881
-0.00549268	-0.003884538	-0.004652318	-0.00334717	3.442233457	3.626444787
-0.005482221	-0.003804389	-0.00467929	-0.003320561	3.460189168	3.609316369
-0.00544699	-0.003695865	-0.004688051	-0.003283823	3.47805965	3.592099047
-0.005433915	-0.003668495	-0.004680501	-0.003253552	3.495844462	3.574793247
-0.005422504	-0.003640896	-0.00467069	-0.00322593	3.513543165	3.557399393
-0.005428447	-0.003584194	-0.004669196	-0.003194646	3.531155325	3.539917916
-0.005431918	-0.003552125	-0.004663745	-0.003164336	3.548680507	3.522349245
-0.005413565	-0.003517593	-0.004655145	-0.003134611	3.56611828	3.504693813
-0.005417892	-0.003450764	-0.004664552	-0.003100171	3.583468213	3.486952056
-0.005431728	-0.003446977	-0.004673637	-0.003070017	3.600729881	3.469124409
-0.005442425	-0.003443556	-0.004667661	-0.003044187	3.617902857	3.451211312
-0.005463583	-0.003441594	-0.004665198	-0.003023461	3.634986718	3.433213207
-0.005519258	-0.003424579	-0.004674243	-0.003003241	3.651981044	3.415130536
-0.005524916	-0.003418102	-0.004679047	-0.002986567	3.668885416	3.396963746
-0.005515407	-0.003412673	-0.004680541	-0.002972698	3.685699418	3.378713283
-0.005489685	-0.003342012	-0.004690757	-0.00295166	3.702422636	3.360379597
-0.005528197	-0.003312817	-0.004709855	-0.002928323	3.719054657	3.34196314
-0.005545265	-0.003309031	-0.004718132	-0.002908143	3.735595072	3.323464366
-0.005563665	-0.00330269	-0.00472544	-0.002890806	3.752043474	3.304883729
-0.005577834	-0.003287591	-0.004733919	-0.00287456	3.768399457	3.286221688
-0.005596281	-0.003271442	-0.004750716	-0.002858236	3.784662618	3.267478702
-0.00560251	-0.003247082	-0.004759639	-0.002841718	3.800832558	3.248655233
-0.005604079	-0.003218572	-0.004765574	-0.00282407	3.816908877	3.229751745
-0.005596567	-0.003106992	-0.004797108	-0.002787994	3.83289118	3.210768703
-0.005622431	-0.003045363	-0.0048177	-0.002749035	3.848779073	3.191706575
-0.005634222	-0.003022828	-0.00481871	-0.002716699	3.864572165	3.172565831
-0.005645443	-0.002994272	-0.00482085	-0.002686428	3.880270066	3.153346941
-0.005654952	-0.002963617	-0.004823918	-0.002657326	3.89587239	3.134050379
-0.005681815	-0.002906686	-0.004837364	-0.002624639	3.911378753	3.114676621
-0.005699407	-0.002880593	-0.004844551	-0.002594134	3.926788773	3.095226144
-0.005729598	-0.002862118	-0.004853918	-0.002566629	3.94210207	3.075699427
-0.005871045	-0.00281495	-0.004907659	-0.002537527	3.957318267	3.05609695
-0.005871853	-0.002778502	-0.004943594	-0.002506165	3.972436989	3.036419197
-0.005880459	-0.002760209	-0.004956192	-0.002477803	3.987457864	3.016666652
-0.005891537	-0.002722438	-0.004969233	-0.002449168	4.002380522	2.996839803
-0.005888874	-0.00268818	-0.004980619	-0.002420573	4.017204595	2.976939136
-0.005884215	-0.002665325	-0.004987685	-0.002393925	4.031929718	2.956965143
-0.005885594	-0.002633211	-0.004997779	-0.002366615	4.046555528	2.936918315
-0.005882694	-0.002615694	-0.004999515	-0.002342032	4.061081666	2.916799147
-0.005877701	-0.002590878	-0.004999717	-0.002318267	4.075507773	2.896608133
-0.005864246	-0.002458953	-0.005	-0.002276191	4.089833494	2.876345771
-0.005870284	-0.00240923	-0.004989825	-0.002231856	4.104058476	2.856012561
-0.00587637	-0.002385828	-0.004985626	-0.002194572	4.118182368	2.835609003
-0.005878747	-0.002362929	-0.004983325	-0.00216134	4.132204824	2.815135599
-0.0058758	-0.002344043	-0.004980296	-0.002131615	4.146125497	2.794592854
-0.00586339	-0.002271831	-0.004972988	-0.002096045	4.159944045	2.773981274
-0.005852883	-0.002216315	-0.004968385	-0.002058294	4.173660127	2.753301366
-0.005829063	-0.002086944	-0.004949529	-0.00200044	4.187273405	2.732553641
-0.005818935	-0.002084298	-0.004937336	-0.001954741	4.200783544	2.711738609
-0.005821218	-0.002080831	-0.004935317	-0.00192073	4.214190212	2.690856782
-0.005821883	-0.002076315	-0.004932491	-0.001892953	4.227493077	2.669908675
-0.005817271	-0.002066599	-0.00492926	-0.001869071	4.240691813	2.648894805
-0.005819221	-0.002063223	-0.004926878	-0.001849163	4.253786094	2.627815688
-0.005830869	-0.002058342	-0.004923083	-0.001832372	4.266775598	2.606671844
-0.005832438	-0.002051956	-0.004923487	-0.001817334	4.279660005	2.585463793
-0.005835053	-0.002036628	-0.004924456	-0.001802763	4.292438997	2.564192059
-0.005831487	-0.001961862	-0.004912222	-0.001781414	4.30511226	2.542857165
-0.00581865	-0.00185644	-0.004902814	-0.001745026	4.317679481	2.521459636
-0.005814324	-0.001833038	-0.004902531	-0.001710197	4.330140351	2.5
-0.005810663	-0.001799829	-0.004904469	-0.001677588	4.342494563	2.478478785
-0.005806764	-0.001769129	-0.004904066	-0.00164646	4.354741813	2.456896521
-0.005801677	-0.001688021	-0.004899341	-0.001608086	4.366881799	2.43525374
-0.005800535	-0.001660651	-0.004899059	-0.001572945	4.378914222	2.413550976
-0.005801154	-0.001632733	-0.004899947	-0.00154018	4.390838786	2.391788761
-0.005830679	-0.001557145	-0.004890741	-0.001494131	4.402655196	2.369967633
-0.005857162	-0.001522522	-0.004893204	-0.00145264	4.414363163	2.34808813
-0.005856781	-0.001511437	-0.004903541	-0.001421083	4.425962396	2.326150789
-0.005856734	-0.001510935	-0.004912141	-0.001396227	4.437452612	2.304156152
-0.005861726	-0.0015061	-0.004919449	-0.001375501	4.448833526	2.282104759
-0.005858969	-0.001489951	-0.004921993	-0.001356411	4.460104859	2.259997155
-0.005857114	-0.001483245	-0.004927968	-0.001339464	4.471266332	2.237833884
-0.005861583	-0.001477133	-0.004932854	-0.001324816	4.482317672	2.215615492
-0.005864103	-0.001476129	-0.004929301	-0.001315076	4.493258605	2.193342525
-0.005879318	-0.001462444	-0.004932894	-0.001303154	4.504088862	2.171015533
-0.005883835	-0.001456879	-0.004941454	-0.001291155	4.514808177	2.148635066
-0.005886925	-0.001444927	-0.004949368	-0.001279701	4.525416285	2.126201675
-0.005896196	-0.001422711	-0.004957605	-0.001267079	4.535912924	2.103715912
-0.0059	-0.001393699	-0.004964832	-0.001252235	4.546297838	2.081178331
-0.005895626	-0.001373399	-0.004970969	-0.001236924	4.556570769	2.058589487
-0.005893724	-0.001344478	-0.004975774	-0.001220133	4.566731465	2.035949938
-0.005890539	-0.001217205	-0.004978762	-0.001184836	4.576779675	2.01326024
-0.005880554	-0.001151288	-0.004979973	-0.001143969	4.586715153	1.990520952
-0.00587927	-0.001135687	-0.004981185	-0.001110347	4.596537652	1.967732634
-0.005873993	-0.001098281	-0.004981306	-0.001077777	4.606246932	1.944895848
-0.005873945	-0.001078529	-0.004981386	-0.001048402	4.615842752	1.922011157
-0.005884453	-0.001049973	-0.004982961	-0.001019846	4.625324878	1.899079123
-0.005888447	-0.001040986	-0.00498494	-0.000995341	4.634693074	1.876100312
-0.005887828	-0.001031999	-0.004986474	-0.000974108	4.643947111	1.85307529
-0.005869096	-0.000957826	-0.004984617	-0.000944499	4.653086761	1.830004624
-0.005872376	-0.000868644	-0.004983567	-0.000904255	4.662111797	1.806888882
-0.00586824	-0.000846474	-0.004982355	-0.00086775	4.671021999	1.783728634
-0.005871283	-0.000829139	-0.004981952	-0.000836934	4.679817147	1.760524449
-0.005877939	-0.000800309	-0.004982557	-0.000807247	4.688497023	1.737276901
-0.005881505	-0.000784252	-0.004983567	-0.000781067	4.697061414	1.71398656
-0.005882218	-0.000767556	-0.004984455	-0.000757497	4.70551011	1.690654001
-0.005852645	-0.000674132	-0.00497957	-0.000722239	4.713842902	1.667279799
-0.005845371	-0.000552106	-0.00497323	-0.000671904	4.722059584	1.64386453
-0.005827731	-0.000456218	-0.004966245	-0.00061666	4.730159955	1.620408769
-0.005818127	-0.000414342	-0.00495926	-0.000565975	4.738143815	1.596913095
-0.005810045	-0.000363889	-0.004951589	-0.00051638	4.746010967	1.573378087
-0.005807762	-0.000342449	-0.004945976	-0.000474032	4.753761218	1.549804324
-0.005803293	-0.000253951	-0.004936972	-0.000421243	4.761394376	1.526192387
-0.005793214	-0.000199986	-0.004928332	-0.00037196	4.768910254	1.502542858
-0.005798111	-0.000173254	-0.004925627	-0.000328521	4.776308666	1.478856318
-0.005802009	-0.000149032	-0.00492381	-0.000290419	4.78358943	1.455133352
-0.005807715	-0.000132974	-0.004922477	-0.000257265	4.790752367	1.431374544
-0.005812184	-0.000111534	-0.004921226	-0.000227111	4.797797301	1.407580479
-0.005809807	-0.000101133	-0.004921104	-0.000200775	4.804724058	1.383751743
-0.005807953	-7.95E-05	-0.004920862	-0.000176114	4.811532466	1.359888924
-0.005783134	6.92E-05	-0.004915654	-0.00013135	4.81822236	1.335992608
-0.00576868	0.000153411	-0.004912222	-7.97E-05	4.824793573	1.312063384
-0.005764116	0.000177862	-0.004908467	-3.60E-05	4.831245944	1.288101843
-0.005761834	0.000198116	-0.004905156	1.93E-06	4.837579314	1.264108573
-0.005755795	0.000224528	-0.004901643	3.64E-05	4.843793528	1.240084167
-0.005745573	0.000286933	-0.004897	7.40E-05	4.849888431	1.216029215
-0.005725367	0.000408183	-0.004890176	0.000122467	4.855863874	1.191944311
-0.005709059	0.000477704	-0.004881697	0.000173659	4.861719709	1.167830047
-0.005686522	0.000682936	-0.004869503	0.00024324	4.867455793	1.143687018
-0.005710009	0.000727367	-0.004861549	0.000311924	4.873071984	1.119515818
-0.005720945	0.000723718	-0.004858521	0.000369856	4.878568144	1.095317043
-0.005731452	0.000721483	-0.004857875	0.000415711	4.883944137	1.071091288
-0.005738299	0.000718654	-0.004858319	0.000452215	4.889199832	1.046839151
-0.005737681	0.000716921	-0.00485844	0.000481551	4.894335097	1.022561228
-0.005727744	0.000709987	-0.00485626	0.000505199	4.899349808	0.998258118
-0.005722752	0.000705882	-0.00485517	0.000523705	4.90424384	0.97393042
-0.005677774	0.000768149	-0.00484883	0.000549768	4.909017073	0.949578732
-0.005669453	0.000912482	-0.004845277	0.000594999	4.91366939	0.925203655
-0.00566893	0.000933284	-0.004840917	0.00063427	4.918200675	0.900805788
-0.0056734	0.000949843	-0.004837202	0.000667735	4.922610818	0.876385733
-0.005678725	0.000963847	-0.004835385	0.000696838	4.926899709	0.851944092
-0.005679771	0.000980041	-0.004834416	0.00072294	4.931067243	0.827481466
-0.005679771	0.001017356	-0.00483595	0.000750367	4.935113317	0.802998457
-0.005678772	0.001031726	-0.00483486	0.000774639	4.939037832	0.77849567
-0.005684002	0.00104532	-0.004845075	0.000798365	4.942840691	0.753973707
-0.005724939	0.001103983	-0.004861347	0.000828363	4.9465218	0.729433172
-0.005728409	0.001122732	-0.00486377	0.000854076	4.950081069	0.704874671
-0.005727601	0.001145404	-0.004865506	0.000877957	4.953518409	0.680298807
-0.00572161	0.00117323	-0.004866314	0.000901528	4.956833737	0.655706187
-0.005723132	0.001234038	-0.004870957	0.000930513	4.96002697	0.631097415
-0.005731547	0.001268342	-0.004872733	0.00095907	4.963098031	0.606473099
-0.005730121	0.001436944	-0.004884846	0.001010885	4.966046842	0.581833844
-0.005706776	0.001550166	-0.004889247	0.001073219	4.968873333	0.557180258
-0.005714146	0.001577399	-0.004885452	0.001126009	4.971577432	0.532512947
-0.005721135	0.001610928	-0.004882747	0.001172993	4.974159074	0.50783252
-0.005726127	0.001629312	-0.004881576	0.001213666	4.976618194	0.483139584
-0.00573112	0.001653078	-0.004881818	0.001250248	4.978954733	0.458434748
-0.005717569	0.001735691	-0.004882545	0.001293142	4.981168633	0.43371862
-0.005710152	0.00177036	-0.004878951	0.00133327	4.983259839	0.408991809
-0.005703591	0.00184531	-0.004883877	0.001379475	4.985228299	0.384254923
-0.005656474	0.001874459	-0.004875842	0.001421589	4.987073966	0.359508573
-0.005648058	0.001889011	-0.004861832	0.001458055	4.988796793	0.334753367
-0.005647583	0.001905114	-0.004850486	0.00148969	4.990396739	0.309989917
-0.005650863	0.001920532	-0.004842088	0.001517584	4.991873763	0.28521883
-0.005656997	0.001947629	-0.004835829	0.001544427	4.99322783	0.260440718
-0.005666078	0.002021483	-0.004833649	0.001577776	4.994458906	0.235656191
-0.005667599	0.002055423	-0.004830419	0.001610228	4.995566961	0.21086586
-0.005645681	0.002289394	-0.004829329	0.001674004	4.996551968	0.186070334
-0.005651006	0.002474873	-0.004827269	0.001759051	4.997413901	0.161270226
-0.005639357	0.002565059	-0.004820244	0.00184028	4.998152741	0.136466145
-0.005628374	0.002656476	-0.004813017	0.001919679	4.998768469	0.111658702
-0.005620339	0.002695843	-0.004806072	0.001990038	4.999261069	0.08684851
-0.005614586	0.00273325	-0.004799329	0.002052606	4.99963053	0.062036178
-0.005606409	0.002831235	-0.004793717	0.0021202	4.999876842	0.037222318
-0.005604031	0.002887618	-0.004787256	0.002182612	5	0.012407541
-0.005585964	0.003106308	-0.004782169	0.002272919	5	-0.012407541
-0.005557722	0.003056037	-0.004772277	0.002334941	4.999876842	-0.037222318
-0.005556391	0.003035236	-0.004761819	0.00238399	4.99963053	-0.062036178
-0.005556676	0.003025154	-0.004753219	0.002421469	4.999261069	-0.08684851
-0.005551874	0.003021459	-0.004745467	0.002450961	4.998768469	-0.111658702
-0.005544552	0.003013111	-0.004738159	0.002474648	4.998152741	-0.136466145
-0.005541034	0.003000932	-0.004732385	0.002493776	4.997413901	-0.161270226
-0.005556343	0.003014069	-0.004734363	0.002520853	4.996551968	-0.186070334
-0.005561811	0.003011424	-0.004737997	0.002537722	4.995566961	-0.21086586
-0.005560337	0.003012929	-0.004737109	0.002546254	4.994458906	-0.235656191
-0.005560052	0.003016578	-0.00473513	0.00255276	4.99322783	-0.260440718
-0.005557152	0.003022874	-0.004733798	0.002558993	4.991873763	-0.28521883
-0.005552635	0.003032088	-0.004731941	0.002565422	4.990396739	-0.309989917
-0.005548403	0.003041394	-0.004729962	0.002572045	4.988796793	-0.334753367
-0.00553723	0.00306694	-0.004729114	0.002581512	4.987073966	-0.359508573
-0.00551108	0.003130986	-0.004729397	0.0025999	4.985228299	-0.384254923
-0.005498719	0.003174825	-0.004726894	0.002624522	4.983259839	-0.408991809
-0.005492348	0.00320849	-0.004716194	0.002647313	4.981168633	-0.43371862
-0.005485881	0.003269754	-0.004706867	0.00267513	4.978954733	-0.458434748
-0.005484645	0.003312361	-0.004699316	0.00270392	4.976618194	-0.483139584
-0.005485168	0.003355652	-0.004693421	0.00273388	4.974159074	-0.50783252
-0.005482981	0.003456831	-0.004690393	0.002774007	4.971577432	-0.532512947
-0.005482125	0.003476446	-0.004685588	0.002809772	4.968873333	-0.557180258
-0.005466531	0.003538805	-0.004688819	0.002849432	4.966046842	-0.581833844
-0.005456641	0.003541496	-0.004685346	0.002883988	4.963098031	-0.606473099
-0.005452315	0.003542272	-0.004676261	0.002911571	4.96002697	-0.631097415
-0.005450746	0.003544416	-0.004668832	0.002933856	4.956833737	-0.655706187
-0.0054526	0.003552034	-0.004663704	0.00295314	4.953518409	-0.680298807
-0.00545241	0.003560062	-0.004659667	0.002970009	4.950081069	-0.704874671
-0.00544775	0.003560427	-0.004658294	0.002984736	4.9465218	-0.729433172
-0.00544466	0.003564031	-0.00465466	0.002996618	4.942840691	-0.753973707
-0.005459209	0.003557417	-0.00466435	0.003010176	4.939037832	-0.77849567
-0.005473282	0.003557417	-0.004670366	0.003016215	4.935113317	-0.802998457
-0.005469193	0.003570281	-0.00466649	0.003023266	4.931067243	-0.827481466
-0.005464581	0.003580955	-0.004663543	0.003030552	4.926899709	-0.851944092
-0.005463202	0.003587524	-0.00466108	0.003037447	4.922610818	-0.876385733
-0.005457449	0.003591903	-0.004658496	0.003043642	4.918200675	-0.900805788
-0.005442283	0.003605315	-0.004656396	0.00305046	4.91366939	-0.925203655
-0.005438859	0.00361348	-0.004651591	0.003057589	4.909017073	-0.949578732
-0.005442235	0.00361973	-0.004647836	0.003064368	4.90424384	-0.97393042
-0.005435056	0.003651616	-0.004652157	0.003073017	4.899349808	-0.998258118
-0.0054526	0.003642767	-0.004656638	0.00307964	4.894335097	-1.022561228
-0.005454264	0.003652437	-0.004654256	0.003087743	4.889199832	-1.046839151
-0.005451839	0.003660101	-0.004650259	0.003095574	4.883944137	-1.071091288
-0.00544718	0.00364856	-0.00464719	0.003100054	4.878568144	-1.095317043
-0.005435531	0.003635331	-0.004644364	0.003101223	4.873071984	-1.119515818
-0.005430159	0.003628352	-0.004639196	0.003101535	4.867455793	-1.143687018
-0.005423312	0.003629492	-0.004633664	0.003102002	4.861719709	-1.167830047
-0.005385751	0.003614073	-0.004628496	0.003115209	4.855863874	-1.191944311
-0.005395926	0.003603946	-0.00462575	0.003120274	4.849888431	-1.216029215
-0.005405768	0.003605087	-0.004619694	0.003114001	4.843793528	-1.240084167
-0.005409381	0.003613024	-0.004615454	0.003110261	4.837579314	-1.264108573
-0.005416323	0.003613526	-0.00461392	0.003107885	4.831245944	-1.288101843
-0.005430016	0.003605862	-0.004614849	0.003103794	4.824793573	-1.312063384
-0.00544989	0.003628123	-0.004621592	0.003103716	4.81822236	-1.335992608
-0.005456261	0.003638342	-0.004625266	0.003105314	4.811532466	-1.359888924
-0.005464486	0.003649564	-0.004629707	0.003108274	4.804724058	-1.383751743
-0.005450175	0.003675702	-0.004641699	0.003115014	4.797797301	-1.407580479
-0.005443709	0.003666944	-0.004649128	0.003119378	4.790752367	-1.431374544
-0.005438717	0.003668175	-0.004646827	0.003122962	4.78358943	-1.455133352
-0.00543672	0.003658733	-0.00464392	0.003124326	4.776308666	-1.478856318
-0.005422219	0.003634327	-0.004642507	0.003121754	4.768910254	-1.502542858
-0.005412805	0.003622649	-0.004636773	0.003117703	4.761394376	-1.526192387
-0.005409001	0.0036164	-0.004630959	0.003113456	4.753761218	-1.549804324
-0.0054158	0.003610606	-0.004627689	0.003109482	4.746010967	-1.573378087
-0.005426783	0.003565947	-0.004637379	0.003105898	4.738143815	-1.596913095
-0.005349807	0.003547472	-0.0046289	0.003096275	4.730159955	-1.620408769
-0.00527868	0.003534927	-0.004604189	0.003083263	4.722059584	-1.64386453
-0.005152067	0.003520877	-0.004563409	0.003070251	4.713842902	-1.667279799
-0.004968019	0.003499848	-0.004504217	0.003056186	4.70551011	-1.690654001
-0.0048241	0.003483699	-0.004431661	0.003042434	4.697061414	-1.71398656
-0.004672384	0.003466775	-0.004349172	0.003028759	4.688497023	-1.737276901
-0.004611145	0.003454048	-0.004272295	0.003015669	4.679817147	-1.760524449
-0.004523044	0.003436941	-0.004191946	0.003001332	4.671021999	-1.783728634
-0.004639435	0.003502037	-0.004140102	0.002999852	4.662111797	-1.806888882
-0.004648183	0.003522519	-0.00410231	0.003002774	4.653086761	-1.830004624
-0.004668532	0.003546697	-0.00407768	0.003009046	4.643947111	-1.85307529
-0.004685934	0.003543047	-0.004061287	0.003013332	4.634693074	-1.876100312
-0.004712559	0.003543002	-0.004052243	0.003016565	4.625324878	-1.899079123
-0.004720309	0.003541724	-0.004046187	0.003018981	4.615842752	-1.922011157
-0.004717647	0.003565035	-0.004048044	0.003024825	4.606246932	-1.944895848
-0.004718217	0.003584057	-0.004045743	0.003032811	4.596537652	-1.967732634
-0.004704999	0.003592816	-0.004036739	0.003040408	4.586715153	-1.990520952
-0.004702337	0.003620779	-0.004028906	0.003050693	4.576779675	-2.01326024
-0.004699294	0.00364263	-0.004022647	0.003062342	4.566731465	-2.035949938
-0.004686504	0.003684187	-0.004016914	0.003077964	4.556570769	-2.058589487
-0.004689642	0.003693584	-0.004011221	0.003092496	4.546297838	-2.081178331
-0.004688929	0.003701248	-0.004006174	0.003105508	4.535912924	-2.103715912
-0.004692352	0.003714887	-0.004002742	0.003118131	4.525416285	-2.126201675
-0.004633349	0.003798686	-0.003995353	0.003139442	4.514808177	-2.148635066
-0.004464278	0.003992788	-0.00395966	0.003190906	4.504088862	-2.171015533
-0.004434135	0.004047255	-0.00392316	0.003242332	4.493258605	-2.193342525
-0.004340708	0.004184198	-0.003878584	0.003305874	4.482317672	-2.215615492
-0.004286507	0.004231184	-0.003833887	0.00336365	4.471266332	-2.237833884
-0.004230356	0.004261884	-0.003788989	0.003414647	4.460104859	-2.259997155
-0.004160465	0.004282777	-0.003741506	0.003459138	4.448833526	-2.282104759
-0.004024771	0.004310102	-0.003674804	0.003499227	4.437452612	-2.304156152
-0.004006513	0.004318769	-0.00361646	0.003535497	4.425962396	-2.326150789
-0.003984072	0.004323467	-0.003570552	0.003565535	4.414363163	-2.34808813
-0.003975086	0.004327755	-0.003531589	0.003590819	4.402655196	-2.369967633
-0.003974943	0.004325657	-0.003500741	0.003610766	4.390838786	-2.391788761
-0.003953596	0.004333959	-0.003471912	0.003629661	4.378914222	-2.413550976
-0.003930679	0.00433177	-0.003446919	0.00364353	4.366881799	-2.43525374
-0.003907001	0.004331724	-0.003423581	0.003654673	4.354741813	-2.456896521
-0.003892262	0.004323102	-0.003402868	0.00366262	4.342494563	-2.478478785
-0.003734745	0.004297694	-0.003374363	0.003673723	4.330140351	-2.5
-0.003607657	0.004388974	-0.003334188	0.003692774	4.317679481	-2.521459636
-0.003579653	0.004438423	-0.003285575	0.003711552	4.30511226	-2.542857165
-0.003554406	0.004506666	-0.003242412	0.003737226	4.292438997	-2.564192059
-0.003501488	0.004639321	-0.003205024	0.003777938	4.279660005	-2.585463793
-0.003486464	0.004720018	-0.003164607	0.003824416	4.266775598	-2.606671844
-0.003471297	0.004802038	-0.003131983	0.003874751	4.253786094	-2.627815688
-0.003312021	0.005137462	-0.003106222	0.003965642	4.240691813	-2.648894805
-0.003162967	0.005148592	-0.003057448	0.004050222	4.227493077	-2.669908675
-0.003070539	0.005119352	-0.002982872	0.004114855	4.214190212	-2.690856782
-0.003011155	0.005096954	-0.002906682	0.004160865	4.200783544	-2.711738609
-0.002947302	0.005074008	-0.002837436	0.004193707	4.187273405	-2.732553641
-0.002869993	0.005060323	-0.00277025	0.004217901	4.173660127	-2.753301366
-0.002487017	0.005001477	-0.002666886	0.004226394	4.159944045	-2.773981274
-0.002217246	0.004974426	-0.002527789	0.0042299	4.146125497	-2.794592854
-0.002152489	0.004962383	-0.002398181	0.004232471	4.132204824	-2.815135599
-0.002074182	0.004958368	-0.002282139	0.004233913	4.118182368	-2.835609003
-0.001962403	0.004954856	-0.002170578	0.004234575	4.104058476	-2.856012561
-0.001833508	0.004935925	-0.002057121	0.004232471	4.089833494	-2.876345771
-0.001796613	0.004929037	-0.001959571	0.004229394	4.075507773	-2.896608133
-0.001749829	0.004917222	-0.001872317	0.00422503	4.061081666	-2.916799147
-0.001696911	0.004913937	-0.001791928	0.004220979	4.046555528	-2.936918315
-0.001488568	0.004914895	-0.001666721	0.00421755	4.031929718	-2.956965143
-0.001257879	0.004968815	-0.001521688	0.004223355	4.017204595	-2.976939136
-0.001216325	0.004977117	-0.001422402	0.004229394	4.002380522	-2.996839803
-0.001189652	0.004970548	-0.001334341	0.004233173	3.987457864	-3.016666652
-0.001144103	0.004949519	-0.00124196	0.0042329	3.972436989	-3.036419197
-0.001115243	0.004935195	-0.001173037	0.004230562	3.957318267	-3.05609695
-0.001075448	0.004930131	-0.001113159	0.004227913	3.94210207	-3.075699427
-0.00103532	0.004936928	-0.001055865	0.004226744	3.926788773	-3.095226144
-0.00098806	0.004995364	-0.000944466	0.004234108	3.911378753	-3.114676621
-0.000947314	0.005005856	-0.00085584	0.004242484	3.89587239	-3.134050379
-0.000942559	0.005010098	-0.000831654	0.004249964	3.880270066	-3.153346941
-0.000952591	0.005025426	-0.000812718	0.004258301	3.864572165	-3.172565831
-0.000958059	0.005040844	-0.000789421	0.004267184	3.848779073	-3.191706575
-0.000941656	0.005098642	-0.000747792	0.004282378	3.83289118	-3.210768703
-0.000912653	0.005134314	-0.000730188	0.004301234	3.816908877	-3.229751745
-0.000871717	0.00517578	-0.000712544	0.004323168	3.800832558	-3.248655233
-0.000839481	0.005220805	-0.000691992	0.004347868	3.784662618	-3.267478702
-0.000788751	0.0054056	-0.000592262	0.004397852	3.768399457	-3.286221688
-0.000733789	0.005473479	-0.000542317	0.004451966	3.752043474	-3.304883729
-0.000713962	0.005487073	-0.00053945	0.004496574	3.735595072	-3.323464366
-0.000694041	0.005496196	-0.000534807	0.004533662	3.719054657	-3.34196314
-0.000655577	0.00550646	-0.000509814	0.004566037	3.702422636	-3.360379597
-0.000636464	0.005507418	-0.000497862	0.004592062	3.685699418	-3.378713283
-0.000617873	0.00550833	-0.000487566	0.004613177	3.668885416	-3.396963746
-0.000402541	0.005507053	-0.000381053	0.00463328	3.651981044	-3.415130536
-0.000243455	0.005512527	-0.000297797	0.004649604	3.634986718	-3.433213207
-0.000236323	0.005497428	-0.000267353	0.004659344	3.617902857	-3.451211312
-0.000236038	0.005494189	-0.000237838	0.004666785	3.600729881	-3.469124409
-0.000230665	0.005510383	-0.000198995	0.004676291	3.583468213	-3.486952056
-0.000231807	0.005527079	-0.000182078	0.004685602	3.56611828	-3.504693813
-0.000234184	0.005546284	-0.000172064	0.004695848	3.548680507	-3.522349245
-0.000228241	0.005563573	-0.000161122	0.004706874	3.531155325	-3.539917916
-0.000133863	0.005648831	-0.000108512	0.004732625	3.513543165	-3.557399393
-6.41E-05	0.005747	-7.46E-05	0.004769208	3.495844462	-3.574793247
-3.82E-05	0.00576771	-6.21E-05	0.004799245	3.47805965	-3.592099047
-3.11E-06	0.005781304	-4.65E-05	0.004825114	3.460189168	-3.609316369
5.93E-05	0.005790655	-2.33E-05	0.004847437	3.442233457	-3.626444787
0.0002087	0.005812232	2.48E-05	0.004868397	3.424192958	-3.643483881
0.000297609	0.005841108	7.23E-05	0.004890565	3.406068115	-3.66043323
0.000402399	0.005870622	0.000127287	0.004913122	3.387859377	-3.677292417
0.000463161	0.005897126	0.00018232	0.004935562	3.36956719	-3.694061027
0.000528631	0.0059	0.000266142	0.004950795	3.351192005	-3.710738646
0.000743725	0.005898814	0.000364418	0.004969222	3.332734276	-3.727324864
0.000812761	0.005891652	0.000430797	0.004981728	3.314194456	-3.743819273
0.000863967	0.005882757	0.000495197	0.004990416	3.295573002	-3.760221465
0.001008552	0.005877876	0.000582289	0.004997039	3.276870374	-3.776531038
0.001038458	0.005863734	0.000647497	0.005	3.258087031	-3.792747588
0.001074592	0.005843845	0.000705437	0.004999416	3.239223436	-3.808870718
0.001124657	0.005824321	0.000761722	0.004996026	3.220280054	-3.824900029
0.001223694	0.005808674	0.000828828	0.004990923	3.201257352	-3.840835127
0.00137465	0.005757674	0.00094273	0.004980092	3.182155798	-3.856675619
0.001541534	0.005751014	0.00104787	0.004968794	3.162975863	-3.872421115
0.001691301	0.005768577	0.001139606	0.004962911	3.143718019	-3.888071228
0.001743981	0.005766068	0.001212404	0.004957067	3.12438274	-3.903625572
0.001774029	0.00575407	0.001278581	0.004950717	3.104970503	-3.919083763
0.001809736	0.005736873	0.001334584	0.00494273	3.085481785	-3.934445422
0.00183251	0.005735094	0.001387598	0.004936185	3.065917068	-3.949710169
0.001848438	0.005730304	0.001431608	0.00493003	3.046276832	-3.964877628
0.001991168	0.005699147	0.001530611	0.004927965	3.026561562	-3.979947427
0.002118066	0.005690799	0.00160983	0.004917134	3.006771743	-3.994919193
0.002138226	0.005686831	0.001653154	0.004907083	2.986907862	-4.009792558
0.002220954	0.005675746	0.00170956	0.004897421	2.96697041	-4.024567156
0.002284237	0.005656176	0.001759223	0.004886435	2.946959876	-4.039242623
0.002334064	0.005643905	0.001805252	0.00487576	2.926876754	-4.053818597
0.002380421	0.005626525	0.001850595	0.004864501	2.906721539	-4.068294719
0.00240562	0.005614938	0.001890608	0.004853515	2.886494727	-4.082670633
0.002448458	0.00560992	0.001930015	0.004843814	2.866196816	-4.096945985
0.002745235	0.005612931	0.002022679	0.004842723	2.845828306	-4.111120422
0.002741431	0.005607958	0.002090795	0.004838788	2.825389699	-4.125193596
0.002793065	0.005597101	0.002149946	0.00482901	2.804881498	-4.13916516
0.002817646	0.005596235	0.002198802	0.004820789	2.784304209	-4.153034771
0.002846886	0.005586199	0.002243256	0.004812686	2.763658338	-4.166802086
0.00287684	0.005574931	0.00228549	0.004804465	2.742944395	-4.180466766
0.002904131	0.005557277	0.002324534	0.004795115	2.722162888	-4.194028474
0.003010442	0.00544807	0.002395718	0.004762234	2.70131433	-4.207486878
0.003084565	0.005455733	0.002459593	0.004739443	2.680399234	-4.220841644
0.003106436	0.005451902	0.002497668	0.004724873	2.659418116	-4.234092445
0.003134915	0.005438536	0.002534532	0.004710964	2.638371493	-4.247238954
0.003210274	0.005409888	0.002585285	0.004694835	2.617259883	-4.260280846
0.003253493	0.005403775	0.002625621	0.004681278	2.596083805	-4.273217802
0.003290103	0.00540341	0.002663171	0.004670252	2.574843782	-4.286049501
0.003306458	0.00540081	0.002697007	0.004660863	2.553540336	-4.298775628
0.003320769	0.005394059	0.002727168	0.004652175	2.532173993	-4.31139587
0.003413768	0.005371843	0.002798917	0.004638345	2.510745279	-4.323909916
0.003442152	0.005370064	0.002850639	0.00462767	2.489254721	-4.336317457
0.003455417	0.005346435	0.002883425	0.004618203	2.467702849	-4.348618188
0.003449426	0.005348214	0.002901917	0.004609983	2.446090194	-4.360811806
0.003441772	0.005344473	0.002916009	0.004602892	2.424417287	-4.372898011
0.003447144	0.005336764	0.002928283	0.004595958	2.402684664	-4.384876504
0.003522218	0.005220257	0.002979198	0.004568959	2.380892859	-4.396746991
0.003541094	0.005135865	0.003006937	0.004533429	2.359042408	-4.408509179
0.003538811	0.005093441	0.00301162	0.004500158	2.337133851	-4.420162779
0.003535245	0.005056446	0.003016102	0.004467744	2.315167727	-4.431707504
0.003569526	0.004989662	0.003029992	0.004430305	2.293144577	-4.443143069
0.003602189	0.004980721	0.003041055	0.004399293	2.271064942	-4.454469193
0.003640796	0.004978349	0.003055065	0.004373853	2.248929369	-4.465685596
0.003689387	0.00497657	0.00307384	0.004352893	2.2267384	-4.476792002
0.003748818	0.00497625	0.003098188	0.004335751	2.204492584	-4.487788138
0.003813147	0.004968359	0.003138079	0.004320947	2.182192467	-4.498673733
0.003888221	0.00495887	0.003179425	0.004306649	2.1598386	-4.509448519
0.003906241	0.0049622	0.003208011	0.004294533	2.137431533	-4.520112231
0.003909426	0.004963021	0.003229855	0.004284598	2.114971817	-4.530664604
0.003921788	0.004954993	0.003247863	0.004275755	2.092460006	-4.541105381
0.003947129	0.004952621	0.003265508	0.004268275	2.069896655	-4.551434304
0.003982503	0.004942266	0.00328404	0.004260639	2.047282319	-4.561651117
0.004039367	0.00487717	0.003295467	0.004243458	2.024617556	-4.57175557
0.00407921	0.004635398	0.003317835	0.004189032	2.001902923	-4.581747414
0.004069416	0.00454795	0.003341012	0.004131685	1.97913898	-4.591626402
0.004088909	0.004399329	0.003362007	0.004063585	1.956326288	-4.601392292
0.004112872	0.004348329	0.003384739	0.004000277	1.933465409	-4.611044842
0.004146344	0.004320502	0.003408481	0.003945189	1.910556905	-4.620583815
0.004194887	0.004308779	0.003435089	0.003898945	1.887601341	-4.630008976
0.004345938	0.004312747	0.003476192	0.003870232	1.864599283	-4.639320093
0.004385971	0.00427306	0.003520445	0.003833922	1.841551297	-4.648516936
0.004410742	0.004263435	0.003562436	0.003799288	1.818457951	-4.657599279
0.004442455	0.004257414	0.003600753	0.003770692	1.795319813	-4.666566898
0.00447664	0.004252852	0.003636769	0.003746888	1.772137454	-4.675419573
0.004499176	0.004252624	0.003668505	0.003727642	1.748911445	-4.684157085
0.004487195	0.004242041	0.003693498	0.003709994	1.725642357	-4.692779219
0.004471885	0.00421946	0.003711748	0.003692229	1.702330764	-4.701285762
0.004468605	0.004203083	0.003725315	0.003675009	1.678977239	-4.709676506
0.00448981	0.004162575	0.00372588	0.003652023	1.655582359	-4.717951243
0.00449756	0.004117414	0.003722408	0.003626155	1.6321467	-4.72610977
0.004479445	0.004098711	0.00373335	0.003604104	1.608670838	-4.734151885
0.004468843	0.004076815	0.003739608	0.003582988	1.585155352	-4.742077391
0.004455007	0.004040412	0.003738841	0.003560197	1.561600822	-4.749886092
0.004432851	0.00394343	0.003722448	0.003526342	1.538007826	-4.757577797
0.004439602	0.003894848	0.003724709	0.003491708	1.514376948	-4.765152315
0.004456956	0.00384809	0.003725476	0.003456294	1.490708767	-4.77260946
0.004478066	0.003819625	0.003729877	0.003423023	1.467003869	-4.779949048
0.004546436	0.003754346	0.003701775	0.003383129	1.443262836	-4.787170899
0.00464999	0.003746363	0.003710093	0.003348456	1.419486253	-4.794274834
0.00464728	0.003746728	0.003743121	0.003321185	1.395674706	-4.801260679
0.004647803	0.003754255	0.003761331	0.003299017	1.371828781	-4.808128262
0.004677994	0.003752841	0.003788585	0.003282187	1.347949066	-4.814877413
0.004700958	0.003751883	0.00381596	0.00326859	1.324036149	-4.821507966
0.004712226	0.003744311	0.003838571	0.003256279	1.300090619	-4.828019759
0.004709849	0.003736328	0.00385779	0.00324576	1.276113066	-4.834412629
0.00465308	0.0037158	0.003839096	0.003235709	1.25210408	-4.840686421
0.004701101	0.003676067	0.003847171	0.003219697	1.228064253	-4.846840979
0.004709516	0.003659326	0.003872487	0.003203295	1.203994177	-4.852876152
0.004684603	0.003640075	0.003884277	0.003186855	1.179894444	-4.858791791
0.00466083	0.003636517	0.003894977	0.003173024	1.155765649	-4.864587751
0.004625837	0.00363378	0.003899741	0.003161492	1.131608386	-4.870263889
0.004606106	0.003613115	0.003900872	0.003148986	1.10742325	-4.875820064
0.004606866	0.003586475	0.003902487	0.003134767	1.083210835	-4.881256141
0.00462617	0.00356987	0.003907332	0.003120624	1.05897174	-4.886571984
0.004619846	0.003470881	0.003914842	0.003093548	1.034706561	-4.891767464
0.004657835	0.003381471	0.003932487	0.00305607	1.010415895	-4.896842453
0.004644427	0.003358936	0.003939674	0.003022604	0.986100341	-4.901796824
0.004645758	0.003315326	0.003951786	0.002988398	0.961760498	-4.906630457
0.004677281	0.00330269	0.003963455	0.002958867	0.937396966	-4.911343232
0.004710562	0.003295482	0.003978677	0.002933895	0.913010344	-4.915935033
0.004729152	0.003289871	0.003994666	0.002912623	0.888601233	-4.920405747
0.00472939	0.003291149	0.00400896	0.002895442	0.864170234	-4.924755263
0.0047844	0.003264006	0.004060964	0.00287608	0.83971795	-4.928983476
0.005117406	0.003211501	0.004162229	0.002850873	0.815244982	-4.93309028
0.005312009	0.003211638	0.004251541	0.002831004	0.790751933	-4.937075575
0.005290376	0.003193893	0.004312348	0.002812226	0.766239407	-4.940939262
0.005254622	0.003159041	0.004352281	0.002792123	0.741708007	-4.944681246
0.005262086	0.003128614	0.004388781	0.002771047	0.717158338	-4.948301434
0.005282293	0.003111508	0.004422132	0.002751333	0.692591004	-4.951799739
0.005293751	0.003103388	0.004452334	0.002733997	0.66800661	-4.955176073
0.005210405	0.003106901	0.004514756	0.002714712	0.643405763	-4.958430354
0.005281913	0.003095086	0.004580529	0.002696791	0.618789067	-4.961562501
0.005250485	0.003041257	0.004602978	0.002673922	0.59415713	-4.964572437
0.005246016	0.003013522	0.004594459	0.002655456	0.569510558	-4.967460088
0.005254669	0.002978032	0.004590017	0.00263508	0.544849958	-4.970225382
0.005257189	0.002949521	0.0045882	0.00261412	0.520175937	-4.972868253
0.005264083	0.002901714	0.0045882	0.002590901	0.495489103	-4.975388634
0.005288664	0.002811027	0.004655508	0.002559383	0.470790065	-4.977786464
0.005344625	0.002768649	0.004697499	0.00252432	0.446079431	-4.980061683
0.005350283	0.002729463	0.004713771	0.002488712	0.421357809	-4.982214236
0.005366258	0.002708753	0.004701335	0.002456804	0.396625808	-4.984244069
0.005410522	0.002688727	0.00469758	0.002428325	0.371884038	-4.986151132
0.005467149	0.002686857	0.004706746	0.002405028	0.347133108	-4.987935379
0.005505518	0.002680927	0.004721079	0.002385237	0.322373627	-4.989596766
0.005510843	0.002669842	0.004732466	0.002367472	0.297606206	-4.991135251
0.005461206	0.002585906	0.00481338	0.00233685	0.272831454	-4.992550797
0.005448416	0.002571035	0.004837242	0.002309852	0.248049982	-4.993843368
0.005451554	0.002569757	0.004830257	0.002288619	0.2232624	-4.995012934
0.005435341	0.002571947	0.004807	0.002272412	0.198469319	-4.996059464
0.005404817	0.002558262	0.004782694	0.002257335	0.173671349	-4.996982935
0.005369158	0.002533355	0.00475653	0.002241362	0.148869102	-4.997783321
0.005334878	0.002497317	0.004729841	0.002222934	0.124063188	-4.998460605
0.005365545	0.002309465	0.004750393	0.002176807	0.099254217	-4.999014769
0.005279345	0.002222656	0.004744296	0.002122226	0.074442802	-4.9994458
0.0053296	0.002195513	0.004725642	0.002074228	0.049629554	-4.999753686
0.005364974	0.00219013	0.004700649	0.00203675	0.024815082	-4.999938421
0.0053945	0.002190359	0.004685104	0.002007102	8.88E-16	-5
0.005407765	0.002194373	0.004675656	0.001983688	-0.024815082	-4.999938421
0.005400823	0.002196745	0.004665965	0.001965105	-0.049629554	-4.999753686
0.005430729	0.002188808	0.004666167	0.001944184	-0.074442802	-4.9994458
0.005440571	0.002143646	0.004653206	0.001921626	-0.099254217	-4.999014769
0.005455453	0.002131695	0.004647715	0.001903822	-0.124063188	-4.998460605
0.00545821	0.002095383	0.004638792	0.001883213	-0.148869102	-4.997783321
0.005448511	0.00207481	0.004632695	0.001863734	-0.173671349	-4.996982935
0.005446419	0.002063679	0.004628133	0.001846436	-0.198469319	-4.996059464
0.005457545	0.002055331	0.004625064	0.001831047	-0.2232624	-4.995012934
0.005478037	0.002050907	0.004625185	0.00181784	-0.248049982	-4.993843368
0.005502047	0.00205524	0.004628092	0.001808061	-0.272831454	-4.992550797
0.00549211	0.002055833	0.004608914	0.001803542	-0.297606206	-4.991135251
0.005689803	0.00206523	0.004623651	0.001800309	-0.322373627	-4.989596766
0.005785369	0.002116276	0.004664633	0.001803192	-0.347133108	-4.987935379
0.005728077	0.002126905	0.004694229	0.00180623	-0.371884038	-4.986151132
0.005703163	0.002126951	0.004715306	0.001808646	-0.396625808	-4.984244069
0.005686142	0.002130554	0.004731375	0.001811217	-0.421357809	-4.982214236
0.005696269	0.00214059	0.004746476	0.001814723	-0.446079431	-4.980061683
0.005724178	0.00214798	0.004764524	0.001818736	-0.470790065	-4.977786464
0.005748759	0.002130463	0.00478552	0.001813009	-0.495489103	-4.975388634
0.005737538	0.002007616	0.004815641	0.001790881	-0.520175937	-4.972868253
0.005713623	0.001992425	0.004831953	0.00177557	-0.544849958	-4.970225382
0.00569974	0.001991878	0.004838211	0.001763025	-0.569510558	-4.967460088
0.005689755	0.001991604	0.004843259	0.001752935	-0.59415713	-4.964572437
0.005689232	0.001987955	0.004847377	0.001744247	-0.618789067	-4.961562501
0.005701214	0.001977007	0.004852061	0.001735481	-0.643405763	-4.958430354
0.005712815	0.001955749	0.004858077	0.001724378	-0.66800661	-4.955176073
0.005670214	0.001805896	0.004875802	0.001680315	-0.692591004	-4.951799739
0.00570516	0.001810047	0.00489377	0.001646109	-0.717158338	-4.948301434
0.005713956	0.001811188	0.004896475	0.001626747	-0.741708007	-4.944681246
0.005715049	0.001808953	0.004893406	0.001612488	-0.766239407	-4.940939262
0.005722229	0.001811005	0.004893527	0.001601268	-0.790751933	-4.937075575
0.00573944	0.001818806	0.004897323	0.001593281	-0.815244982	-4.93309028
0.005755605	0.001814335	0.004902208	0.001586191	-0.83971795	-4.928983476
0.005764924	0.001811781	0.004908184	0.001579996	-0.864170234	-4.924755263
0.005693749	0.001784182	0.004925061	0.001564724	-0.888601233	-4.920405747
0.00578475	0.001745636	0.004949287	0.001547466	-0.913010344	-4.915935033
0.005813373	0.001753436	0.004960875	0.001537804	-0.937396966	-4.911343232
0.005821408	0.001752296	0.004961763	0.001531103	-0.961760498	-4.906630457
0.005825021	0.001739295	0.004964671	0.001523584	-0.986100341	-4.901796824
0.005843754	0.001724287	0.00497	0.001515091	-1.010415895	-4.896842453
0.005879413	0.001712791	0.004979004	0.001506754	-1.034706561	-4.891767464
0.0059	0.00170937	0.004989179	0.001499429	-1.05897174	-4.886571984
0.005883454	0.001736512	0.005	0.001498183	-1.083210835	-4.881256141
0.005832724	0.00171968	0.004991965	0.001493975	-1.10742325	-4.875820064
0.005842613	0.001693267	0.004983284	0.001486144	-1.131608386	-4.870263889
0.00584499	0.00167169	0.004978964	0.001476366	-1.155765649	-4.864587751
0.005847272	0.001646783	0.004975976	0.001464678	-1.179894444	-4.858791791
0.005860347	0.001628491	0.004974684	0.001452484	-1.203994177	-4.852876152
0.00586534	0.001613984	0.004974159	0.001440368	-1.228064253	-4.846840979
0.005862487	0.001588439	0.004973594	0.001426615	-1.25210408	-4.840686421
0.005762262	0.001329196	0.004948641	0.00137628	-1.276113066	-4.834412629
0.005840711	0.001109686	0.004941414	0.001296531	-1.300090619	-4.828019759
0.005808285	0.00099692	0.004933258	0.001212458	-1.324036149	-4.821507966
0.005800488	0.000967588	0.004930351	0.001141904	-1.347949066	-4.814877413
0.00580838	0.000939305	0.004927686	0.001080855	-1.371828781	-4.808128262
0.005820932	0.000928357	0.004926919	0.00103017	-1.395674706	-4.801260679
0.005837431	0.000931869	0.004927807	0.000989575	-1.419486253	-4.794274834
0.005843326	0.000933329	0.00492926	0.000956732	-1.443262836	-4.787170899
0.005843707	0.000972104	0.004904146	0.00094037	-1.467003869	-4.779949048
0.00575822	0.000982322	0.004864739	0.000926578	-1.490708767	-4.77260946
0.005745003	0.000942225	0.004844874	0.000905891	-1.514376948	-4.765152315
0.005765923	0.000918914	0.004844389	0.000884619	-1.538007826	-4.757577797
0.005798301	0.000902538	0.004846852	0.000864945	-1.561600822	-4.749886092
0.005815084	0.000891863	0.004849719	0.000847297	-1.585155352	-4.742077391
0.005824165	0.000886298	0.00485525	0.000832142	-1.608670838	-4.734151885
0.005832248	0.000882466	0.004860661	0.000819207	-1.6321467	-4.72610977
0.005835814	0.000881736	0.004865587	0.000808455	-1.655582359	-4.717951243
0.005824023	0.000831466	0.00481871	0.000790066	-1.678977239	-4.709676506
0.005757983	0.000803138	0.004779585	0.000769808	-1.702330764	-4.701285762
0.005744575	0.000741645	0.004769491	0.000744368	-1.725642357	-4.692779219
0.00574253	0.000723262	0.004778858	0.000721577	-1.748911445	-4.684157085
0.005730549	0.000695481	0.00478443	0.000699214	-1.772137454	-4.675419573
0.005723607	0.000676139	0.004785964	0.000678137	-1.795319813	-4.666566898
0.005718045	0.00062044	0.004741833	0.000652464	-1.818457951	-4.657599279
0.005687283	0.000575599	0.004723017	0.000622699	-1.841551297	-4.648516936
0.005682576	0.000561549	0.004729599	0.000596636	-1.864599283	-4.639320093
0.005685191	0.000479985	0.004729114	0.000562585	-1.887601341	-4.630008976
0.005692132	0.000424104	0.004737795	0.000526704	-1.910556905	-4.620583815
0.005687949	0.000359783	0.004745184	0.00048794	-1.933465409	-4.611044842
0.005677203	0.00030965	0.004748535	0.000448865	-1.956326288	-4.601392292
0.00566893	0.000265766	0.004749626	0.000410373	-1.97913898	-4.591626402
0.005647915	0.000139954	0.004706544	0.000357389	-2.001902923	-4.581747414
0.005638502	0.000137217	0.004671941	0.00031095	-2.024617556	-4.57175557
0.005641592	0.000135666	0.004671134	0.000271602	-2.047282319	-4.561651117
0.005648011	0.000133932	0.004684741	0.000242538	-2.069896655	-4.551434304
0.005648914	0.000131332	0.004695804	0.000219046	-2.092460006	-4.541105381
0.005647012	0.000126679	0.004707109	0.000199995	-2.114971817	-4.530664604
0.005645681	0.000119198	0.004711389	0.000183321	-2.137431533	-4.520112231
0.005704304	-5.57E-05	0.004687244	0.000140739	-2.1598386	-4.509448519
0.005658708	-0.000106288	0.004673193	9.62E-05	-2.182192467	-4.498673733
0.005627471	-0.000142965	0.004678119	5.54E-05	-2.204492584	-4.487788138
0.005635506	-0.000168647	0.004690918	1.93E-05	-2.2267384	-4.476792002
0.005647963	-0.00019068	0.004702102	-1.31E-05	-2.248929369	-4.465685596
0.005659421	-0.000203407	0.00471046	-4.14E-05	-2.271064942	-4.454469193
0.005665555	-0.000210661	0.004718132	-6.54E-05	-2.293144577	-4.443143069
0.005665079	-0.000213534	0.004724431	-8.54E-05	-2.315167727	-4.431707504
0.00562148	-0.000247702	0.004680339	-0.000113156	-2.337133851	-4.420162779
0.005650007	-0.000328125	0.004659707	-0.000146427	-2.359042408	-4.408509179
0.005654049	-0.000340852	0.004676907	-0.000172023	-2.380892859	-4.396746991
0.005653431	-0.000370549	0.004673031	-0.000198593	-2.402684664	-4.384876504
0.005653621	-0.000381269	0.004679774	-0.000221072	-2.424417287	-4.372898011
0.00565538	-0.000397737	0.004689586	-0.000241525	-2.446090194	-4.360811806
0.005653573	-0.000406724	0.004695884	-0.000259602	-2.467702849	-4.348618188
0.005645015	-0.000410692	0.004699074	-0.000274718	-2.489254721	-4.336317457
0.005645871	-0.000417079	0.004701093	-0.000288081	-2.510745279	-4.323909916
0.005650673	-0.000515658	0.004657002	-0.000315041	-2.532173993	-4.31139587
0.005629991	-0.0005886	0.004631322	-0.000349558	-2.553540336	-4.298775628
0.005622194	-0.000598818	0.004647554	-0.000378193	-2.574843782	-4.286049501
0.005596662	-0.000597267	0.004640609	-0.000400166	-2.596083805	-4.273217802
0.005587961	-0.000593481	0.00464396	-0.000418048	-2.617259883	-4.260280846
0.005593286	-0.000597358	0.00465256	-0.00043332	-2.638371493	-4.247238954
0.005600228	-0.000608306	0.004656194	-0.000447189	-2.659418116	-4.234092445
0.005601321	-0.000618296	0.004661484	-0.000460163	-2.680399234	-4.220841644
0.005604459	-0.000632483	0.004665562	-0.000472863	-2.70131433	-4.207486878
0.005584443	-0.000803274	0.004619371	-0.000503017	-2.722162888	-4.194028474
0.005573745	-0.000925711	0.00459349	-0.000551911	-2.742944395	-4.180466766
0.005561859	-0.000928859	0.00459244	-0.00059722	-2.763658338	-4.166802086
0.005552397	-0.000926988	0.004601444	-0.000632478	-2.784304209	-4.153034771
0.00554208	-0.000931915	0.004609721	-0.000661346	-2.804881498	-4.13916516
0.005525915	-0.000939351	0.004611901	-0.000686436	-2.825389699	-4.125193596
0.005513648	-0.000947653	0.004611498	-0.000708136	-2.845828306	-4.111120422
0.005504947	-0.000960608	0.004609802	-0.00072781	-2.866196816	-4.096945985
0.00549444	-0.000954039	0.00455493	-0.000758432	-2.886494727	-4.082670633
0.00548398	-0.000953264	0.004532481	-0.000774678	-2.906721539	-4.068294719
0.005471428	-0.000962114	0.004523598	-0.000786326	-2.926876754	-4.053818597
0.005472759	-0.00096704	0.004535307	-0.000792715	-2.946959876	-4.039242623
0.005474946	-0.000975525	0.00454637	-0.000799105	-2.96697041	-4.024567156
0.005478417	-0.00098182	0.004553517	-0.000805221	-2.986907862	-4.009792558
0.005479178	-0.000986519	0.004559089	-0.00081087	-3.006771743	-3.994919193
0.00544794	-0.000996783	0.004509386	-0.000815662	-3.026561562	-3.979947427
0.005449795	-0.001055994	0.004482374	-0.000830272	-3.046276832	-3.964877628
0.005444232	-0.001095544	0.004478619	-0.000849167	-3.065917068	-3.949710169
0.005441427	-0.001106538	0.004495698	-0.000865958	-3.085481785	-3.934445422
0.005432964	-0.001118809	0.004505711	-0.000881191	-3.104970503	-3.919083763
0.005418748	-0.001137558	0.004509749	-0.000896307	-3.12438274	-3.903625572
0.005407242	-0.001157356	0.004510435	-0.00091154	-3.143718019	-3.888071228
0.005401679	-0.001177838	0.004508699	-0.000927085	-3.162975863	-3.872421115
0.00540496	-0.001241291	0.004458834	-0.000946603	-3.182155798	-3.856675619
0.005413993	-0.00127336	0.004438363	-0.000970446	-3.201257352	-3.840835127
0.00541366	-0.001295348	0.004444662	-0.000994444	-3.220280054	-3.824900029
0.005420887	-0.001304654	0.004460772	-0.001015404	-3.239223436	-3.808870718
0.005428114	-0.001310265	0.004472239	-0.001033209	-3.258087031	-3.792747588
0.005433582	-0.001318202	0.004483423	-0.001048792	-3.276870374	-3.776531038
0.005432726	-0.001334168	0.004491499	-0.001063908	-3.295573002	-3.760221465
0.005427639	-0.001356064	0.004498766	-0.001079531	-3.314194456	-3.743819273
0.005417084	-0.001384393	0.004501754	-0.001096595	-3.332734276	-3.727324864
0.00539721	-0.001558514	0.004448579	-0.001137813	-3.351192005	-3.710738646
0.005334973	-0.00165358	0.004391325	-0.001186823	-3.36956719	-3.694061027
0.005324085	-0.001691579	0.004369602	-0.001235054	-3.387859377	-3.677292417
0.005311391	-0.001709689	0.004387247	-0.001275961	-3.406068115	-3.66043323
0.005296366	-0.001727206	0.004392415	-0.001311764	-3.424192958	-3.643483881
0.005285669	-0.00173966	0.004393182	-0.00134262	-3.442233457	-3.626444787
0.005277348	-0.001750106	0.004393949	-0.001369151	-3.460189168	-3.609316369
0.005285479	-0.001789474	0.004344327	-0.001402967	-3.47805965	-3.592099047
0.005273212	-0.001766392	0.004311379	-0.001426537	-3.495844462	-3.574793247
0.005269408	-0.001771866	0.00432216	-0.001442432	-3.513543165	-3.557399393
0.005260898	-0.00179253	0.004318082	-0.001458406	-3.531155325	-3.539917916
0.005259662	-0.001805075	0.004331366	-0.00147282	-3.548680507	-3.522349245
0.005256476	-0.00181137	0.004342267	-0.001485365	-3.56611828	-3.504693813
0.005243544	-0.001815202	0.004346749	-0.001496157	-3.583468213	-3.486952056
0.0052105	-0.001835	0.004293654	-0.001509909	-3.600729881	-3.469124409
0.00520565	-0.00187049	0.004251905	-0.001527869	-3.617902857	-3.451211312
0.005199374	-0.001908946	0.004253681	-0.00154805	-3.634986718	-3.433213207
0.005198709	-0.001923862	0.004276413	-0.001565036	-3.651981044	-3.415130536
0.005200706	-0.001940604	0.004292443	-0.001581048	-3.668885416	-3.396963746
0.005206173	-0.001955566	0.004303021	-0.001596164	-3.685699418	-3.378713283
0.005217774	-0.001999633	0.004264987	-0.001612644	-3.702422636	-3.360379597
0.005216205	-0.002049219	0.004247827	-0.001636525	-3.719054657	-3.34196314
0.005217632	-0.002069746	0.004264543	-0.001660446	-3.735595072	-3.323464366
0.005234748	-0.002119971	0.004275242	-0.001688224	-3.752043474	-3.304883729
0.005237791	-0.002151675	0.004295552	-0.001714989	-3.768399457	-3.286221688
0.005237363	-0.002177996	0.004311581	-0.001740468	-3.784662618	-3.267478702
0.005228805	-0.002198068	0.004322564	-0.001764155	-3.800832558	-3.248655233
0.005171323	-0.002225621	0.004276615	-0.001790179	-3.816908877	-3.229751745
0.00512121	-0.002252626	0.004247948	-0.001815464	-3.83289118	-3.210768703
0.005079751	-0.002258693	0.004236118	-0.001836229	-3.848779073	-3.191706575
0.005058926	-0.002268273	0.004236077	-0.001853877	-3.864572165	-3.172565831
0.00501024	-0.002317996	0.004213709	-0.0018762	-3.880270066	-3.153346941
0.004988559	-0.002342857	0.00420099	-0.001898134	-3.89587239	-3.134050379
0.004955563	-0.002383548	0.004190734	-0.00192186	-3.911378753	-3.114676621
0.004905212	-0.002425926	0.004173696	-0.001947612	-3.926788773	-3.095226144
0.004782403	-0.002553928	0.004082687	-0.001993389	-3.94210207	-3.075699427
0.00471603	-0.00259284	0.004021678	-0.002036049	-3.957318267	-3.05609695
0.004696869	-0.002610494	0.004007264	-0.002070566	-3.972436989	-3.036419197
0.004674143	-0.002633621	0.003990831	-0.002101928	-3.987457864	-3.016666652
0.004656456	-0.002659806	0.003968946	-0.002131693	-4.002380522	-2.996839803
0.004639387	-0.00266902	0.003920051	-0.002161068	-4.017204595	-2.976939136
0.004638626	-0.002662634	0.003905354	-0.002181209	-4.031929718	-2.956965143
0.004659309	-0.002636176	0.003858799	-0.002199832	-4.046555528	-2.936918315
0.00467148	-0.0026708	0.003837319	-0.002218454	-4.061081666	-2.916799147
0.004669055	-0.002671621	0.003844143	-0.002230298	-4.075507773	-2.896608133
0.004688264	-0.002671484	0.003858275	-0.002239141	-4.089833494	-2.876345771
0.004746269	-0.002672715	0.003878988	-0.002246465	-4.104058476	-2.856012561
0.004892375	-0.002694977	0.003905636	-0.002257296	-4.118182368	-2.835609003
0.004928604	-0.002703233	0.003944155	-0.00226575	-4.132204824	-2.815135599
0.004951949	-0.002715231	0.003980898	-0.002274399	-4.146125497	-2.794592854
0.005028877	-0.002743513	0.003985622	-0.002289086	-4.159944045	-2.773981274
0.005037626	-0.002787032	0.004004922	-0.002307124	-4.173660127	-2.753301366
0.005028544	-0.002787762	0.004040211	-0.002320293	-4.187273405	-2.732553641
0.005022506	-0.002809385	0.004073845	-0.00233385	-4.200783544	-2.711738609
0.005016088	-0.002831418	0.004096213	-0.002348265	-4.214190212	-2.690856782
0.004972584	-0.002892317	0.004101179	-0.002369731	-4.227493077	-2.669908675
0.004924373	-0.002915673	0.004104813	-0.002390535	-4.240691813	-2.648894805
0.004877351	-0.002927488	0.004102027	-0.002409158	-4.253786094	-2.627815688
0.004804226	-0.002977667	0.004048205	-0.002435338	-4.266775598	-2.606671844
0.004798378	-0.003009781	0.004009161	-0.002459415	-4.279660005	-2.585463793
0.004784067	-0.003019361	0.004008152	-0.002480647	-4.292438997	-2.564192059
0.00477142	-0.0030226	0.004007264	-0.002498023	-4.30511226	-2.542857165
0.004771943	-0.003030309	0.004001611	-0.002513256	-4.317679481	-2.521459636
0.004785969	-0.003041029	0.003986026	-0.002527787	-4.330140351	-2.5
0.004790581	-0.003039615	0.003986106	-0.002539163	-4.342494563	-2.478478785
0.004792197	-0.003041805	0.003990184	-0.002548669	-4.354741813	-2.456896521
0.004756919	-0.003099647	0.00392215	-0.002567486	-4.366881799	-2.43525374
0.004764859	-0.003224137	0.003883469	-0.00260329	-4.378914222	-2.413550976
0.004754922	-0.003245121	0.003891949	-0.002634106	-4.390838786	-2.391788761
0.004745033	-0.003270849	0.003901033	-0.002662585	-4.402655196	-2.369967633
0.004740611	-0.003319066	0.003891222	-0.002693402	-4.414363163	-2.34808813
0.004739707	-0.003329969	0.00389643	-0.002719894	-4.425962396	-2.326150789
0.004729961	-0.003333573	0.003900831	-0.002741827	-4.437452612	-2.304156152
0.004652082	-0.00341395	0.003837763	-0.002773891	-4.448833526	-2.282104759
0.00453474	-0.003526716	0.00379452	-0.002818615	-4.460104859	-2.259997155
0.004500175	-0.003577169	0.003787333	-0.002861509	-4.471266332	-2.237833884
0.004465705	-0.003628625	0.003774493	-0.002903896	-4.482317672	-2.215615492
0.004457955	-0.003657592	0.003762017	-0.002942621	-4.493258605	-2.193342525
0.004461283	-0.003716165	0.003736661	-0.002981814	-4.504088862	-2.171015533
0.004461188	-0.003740251	0.003731977	-0.003018513	-4.514808177	-2.148635066
0.004464706	-0.003757905	0.003730483	-0.003051083	-4.525416285	-2.126201675
0.004471648	-0.003772092	0.003728303	-0.003079757	-4.535912924	-2.103715912
0.004501316	-0.003831622	0.003668344	-0.003103872	-4.546297838	-2.081178331
0.004525707	-0.00384663	0.003634589	-0.003130715	-4.556570769	-2.058589487
0.00453707	-0.003853518	0.00365619	-0.003160518	-4.566731465	-2.035949938
0.004497988	-0.003857761	0.003654737	-0.003185997	-4.576779675	-2.01326024
0.0044687	-0.003862003	0.003663983	-0.0032061	-4.586715153	-1.990520952
0.004455245	-0.003868754	0.003671251	-0.003223164	-4.596537652	-1.967732634
0.004451061	-0.003876281	0.003615047	-0.003244202	-4.606246932	-1.944895848
0.004353165	-0.003892612	0.003579556	-0.003259318	-4.615842752	-1.922011157
0.004348981	-0.003907027	0.003577779	-0.003273109	-4.625324878	-1.899079123
0.004356065	-0.003926187	0.00358642	-0.003286901	-4.634693074	-1.876100312
0.004367476	-0.003941468	0.003594455	-0.003300108	-4.643947111	-1.85307529
0.004383261	-0.003961403	0.003581696	-0.003313159	-4.653086761	-1.830004624
0.004381978	-0.003972807	0.003589933	-0.003326288	-4.662111797	-1.806888882
0.004379077	-0.003987998	0.003598573	-0.003339301	-4.671021999	-1.783728634
0.00437147	-0.00409164	0.00354782	-0.003361897	-4.679817147	-1.760524449
0.004309804	-0.004157831	0.003517497	-0.00339431	-4.688497023	-1.737276901
0.004293258	-0.004175667	0.003518749	-0.00342575	-4.697061414	-1.71398656
0.004270864	-0.004198111	0.003528964	-0.003453956	-4.70551011	-1.690654001
0.004246997	-0.004213712	0.003527066	-0.003479241	-4.713842902	-1.667279799
0.004169593	-0.004245644	0.003499207	-0.003505109	-4.722059584	-1.64386453
0.004129513	-0.004260379	0.003487901	-0.003528134	-4.730159955	-1.620408769
0.00406932	-0.004288707	0.003471105	-0.003551081	-4.738143815	-1.596913095
0.003698516	-0.004501694	0.003342909	-0.003606286	-4.746010967	-1.573378087
0.003659529	-0.004569892	0.00324641	-0.003662737	-4.753761218	-1.549804324
0.003652207	-0.004556572	0.003207365	-0.003703878	-4.761394376	-1.526192387
0.003644171	-0.004555249	0.003170138	-0.003736798	-4.768910254	-1.502542858
0.003633997	-0.004555796	0.003135778	-0.003763602	-4.776308666	-1.478856318
0.003623632	-0.004546125	0.003105657	-0.003785496	-4.78358943	-1.455133352
0.003580176	-0.004549182	0.003061203	-0.003807898	-4.790752367	-1.431374544
0.003548273	-0.004546034	0.003038511	-0.003821572	-4.797797301	-1.407580479
0.003520459	-0.004550094	0.003018242	-0.003833143	-4.804724058	-1.383751743
0.003569811	-0.004581479	0.002974272	-0.003874907	-4.811532466	-1.359888924
0.003566197	-0.004599589	0.002969427	-0.003894737	-4.81822236	-1.335992608
0.003532868	-0.00460301	0.002973101	-0.003900425	-4.824793573	-1.312063384
0.003507669	-0.004612635	0.002972294	-0.003906503	-4.831245944	-1.288101843
0.003499967	-0.004631886	0.002970719	-0.003914372	-4.837579314	-1.264108573
0.003508335	-0.004647852	0.002971204	-0.003923177	-4.843793528	-1.240084167
0.003522694	-0.004659393	0.002973707	-0.003932332	-4.849888431	-1.216029215
0.003521315	-0.004666965	0.002977502	-0.003940903	-4.855863874	-1.191944311
0.003517844	-0.004676363	0.002980732	-0.003949318	-4.861719709	-1.167830047
0.00346136	-0.004739086	0.00298267	-0.003965681	-4.867455793	-1.143687018
0.003446764	-0.004866723	0.002989494	-0.004000978	-4.873071984	-1.119515818
0.003441962	-0.004902487	0.002981419	-0.004034638	-4.878568144	-1.095317043
0.003440868	-0.004934283	0.002976331	-0.004066429	-4.883944137	-1.071091288
0.003420376	-0.004980675	0.002975201	-0.004099388	-4.889199832	-1.046839151
0.003403688	-0.00497958	0.002966681	-0.004126114	-4.894335097	-1.022561228
0.003378537	-0.004976524	0.002954932	-0.004147268	-4.899349808	-0.998258118
0.00333993	-0.004972054	0.002940881	-0.004163787	-4.90424384	-0.97393042
0.003231051	-0.005005582	0.002931513	-0.004180189	-4.909017073	-0.949578732
0.003228246	-0.005011741	0.002918835	-0.004196396	-4.91366939	-0.925203655
0.003199577	-0.005014797	0.002889118	-0.004211628	-4.918200675	-0.900805788
0.003154076	-0.00501872	0.002856534	-0.004224329	-4.922610818	-0.876385733
0.003067353	-0.005023556	0.002821609	-0.004235432	-4.926899709	-0.851944092
0.003033691	-0.005025015	0.002782888	-0.004244627	-4.931067243	-0.827481466
0.002993658	-0.005033956	0.002743884	-0.00425347	-4.935113317	-0.802998457
0.002970409	-0.005042213	0.002709039	-0.004262002	-4.939037832	-0.77849567
0.002854494	-0.005035735	0.002664948	-0.004269132	-4.942840691	-0.753973707
0.002714188	-0.005059411	0.002597923	-0.004278755	-4.9465218	-0.729433172
0.002700875	-0.005066071	0.002540911	-0.004286819	-4.950081069	-0.704874671
0.00269574	-0.005071499	0.002493954	-0.004294026	-4.953518409	-0.680298807
0.00268238	-0.00507378	0.002450105	-0.004300338	-4.956833737	-0.655706187
0.002670113	-0.005074692	0.002415179	-0.00430548	-4.96002697	-0.631097415
0.002655279	-0.005077201	0.002384493	-0.004310039	-4.963098031	-0.606473099
0.002635833	-0.005080486	0.002354251	-0.004314285	-4.966046842	-0.581833844
0.002590047	-0.005081489	0.002308908	-0.004318142	-4.968873333	-0.557180258
0.002552249	-0.005086964	0.002267765	-0.004322194	-4.971577432	-0.532512947
0.002537843	-0.005095083	0.002240591	-0.004326947	-4.974159074	-0.50783252
0.002509744	-0.005127837	0.00221039	-0.004336258	-4.976618194	-0.483139584
0.002493388	-0.005143255	0.002188667	-0.004345725	-4.978954733	-0.458434748
0.002477841	-0.005159358	0.002168963	-0.004355815	-4.981168633	-0.43371862
0.002457634	-0.005172952	0.002148896	-0.004365711	-4.983259839	-0.408991809
0.002430486	-0.005191427	0.002127255	-0.004376502	-4.985228299	-0.384254923
0.002325173	-0.005301912	0.002071454	-0.004398904	-4.987073966	-0.359508573
0.002302827	-0.005338223	0.002026838	-0.004425785	-4.988796793	-0.334753367
0.00229037	-0.005338315	0.002008427	-0.004449278	-4.990396739	-0.309989917
0.00227449	-0.005334985	0.001989288	-0.004467822	-4.991873763	-0.28521883
0.002237215	-0.005339501	0.001958804	-0.004484496	-4.99322783	-0.260440718
0.002213822	-0.005338543	0.001939221	-0.004497158	-4.994458906	-0.235656191
0.00219062	-0.005337722	0.00192085	-0.004507287	-4.995566961	-0.21086586
0.002178639	-0.005342238	0.001903448	-0.004516209	-4.996551968	-0.186070334
0.00217978	-0.0053494	0.001888872	-0.004524663	-4.997413901	-0.161270226
0.002198703	-0.005365183	0.001865655	-0.004536428	-4.998152741	-0.136466145
0.002128051	-0.005358842	0.001842439	-0.004544727	-4.998768469	-0.111658702
0.002107702	-0.005359892	0.001831133	-0.004549674	-4.999261069	-0.08684851
0.002107036	-0.00536865	0.001821887	-0.004555012	-4.99963053	-0.062036178
0.002124533	-0.00538936	0.001814297	-0.00456218	-4.999876842	-0.037222318
0.002120396	-0.005394561	0.001810663	-0.004569193	-5	-0.012407541
0.002114073	-0.005393466	0.00180719	-0.004574803	-5	0.012407541
0.002098097	-0.005394241	0.001802143	-0.004579517	-4.999876842	0.037222318
0.002069998	-0.005409797	0.001793705	-0.004585205	-4.99963053	0.062036178
0.002017223	-0.00542298	0.001783207	-0.004592685	-4.999261069	0.08684851
0.002002056	-0.005432058	0.001771538	-0.00460036	-4.998768469	0.111658702
0.001976096	-0.005446929	0.001758819	-0.004609048	-4.998152741	0.136466145
0.001973909	-0.005446428	0.001746303	-0.004615866	-4.997413901	0.161270226
0.00197448	-0.005448891	0.001736087	-0.004621748	-4.996551968	0.186070334
0.001963687	-0.005449347	0.001725953	-0.00462654	-4.995566961	0.21086586
0.001938916	-0.005452951	0.001713799	-0.004631021	-4.994458906	0.235656191
0.001818769	-0.005479591	0.001684769	-0.004639163	-4.99322783	0.260440718
0.001765947	-0.005493322	0.00164843	-0.004648318	-4.991873763	0.28521883
0.001742032	-0.005494827	0.001615967	-0.004655643	-4.990396739	0.309989917
0.001671522	-0.005501123	0.001576641	-0.004662499	-4.988796793	0.334753367
0.001645895	-0.005509744	0.001541432	-0.004669395	-4.987073966	0.359508573
0.001615942	-0.005531002	0.001508727	-0.0046782	-4.985228299	0.384254923
0.001593263	-0.005565124	0.001477961	-0.00469055	-4.983259839	0.408991809
0.001573579	-0.005612474	0.001448768	-0.00470777	-4.981168633	0.43371862
0.001475303	-0.005716254	0.001392039	-0.00473843	-4.978954733	0.458434748
0.00137774	-0.005722914	0.001324409	-0.004766013	-4.976618194	0.483139584
0.001360386	-0.005728753	0.00128379	-0.004788843	-4.974159074	0.50783252
0.001311177	-0.005738515	0.001236307	-0.004810037	-4.971577432	0.532512947
0.001279512	-0.00573742	0.001200816	-0.004825971	-4.968873333	0.557180258
0.001252459	-0.005733953	0.001168757	-0.004838165	-4.966046842	0.581833844
0.001220984	-0.005729118	0.001137466	-0.004847281	-4.963098031	0.606473099
0.001011643	-0.005723096	0.001043994	-0.00485967	-4.96002697	0.631097415
0.000877518	-0.005692077	0.00095133	-0.004862943	-4.956833737	0.655706187
0.00087514	-0.005685234	0.000901748	-0.004860839	-4.953518409	0.680298807
0.0008643	-0.005647235	0.000855719	-0.00485332	-4.950081069	0.704874671
0.000859688	-0.005617355	0.000822327	-0.004842256	-4.9465218	0.729433172
0.00084861	-0.005598835	0.000795154	-0.004830295	-4.942840691	0.753973707
0.000826264	-0.005594957	0.000770322	-0.00482001	-4.939037832	0.77849567
0.000754708	-0.005609053	0.000714361	-0.00481401	-4.935113317	0.802998457
0.000694516	-0.005614801	0.000674509	-0.004809764	-4.931067243	0.827481466
0.000679872	-0.005612931	0.000654361	-0.00480579	-4.926899709	0.851944092
0.000668937	-0.005610011	0.000636474	-0.004802206	-4.922610818	0.876385733
0.000660521	-0.005607183	0.000619032	-0.004798855	-4.918200675	0.900805788
0.00063789	-0.005607411	0.000595896	-0.004796284	-4.91366939	0.925203655
0.000626194	-0.005612794	0.000582774	-0.004794882	-4.909017073	0.949578732
0.000621106	-0.005619499	0.000569934	-0.004794726	-4.90424384	0.97393042
0.000615353	-0.005632135	0.000558063	-0.004796518	-4.899349808	0.998258118
0.000581311	-0.005620321	0.000524389	-0.004797375	-4.894335097	1.022561228
0.000534527	-0.005626205	0.000496328	-0.004798349	-4.889199832	1.046839151
0.000517933	-0.005632728	0.000484134	-0.004799596	-4.883944137	1.071091288
0.000495064	-0.005636469	0.000469276	-0.004801154	-4.878568144	1.095317043
0.000452654	-0.005631451	0.000445453	-0.004801544	-4.873071984	1.119515818
0.000428501	-0.005631953	0.000426476	-0.00480205	-4.867455793	1.143687018
0.000392747	-0.005635146	0.000406288	-0.004802712	-4.861719709	1.167830047
0.00037235	-0.005637153	0.0003861	-0.00480353	-4.855863874	1.191944311
0.000294043	-0.005677525	0.000338133	-0.004805556	-4.849888431	1.216029215
0.000241506	-0.005711966	0.000295859	-0.004815802	-4.843793528	1.240084167
0.000241078	-0.005724556	0.000275226	-0.004828191	-4.837579314	1.264108573
0.000242599	-0.005732311	0.000257582	-0.004839295	-4.831245944	1.288101843
0.000234897	-0.005739838	0.000236021	-0.004848956	-4.824793573	1.312063384
0.000223391	-0.00574294	0.000222898	-0.004857839	-4.81822236	1.335992608
0.000198382	-0.005745586	0.00020913	-0.004865475	-4.811532466	1.359888924
0.000164245	-0.005753614	0.000192131	-0.004872838	-4.804724058	1.383751743
0.000126874	-0.005768622	0.000173235	-0.004881137	-4.797797301	1.407580479
4.36E-05	-0.005836911	0.000128498	-0.004895162	-4.790752367	1.431374544
-5.44E-06	-0.005844028	8.32E-05	-0.004911447	-4.78358943	1.455133352
-2.27E-05	-0.005844666	5.65E-05	-0.004925355	-4.776308666	1.478856318
-7.51E-05	-0.005844347	1.83E-05	-0.004936458	-4.768910254	1.502542858
-9.05E-05	-0.005846537	-7.37E-06	-0.004945808	-4.761394376	1.526192387
-9.24E-05	-0.005846308	-2.84E-05	-0.004953366	-4.753761218	1.549804324
-9.27E-05	-0.005845579	-4.69E-05	-0.004959366	-4.746010967	1.573378087
-0.000166432	-0.005798228	-0.000106331	-0.004956327	-4.738143815	1.596913095
-0.000301318	-0.005758769	-0.000172993	-0.004947367	-4.730159955	1.620408769
-0.000314107	-0.005760822	-0.000205658	-0.004941016	-4.722059584	1.64386453
-0.000342587	-0.005753295	-0.00024127	-0.004935095	-4.713842902	1.667279799
-0.000351953	-0.005753934	-0.000264971	-0.004930342	-4.70551011	1.690654001
-0.000360321	-0.005750239	-0.000282696	-0.0049259	-4.697061414	1.71398656
-0.000364981	-0.005749326	-0.00029921	-0.004922199	-4.688497023	1.737276901
-0.000362746	-0.005756625	-0.000313342	-0.00492029	-4.679817147	1.760524449
-0.00037235	-0.00575699	-0.000393045	-0.004921264	-4.671021999	1.783728634
-0.000381526	-0.005740431	-0.000434754	-0.004919472	-4.662111797	1.806888882
-0.000425886	-0.005744673	-0.000452519	-0.004916823	-4.653086761	1.830004624
-0.000462401	-0.005745677	-0.000455628	-0.004913901	-4.643947111	1.85307529
-0.000501245	-0.00574075	-0.000464148	-0.004910784	-4.634693074	1.876100312
-0.000550549	-0.005735185	-0.000480621	-0.004907395	-4.625324878	1.899079123
-0.000606272	-0.005730806	-0.000501213	-0.004904005	-4.615842752	1.922011157
-0.000694326	-0.005715569	-0.000577807	-0.004897382	-4.606246932	1.944895848
-0.000799353	-0.005688792	-0.000658641	-0.004887487	-4.596537652	1.967732634
-0.000820273	-0.005688382	-0.000686784	-0.004880747	-4.586715153	1.990520952
-0.000855599	-0.005694631	-0.000725545	-0.004875877	-4.576779675	2.01326024
-0.000870101	-0.005698417	-0.000740646	-0.004873072	-4.566731465	2.035949938
-0.000882272	-0.005704986	-0.000755908	-0.004871825	-4.556570769	2.058589487
-0.000896868	-0.005715068	-0.000769555	-0.004872332	-4.546297838	2.081178331
-0.000913081	-0.005718261	-0.000783364	-0.004873228	-4.535912924	2.103715912
-0.000920736	-0.005728023	-0.000838357	-0.004874864	-4.525416285	2.126201675
-0.000950595	-0.005733315	-0.000873848	-0.004877474	-4.514808177	2.148635066
-0.000973701	-0.0057319	-0.000882327	-0.004879734	-4.504088862	2.171015533
-0.001028806	-0.005739838	-0.00090417	-0.004882734	-4.493258605	2.193342525
-0.001039694	-0.005750193	-0.000912811	-0.004887097	-4.482317672	2.215615492
-0.001040835	-0.005756123	-0.00091911	-0.0048915	-4.471266332	2.237833884
-0.001038173	-0.005759636	-0.000924278	-0.00489559	-4.460104859	2.259997155
-0.001159128	-0.00576438	-0.001015811	-0.004904785	-4.448833526	2.282104759
-0.001180761	-0.00579873	-0.001085905	-0.004916667	-4.437452612	2.304156152
-0.00120382	-0.005805846	-0.001108798	-0.004924303	-4.425962396	2.326150789
-0.001221079	-0.005809495	-0.001105366	-0.004930419	-4.414363163	2.34808813
-0.001244234	-0.005819166	-0.00111114	-0.004936809	-4.402655196	2.369967633
-0.00136904	-0.005868752	-0.001247895	-0.004953678	-4.390838786	2.391788761
-0.001570536	-0.005899453	-0.001401487	-0.004974014	-4.378914222	2.413550976
-0.001607907	-0.005887775	-0.001469643	-0.004985819	-4.366881799	2.43525374
-0.001636862	-0.0059	-0.001594325	-0.004998948	-4.354741813	2.456896521
-0.001741223	-0.005857485	-0.001681983	-0.005	-4.342494563	2.478478785
-0.001838168	-0.005840333	-0.001701081	-0.004995403	-4.330140351	2.5
-0.001882813	-0.005833581	-0.001706814	-0.004991624	-4.317679481	2.521459636
-0.001918472	-0.005823226	-0.00171166	-0.004987066	-4.30511226	2.542857165
-0.002080934	-0.005721956	-0.001885763	-0.004965482	-4.292438997	2.564192059
-0.002104516	-0.00572337	-0.00195517	-0.004948224	-4.279660005	2.585463793
-0.00210599	-0.005722047	-0.001939181	-0.004935367	-4.266775598	2.606671844
-0.002110792	-0.005720815	-0.001933972	-0.004925004	-4.253786094	2.627815688
-0.00211935	-0.005712924	-0.001966233	-0.004914797	-4.240691813	2.648894805
-0.002125959	-0.005710597	-0.001964012	-0.00490681	-4.227493077	2.669908675
-0.002133804	-0.005705169	-0.001957673	-0.004899603	-4.214190212	2.690856782
-0.002183393	-0.005678939	-0.00206027	-0.004886591	-4.200783544	2.711738609
-0.002200795	-0.005673693	-0.002115909	-0.004876111	-4.187273405	2.732553641
-0.002204361	-0.005673282	-0.002099314	-0.004869371	-4.173660127	2.753301366
-0.002215201	-0.00566945	-0.00208494	-0.00486341	-4.159944045	2.773981274
-0.002232222	-0.005668857	-0.002077834	-0.004858462	-4.146125497	2.794592854
-0.002288326	-0.00566279	-0.002107833	-0.00485332	-4.132204824	2.815135599
-0.002314095	-0.00566092	-0.002111467	-0.004849112	-4.118182368	2.835609003
-0.002340768	-0.005657727	-0.002118331	-0.004845177	-4.104058476	2.856012561
-0.002439282	-0.005670317	-0.002241843	-0.004844749	-4.089833494	2.876345771
-0.002482405	-0.005664752	-0.002333013	-0.004843191	-4.075507773	2.896608133
-0.002489965	-0.005661467	-0.002324372	-0.004840697	-4.061081666	2.916799147
-0.002502564	-0.005653849	-0.002334426	-0.004837503	-4.046555528	2.936918315
-0.002512929	-0.005652663	-0.002324574	-0.004834737	-4.031929718	2.956965143
-0.00252396	-0.005648147	-0.002318437	-0.004831815	-4.017204595	2.976939136
-0.002537272	-0.005644498	-0.002316257	-0.004828893	-4.002380522	2.996839803
-0.002577068	-0.005643996	-0.002408194	-0.004826243	-3.987457864	3.016666652
-0.00259309	-0.005657909	-0.00245705	-0.004826282	-3.972436989	3.036419197
-0.002599699	-0.005658867	-0.002426	-0.004826516	-3.957318267	3.05609695
-0.002614771	-0.005659643	-0.002407669	-0.004826828	-3.94210207	3.075699427
-0.002628702	-0.005662699	-0.002403187	-0.004827529	-3.926788773	3.095226144
-0.002648718	-0.005663155	-0.002427857	-0.004828191	-3.911378753	3.114676621
-0.002657419	-0.00566498	-0.002420105	-0.004829049	-3.89587239	3.134050379
-0.002668402	-0.005665801	-0.002414331	-0.004829867	-3.880270066	3.153346941
-0.002682713	-0.005664752	-0.002415583	-0.004830412	-3.864572165	3.172565831
-0.002828962	-0.005657453	-0.002518906	-0.004830451	-3.848779073	3.191706575
-0.00290898	-0.005662152	-0.002618111	-0.004831191	-3.83289118	3.210768703
-0.00290822	-0.005659551	-0.002616577	-0.004830685	-3.816908877	3.229751745
-0.002918775	-0.005657818	-0.002611126	-0.004829984	-3.800832558	3.248655233
-0.002969458	-0.005648877	-0.002648999	-0.004828191	-3.784662618	3.267478702
-0.002998033	-0.005642992	-0.002659295	-0.004825698	-3.768399457	3.286221688
-0.003019666	-0.005635602	-0.002663858	-0.004822542	-3.752043474	3.304883729
-0.003032788	-0.005629262	-0.002678191	-0.004819036	-3.735595072	3.323464366
-0.00309588	-0.005599063	-0.002791488	-0.004812101	-3.719054657	3.34196314
-0.003131587	-0.005583234	-0.002856211	-0.004803219	-3.702422636	3.360379597
-0.00313791	-0.005580132	-0.002836225	-0.004795427	-3.685699418	3.378713283
-0.003148228	-0.005574019	-0.002825848	-0.004788181	-3.668885416	3.396963746
-0.003160162	-0.005561201	-0.002826575	-0.004780389	-3.651981044	3.415130536
-0.00320105	-0.005530272	-0.002859199	-0.004769519	-3.634986718	3.433213207
-0.003209941	-0.005523019	-0.002865336	-0.004759312	-3.617902857	3.451211312
-0.003213365	-0.005520008	-0.002858674	-0.004750468	-3.600729881	3.469124409
-0.003218737	-0.005516952	-0.002862349	-0.004742833	-3.583468213	3.486952056
-0.003244079	-0.005526577	-0.002943909	-0.004739209	-3.56611828	3.504693813
-0.003252875	-0.005534788	-0.002979965	-0.004736716	-3.548680507	3.522349245
-0.003251686	-0.005528311	-0.002955699	-0.004732976	-3.531155325	3.539917916
-0.003257391	-0.005516496	-0.002940679	-0.004728106	-3.513543165	3.557399393
-0.003265807	-0.005510155	-0.002933128	-0.004723158	-3.495844462	3.574793247
-0.003300705	-0.005498021	-0.002953276	-0.004717198	-3.47805965	3.592099047
-0.003315349	-0.005495649	-0.002944272	-0.004712055	-3.460189168	3.609316369
-0.003338931	-0.005495968	-0.002941527	-0.004707886	-3.442233457	3.626444787
-0.003373972	-0.005493505	-0.00294936	-0.004704107	-3.424192958	3.643483881
-0.003619305	-0.005454639	-0.003071579	-0.00469464	-3.406068115	3.66043323
-0.003779105	-0.005409751	-0.003176922	-0.004678434	-3.387859377	3.677292417
-0.00380554	-0.005406969	-0.003213462	-0.004665811	-3.36956719	3.694061027
-0.003811816	-0.005406102	-0.003257917	-0.004656266	-3.351192005	3.710738646
-0.003806728	-0.005399214	-0.003273664	-0.00464715	-3.332734276	3.727324864
-0.003810389	-0.005389862	-0.003287149	-0.004638384	-3.314194456	3.743819273
-0.003867539	-0.005354646	-0.003379935	-0.004628449	-3.295573002	3.760221465
-0.003885606	-0.00535013	-0.003439369	-0.004617853	-3.276870374	3.776531038
-0.003880661	-0.005351452	-0.003439046	-0.004608035	-3.258087031	3.792747588
-0.003886699	-0.005340459	-0.003426529	-0.004598412	-3.239223436	3.808870718
-0.003896161	-0.005328142	-0.003427094	-0.00458875	-3.220280054	3.824900029
-0.003934387	-0.005276366	-0.003455115	-0.004572894	-3.201257352	3.840835127
-0.003954214	-0.005248859	-0.003459436	-0.004555713	-3.182155798	3.856675619
-0.003965862	-0.005209309	-0.003461979	-0.004535805	-3.162975863	3.872421115
-0.003966052	-0.005078935	-0.003546568	-0.004499418	-3.143718019	3.888071228
-0.004071888	-0.005038381	-0.003601561	-0.004461394	-3.12438274	3.903625572
-0.004104361	-0.005037742	-0.003594011	-0.004431201	-3.104970503	3.919083763
-0.00413983	-0.005033683	-0.003599421	-0.004406345	-3.085481785	3.934445422
-0.004173492	-0.00502392	-0.003612382	-0.004384723	-3.065917068	3.949710169
-0.004193556	-0.005013976	-0.003629582	-0.004365048	-3.046276832	3.964877628
-0.004245713	-0.004963295	-0.003690793	-0.004338362	-3.026561562	3.979947427
-0.004287077	-0.004946736	-0.003718814	-0.00431596	-3.006771743	3.994919193
-0.00442705	-0.004903217	-0.003848746	-0.004281326	-2.986907862	4.009792558
-0.004477401	-0.004885928	-0.003952231	-0.004251366	-2.96697041	4.024567156
-0.00449737	-0.004875847	-0.003965474	-0.00423329	-2.946959876	4.039242623
-0.004553521	-0.004852673	-0.003999067	-0.004214862	-2.926876754	4.053818597
-0.004564361	-0.004843641	-0.004000803	-0.00419924	-2.906721539	4.068294719
-0.004555945	-0.00483324	-0.004003711	-0.004185058	-2.886494727	4.082670633
-0.004560177	-0.004797066	-0.004085352	-0.004165306	-2.866196816	4.096945985
-0.004582808	-0.004747161	-0.00412912	-0.004144502	-2.845828306	4.111120422
-0.004588609	-0.004736395	-0.004099564	-0.004124984	-2.825389699	4.125193596
-0.004599211	-0.004708568	-0.004080547	-0.004105154	-2.804881498	4.13916516
-0.004605868	-0.004681928	-0.004072916	-0.004085129	-2.784304209	4.153034771
-0.004612001	-0.004654694	-0.004081435	-0.004064676	-2.763658338	4.166802086
-0.004607056	-0.00460894	-0.004088663	-0.004040911	-2.742944395	4.180466766
-0.004607199	-0.004593567	-0.004082041	-0.004019133	-2.722162888	4.194028474
-0.004606343	-0.004571397	-0.004071866	-0.003997978	-2.70131433	4.207486878
-0.004624743	-0.00449955	-0.004155647	-0.003970746	-2.680399234	4.220841644
-0.004643428	-0.004471359	-0.004198487	-0.003942072	-2.659418116	4.234092445
-0.004643333	-0.004464151	-0.004166872	-0.003917411	-2.638371493	4.247238954
-0.004643381	-0.004463695	-0.004143131	-0.003897542	-2.617259883	4.260280846
-0.004643333	-0.004464927	-0.004134853	-0.003881569	-2.596083805	4.273217802
-0.004644094	-0.004461414	-0.004124194	-0.003868011	-2.574843782	4.286049501
-0.004632541	-0.004446999	-0.004141394	-0.003854687	-2.553540336	4.298775628
-0.004626217	-0.004441342	-0.004126334	-0.003842883	-2.532173993	4.31139587
-0.004621605	-0.004444353	-0.004112727	-0.00383365	-2.510745279	4.323909916
-0.004585614	-0.004441753	-0.004175795	-0.003825975	-2.489254721	4.336317457
-0.004554091	-0.004455393	-0.004199981	-0.003821923	-2.467702849	4.348618188
-0.004544867	-0.004451196	-0.004160533	-0.003817248	-2.446090194	4.360811806
-0.004536357	-0.004450329	-0.004127303	-0.003813352	-2.424417287	4.372898011
-0.004531507	-0.004451515	-0.004098192	-0.003810313	-2.402684664	4.384876504
-0.00451829	-0.004454845	-0.004096576	-0.003808287	-2.380892859	4.396746991
-0.004519526	-0.004461825	-0.004072431	-0.003807742	-2.359042408	4.408509179
-0.00452176	-0.004467618	-0.004052203	-0.00380817	-2.337133851	4.420162779
-0.004532981	-0.00447738	-0.004118784	-0.003810079	-2.315167727	4.431707504
-0.004604109	-0.004473867	-0.004170465	-0.00381117	-2.293144577	4.443143069
-0.004593886	-0.004473639	-0.004144342	-0.003811949	-2.271064942	4.454469193
-0.00458238	-0.004468485	-0.004121004	-0.003811794	-2.248929369	4.465685596
-0.004585614	-0.00446	-0.004101825	-0.003810313	-2.2267384	4.476792002
-0.004627739	-0.004447227	-0.004119268	-0.003807119	-2.204492584	4.487788138
-0.004663397	-0.004440977	-0.004115432	-0.003803573	-2.182192467	4.498673733
-0.004824956	-0.004400059	-0.004222834	-0.003791886	-2.1598386	4.509448519
-0.004903215	-0.004358456	-0.004298297	-0.003776185	-2.137431533	4.520112231
-0.004935308	-0.004357087	-0.004309764	-0.003764575	-2.114971817	4.530664604
-0.004974343	-0.004355582	-0.004313883	-0.003755264	-2.092460006	4.541105381
-0.005003108	-0.004350701	-0.004327288	-0.003747161	-2.069896655	4.551434304
-0.005017989	-0.004348101	-0.004342146	-0.003740187	-2.047282319	4.561651117
-0.005006008	-0.004351659	-0.004381554	-0.003735084	-2.024617556	4.57175557
-0.005008148	-0.004357452	-0.004381432	-0.003731694	-2.001902923	4.581747414
-0.005060923	-0.004375517	-0.004469615	-0.003732357	-1.97913898	4.591626402
-0.005104284	-0.004346595	-0.004525213	-0.003728071	-1.956326288	4.601392292
-0.005119784	-0.004343311	-0.004506357	-0.003723591	-1.933465409	4.611044842
-0.005142605	-0.00433989	-0.004499251	-0.003719461	-1.910556905	4.620583815
-0.005159056	-0.004333868	-0.004501754	-0.003715215	-1.887601341	4.630008976
-0.005169563	-0.004330219	-0.004503773	-0.003711163	-1.864599283	4.639320093
-0.005172987	-0.004332956	-0.004506196	-0.00370828	-1.841551297	4.648516936
-0.005167994	-0.004345455	-0.00453236	-0.003707657	-1.818457951	4.657599279
-0.005163573	-0.004352069	-0.004531754	-0.00370828	-1.795319813	4.666566898
-0.005214541	-0.004366393	-0.0046268	-0.003710111	-1.772137454	4.675419573
-0.005190008	-0.00436872	-0.004667621	-0.003712604	-1.748911445	4.684157085
-0.005177408	-0.004367807	-0.00463318	-0.003714864	-1.725642357	4.692779219
-0.005164238	-0.004362744	-0.004603705	-0.003715916	-1.702330764	4.701285762
-0.005155538	-0.004353894	-0.00458497	-0.003715526	-1.678977239	4.709676506
-0.005149452	-0.004338065	-0.004567851	-0.003712799	-1.655582359	4.717951243
-0.005157962	-0.004329626	-0.004570192	-0.003709449	-1.6321467	4.72610977
-0.005164191	-0.004328668	-0.004555859	-0.003706371	-1.608670838	4.734151885
-0.005190626	-0.00433843	-0.004592723	-0.003706683	-1.585155352	4.742077391
-0.005176885	-0.004347097	-0.004598052	-0.003707812	-1.561600822	4.749886092
-0.005183875	-0.004344862	-0.004567528	-0.003707384	-1.538007826	4.757577797
-0.005179691	-0.004341988	-0.004544876	-0.003706566	-1.514376948	4.765152315
-0.005165855	-0.004343721	-0.004527676	-0.003706176	-1.490708767	4.77260946
-0.005152305	-0.004349697	-0.004510516	-0.003706761	-1.467003869	4.779949048
-0.005125251	-0.004372506	-0.004503087	-0.003710734	-1.443262836	4.787170899
-0.005118928	-0.004383226	-0.004486411	-0.003715604	-1.419486253	4.794274834
-0.005073427	-0.004484223	-0.00449267	-0.003735045	-1.395674706	4.801260679
-0.005038101	-0.004484724	-0.004492387	-0.003752109	-1.371828781	4.808128262
-0.005048133	-0.004482307	-0.004460368	-0.003765472	-1.347949066	4.814877413
-0.005056739	-0.004474689	-0.004433599	-0.003774822	-1.324036149	4.821507966
-0.005063728	-0.004459498	-0.004415914	-0.003780003	-1.300090619	4.828019759
-0.005067817	-0.004439016	-0.004402913	-0.003781133	-1.276113066	4.834412629
-0.005072048	-0.004395543	-0.004400732	-0.003775523	-1.25210408	4.840686421
-0.005076232	-0.004380261	-0.004391971	-0.003768432	-1.228064253	4.846840979
-0.005101146	-0.004334096	-0.004421324	-0.003755771	-1.203994177	4.852876152
-0.005111463	-0.004314709	-0.004435618	-0.003741317	-1.179894444	4.858791791
-0.005100861	-0.004311014	-0.004425079	-0.003728928	-1.155765649	4.864587751
-0.005081843	-0.004314025	-0.004412078	-0.003719578	-1.131608386	4.870263889
-0.005066295	-0.00432	-0.004400006	-0.003712994	-1.10742325	4.875820064
-0.005047943	-0.004327527	-0.004388337	-0.003708708	-1.083210835	4.881256141
-0.005030589	-0.004336377	-0.004383895	-0.00370602	-1.05897174	4.886571984
-0.005028069	-0.00433697	-0.004371419	-0.003704462	-1.034706561	4.891767464
-0.005019463	-0.004338384	-0.004386278	-0.003703566	-1.010415895	4.896842453
-0.004997497	-0.004323559	-0.004386681	-0.003700449	-0.986100341	4.901796824
-0.004988179	-0.004311698	-0.004364636	-0.003696125	-0.961760498	4.906630457
-0.004982093	-0.004296416	-0.004347193	-0.003690281	-0.937396966	4.911343232
-0.00497886	-0.004289847	-0.00433395	-0.003684515	-0.913010344	4.915935033
-0.004974866	-0.004287065	-0.004322281	-0.003679411	-0.888601233	4.920405747
-0.004984518	-0.004295641	-0.004320908	-0.003676451	-0.864170234	4.924755263
-0.00499008	-0.004302712	-0.004313196	-0.003675204	-0.83971795	4.928983476
-0.004994027	-0.004312702	-0.004306534	-0.003675671	-0.815244982	4.93309028
-0.005013235	-0.00434582	-0.004332496	-0.00368132	-0.790751933	4.937075575
-0.005001824	-0.004344497	-0.004344407	-0.003686073	-0.766239407	4.940939262
-0.004995691	-0.00433697	-0.004333061	-0.003688489	-0.741708007	4.944681246
-0.004987893	-0.004341258	-0.004326319	-0.003691138	-0.717158338	4.948301434
-0.004979716	-0.004344086	-0.004313963	-0.00369367	-0.692591004	4.951799739
-0.004967734	-0.004352069	-0.004301527	-0.003696904	-0.66800661	4.955176073
-0.00495813	-0.004374194	-0.004308795	-0.003703332	-0.643405763	4.958430354
-0.004960745	-0.004366621	-0.004313156	-0.00370754	-0.618789067	4.961562501
-0.004955658	-0.004365891	-0.004300276	-0.003710579	-0.59415713	4.964572437
-0.004953566	-0.004366302	-0.004286386	-0.003712955	-0.569510558	4.967460088
-0.004951426	-0.004369815	-0.004276777	-0.00371537	-0.544849958	4.970225382
-0.004953233	-0.004377478	-0.004276292	-0.003718253	-0.520175937	4.972868253
-0.00495561	-0.004378345	-0.004269024	-0.003720981	-0.495489103	4.975388634
-0.004957417	-0.0043835	-0.004262524	-0.003724019	-0.470790065	4.977786464
-0.00495252	-0.004384549	-0.004279563	-0.003725149	-0.446079431	4.980061683
-0.004942155	-0.004348922	-0.004288365	-0.003720825	-0.421357809	4.982214236
-0.004941061	-0.004341623	-0.0042771	-0.003717435	-0.396625808	4.984244069
-0.004940871	-0.004333777	-0.004267409	-0.003713461	-0.371884038	4.986151132
-0.00494282	-0.004331815	-0.004260707	-0.003709955	-0.347133108	4.987935379
-0.004950618	-0.004328166	-0.004262887	-0.003706488	-0.322373627	4.989596766
-0.004954992	-0.004326296	-0.004259132	-0.003703449	-0.297606206	4.991135251
-0.004943962	-0.00429742	-0.004275929	-0.003695112	-0.272831454	4.992550797
-0.004946386	-0.004296918	-0.004279482	-0.003688684	-0.248049982	4.993843368
-0.004945198	-0.004301297	-0.004267329	-0.003684866	-0.2232624	4.995012934
-0.004940205	-0.004309645	-0.004258446	-0.003683074	-0.198469319	4.996059464
-0.004935451	-0.004311607	-0.004251097	-0.003681944	-0.173671349	4.996982935
-0.004930696	-0.004315074	-0.004245081	-0.003681515	-0.148869102	4.997783321
-0.004914911	-0.004328075	-0.004243305	-0.003682996	-0.124063188	4.998460605
-0.004906258	-0.004335145	-0.004234704	-0.00368545	-0.099254217	4.999014769
-0.004899079	-0.004340528	-0.004226023	-0.003688294	-0.074442802	4.9994458
-0.004883532	-0.004349013	-0.004235916	-0.003691177	-0.049629554	4.999753686
-0.004872311	-0.004329991	-0.004241326	-0.003690593	-0.024815082	4.999938421
-0.004873119	-0.004323741	-0.004226064	-0.003689969	-8.88E-16	5
