# Supplementary material for: Enhanced location tracking in sensor fusion-assisted virtual reality micro-manipulation environments
Source: PLoS One. 2021 Dec 28;16(12):e0261933. doi: 10.1371/journal.pone.0261933 (PMC8714085; doi:10.1371/journal.pone.0261933)
Supplement: S1 File — (ZIP) [file pone.0261933.s001.zip › Printed circle/Participant1NoVRRaw.csv]

Kalman_Off_X_Axis	Kalman_Off_Y_Axis	Kalman_On_X_Axis	Kalman_On_Y_Axis	Reference_X	Reference_Y
-0.0059	3.37E-05	-0.004995483	1.42E-05	0	5
-0.005894404	3.09E-05	-0.004989115	1.67E-05	0.032089634	4.999897024
-0.005890644	3.14E-05	-0.004993928	1.86E-05	0.064177945	4.999588102
-0.005888021	3.18E-05	-0.004997001	2.01E-05	0.096263614	4.999073246
-0.005890644	3.06E-05	-0.004998001	2.12E-05	0.128345317	4.998352477
-0.005890513	2.92E-05	-0.004998889	2.19E-05	0.160421734	4.997425824
-0.005888065	2.31E-05	-0.005	2.15E-05	0.192491543	4.996293327
-0.005865506	-1.56E-06	-0.004980711	1.72E-05	0.224553423	4.994955031
-0.005868654	-1.65E-05	-0.004976602	1.15E-05	0.256606053	4.993410992
-0.005875299	-2.10E-05	-0.00498123	6.15E-06	0.288648115	4.991661273
-0.005877572	-2.43E-05	-0.004983303	1.30E-06	0.320678286	4.989705947
-0.00586826	-2.89E-05	-0.004983784	-3.33E-06	0.352695249	4.987545094
-0.005858642	-3.40E-05	-0.004982451	-7.88E-06	0.384697685	4.985178802
-0.005851647	-3.29E-05	-0.004978971	-1.17E-05	0.416684274	4.982607171
-0.005845832	-2.96E-05	-0.004977972	-1.42E-05	0.448653701	4.979830304
-0.005840892	-2.73E-05	-0.004975195	-1.59E-05	0.480604647	4.976848317
-0.005837176	-1.95E-05	-0.004971493	-1.62E-05	0.512535797	4.973661333
-0.005834422	-1.64E-05	-0.004967531	-1.60E-05	0.544445836	4.970269483
-0.005815448	-3.59E-06	-0.004943874	-1.57E-05	0.576333449	4.966672906
-0.005780166	-3.28E-06	-0.004925289	-1.42E-05	0.608197322	4.962871751
-0.005766089	-7.91E-06	-0.004920994	-1.29E-05	0.640036144	4.958866175
-0.00575752	-8.57E-06	-0.004913183	-1.22E-05	0.671848603	4.954656341
-0.005779598	-5.31E-06	-0.004900299	-1.22E-05	0.703633388	4.950242424
-0.005791402	-2.01E-06	-0.004901965	-1.05E-05	0.735389191	4.945624606
-0.00579044	-6.39E-07	-0.004902742	-8.97E-06	0.767114703	4.940803077
-0.005779423	-5.97E-06	-0.004899929	-8.59E-06	0.798808617	4.935778034
-0.005766089	-8.84E-06	-0.004896374	-8.67E-06	0.830469628	4.930549686
-0.0057688	2.58E-05	-0.004867941	-2.39E-06	0.862096433	4.925118248
-0.005771291	0.000166709	-0.004844654	2.57E-05	0.893687727	4.919483943
-0.005768319	0.000240973	-0.004847172	5.95E-05	0.92524221	4.913647003
-0.005767269	0.000282491	-0.00484943	9.31E-05	0.956758583	4.907607669
-0.005761236	0.000304924	-0.004850763	0.000123587	0.988235546	4.90136619
-0.005742044	0.000305365	-0.004849134	0.000147759	1.019671804	4.894922823
-0.005710916	0.000299415	-0.004841618	0.000166405	1.051066061	4.888277832
-0.005673317	0.000309332	-0.004830104	0.000183097	1.082417025	4.881431493
-0.005641359	0.000322995	-0.004816036	0.000198886	1.113723405	4.874384086
-0.005632921	0.000381877	-0.004768277	0.000213773	1.144983909	4.867135902
-0.005617226	0.000392807	-0.004741621	0.000232907	1.176197252	4.85968724
-0.005608745	0.000399639	-0.004739029	0.00025302	1.207362147	4.852038407
-0.0056007	0.000411979	-0.00473803	0.000270952	1.238477311	4.844189717
-0.005592306	0.000416828	-0.004732773	0.00028644	1.269541462	4.836141494
-0.005589683	0.000420662	-0.00473081	0.000299485	1.30055332	4.827894069
-0.005602886	0.000421896	-0.004729885	0.000310462	1.331511608	4.819447782
-0.00561504	0.000411451	-0.00473355	0.000317755	1.362415051	4.810802981
-0.005624308	0.00041696	-0.004737548	0.000324597	1.393262376	4.801960022
-0.005631085	0.000425334	-0.004741177	0.000331551	1.424052313	4.792919269
-0.005690805	0.00045526	-0.004737919	0.000344822	1.454783592	4.783681095
-0.005712883	0.000477429	-0.004756171	0.000356551	1.485454949	4.77424588
-0.005722763	0.000491268	-0.004777607	0.000367941	1.51606512	4.764614013
-0.005744317	0.000518153	-0.004797562	0.000381325	1.546612844	4.75478589
-0.005753498	0.00054376	-0.004815406	0.000396136	1.577096863	4.744761917
-0.005761848	0.000577521	-0.0048314	0.000413391	1.607515921	4.734542506
-0.005770111	0.000605507	-0.004846394	0.000431549	1.637868766	4.724128078
-0.005782003	0.000641119	-0.004860092	0.000451774	1.668154146	4.713519063
-0.005792451	0.000666726	-0.004873606	0.000472262	1.698370815	4.702715896
-0.0058123	0.000684267	-0.004887378	0.000491735	1.728517528	4.691719024
-0.005866511	0.000704189	-0.004902446	0.000510043	1.758593043	4.680528899
-0.005862751	0.000768933	-0.004916033	0.000536396	1.788596122	4.669145981
-0.005866336	0.000784623	-0.004932101	0.000561545	1.818525528	4.657570741
-0.005864937	0.000804016	-0.004945022	0.00058459	1.848380028	4.645803654
-0.005860959	0.000821337	-0.004955277	0.000605604	1.878158394	4.633845206
-0.005854882	0.00085567	-0.004962163	0.000628198	1.907859398	4.621695888
-0.005850204	0.000888725	-0.004967309	0.000651543	1.937481818	4.609356202
-0.005845264	0.000927642	-0.004970826	0.000676542	1.967024432	4.596826656
-0.005845963	0.000962813	-0.004973788	0.000702369	1.996486024	4.584107765
-0.005785981	0.001099486	-0.004964459	0.000748871	2.025865381	4.571200054
-0.005727267	0.001207335	-0.004948724	0.000800862	2.055161292	4.558104054
-0.005703046	0.001253127	-0.004934026	0.000849959	2.084372551	4.544820305
-0.005659458	0.001308175	-0.004915108	0.00089804	2.113497955	4.531349353
-0.005626757	0.001343919	-0.004894597	0.000942588	2.142536303	4.517691755
-0.005594492	0.001382043	-0.004872569	0.000985444	2.1714864	4.503848071
-0.005579278	0.001439251	-0.004852207	0.001028901	2.200347053	4.489818873
-0.005558293	0.00146424	-0.004831696	0.001068449	2.229117074	4.475604739
-0.005529526	0.001492227	-0.004810445	0.00110499	2.257795277	4.461206253
-0.00549442	0.00155252	-0.004783308	0.001146605	2.286380481	4.44662401
-0.005450307	0.001669272	-0.004744435	0.001206641	2.314871509	4.431858609
-0.005412578	0.00171264	-0.004710855	0.001258144	2.343267188	4.416910658
-0.005391112	0.001729609	-0.004688272	0.001298406	2.371566347	4.401780774
-0.005376947	0.001745784	-0.004666725	0.00133333	2.39976782	4.38646958
-0.005357885	0.001764824	-0.004645955	0.001364569	2.427870447	4.370977706
-0.005335151	0.001780999	-0.004625334	0.001392501	2.45587307	4.355305791
-0.005311106	0.001795807	-0.004604971	0.001417538	2.483774536	4.339454479
-0.005292351	0.001801934	-0.004585535	0.001438928	2.511573694	4.323424425
-0.00527071	0.001808501	-0.004566431	0.001457424	2.5392694	4.307216288
-0.005243648	0.001815024	-0.004546809	0.001473627	2.566860514	4.290830735
-0.005137892	0.00185253	-0.004497866	0.001494378	2.594345898	4.274268442
-0.00509461	0.001892682	-0.00444659	0.001519114	2.621724421	4.257530091
-0.005085298	0.001911457	-0.004423747	0.001540166	2.648994955	4.240616372
-0.005082369	0.001941956	-0.004402755	0.001561632	2.676156376	4.22352798
-0.005081145	0.001980168	-0.004385799	0.001584827	2.703207567	4.206265621
-0.00507415	0.002011813	-0.004369139	0.001608473	2.730147412	4.188830004
-0.005062389	0.002048967	-0.004353886	0.001633397	2.756974802	4.171221849
-0.00505417	0.002081802	-0.004339891	0.001658659	2.783688631	4.15344188
-0.00499939	0.002176957	-0.004292762	0.001694561	2.810287801	4.135490829
-0.004928041	0.002300055	-0.004232897	0.00174595	2.836771214	4.117369437
-0.004870463	0.002334389	-0.004207647	0.001792791	2.863137781	4.09907845
-0.00479684	0.002369339	-0.004177918	0.001835309	2.889386414	4.08061862
-0.004742323	0.002404951	-0.004144413	0.001874969	2.915516034	4.061990709
-0.004718802	0.002442502	-0.004113351	0.00191275	2.941525563	4.043195484
-0.004712769	0.002499313	-0.004088509	0.001951998	2.96741393	4.024233718
-0.004720114	0.002568288	-0.004068406	0.001994402	2.993180069	4.005106194
-0.004651694	0.002774553	-0.004009541	0.002061205	3.018822919	3.985813698
-0.00457453	0.00292057	-0.003953156	0.002142481	3.044341423	3.966357025
-0.004541609	0.002960368	-0.003933978	0.00221357	3.069734531	3.946736977
-0.004496623	0.00299933	-0.003908914	0.002276613	3.095001195	3.926954362
-0.004451811	0.0030438	-0.003881814	0.002334281	3.120140377	3.907009995
-0.004433318	0.003078574	-0.003856934	0.002386197	3.145151039	3.886904698
-0.004433143	0.003127055	-0.003835424	0.002435782	3.170032153	3.866639298
-0.004441099	0.003151031	-0.00381895	0.002480029	3.194782692	3.84621463
-0.004447526	0.003167471	-0.003806991	0.00251875	3.219401638	3.825631535
-0.004431787	0.003178974	-0.003759677	0.002547546	3.243887977	3.804890862
-0.004419721	0.003216657	-0.003742869	0.00258262	3.268240699	3.783993465
-0.004416617	0.003232832	-0.003741388	0.002614612	3.292458802	3.762940204
-0.004405687	0.003250418	-0.003736649	0.002643182	3.316541289	3.741731946
-0.004390386	0.003260334	-0.003730059	0.002667919	3.340487167	3.720369566
-0.004378494	0.003266549	-0.00372258	0.002689046	3.36429545	3.698853942
-0.00437233	0.003268973	-0.003715879	0.002706677	3.387965157	3.677185962
-0.004354449	0.003275804	-0.003707734	0.002722128	3.411495313	3.655366518
-0.004325157	0.003290481	-0.003696554	0.002736977	3.43488495	3.633396508
-0.004304172	0.003319129	-0.003683448	0.002753518	3.458133104	3.611276838
-0.004228844	0.003531873	-0.003630395	0.002800885	3.481238816	3.589008419
-0.004078189	0.003679167	-0.003570863	0.002862725	3.504201136	3.566592167
-0.00404999	0.003741135	-0.003537209	0.002923588	3.527019118	3.544029006
-0.004025464	0.003808965	-0.003510368	0.002982948	3.549691821	3.521319866
-0.004007932	0.003873356	-0.003485563	0.003040954	3.572218313	3.498465682
-0.003991494	0.003937924	-0.00346024	0.003098133	3.594597664	3.475467396
-0.003968236	0.00399024	-0.003438545	0.003152567	3.616828953	3.452325954
-0.003937807	0.004026777	-0.003416553	0.003202529	3.638911265	3.429042309
-0.003886263	0.004050709	-0.003388342	0.003247189	3.66084369	3.405617422
-0.003556578	0.004177465	-0.003281274	0.003304781	3.682625324	3.382052256
-0.003428963	0.004208846	-0.0031872	0.003358427	3.70425527	3.358347783
-0.003380435	0.0042248	-0.003125669	0.003403238	3.725732638	3.334504979
-0.003347339	0.004234497	-0.003067692	0.003440793	3.747056542	3.310524825
-0.003302746	0.004244237	-0.003010011	0.003472747	3.768226105	3.28640831
-0.003260514	0.004245735	-0.002957883	0.003499024	3.789240454	3.262156427
-0.003195372	0.004253096	-0.002900795	0.003521505	3.810098724	3.237770175
-0.003103257	0.004290206	-0.002844521	0.003545602	3.830800056	3.213250558
-0.003067582	0.004338643	-0.00278895	0.003572556	3.851343597	3.188598587
-0.003046291	0.004421369	-0.002739266	0.003607067	3.8717285	3.163815276
-0.002955662	0.00461287	-0.002624793	0.003662855	3.891953927	3.138901647
-0.002902805	0.004662233	-0.00255645	0.003719921	3.912019043	3.113858726
-0.002884181	0.004682418	-0.002531015	0.003769205	3.931923023	3.088687544
-0.0028757	0.004715121	-0.002500065	0.003814129	3.951665047	3.063389138
-0.002867961	0.004761839	-0.002470003	0.003857812	3.971244301	3.037964551
-0.002860573	0.004798509	-0.00244305	0.003899127	3.990659979	3.012414828
-0.002848769	0.004809307	-0.002417098	0.003934652	4.009911282	2.986741024
-0.002828002	0.004799655	-0.002394588	0.003962321	4.028997416	2.960944195
-0.002798361	0.004780615	-0.002371449	0.003982207	4.047917595	2.935025404
-0.002771037	0.004778235	-0.002347866	0.003998147	4.06667104	2.908985718
-0.002757746	0.004789694	-0.002327541	0.004012996	4.085256979	2.88282621
-0.002658635	0.005039239	-0.002212068	0.004057393	4.103674645	2.856547958
-0.00257487	0.005005038	-0.002151981	0.004095325	4.12192328	2.830152044
-0.002560486	0.005005435	-0.002136542	0.004127279	4.140002134	2.803639555
-0.002537228	0.005001072	-0.002125769	0.004152165	4.157910459	2.777011583
-0.00250352	0.005007727	-0.002107776	0.004173104	4.175647521	2.750269226
-0.002458883	0.005022007	-0.002086377	0.004192314	4.193212587	2.723413584
-0.002423078	0.005044132	-0.002064904	0.004211374	4.210604934	2.696445763
-0.002392955	0.005068901	-0.002042728	0.004230735	4.227823845	2.669366876
-0.002384212	0.005083401	-0.002019477	0.004248591	4.244868613	2.642178036
-0.002331924	0.005216284	-0.001928625	0.004281861	4.261738533	2.614880364
-0.002187651	0.005452563	-0.001859948	0.004349641	4.278432912	2.587474985
-0.002118619	0.00546129	-0.001837068	0.004406294	4.294951063	2.559963026
-0.002006567	0.005418715	-0.001794974	0.004445391	4.311292303	2.532345622
-0.001959526	0.005420698	-0.001749807	0.004477307	4.327455961	2.50462391
-0.001883193	0.005431804	-0.001705454	0.004505953	4.343441371	2.476799032
-0.001852939	0.005423475	-0.001661397	0.004528283	4.359247874	2.448872133
-0.001859847	0.005423298	-0.001623782	0.004546591	4.374874819	2.420844365
-0.001856524	0.005428587	-0.001595201	0.004562154	4.390321563	2.392716881
-0.001829287	0.005426868	-0.001563473	0.004574861	4.405587469	2.364490841
-0.001651482	0.005389361	-0.001422677	0.004591364	4.420671908	2.336167406
-0.001640378	0.005390992	-0.001337118	0.004598356	4.435574259	2.307747744
-0.001646192	0.005387246	-0.001327566	0.00459768	4.450293909	2.279233025
-0.001649253	0.00538394	-0.001309092	0.00459659	4.46483025	2.250624424
-0.001648816	0.005379269	-0.001299615	0.004595011	4.479182685	2.221923118
-0.00164029	0.005370983	-0.001283288	0.004592454	4.493350621	2.193130291
-0.001618037	0.005366531	-0.001270293	0.004589672	4.507333477	2.164247128
-0.001591544	0.005364019	-0.001254558	0.004587041	4.521130674	2.135274819
-0.001551279	0.005361242	-0.00123253	0.004584447	4.534741646	2.106214558
-0.00150157	0.005362697	-0.001205134	0.004582492	4.548165831	2.07706754
-0.001388863	0.005359744	-0.001048159	0.004578846	4.561402677	2.047834968
-0.001333515	0.005365518	-0.000984924	0.004577943	4.574451638	2.018518044
-0.001311568	0.005362741	-0.000986368	0.004577192	4.587312177	1.989117977
-0.001281489	0.005364195	-0.00097019	0.004576778	4.599983765	1.959635977
-0.001250011	0.005363314	-0.000954714	0.004576327	4.612465878	1.930073259
-0.001229507	0.005356218	-0.000934056	0.004575049	4.624758003	1.900431041
-0.001214687	0.005353574	-0.000919247	0.00457362	4.636859635	1.870710543
-0.001201396	0.005360537	-0.000907548	0.004573432	4.648770273	1.84091299
-0.001193133	0.005368382	-0.000890036	0.004574522	4.660489428	1.81103961
-0.001187144	0.00537561	-0.000877449	0.004576515	4.672016618	1.781091631
-0.001029143	0.00536803	-0.000744538	0.004578244	4.683351366	1.751070289
-0.00091307	0.005361551	-0.000657869	0.004578019	4.694493207	1.720976819
-0.000849415	0.005363005	-0.000654574	0.004577492	4.705441681	1.690812462
-0.00078235	0.005373715	-0.000624179	0.004578958	4.716196337	1.66057846
-0.000726565	0.005399763	-0.000595486	0.004584034	4.726756733	1.630276057
-0.000643368	0.005445776	-0.000555613	0.004595274	4.737122433	1.599906503
-0.000586577	0.005508669	-0.000511631	0.004614033	4.74729301	1.569471048
-0.000556498	0.005578967	-0.000476681	0.004639897	4.757268047	1.538970946
-0.000545175	0.005607174	-0.000443472	0.00466546	4.76704713	1.508407452
-0.000533458	0.005643799	-0.000415298	0.004691023	4.776629859	1.477781827
-0.000353468	0.005757774	-0.000261878	0.004723842	4.786015838	1.447095332
-0.00025016	0.005790565	-0.000163028	0.004760871	4.79520468	1.416349229
-0.000230748	0.005806035	-0.000148552	0.00479572	4.804196007	1.385544787
-0.000226683	0.005821505	-0.000125598	0.00482602	4.812989449	1.354683274
-0.000237875	0.005830187	-0.000110086	0.004851959	4.821584644	1.32376596
-0.000253001	0.005833228	-9.91E-05	0.004874101	4.829981236	1.29279412
-0.000263319	0.00583054	-9.11E-05	0.004891807	4.838178882	1.261769029
-0.000255362	0.00582578	-8.78E-05	0.004905566	4.846177242	1.230691965
-0.000232585	0.005823796	-8.06E-05	0.004916506	4.853975988	1.199564208
-0.000204867	0.005826353	-7.21E-05	0.004925904	4.861574798	1.16838704
-0.000165432	0.005866504	2.12E-05	0.004940453	4.86897336	1.137161746
-0.000166963	0.005847023	4.12E-05	0.004949437	4.876171367	1.105889612
-0.000164733	0.005832876	1.81E-05	0.004954099	4.883168525	1.074571925
-0.00016517	0.005807181	3.68E-06	0.004953798	4.889964545	1.043209976
-0.000170941	0.005798851	-5.35E-06	0.004952219	4.896559146	1.011805057
-0.000175838	0.00579744	-1.72E-05	0.004950753	4.902952058	0.980358461
-0.000175488	0.005786554	-2.37E-05	0.004947821	4.909143017	0.948871483
-0.000165476	0.005783205	-3.15E-05	0.004945001	4.915131767	0.91734542
-0.000154197	0.005785629	-3.48E-05	0.004943009	4.920918063	0.885781572
-0.000145453	0.005787436	-3.53E-05	0.004941956	4.926501666	0.854181237
-0.000106368	0.005842792	2.32E-05	0.004950828	4.931882345	0.822545718
-1.67E-05	0.005882062	6.47E-05	0.004964136	4.93705988	0.790876318
2.84E-05	0.00589665	6.23E-05	0.004976166	4.942034057	0.759174341
0.00010134	0.0059	7.80E-05	0.004986504	4.946804671	0.727441093
0.000198047	0.005883164	0.000108161	0.004992369	4.951371525	0.695677882
0.000298076	0.005876244	0.000144443	0.00499594	4.955734432	0.663886014
0.000358277	0.005874878	0.000186611	0.004998609	4.959893212	0.632066801
0.000453059	0.005865755	0.000234296	0.004999436	4.963847693	0.600221552
0.000505085	0.00586148	0.000283054	0.004999474	4.967597713	0.568351579
0.000560258	0.005864873	0.000331147	0.005	4.971143117	0.536458196
0.000681578	0.005857072	0.000455579	0.004999248	4.97448376	0.504542715
0.000772207	0.005840941	0.000536695	0.004996053	4.977619502	0.472606451
0.000839666	0.005824369	0.000581862	0.004991015	4.980550216	0.44065072
0.000888806	0.005815246	0.000625622	0.004985527	4.983275781	0.408676838
0.000922382	0.005803655	0.00066842	0.004979324	4.985796084	0.376686123
0.000924961	0.005790212	0.000705369	0.004972256	4.988111022	0.344679891
0.000921945	0.005775668	0.000735912	0.004964249	4.990220499	0.312659461
0.000923344	0.005756055	0.000755571	0.0049547	4.992124428	0.280626152
0.000927978	0.005735561	0.000776192	0.004943836	4.993822731	0.248581283
0.000940525	0.005723088	0.000794407	0.004933009	4.995315338	0.216526175
0.001061845	0.00571348	0.000880632	0.004923912	4.996602187	0.184462148
0.001096645	0.005686551	0.000925763	0.004910867	4.997683226	0.152390522
0.00110622	0.00567443	0.000932982	0.004897935	4.99855841	0.120312618
0.001117543	0.005663809	0.000942682	0.004885868	4.999227702	0.088229758
0.001119073	0.005666497	0.000950679	0.004876507	4.999691076	0.056143264
0.001115576	0.005674783	0.000958083	0.004870041	4.999948512	0.024054456
0.001116406	0.005677031	0.000962822	0.004865154	5	-0.008035342
0.001127598	0.005678309	0.000967783	0.004861319	4.999845537	-0.040124811
0.001151469	0.005677339	0.000975743	0.004858049	4.99948513	-0.072212627
0.001189155	0.005669142	0.000989256	0.004854139	4.998918794	-0.104297469
0.001391224	0.005640802	0.0010653	0.004846884	4.998146552	-0.136378016
0.001486312	0.005650278	0.001126646	0.004841884	4.997168436	-0.168452946
0.001507909	0.00565473	0.001155338	0.004838463	4.995984485	-0.200520938
0.001529244	0.005654201	0.001186807	0.004835606	4.99459475	-0.23258067
0.001576636	0.005645342	0.001219572	0.004831922	4.992999287	-0.264630824
0.001611261	0.005633618	0.001252263	0.004827147	4.991198162	-0.296670078
0.001651526	0.005627448	0.001284695	0.004822336	4.989191448	-0.328697112
0.001714175	0.005630797	0.001322087	0.004818839	4.98697923	-0.360710608
0.001809089	0.005626875	0.001366884	0.004815418	4.984561597	-0.392709246
0.001889182	0.00561449	0.001415865	0.004810456	4.98193865	-0.42469171
0.001716143	0.005532293	0.001474953	0.004789329	4.979110496	-0.456656681
0.001714438	0.005305445	0.001508013	0.004736849	4.976077252	-0.488602843
0.001715181	0.005243786	0.00151079	0.004686512	4.972839043	-0.520528879
0.001702196	0.00521073	0.001503127	0.004641739	4.969396002	-0.552433476
0.001703595	0.005183713	0.001503793	0.004602304	4.965748271	-0.584315318
0.001716667	0.005159032	0.001499424	0.004566327	4.961896	-0.616173093
0.001722263	0.005159385	0.001501349	0.00453723	4.957839349	-0.648005488
0.00172187	0.005156696	0.001504422	0.004513171	4.953578484	-0.679811192
0.001712776	0.005142504	0.00150694	0.004491329	4.94911358	-0.711588895
0.001798422	0.005123244	0.001586464	0.004478923	4.944444822	-0.743337289
0.001847649	0.005124919	0.001620747	0.004460954	4.939572401	-0.775055064
0.001853245	0.005125448	0.00162282	0.004444413	4.934496519	-0.806740916
0.001852983	0.005127255	0.001629521	0.004431218	4.929217385	-0.838393538
0.001859716	0.005129062	0.001636851	0.004420842	4.923735216	-0.870011628
0.001880001	0.005125227	0.001648476	0.004411745	4.918050237	-0.901593882
0.001908943	0.005116104	0.001659213	0.004403023	4.912162684	-0.933139
0.001944399	0.00511152	0.001674022	0.004395204	4.906072798	-0.964645682
0.002019858	0.005103367	0.001700604	0.004387497	4.89978083	-0.996112631
0.002146075	0.005098342	0.001740699	0.004380467	4.89328704	-1.027538551
0.002652383	0.005082344	0.001928254	0.004373325	4.886591695	-1.058922147
0.002790754	0.005079523	0.002082082	0.00436622	4.879695071	-1.090262126
0.002804744	0.005084018	0.002144465	0.004360806	4.872597451	-1.121557197
0.002807061	0.00509464	0.002212438	0.0043581	4.865299129	-1.152806073
0.002808853	0.005097858	0.002266639	0.004356408	4.857800405	-1.184007464
0.002804001	0.005083622	0.00231362	0.004352837	4.850101587	-1.215160087
0.002801203	0.00506727	0.002345904	0.004347461	4.842202994	-1.246262657
0.002825729	0.005062599	0.002377114	0.004342311	4.834104949	-1.277313895
0.00285913	0.005063392	0.002406324	0.004338213	4.825807787	-1.30831252
0.00286136	0.005060836	0.002427094	0.004334454	4.81731185	-1.339257256
0.002837402	0.005036242	0.002515947	0.004328213	4.808617487	-1.370146829
0.002905429	0.005038887	0.002529387	0.004322612	4.799725056	-1.400979965
0.002930392	0.005038622	0.002521279	0.004318063	4.790634925	-1.431755396
0.002945213	0.005038843	0.002520945	0.004314417	4.781347466	-1.462471853
0.00294871	0.005033907	0.002521538	0.004310695	4.771863064	-1.493128072
0.002940579	0.005029808	0.002522759	0.004307011	4.762182108	-1.523722788
0.002937824	0.005024563	0.002521538	0.004303251	4.752304997	-1.554254743
0.002960602	0.005017379	0.002525314	0.004299079	4.742232138	-1.584722679
0.003012103	0.005006845	0.002535125	0.004294041	4.731963947	-1.61512534
0.003054379	0.005000102	0.002548971	0.004288928	4.721500845	-1.645461474
0.003076807	0.004965945	0.002601062	0.004279004	4.710843264	-1.675729833
0.003106973	0.004953913	0.0026262	0.004268891	4.699991643	-1.705929168
0.003134909	0.004948007	0.002631753	0.004260019	4.688946429	-1.736058237
0.003174956	0.004932537	0.002646895	0.004250433	4.677708076	-1.766115797
0.003231397	0.00491191	0.002667332	0.004239494	4.666277049	-1.796100612
0.003315162	0.004898997	0.00269695	0.004228554	4.654653817	-1.826011446
0.003473949	0.004896617	0.002747411	0.004219231	4.642838859	-1.855847066
0.003605412	0.004888639	0.002805944	0.004210397	4.630832662	-1.885606245
0.00369438	0.004870922	0.002869215	0.00420051	4.618635721	-1.915287756
0.003734164	0.004865545	0.002927784	0.0041916	4.606248538	-1.944890376
0.003687298	0.004799919	0.003016638	0.004172766	4.593671623	-1.974412887
0.003655558	0.004732134	0.003065544	0.004146677	4.580905494	-2.003854072
0.003669198	0.004705954	0.003077725	0.004122241	4.567950677	-2.033212718
0.003700763	0.004679862	0.003093496	0.00409852	4.554807706	-2.062487617
0.00372	0.004663378	0.003110119	0.004076603	4.541477122	-2.091677562
0.003726689	0.004639623	0.003119597	0.004055288	4.527959473	-2.120781352
0.003710163	0.004601279	0.003125521	0.004031943	4.514255318	-2.149797787
0.003679254	0.004549624	0.003121855	0.004005139	4.50036522	-2.178725672
0.003641612	0.004479899	0.003112044	0.003972583	4.486289752	-2.207563815
0.003631294	0.004454689	0.003099753	0.003942058	4.472029493	-2.236311029
0.003688784	0.004417888	0.003093644	0.003912209	4.457585031	-2.26496613
0.003786015	0.004396908	0.003095051	0.003882887	4.44295696	-2.293527937
0.003808268	0.004402858	0.003107528	0.003859203	4.428145883	-2.321995275
0.003815351	0.004407354	0.003117228	0.003840745	4.413152411	-2.350366969
0.003800268	0.004411541	0.003123299	0.003826535	4.39797716	-2.378641852
0.003789425	0.004411938	0.003126705	0.003815069	4.382620756	-2.406818759
0.003805601	0.004401668	0.003132296	0.003804204	4.367083832	-2.43489653
0.003848489	0.004383246	0.003143513	0.003792551	4.351367027	-2.462874007
0.003916385	0.004357286	0.003163246	0.003779092	4.335470989	-2.490750039
0.004058734	0.004253184	0.003195826	0.003750409	4.319396372	-2.518523478
0.004061051	0.004159086	0.003231034	0.003711989	4.303143839	-2.546193178
0.004075216	0.004104611	0.003262948	0.003673381	4.286714059	-2.573758001
0.004082692	0.004071468	0.003290122	0.003636916	4.270107709	-2.601216812
0.004087763	0.004032022	0.00331352	0.003601277	4.253325472	-2.628568478
0.004090211	0.004025499	0.003333364	0.003571203	4.236368041	-2.655811874
0.004090168	0.004034754	0.003349876	0.003548083	4.219236113	-2.682945877
0.004096813	0.004034578	0.00336487	0.003529136	4.201930395	-2.70996937
0.004101403	0.004033697	0.003378161	0.00351346	4.184451598	-2.73688124
0.004098387	0.004026689	0.003389083	0.003498536	4.166800444	-2.763680378
0.004088157	0.003862999	0.003404373	0.003445492	4.148977659	-2.79036568
0.004114519	0.003758985	0.003416294	0.003396959	4.130983976	-2.816936047
0.004155702	0.003701953	0.003429289	0.003352487	4.112820139	-2.843390385
0.00419212	0.003668369	0.003445505	0.003311398	4.094486893	-2.869727604
0.004233609	0.003646817	0.003465534	0.003274557	4.075984996	-2.895946618
0.004269153	0.003644702	0.003487784	0.003244971	4.057315208	-2.92204635
0.004317069	0.003648051	0.003513552	0.003221363	4.038478299	-2.948025722
0.00436446	0.003641088	0.003542837	0.00320095	4.019475044	-2.973883665
0.004433011	0.003628438	0.003577156	0.003182303	4.000306227	-2.999619114
0.004504798	0.003609619	0.003617178	0.003164146	3.980972637	-3.02523101
0.004673291	0.003461134	0.003695702	0.003126365	3.961475071	-3.050718296
0.004694232	0.003396787	0.003761084	0.003083584	3.941814331	-3.076079923
0.004708572	0.003390176	0.00380092	0.003048548	3.921991227	-3.101314847
0.004728683	0.00338546	0.003838756	0.003019676	3.902006575	-3.126422028
0.004746695	0.003380391	0.003871484	0.002995466	3.8818612	-3.151400431
0.004773713	0.003378496	0.003902213	0.002975467	3.861555931	-3.176249029
0.004793867	0.003379157	0.003928832	0.002959227	3.841091603	-3.200966797
0.004811574	0.003372943	0.003953378	0.002945016	3.820469061	-3.225552718
0.004817082	0.003368888	0.003973814	0.002932761	3.799689153	-3.250005778
0.00481612	0.003368227	0.003990289	0.002922235	3.778752736	-3.274324971
0.004784293	0.003187921	0.00401402	0.002884905	3.757660671	-3.298509295
0.004843707	0.003102727	0.004037641	0.002839305	3.736413828	-3.322557753
0.004873742	0.003105063	0.004053412	0.002803291	3.715013082	-3.346469355
0.004879775	0.003104445	0.004065296	0.00277457	3.693459314	-3.370243116
0.00487466	0.00309757	0.004074219	0.002749796	3.671753412	-3.393878057
0.004880693	0.003094926	0.004083289	0.002729233	3.64989627	-3.417373205
0.004910947	0.003088447	0.004095766	0.002711526	3.627888788	-3.440727591
0.004935386	0.003086331	0.00411013	0.002696828	3.605731874	-3.463940254
0.00495248	0.003085979	0.004128197	0.002684046	3.583426438	-3.487010237
0.004976613	0.00304878	0.00416733	0.002661302	3.560973402	-3.50993659
0.005002844	0.003020176	0.00420102	0.002640664	3.538373688	-3.53271837
0.005022692	0.002991617	0.004209424	0.002624348	3.515628228	-3.555354636
0.005034628	0.002967596	0.004222901	0.002607356	3.49273796	-3.577844458
0.00504394	0.002944766	0.004234933	0.002590101	3.469703825	-3.600186909
0.005048093	0.002925506	0.004245817	0.002573071	3.446526772	-3.622381068
0.005049667	0.002905497	0.004254629	0.002556117	3.423207757	-3.644426021
0.005055831	0.00286442	0.004261515	0.00253608	3.39974774	-3.666320861
0.005067373	0.002817658	0.004269216	0.002512584	3.376147686	-3.688064685
0.005083024	0.002774024	0.004277805	0.002486645	3.352408569	-3.709656598
0.005133564	0.002599492	0.004318344	0.002434428	3.328531366	-3.73109571
0.005126262	0.002483182	0.004335856	0.002373603	3.30451706	-3.752381139
0.0051267	0.002411386	0.004334634	0.002315484	3.28036664	-3.773512007
0.005135575	0.002362728	0.004337448	0.002260749	3.256081103	-3.794487444
0.005152232	0.002302479	0.004341742	0.002207254	3.231661446	-3.815306587
0.005168714	0.002249767	0.004348443	0.002155789	3.207108678	-3.835968577
0.005171599	0.00218683	0.00435333	0.002104287	3.182423808	-3.856472564
0.005168101	0.002144166	0.00435744	0.002055641	3.157607854	-3.876817703
0.005181042	0.002099828	0.004362216	0.002009064	3.132661837	-3.897003155
0.005230007	0.002040152	0.004373174	0.001961847	3.107586786	-3.917028091
0.005361295	0.001838912	0.004420304	0.001890909	3.082383734	-3.936891684
0.005398369	0.001758036	0.004456067	0.001817377	3.057053717	-3.956593117
0.005408337	0.001710172	0.004474282	0.001751777	3.03159778	-3.976131577
0.005413102	0.001662616	0.004492757	0.001691177	3.006016971	-3.995506261
0.005421147	0.001600605	0.004509787	0.001632419	2.980312345	-4.014716371
0.005428054	0.00154137	0.004524633	0.001575579	2.954484958	-4.033761114
0.005435137	0.001467017	0.004539109	0.001517761	2.928535877	-4.052639707
0.005435749	0.001409369	0.004550067	0.00146186	2.902466168	-4.071351371
0.005436405	0.001331226	0.004560137	0.00140423	2.876276907	-4.089895337
0.005443706	0.001251188	0.004570059	0.001344983	2.849969171	-4.10827084
0.005621204	0.001020903	0.004627888	0.001258858	2.823544045	-4.126477124
0.005714719	0.000983484	0.004681163	0.001179574	2.797002617	-4.144513438
0.005726436	0.000965502	0.004712743	0.001113711	2.77034598	-4.162379039
0.005738808	0.000940732	0.004736956	0.001057397	2.743575233	-4.180073193
0.005755902	0.000903754	0.004762094	0.001006007	2.716691477	-4.197595169
0.005765127	0.000859593	0.004784382	0.000956648	2.68969582	-4.214944246
0.005765652	0.00082116	0.004803707	0.000910145	2.662589375	-4.23211971
0.005773958	0.000803927	0.004820664	0.00086947	2.635373257	-4.249120853
0.00579831	0.00079357	0.004837324	0.000834696	2.608048588	-4.265946975
0.005829481	0.000782992	0.004855835	0.000804509	2.580616493	-4.282597383
0.0059	0.000730633	0.004904519	0.000759848	2.553078102	-4.29907139
0.005866948	0.000716705	0.004928436	0.000726428	2.52543455	-4.315368319
0.005865724	0.000712034	0.004933508	0.000704474	2.497686975	-4.331487498
0.00587578	0.00069533	0.00494132	0.000684099	2.46983652	-4.347428263
0.005877747	0.000674527	0.004948243	0.000664325	2.441884332	-4.363189958
0.005868304	0.000638959	0.004952204	0.000642897	2.413831562	-4.378771932
0.005861921	0.000605287	0.00495524	0.00062019	2.385679367	-4.394173546
0.005856543	0.000564563	0.004955314	0.000595605	2.357428905	-4.409394163
0.005858205	0.000534196	0.004957609	0.000570756	2.32908134	-4.424433158
0.00585991	0.000495543	0.004958757	0.000544967	2.300637841	-4.43928991
0.005855144	0.00036341	0.004983192	0.000505945	2.272099578	-4.453963808
0.005870665	0.000295889	0.004989523	0.00045933	2.243467727	-4.468454247
0.005867255	0.00025067	0.004983488	0.000414444	2.214743467	-4.482760631
0.005861615	0.000210915	0.004979304	0.000372077	2.185927981	-4.49688237
0.005853133	0.000155999	0.00497464	0.000329296	2.157022458	-4.510818882
0.005844739	9.39E-05	0.004969234	0.000284711	2.128028086	-4.524569594
0.005848893	4.81E-05	0.004965569	0.000241328	2.09894606	-4.538133939
0.005862139	1.03E-05	0.004964718	0.000200089	2.069777579	-4.551511358
0.005871452	-1.09E-05	0.004965236	0.000163097	2.040523843	-4.5647013
0.005880851	-3.32E-05	0.004968161	0.000129264	2.011186058	-4.577703223
0.005876392	-0.00012409	0.004988264	8.52E-05	1.981765432	-4.59051659
0.005866861	-0.000223388	0.005	3.14E-05	1.952263177	-4.603140873
0.005870971	-0.000246306	0.00499093	-1.36E-05	1.922680507	-4.615575554
0.005869222	-0.000269886	0.004985709	-5.36E-05	1.893018643	-4.627820119
0.005868522	-0.000284915	0.004981711	-8.82E-05	1.863278805	-4.639874064
0.005881288	-0.000307084	0.00497986	-0.000119677	1.833462218	-4.651736892
0.005887759	-0.00032533	0.004979786	-0.000148173	1.803570111	-4.663408116
0.005889027	-0.000349968	0.004979156	-0.000175089	1.773603714	-4.674887254
0.005893486	-0.000367818	0.004979527	-0.000199638	1.743564263	-4.686173833
0.005831536	-0.000473418	0.004988375	-0.000237381	1.713452994	-4.697267389
0.005802026	-0.000574964	0.004980933	-0.00028565	1.683271147	-4.708167465
0.005796036	-0.000603568	0.004967457	-0.000328958	1.653019967	-4.718873611
0.005784538	-0.000627809	0.004952389	-0.00036719	1.622700698	-4.729385387
0.005772865	-0.000654738	0.004936877	-0.000401813	1.592314591	-4.739702359
0.005759575	-0.000687485	0.004924622	-0.00043497	1.561862895	-4.749824104
0.005746634	-0.000704717	0.004912849	-0.000464631	1.531346867	-4.759750203
0.005727529	-0.000716221	0.004899929	-0.000490532	1.500767762	-4.769480247
0.005728884	-0.000722567	0.00489034	-0.000512712	1.47012684	-4.779013838
0.005753891	-0.000861576	0.00491359	-0.000551734	1.439425364	-4.78835058
0.005734699	-0.000964532	0.004916366	-0.000603198	1.408664597	-4.797490091
0.005743967	-0.001001686	0.004904927	-0.000649889	1.377845808	-4.806431992
0.005754635	-0.001027117	0.004900003	-0.000691316	1.346970265	-4.815175917
0.005767401	-0.001051093	0.004897966	-0.000728458	1.31603924	-4.823721505
0.005776756	-0.00107573	0.004897929	-0.000762367	1.285054007	-4.832068404
0.005779205	-0.001110328	0.004898411	-0.000795261	1.254015843	-4.84021627
0.005772253	-0.001145587	0.004897448	-0.000827441	1.222926026	-4.848164768
0.005762067	-0.001169651	0.00489519	-0.000857778	1.191785836	-4.85591357
0.005735311	-0.001282304	0.004915552	-0.000905033	1.160596556	-4.863462356
0.005724556	-0.001356745	0.004916774	-0.000954016	1.129359472	-4.870810817
0.005724775	-0.001396587	0.00490289	-0.000997662	1.098075869	-4.877958649
0.005716599	-0.001430965	0.004893153	-0.001038375	1.066747036	-4.884905558
0.005701079	-0.0014638	0.00488312	-0.001076269	1.035374264	-4.891651257
0.005673492	-0.001520082	0.00487094	-0.001115704	1.003958844	-4.89819547
0.00565736	-0.001562128	0.004857945	-0.001154237	0.972502072	-4.904537926
0.005651677	-0.001609375	0.004847024	-0.001192957	0.941005241	-4.910678364
0.00565771	-0.001656975	0.004839027	-0.001231866	0.909469651	-4.916616531
0.005668246	-0.001703958	0.004833288	-0.00127085	0.8778966	-4.922352183
0.005687439	-0.001848343	0.004859426	-0.001327954	0.846287388	-4.927885084
0.005662781	-0.001908813	0.0048605	-0.001384757	0.814643317	-4.933215004
0.005649665	-0.00194319	0.004844543	-0.001434718	0.782965691	-4.938341726
0.005651152	-0.001973998	0.00483551	-0.001480281	0.751255815	-4.943265037
0.005671088	-0.002022082	0.004830586	-0.00152449	0.719514994	-4.947984735
0.005698587	-0.002071357	0.004831993	-0.001568248	0.687744537	-4.952500626
0.005716949	-0.002132751	0.004835102	-0.001613172	0.655945751	-4.956812523
0.005704314	-0.002206443	0.004836213	-0.001661103	0.624119947	-4.96092025
0.005679744	-0.002248974	0.004833881	-0.001706327	0.592268435	-4.964823636
0.005644725	-0.00229199	0.004826772	-0.001749935	0.560392527	-4.96852252
0.005595847	-0.002492922	0.004842174	-0.001817715	0.528493537	-4.972016752
0.005630079	-0.002599492	0.004842951	-0.001892413	0.496572779	-4.975306186
0.005625926	-0.002656876	0.004828105	-0.001960719	0.464631566	-4.978390687
0.005604285	-0.002701303	0.004815444	-0.00202286	0.432671215	-4.981270129
0.0055485	-0.002765386	0.004797191	-0.002083009	0.400693042	-4.983944392
0.005503819	-0.002817658	0.004775978	-0.00214	0.368698365	-4.986413366
0.005471642	-0.002854415	0.004753579	-0.002192179	0.336688501	-4.98867695
0.005448471	-0.002876496	0.004730366	-0.002238193	0.304664769	-4.99073505
0.005428185	-0.002904307	0.004708745	-0.002280072	0.272628488	-4.992587582
0.005413365	-0.002930266	0.004689827	-0.002318379	0.240580977	-4.994234469
0.005397189	-0.003059799	0.004699601	-0.002368227	0.208523556	-4.995675644
0.005388401	-0.003118637	0.004692381	-0.002421835	0.176457547	-4.996911047
0.005375766	-0.003141556	0.004665984	-0.002468976	0.144384269	-4.997940627
0.005353863	-0.003165664	0.004645067	-0.002510855	0.112305044	-4.998764343
0.005332397	-0.003192108	0.004624075	-0.002548861	0.080221193	-4.999382159
0.00532103	-0.003223489	0.004605045	-0.002584575	0.048134037	-4.99979405
0.005322735	-0.003258924	0.004590459	-0.002619123	0.016044899	-5
0.005329381	-0.003310094	0.004578537	-0.002655099	-0.016044899	-5
0.005321861	-0.00336166	0.004569541	-0.002692467	-0.048134037	-4.99979405
0.005309488	-0.003411155	0.00455799	-0.002730473	-0.080221193	-4.999382159
0.005261441	-0.0035551	0.004577427	-0.002783592	-0.112305044	-4.998764343
0.005245397	-0.003605344	0.004565061	-0.002837839	-0.144384269	-4.997940627
0.005233811	-0.003628262	0.00454233	-0.002884755	-0.176457547	-4.996911047
0.005230095	-0.003643071	0.004526003	-0.002924979	-0.208523556	-4.995675644
0.005222051	-0.003666033	0.004512082	-0.00296152	-0.240580977	-4.994234469
0.005204519	-0.003681503	0.004497384	-0.002993624	-0.272628488	-4.992587582
0.005179556	-0.003696929	0.004480983	-0.003022157	-0.304664769	-4.99073505
0.00514716	-0.00372258	0.004461732	-0.003049337	-0.336688501	-4.98867695
0.005117213	-0.003749245	0.00444248	-0.00307569	-0.368698365	-4.986413366
0.005047525	-0.003791599	0.004415528	-0.003103697	-0.400693042	-4.983944392
0.00449789	-0.004042379	0.004334893	-0.003169597	-0.432671215	-4.981270129
0.004017638	-0.004209595	0.004169922	-0.003249407	-0.464631566	-4.978390687
0.003873978	-0.004276014	0.004004061	-0.003322112	-0.496572779	-4.975306186
0.003798213	-0.004320308	0.003857527	-0.003387862	-0.528493537	-4.972016752
0.003737575	-0.004374211	0.003726653	-0.003449514	-0.560392527	-4.96852252
0.003720961	-0.004389548	0.003614882	-0.003502145	-0.592268435	-4.964823636
0.00372153	-0.00437659	0.003521512	-0.003543159	-0.624119947	-4.96092025
0.003743039	-0.004366189	0.003445024	-0.003575225	-0.655945751	-4.956812523
0.003769577	-0.004379279	0.003386787	-0.003603383	-0.687744537	-4.952500626
0.003799524	-0.004387829	0.003342435	-0.003628758	-0.719514994	-4.947984735
0.00388447	-0.004471614	0.003316075	-0.003676012	-0.751255815	-4.943265037
0.003902133	-0.004479062	0.003317926	-0.003709808	-0.782965691	-4.938341726
0.003895881	-0.004478886	0.003311262	-0.003730334	-0.814643317	-4.933215004
0.003900296	-0.004483866	0.00331141	-0.003748341	-0.846287388	-4.927885084
0.003917522	-0.004498014	0.003316556	-0.003764807	-0.8778966	-4.922352183
0.003926309	-0.004516172	0.00331937	-0.003780709	-0.909469651	-4.916616531
0.003927839	-0.004545966	0.003322554	-0.003798302	-0.941005241	-4.910678364
0.003924998	-0.00457576	0.003327404	-0.003817625	-0.972502072	-4.904537926
0.003917303	-0.004602557	0.003324368	-0.003836835	-1.003958844	-4.89819547
0.003906373	-0.004604804	0.003323109	-0.003853301	-1.035374264	-4.891651257
0.003874502	-0.004630808	0.00333677	-0.003876684	-1.066747036	-4.884905558
0.003874021	-0.004728431	0.003335289	-0.003908525	-1.098075869	-4.877958649
0.003858632	-0.004770698	0.003320184	-0.003938411	-1.129359472	-4.870810817
0.00383603	-0.004801946	0.00330482	-0.003967508	-1.160596556	-4.863462356
0.003807437	-0.004818562	0.003288715	-0.003993936	-1.191785836	-4.85591357
0.003770626	-0.004830154	0.003268908	-0.004017018	-1.222926026	-4.848164768
0.003750821	-0.004850912	0.003249879	-0.004039161	-1.254015843	-4.84021627
0.00374763	-0.004892562	0.003233145	-0.004063446	-1.285054007	-4.832068404
0.003750734	-0.004955015	0.00321978	-0.004092843	-1.31603924	-4.823721505
0.003749073	-0.005008256	0.003208192	-0.004124647	-1.346970265	-4.815175917
0.003728088	-0.005078465	0.00320249	-0.004166714	-1.377845808	-4.806431992
0.003686161	-0.00508393	0.003186163	-0.004202991	-1.408664597	-4.797490091
0.003681745	-0.005088558	0.003166578	-0.004228855	-1.439425364	-4.78835058
0.003677898	-0.005096491	0.00315014	-0.004250508	-1.47012684	-4.779013838
0.003669154	-0.005107642	0.003135072	-0.004269643	-1.500767762	-4.769480247
0.003653722	-0.005113195	0.003120189	-0.004285996	-1.531346867	-4.759750203
0.003626835	-0.00511844	0.00310364	-0.004300131	-1.561862895	-4.749824104
0.003602483	-0.005127519	0.003086129	-0.004313026	-1.592314591	-4.739702359
0.00357271	-0.005137921	0.003066951	-0.004325131	-1.622700698	-4.729385387
0.003373702	-0.005241053	0.003014305	-0.004349265	-1.653019967	-4.718873611
0.003252688	-0.00525097	0.00295096	-0.004372949	-1.683271147	-4.708167465
0.003245474	-0.005243433	0.002903942	-0.004391144	-1.713452994	-4.697267389
0.003266153	-0.005242772	0.002866993	-0.00440558	-1.743564263	-4.686173833
0.003290243	-0.005250265	0.002840115	-0.004418399	-1.773603714	-4.674887254
0.003287532	-0.005256347	0.002816865	-0.004429752	-1.803570111	-4.663408116
0.003276296	-0.00526406	0.002796133	-0.004440203	-1.833462218	-4.651736892
0.003260951	-0.005268247	0.002775955	-0.004449375	-1.863278805	-4.639874064
0.003240753	-0.005259829	0.002756519	-0.004455653	-1.893018643	-4.627820119
0.003213734	-0.005250485	0.002734342	-0.004459713	-1.922680507	-4.615575554
0.00326882	-0.005329553	0.002708538	-0.004475578	-1.952263177	-4.603140873
0.003235681	-0.005388965	0.002690397	-0.004498321	-1.981765432	-4.59051659
0.003209494	-0.005408842	0.002682252	-0.004519449	-2.011186058	-4.577703223
0.003183874	-0.005410958	0.002670368	-0.004536854	-2.040523843	-4.5647013
0.003162496	-0.005408005	0.00265641	-0.004550538	-2.069777579	-4.551511358
0.003153315	-0.005427309	0.002641897	-0.004564636	-2.09894606	-4.538133939
0.003157993	-0.00546248	0.002631235	-0.00458144	-2.128028086	-4.524569594
0.003172595	-0.005508537	0.002623571	-0.004602153	-2.157022458	-4.510818882
0.003174562	-0.005542914	0.002616796	-0.004624333	-2.185927981	-4.49688237
0.003163326	-0.005550363	0.002608503	-0.004643731	-2.214743467	-4.482760631
0.003036629	-0.005542341	0.002546343	-0.004659483	-2.243467727	-4.468454247
0.002900182	-0.005593247	0.002484108	-0.004680535	-2.272099578	-4.453963808
0.002864989	-0.005622908	0.002454379	-0.004702188	-2.300637841	-4.43928991
0.002828133	-0.005653716	0.002419467	-0.004725045	-2.32908134	-4.424433158
0.002777201	-0.005675488	0.002382741	-0.004746924	-2.357428905	-4.409394163
0.002748609	-0.005674827	0.002347903	-0.004764743	-2.385679367	-4.394173546
0.002719099	-0.005660062	0.00231462	-0.004776998	-2.413831562	-4.378771932
0.002692911	-0.005648515	0.002283447	-0.004785231	-2.441884332	-4.363189958
0.002629868	-0.005637629	0.002248942	-0.004789855	-2.46983652	-4.347428263
0.002574039	-0.00563093	0.002211253	-0.004792712	-2.497686975	-4.331487498
0.002475103	-0.005750193	0.002122548	-0.004820005	-2.52543455	-4.315368319
0.002447254	-0.005791182	0.00206557	-0.004846433	-2.553078102	-4.29907139
0.00240288	-0.005793959	0.002044542	-0.004864064	-2.580616493	-4.282597383
0.002349062	-0.005797484	0.002013295	-0.004879289	-2.608048588	-4.265946975
0.002263853	-0.005806652	0.001974384	-0.004892822	-2.635373257	-4.249120853
0.002165879	-0.005834154	0.001928662	-0.004907972	-2.662589375	-4.23211971
0.002020732	-0.0059	0.001869093	-0.004930303	-2.68969582	-4.214944246
0.002008972	-0.005883957	0.001817928	-0.00494628	-2.716691477	-4.197595169
0.002017104	-0.005885103	0.001776648	-0.00495955	-2.743575233	-4.180073193
0.002018066	-0.005895416	0.001743217	-0.004971956	-2.77034598	-4.162379039
0.001939678	-0.005850109	0.001661249	-0.004979587	-2.797002617	-4.144513438
0.001941077	-0.00585716	0.001614934	-0.004984324	-2.823544045	-4.126477124
0.001953187	-0.005852488	0.001595127	-0.004986504	-2.849969171	-4.10827084
0.001951525	-0.005856587	0.001586834	-0.004988384	-2.876276907	-4.089895337
0.001951263	-0.005853326	0.001577504	-0.004989549	-2.902466168	-4.071351371
0.001952881	-0.005848301	0.001571137	-0.0049897	-2.928535877	-4.052639707
0.001954105	-0.005852929	0.001567657	-0.004990451	-2.954484958	-4.033761114
0.00195546	-0.005853634	0.001563436	-0.004991278	-2.980312345	-4.014716371
0.001954804	-0.005850549	0.001561548	-0.004991128	-3.006016971	-3.995506261
0.001944181	-0.005837151	0.001524674	-0.004988835	-3.03159778	-3.976131577
0.001935568	-0.00584147	0.001506162	-0.004987632	-3.057053717	-3.956593117
0.001945186	-0.00585337	0.001514455	-0.004988534	-3.082383734	-3.936891684
0.001957733	-0.005867033	0.001519194	-0.004991391	-3.107586786	-3.917028091
0.001966215	-0.00587025	0.001524525	-0.004994361	-3.132661837	-3.897003155
0.001963723	-0.005868575	0.001528154	-0.004996541	-3.157607854	-3.876817703
0.001959919	-0.005864653	0.00153056	-0.004997744	-3.182423808	-3.856472564
0.001945186	-0.005854736	0.001529486	-0.004997218	-3.207108678	-3.835968577
0.001920135	-0.005851871	0.001526191	-0.004996353	-3.231661446	-3.815306587
0.001882493	-0.005854428	0.001517528	-0.004995978	-3.256081103	-3.794487444
0.001741281	-0.005848963	0.001452073	-0.00499688	-3.28036664	-3.773512007
0.001735685	-0.005848257	0.001415939	-0.00499609	-3.30451706	-3.752381139
0.001707311	-0.00584623	0.001404758	-0.004994248	-3.328531366	-3.73109571
0.001671418	-0.005845789	0.001386173	-0.004992632	-3.352408569	-3.709656598
0.001616726	-0.005848742	0.00136085	-0.004991692	-3.376147686	-3.688064685
0.001559061	-0.00584883	0.001331713	-0.004990978	-3.39974774	-3.666320861
0.001468694	-0.005846142	0.001294765	-0.00499	-3.423207757	-3.644426021
0.001407181	-0.005853106	0.001253522	-0.004990226	-3.446526772	-3.622381068
0.001423138	-0.005857645	0.001220387	-0.004991354	-3.469703825	-3.600186909
0.00150498	-0.005872322	0.001206466	-0.004994474	-3.49273796	-3.577844458
0.00138624	-0.005863375	0.001129053	-0.004996391	-3.515628228	-3.555354636
0.001367353	-0.005867738	0.001088032	-0.004998196	-3.538373688	-3.53271837
0.00136661	-0.005869192	0.001065115	-0.004999737	-3.560973402	-3.50993659
0.00137155	-0.005862802	0.001054045	-0.005	-3.583426438	-3.487010237
0.001366042	-0.00584839	0.001042235	-0.004997744	-3.605731874	-3.463940254
0.001346849	-0.005841734	0.00102639	-0.004994812	-3.627888788	-3.440727591
0.001320967	-0.005837019	0.001020207	-0.00499188	-3.64989627	-3.417373205
0.001291282	-0.005832215	0.001008026	-0.004988722	-3.671753412	-3.393878057
0.00126199	-0.005833845	0.000990034	-0.004986279	-3.693459314	-3.370243116
0.00124341	-0.00583931	0.000974706	-0.004985151	-3.715013082	-3.346469355
0.00116135	-0.005817758	0.000902476	-0.004978873	-3.736413828	-3.322557753
0.000933268	-0.005789199	0.000834132	-0.004970302	-3.757660671	-3.298509295
0.000750785	-0.005776726	0.000777488	-0.004962257	-3.778752736	-3.274324971
0.000629334	-0.005772495	0.000710663	-0.004955039	-3.799689153	-3.250005778
0.000625399	-0.005774258	0.000653833	-0.0049494	-3.820469061	-3.225552718
0.000610578	-0.005771349	0.000606149	-0.0049444	-3.841091603	-3.200966797
0.000585877	-0.005770599	0.000561278	-0.004940114	-3.861555931	-3.176249029
0.000557373	-0.005773244	0.000521442	-0.004937032	-3.8818612	-3.151400431
0.000548192	-0.005779502	0.000488269	-0.004935528	-3.902006575	-3.126422028
0.000542858	-0.005785364	0.000460392	-0.00493519	-3.921991227	-3.101314847
0.000474788	-0.005792989	0.000385162	-0.00493237	-3.941814331	-3.076079923
0.000479684	-0.005784879	0.000361616	-0.004931957	-3.961475071	-3.050718296
0.000483182	-0.005784218	0.000357395	-0.00493222	-3.980972637	-3.02523101
0.000474788	-0.0057877	0.000350435	-0.004933084	-4.000306227	-2.999619114
0.000466	-0.005786863	0.000342994	-0.004933648	-4.019475044	-2.973883665
0.000462022	-0.005786202	0.000336515	-0.004933987	-4.038478299	-2.948025722
0.000457038	-0.005783601	0.000331776	-0.004933912	-4.057315208	-2.92204635
0.000442173	-0.005774258	0.000325297	-0.004932408	-4.075984996	-2.895946618
0.00042967	-0.005767779	0.000319447	-0.004930227	-4.094486893	-2.869727604
0.000429626	-0.005763107	0.000314931	-0.004927709	-4.112820139	-2.843390385
0.000357184	-0.005732916	0.000292014	-0.004921468	-4.130983976	-2.816936047
0.000234814	-0.005709161	0.000263211	-0.004911957	-4.148977659	-2.79036568
0.000174264	-0.00570136	0.000233556	-0.00490301	-4.166800444	-2.763680378
0.000139769	-0.005700831	0.000204049	-0.004895642	-4.184451598	-2.73688124
0.000108554	-0.005705635	0.000175319	-0.004890379	-4.201930395	-2.70996937
8.73E-05	-0.005707971	0.000148848	-0.004886469	-4.219236113	-2.682945877
5.56E-05	-0.00570493	0.0001226	-0.00488286	-4.236368041	-2.655811874
2.26E-05	-0.005704577	9.62E-05	-0.004879815	-4.253325472	-2.628568478
-8.74E-07	-0.00570396	7.14E-05	-0.004877221	-4.270107709	-2.601216812
-3.31E-05	-0.005699553	4.65E-05	-0.004874439	-4.286714059	-2.573758001
-0.000168711	-0.005690341	8.68E-06	-0.00487053	-4.303143839	-2.546193178
-0.000190177	-0.005681791	-2.60E-05	-0.004865981	-4.319396372	-2.518523478
-0.000176012	-0.005683025	-5.41E-05	-0.00486256	-4.335470989	-2.490750039
-0.00015529	-0.005688887	-7.30E-05	-0.00486053	-4.351367027	-2.462874007
-0.000140994	-0.005690297	-8.60E-05	-0.004859101	-4.367083832	-2.43489653
-0.000149868	-0.005689416	-9.79E-05	-0.004857861	-4.382620756	-2.406818759
-0.000178592	-0.005688182	-0.000111308	-0.00485662	-4.39797716	-2.378641852
-0.00020255	-0.005682364	-0.000125746	-0.004854741	-4.413152411	-2.350366969
-0.000233153	-0.005679014	-0.000141962	-0.004852711	-4.428145883	-2.321995275
-0.000272762	-0.005680028	-0.000160585	-0.004851132	-4.44295696	-2.293527937
-0.000546487	-0.005660988	-0.000204456	-0.004844816	-4.457585031	-2.26496613
-0.000604676	-0.005641199	-0.000255658	-0.004837636	-4.472029493	-2.236311029
-0.000622689	-0.005635998	-0.000309451	-0.004831997	-4.486289752	-2.207563815
-0.000635367	-0.005625244	-0.000354063	-0.004825644	-4.50036522	-2.178725672
-0.000651456	-0.005619382	-0.000393159	-0.004819591	-4.514255318	-2.149797787
-0.000673315	-0.005610435	-0.000429256	-0.004813276	-4.527959473	-2.120781352
-0.000688223	-0.00560237	-0.000461502	-0.004806885	-4.541477122	-2.091677562
-0.000687874	-0.005610083	-0.00048864	-0.004802862	-4.554807706	-2.062487617
-0.000679042	-0.005618545	-0.000509965	-0.00480087	-4.567950677	-2.033212718
-0.000676813	-0.005615812	-0.000527772	-0.004798877	-4.580905494	-2.003854072
-0.00077518	-0.005602678	-0.000559278	-0.004793502	-4.593671623	-1.974412887
-0.000861044	-0.005554241	-0.000601558	-0.004782525	-4.606248538	-1.944890376
-0.000868957	-0.005531543	-0.0006351	-0.00477072	-4.618635721	-1.915287756
-0.000866771	-0.005519996	-0.000663015	-0.004759518	-4.630832662	-1.885606245
-0.000863318	-0.005528106	-0.000685414	-0.004751661	-4.642838859	-1.855847066
-0.000862006	-0.005543223	-0.000703666	-0.004747563	-4.654653817	-1.826011446
-0.000871012	-0.005557327	-0.000720066	-0.004746398	-4.666277049	-1.796100612
-0.000897987	-0.005561161	-0.000737245	-0.004745984	-4.677708076	-1.766115797
-0.00094258	-0.005548247	-0.000758422	-0.004743766	-4.688946429	-1.736058237
-0.000986561	-0.005544633	-0.000782227	-0.00474136	-4.699991643	-1.705929168
-0.001306802	-0.005510035	-0.000860122	-0.004735834	-4.710843264	-1.675729833
-0.001450944	-0.005498224	-0.000945866	-0.00472809	-4.721500845	-1.645461474
-0.001517003	-0.005492141	-0.001017578	-0.004720083	-4.731963947	-1.61512534
-0.001594691	-0.00548888	-0.00109029	-0.004713015	-4.742232138	-1.584722679
-0.001639635	-0.005494169	-0.001157597	-0.004708053	-4.752304997	-1.554254743
-0.001664642	-0.005502455	-0.001217314	-0.004705309	-4.762182108	-1.523722788
-0.001669801	-0.005506289	-0.001267627	-0.004703654	-4.771863064	-1.493128072
-0.001669975	-0.00551387	-0.001310092	-0.004703429	-4.781347466	-1.462471853
-0.001668139	-0.005526739	-0.001343967	-0.004705158	-4.790634925	-1.431755396
-0.001671637	-0.005534584	-0.00137266	-0.004707752	-4.799725056	-1.400979965
-0.001721739	-0.005529075	-0.001423084	-0.004707	-4.808617487	-1.370146829
-0.001717104	-0.005519159	-0.001448	-0.004706361	-4.81731185	-1.339257256
-0.001712907	-0.005508449	-0.001458663	-0.004704895	-4.825807787	-1.30831252
-0.001722875	-0.005497518	-0.001469917	-0.004702	-4.834104949	-1.277313895
-0.001741106	-0.005460056	-0.001481839	-0.004693918	-4.842202994	-1.246262657
-0.001758725	-0.005414968	-0.001493834	-0.004680422	-4.850101587	-1.215160087
-0.001774901	-0.005377373	-0.00150557	-0.004663731	-4.857800405	-1.184007464
-0.001794749	-0.005358686	-0.001517973	-0.00464719	-4.865299129	-1.152806073
-0.001809133	-0.005362124	-0.001529968	-0.004634107	-4.872597451	-1.121557197
-0.001816084	-0.005374553	-0.001540556	-0.004625235	-4.879695071	-1.090262126
-0.001863607	-0.005342511	-0.001557883	-0.004611627	-4.886591695	-1.058922147
-0.001920572	-0.005297952	-0.001576986	-0.004593206	-4.89328704	-1.027538551
-0.00193994	-0.005314128	-0.001596312	-0.004581402	-4.89978083	-0.996112631
-0.001973166	-0.005321267	-0.001616711	-0.004572718	-4.906072798	-0.964645682
-0.002002895	-0.005325587	-0.001637666	-0.004566327	-4.912162684	-0.933139
-0.002040406	-0.005314304	-0.001660286	-0.004559335	-4.918050237	-0.901593882
-0.002053259	-0.005300156	-0.001680723	-0.004551628	-4.923735216	-0.870011628
-0.002060079	-0.005269481	-0.001698494	-0.004541591	-4.929217385	-0.838393538
-0.002059642	-0.005250749	-0.001713265	-0.004530539	-4.934496519	-0.806740916
-0.002059905	-0.005289534	-0.001725261	-0.004528208	-4.939572401	-0.775055064
-0.00209829	-0.005279926	-0.001743068	-0.004524073	-4.944444822	-0.743337289
-0.002115952	-0.005280984	-0.001760173	-0.004520501	-4.94911358	-0.711588895
-0.002141265	-0.005282571	-0.001778277	-0.004517719	-4.953578484	-0.679811192
-0.00215578	-0.005280191	-0.001795714	-0.004515088	-4.957839349	-0.648005488
-0.0021633	-0.005286008	-0.001811338	-0.004513847	-4.961896	-0.616173093
-0.002165136	-0.005294779	-0.001824888	-0.004514148	-4.965748271	-0.584315318
-0.002169377	-0.005300553	-0.001837031	-0.004515276	-4.969396002	-0.552433476
-0.00219128	-0.005307252	-0.001850693	-0.004517231	-4.972839043	-0.520528879
-0.002224987	-0.005306899	-0.00186739	-0.004518772	-4.976077252	-0.488602843
-0.002399469	-0.005294382	-0.001919332	-0.004516968	-4.979110496	-0.456656681
-0.00244756	-0.00531091	-0.001968387	-0.004518734	-4.98193865	-0.42469171
-0.00246907	-0.005326865	-0.002003077	-0.004523396	-4.984561597	-0.392709246
-0.002520921	-0.00534542	-0.002040839	-0.00453005	-4.98697923	-0.360710608
-0.002595855	-0.005352339	-0.002083859	-0.004536554	-4.989191448	-0.328697112
-0.002705458	-0.005340131	-0.002136579	-0.004540012	-4.991198162	-0.296670078
-0.002820133	-0.005327394	-0.002197333	-0.004540877	-4.992999287	-0.264630824
-0.002933059	-0.00531091	-0.002266009	-0.00453911	-4.99459475	-0.23258067
-0.00294259	-0.005287639	-0.002324135	-0.004534298	-4.995984485	-0.200520938
-0.002940885	-0.005268467	-0.002373744	-0.004527494	-4.997168436	-0.168452946
-0.002970832	-0.005273932	-0.002465523	-0.00452614	-4.998146552	-0.136378016
-0.002958503	-0.005249075	-0.002543159	-0.004519712	-4.998918794	-0.104297469
-0.002940579	-0.005228933	-0.002568075	-0.00450896	-4.99948513	-0.072212627
-0.00293472	-0.005207601	-0.002575887	-0.00449663	-4.999845537	-0.040124811
-0.00293354	-0.005183493	-0.002590992	-0.004482833	-5	-0.008035342
-0.002928337	-0.00516507	-0.002600877	-0.004468811	-4.999948512	0.024054456
-0.002925496	-0.00516053	-0.00260817	-0.004456706	-4.999691076	0.056143264
-0.002929824	-0.00516009	-0.002613649	-0.004446744	-4.999227702	0.088229758
-0.002941978	-0.005145061	-0.002622016	-0.004436293	-4.99855841	0.120312618
-0.002944776	-0.00502421	-0.002678513	-0.004407083	-4.997683226	0.152390522
-0.002971094	-0.004960259	-0.002732232	-0.004370167	-4.996602187	0.184462148
-0.002983511	-0.004964579	-0.002721162	-0.004344829	-4.995315338	0.216526175
-0.002991817	-0.004958761	-0.002710463	-0.00432374	-4.993822731	0.248581283
-0.003003403	-0.004948844	-0.002705354	-0.004305357	-4.992124428	0.280626152
-0.003014289	-0.00494977	-0.002703169	-0.004289831	-4.990220499	0.312659461
-0.003023251	-0.004943908	-0.002701541	-0.00427641	-4.988111022	0.344679891
-0.003025524	-0.004940823	-0.002701392	-0.004264982	-4.985796084	0.376686123
-0.003232053	-0.004932361	-0.002774549	-0.004249794	-4.983275781	0.408676838
-0.003415497	-0.004877621	-0.002844114	-0.004230659	-4.980550216	0.44065072
-0.003441641	-0.004850956	-0.002873324	-0.004213442	-4.977619502	0.472606451
-0.003463632	-0.004791148	-0.002907089	-0.004190397	-4.97448376	0.504542715
-0.003463107	-0.004747471	-0.002937003	-0.004164984	-4.971143117	0.536458196
-0.003452134	-0.004702472	-0.0029614	-0.004137391	-4.967597713	0.568351579
-0.003444133	-0.004672987	-0.002979615	-0.004110437	-4.963847693	0.600221552
-0.003454888	-0.004658001	-0.002997719	-0.004086114	-4.959893212	0.632066801
-0.003467873	-0.004637066	-0.00301586	-0.004063032	-4.955734432	0.663886014
-0.003460615	-0.00461622	-0.003030484	-0.004040965	-4.951371525	0.695677882
-0.003416153	-0.004501231	-0.003116746	-0.004004237	-4.946804671	0.727441093
-0.003443696	-0.00449462	-0.00314803	-0.00397217	-4.942034057	0.759174341
-0.00346678	-0.004490389	-0.003137368	-0.003946193	-4.93705988	0.790876318
-0.003483917	-0.004475183	-0.003142329	-0.003922698	-4.931882345	0.822545718
-0.003495022	-0.004454513	-0.003144624	-0.003900555	-4.926501666	0.854181237
-0.00349817	-0.004431991	-0.003149474	-0.003879014	-4.920918063	0.885781572
-0.003496989	-0.004400963	-0.003152214	-0.003856722	-4.915131767	0.91734542
-0.003501536	-0.004376679	-0.003152954	-0.003835031	-4.909143017	0.948871483
-0.003527461	-0.004355391	-0.00315984	-0.003813979	-4.902952058	0.980358461
-0.003563573	-0.00434543	-0.003169503	-0.00379522	-4.896559146	1.011805057
-0.00390869	-0.004295539	-0.00331563	-0.003773416	-4.889964545	1.043209976
-0.003995866	-0.004271827	-0.003399412	-0.003749394	-4.883168525	1.074571925
-0.004037836	-0.004259663	-0.003427549	-0.003727891	-4.876171367	1.105889612
-0.004090736	-0.004239257	-0.003459018	-0.00370759	-4.86897336	1.137161746
-0.004129471	-0.004211666	-0.003497077	-0.003686989	-4.861574798	1.16838704
-0.004170698	-0.004179537	-0.003532804	-0.003665298	-4.853975988	1.199564208
-0.004215204	-0.004151814	-0.003571011	-0.003643419	-4.846177242	1.230691965
-0.004249567	-0.004129822	-0.003608033	-0.003622142	-4.838178882	1.261769029
-0.004274268	-0.004112368	-0.00364065	-0.003602104	-4.829981236	1.29279412
-0.004260934	-0.004043349	-0.003731799	-0.003576278	-4.821584644	1.32376596
-0.004227445	-0.004014172	-0.003774967	-0.003548572	-4.812989449	1.354683274
-0.004220887	-0.003995529	-0.003762379	-0.00352267	-4.804196007	1.385544787
-0.004222024	-0.003968952	-0.003758973	-0.003497558	-4.79520468	1.416349229
-0.004220538	-0.003925363	-0.00375864	-0.003470379	-4.786015838	1.447095332
-0.004215728	-0.003870756	-0.003756234	-0.003439966	-4.776629859	1.477781827
-0.004196099	-0.003799445	-0.003747978	-0.00340444	-4.76704713	1.508407452
-0.004159681	-0.003729059	-0.003737871	-0.003365193	-4.757268047	1.538970946
-0.00413122	-0.003685602	-0.003724505	-0.003326397	-4.74729301	1.569471048
-0.004120465	-0.003665593	-0.003713251	-0.003291511	-4.737122433	1.599906503
-0.004184644	-0.003632185	-0.003773523	-0.003260046	-4.726756733	1.630276057
-0.004150237	-0.003581808	-0.003771783	-0.003222678	-4.716196337	1.66057846
-0.004149757	-0.003558934	-0.003747348	-0.003188657	-4.705441681	1.690812462
-0.004159244	-0.003532931	-0.003731762	-0.003157229	-4.694493207	1.720976819
-0.004174764	-0.003510673	-0.003723728	-0.003128282	-4.683351366	1.751070289
-0.004188972	-0.003497363	-0.003714509	-0.003102606	-4.672016618	1.781091631
-0.004200864	-0.003478015	-0.003710178	-0.003078735	-4.660489428	1.81103961
-0.004210351	-0.003457564	-0.003705957	-0.003056104	-4.648770273	1.84091299
-0.004220581	-0.003433104	-0.003703255	-0.003033849	-4.636859635	1.870710543
-0.004229369	-0.003406924	-0.003702181	-0.003011631	-4.624758003	1.900431041
-0.004257611	-0.003264962	-0.003727097	-0.0029737	-4.612465878	1.930073259
-0.004328917	-0.003174831	-0.003746052	-0.002925769	-4.599983765	1.959635977
-0.004355104	-0.003150943	-0.003746645	-0.002881447	-4.587312177	1.989117977
-0.004369881	-0.003127628	-0.003750754	-0.002842124	-4.574451638	2.018518044
-0.004374384	-0.00310568	-0.003754308	-0.00280705	-4.561402677	2.047834968
-0.004378756	-0.003081924	-0.00375827	-0.002774908	-4.548165831	2.07706754
-0.004391435	-0.003057595	-0.003763083	-0.002745059	-4.534741646	2.106214558
-0.004422257	-0.003031151	-0.003771265	-0.002716677	-4.521130674	2.135274819
-0.004467943	-0.003001886	-0.003784408	-0.002689008	-4.507333477	2.164247128
-0.004703413	-0.002831893	-0.003835573	-0.002637919	-4.493350621	2.193130291
-0.004743154	-0.002765474	-0.003877815	-0.002584688	-4.479182685	2.221923118
-0.004777036	-0.002742291	-0.003916022	-0.002539651	-4.46483025	2.250624424
-0.004804841	-0.002722326	-0.00395086	-0.002499878	-4.450293909	2.279233025
-0.004828405	-0.002714701	-0.003982477	-0.002466382	-4.435574259	2.307747744
-0.004875054	-0.002698791	-0.004014983	-0.002436722	-4.420671908	2.336167406
-0.004898268	-0.002682263	-0.004044786	-0.002410068	-4.405587469	2.364490841
-0.004908192	-0.002657538	-0.004070257	-0.002384467	-4.390321563	2.392716881
-0.004907843	-0.002639027	-0.004090879	-0.002360709	-4.374874819	2.420844365
-0.004909854	-0.00261505	-0.004106872	-0.002337326	-4.359247874	2.448872133
-0.004967257	-0.00254321	-0.00411498	-0.002301199	-4.343441371	2.476799032
-0.004966776	-0.002536555	-0.00412505	-0.002272967	-4.327455961	2.50462391
-0.004971235	-0.002533778	-0.004144672	-0.002252215	-4.311292303	2.532345622
-0.004966514	-0.002524567	-0.004158445	-0.002234171	-4.294951063	2.559963026
-0.004950163	-0.002513813	-0.004165183	-0.002217893	-4.278432912	2.587474985
-0.004922532	-0.002496404	-0.004166256	-0.002201991	-4.261738533	2.614880364
-0.00490758	-0.002472824	-0.004163887	-0.00218545	-4.244868613	2.642178036
-0.004909635	-0.002428839	-0.004163109	-0.0021653	-4.227823845	2.669366876
-0.004918729	-0.002364844	-0.004162554	-0.002139135	-4.210604934	2.696445763
-0.00492568	-0.002156948	-0.004137749	-0.002083272	-4.193212587	2.723413584
-0.004970885	-0.002101591	-0.004138378	-0.002027973	-4.175647521	2.750269226
-0.004993838	-0.002072855	-0.004157038	-0.001980343	-4.157910459	2.777011583
-0.005022955	-0.002034026	-0.004173698	-0.001935419	-4.140002134	2.803639555
-0.005068116	-0.001986779	-0.00419406	-0.001891661	-4.12192328	2.830152044
-0.00512377	-0.001935345	-0.004219791	-0.001848241	-4.103674645	2.856547958
-0.00519101	-0.001875889	-0.004251186	-0.001803693	-4.085256979	2.88282621
-0.005223668	-0.001837633	-0.004282136	-0.001761288	-4.06667104	2.908985718
-0.005249812	-0.001780293	-0.004313235	-0.001718207	-4.047917595	2.935025404
-0.0052666	-0.001727096	-0.004340854	-0.001674599	-4.028997416	2.960944195
-0.005279235	-0.001628327	-0.004356922	-0.001615991	-4.009911282	2.986741024
-0.005337425	-0.00154776	-0.004386799	-0.001553587	-3.990659979	3.012414828
-0.005381625	-0.001517746	-0.004424932	-0.001505393	-3.971244301	3.037964551
-0.005459925	-0.001482134	-0.0044671	-0.001461108	-3.951665047	3.063389138
-0.005480123	-0.001465915	-0.004503974	-0.001422801	-3.931923023	3.088687544
-0.005451356	-0.001445112	-0.00452952	-0.001388591	-3.912019043	3.113858726
-0.005415113	-0.001428276	-0.004544514	-0.001358179	-3.891953927	3.138901647
-0.005412141	-0.001414613	-0.004556398	-0.001331488	-3.8717285	3.163815276
-0.005429934	-0.001387376	-0.0045698	-0.001305548	-3.851343597	3.188598587
-0.005408905	-0.001218926	-0.004583684	-0.001262955	-3.830800056	3.213250558
-0.005400861	-0.001163481	-0.00459927	-0.001211528	-3.810098724	3.237770175
-0.005393953	-0.001132233	-0.004604823	-0.001165101	-3.789240454	3.262156427
-0.005385559	-0.001094858	-0.004608859	-0.001122132	-3.768226105	3.28640831
-0.005374761	-0.00104695	-0.004610636	-0.001080066	-3.747056542	3.310524825
-0.005355656	-0.000973876	-0.004609044	-0.001034804	-3.725732638	3.334504979
-0.005345731	-0.000927554	-0.00460623	-0.000990857	-3.70425527	3.358347783
-0.005340135	-0.000874357	-0.004602565	-0.000947099	-3.682625324	3.382052256
-0.005338518	-0.00075192	-0.004608377	-0.000887401	-3.66084369	3.405617422
-0.005365624	-0.000706524	-0.004611932	-0.000831801	-3.638911265	3.429042309
-0.005381231	-0.000680124	-0.004611598	-0.000785336	-3.616828953	3.452325954
-0.005387483	-0.0006487	-0.004613487	-0.000742556	-3.594597664	3.475467396
-0.005383373	-0.000612162	-0.004614153	-0.000702519	-3.572218313	3.498465682
-0.005365186	-0.000583735	-0.004612376	-0.000665415	-3.549691821	3.521319866
-0.005354432	-0.000558921	-0.004608933	-0.000631544	-3.527019118	3.544029006
-0.005352595	-0.000533667	-0.004606341	-0.000599815	-3.504201136	3.566592167
-0.005351065	-0.000511586	-0.004603342	-0.000571432	-3.481238816	3.589008419
-0.005356443	-0.000472581	-0.004601232	-0.000542298	-3.458133104	3.611276838
-0.005337075	-0.000317662	-0.004597567	-0.000499216	-3.43488495	3.633396508
-0.005310144	-0.000237095	-0.004584757	-0.000446285	-3.411495313	3.655366518
-0.005309663	-0.000200029	-0.00457565	-0.000396211	-3.387965157	3.677185962
-0.005317839	-0.000170632	-0.004568356	-0.000350987	-3.36429545	3.698853942
-0.00533572	-0.000127571	-0.004564321	-0.000307605	-3.340487167	3.720369566
-0.005350191	-9.42E-05	-0.004562951	-0.000267117	-3.316541289	3.741731946
-0.005370214	-4.21E-05	-0.004564358	-0.000226178	-3.292458802	3.762940204
-0.005381756	-4.08E-06	-0.00456732	-0.000186969	-3.268240699	3.783993465
-0.005382761	2.36E-05	-0.004569208	-0.000150616	-3.243887977	3.804890862
-0.005375023	5.21E-05	-0.004569282	-0.000116444	-3.219401638	3.825631535
-0.00533196	0.000300164	-0.004546069	-4.99E-05	-3.194782692	3.84621463
-0.005311368	0.000426436	-0.004521486	2.89E-05	-3.170032153	3.866639298
-0.00531679	0.000439305	-0.004521301	9.33E-05	-3.145151039	3.886904698
-0.005317008	0.000453717	-0.004518561	0.000147722	-3.120140377	3.907009995
-0.005307565	0.000490299	-0.004514489	0.000197194	-3.095001195	3.926954362
-0.005293881	0.000540146	-0.004507788	0.000245238	-3.069734531	3.946736977
-0.005280765	0.000617716	-0.004501087	0.000295462	-3.044341423	3.966357025
-0.005277836	0.000720892	-0.00449383	0.000352265	-3.018822919	3.985813698
-0.005277661	0.000757209	-0.004488499	0.000404294	-2.993180069	4.005106194
-0.005293181	0.000836189	-0.004463213	0.00046354	-2.96741393	4.024233718
-0.005296242	0.000870611	-0.004452698	0.000517712	-2.941525563	4.043195484
-0.005298384	0.000886962	-0.004462139	0.000561508	-2.915516034	4.061990709
-0.005297247	0.000914024	-0.004466582	0.000601093	-2.889386414	4.08061862
-0.005285793	0.000929538	-0.004468026	0.000635604	-2.863137781	4.09907845
-0.005254315	0.000946506	-0.004464064	0.000666355	-2.836771214	4.117369437
-0.005216498	0.000972025	-0.004454772	0.000695376	-2.810287801	4.135490829
-0.00520347	0.001003053	-0.004447108	0.000723684	-2.783688631	4.15344188
-0.005209328	0.001064976	-0.004440481	0.000756202	-2.756974802	4.171221849
-0.005220083	0.001128487	-0.004436075	0.000792517	-2.730147412	4.188830004
-0.005154549	0.001302666	-0.00440257	0.00085135	-2.703207567	4.206265621
-0.005144668	0.001338718	-0.004382393	0.00090383	-2.676156376	4.22352798
-0.005147816	0.001377988	-0.004382467	0.000953302	-2.648994955	4.240616372
-0.005151139	0.001448065	-0.004380838	0.001003977	-2.621724421	4.257530091
-0.005154855	0.001515807	-0.004380023	0.001055517	-2.594345898	4.274268442
-0.005152712	0.001625727	-0.004379764	0.0011142	-2.566860514	4.290830735
-0.005150439	0.00168981	-0.00437969	0.001171943	-2.5392694	4.307216288
-0.005140471	0.001748869	-0.004378209	0.001227881	-2.511573694	4.323424425
-0.005131465	0.001802947	-0.004375766	0.00128194	-2.483774536	4.339454479
-0.005119967	0.00184138	-0.004372027	0.001332127	-2.45587307	4.355305791
-0.005123683	0.002043326	-0.004357033	0.001399155	-2.427870447	4.370977706
-0.005099638	0.00211067	-0.004346555	0.001471333	-2.39976782	4.38646958
-0.005089189	0.002136277	-0.004344408	0.001535242	-2.371566347	4.401780774
-0.005074062	0.002158887	-0.004338892	0.001590917	-2.343267188	4.416910658
-0.005055482	0.002182731	-0.004331265	0.001639712	-2.314871509	4.431858609
-0.005033272	0.002215301	-0.004319122	0.001684824	-2.286380481	4.44662401
-0.005012156	0.002243641	-0.004309533	0.001725462	-2.257795277	4.461206253
-0.00500162	0.002278944	-0.004297278	0.001764258	-2.229117074	4.475604739
-0.005001882	0.002316583	-0.004288393	0.001801588	-2.200347053	4.489818873
-0.005002538	0.002359687	-0.004279767	0.001838767	-2.1714864	4.503848071
-0.00476357	0.002402835	-0.00421035	0.001879293	-2.142536303	4.517691755
-0.004555031	0.002494068	-0.004134417	0.001925344	-2.113497955	4.531349353
-0.00448202	0.002562515	-0.004075144	0.001972786	-2.084372551	4.544820305
-0.004413688	0.002614566	-0.004012836	0.002019289	-2.055161292	4.558104054
-0.00433272	0.002640261	-0.003949601	0.002061017	-2.025865381	4.571200054
-0.004286028	0.002642332	-0.003891069	0.002095377	-1.996486024	4.584107765
-0.004242091	0.00265789	-0.003835684	0.002125752	-1.967024432	4.596826656
-0.004197979	0.002691562	-0.003783408	0.002156503	-1.937481818	4.609356202
-0.004177955	0.002716552	-0.003738796	0.002185337	-1.907859398	4.621695888
-0.004154872	0.002751547	-0.003697627	0.002214472	-1.878158394	4.633845206
-0.004049203	0.002860674	-0.003625545	0.002263794	-1.848380028	4.645803654
-0.004064024	0.002888572	-0.003581377	0.002305409	-1.818525528	4.657570741
-0.004057728	0.002917132	-0.003558127	0.002339243	-1.788596122	4.669145981
-0.004049465	0.002945648	-0.003537135	0.002370821	-1.758593043	4.680528899
-0.00404129	0.0029672	-0.003518735	0.00239988	-1.728517528	4.691719024
-0.00403259	0.002986416	-0.003503556	0.002426459	-1.698370815	4.702715896
-0.004026994	0.003027669	-0.003491228	0.002454315	-1.668154146	4.713519063
-0.00402354	0.00307756	-0.003481269	0.00248469	-1.637868766	4.724128078
-0.004009113	0.003130934	-0.003471791	0.002517697	-1.607515921	4.734542506
-0.003985417	0.003162226	-0.003461388	0.002549463	-1.577096863	4.744761917
-0.003813427	0.003212779	-0.003431325	0.002587695	-1.546612844	4.75478589
-0.003714229	0.003298767	-0.003394007	0.002630927	-1.51606512	4.764614013
-0.003695298	0.003353991	-0.003356873	0.002672655	-1.485454949	4.77424588
-0.00368192	0.003401503	-0.003324923	0.002713594	-1.454783592	4.783681095
-0.003663384	0.003419837	-0.003295824	0.002749608	-1.424052313	4.792919269
-0.003634835	0.003427065	-0.003267094	0.002780096	-1.393262376	4.801960022
-0.003612495	0.003426008	-0.003239772	0.002804832	-1.362415051	4.810802981
-0.003594264	0.003435792	-0.003214152	0.002827313	-1.331511608	4.819447782
-0.003588362	0.003464925	-0.003192124	0.002850132	-1.30055332	4.827894069
-0.003589061	0.003505517	-0.003173909	0.002874943	-1.269541462	4.836141494
-0.003582372	0.003675509	-0.00315947	0.00292716	-1.238477311	4.844189717
-0.003586657	0.003688908	-0.003146105	0.002969677	-1.207362147	4.852038407
-0.003586395	0.003698383	-0.00313448	0.003003662	-1.176197252	4.85968724
-0.003590242	0.00372637	-0.003125669	0.003035728	-1.144983909	4.867135902
-0.003591072	0.003765023	-0.003118486	0.003067607	-1.113723405	4.874384086
-0.003586788	0.003840213	-0.003111896	0.003105163	-1.082417025	4.881431493
-0.00358364	0.003896319	-0.003105862	0.003144335	-1.051066061	4.888277832
-0.003575509	0.003950794	-0.003099642	0.003184634	-1.019671804	4.894922823
-0.003571705	0.0039805	-0.003093867	0.003222077	-0.988235546	4.90136619
-0.003567814	0.004006415	-0.003088424	0.00325685	-0.956758583	4.907607669
-0.003514127	0.004213473	-0.003073874	0.00332354	-0.92524221	4.913647003
-0.00343316	0.004268786	-0.003049106	0.003387336	-0.893687727	4.919483943
-0.003394862	0.004270108	-0.003024635	0.003434365	-0.862096433	4.925118248
-0.00336592	0.00426623	-0.003000015	0.003471995	-0.830469628	4.930549686
-0.003329502	0.004266935	-0.002973988	0.003502859	-0.798808617	4.935778034
-0.003305457	0.004263409	-0.002949183	0.003527257	-0.767114703	4.940803077
-0.003282023	0.004262219	-0.002925193	0.003546993	-0.735389191	4.945624606
-0.003262743	0.004273414	-0.002902128	0.003565151	-0.703633388	4.950242424
-0.003250983	0.004287385	-0.002881654	0.003581955	-0.671848603	4.954656341
-0.003239572	0.004310612	-0.002863032	0.00359921	-0.640036144	4.958866175
-0.003246611	0.004324187	-0.002842855	0.003623683	-0.608197322	4.962871751
-0.003243638	0.004347678	-0.002827713	0.003644209	-0.576333449	4.966672906
-0.003242458	0.00435808	-0.002819457	0.003657855	-0.544445836	4.970269483
-0.003240359	0.004358212	-0.00281183	0.003668907	-0.512535797	4.973661333
-0.003239791	0.004357022	-0.002805129	0.003677704	-0.480604647	4.976848317
-0.003243332	0.00436685	-0.002800057	0.003686388	-0.448653701	4.979830304
-0.003251551	0.004382981	-0.002796836	0.003695937	-0.416684274	4.982607171
-0.003259508	0.004397526	-0.00279554	0.003705899	-0.384697685	4.985178802
-0.00327105	0.004419783	-0.002795911	0.003717477	-0.352695249	4.987545094
-0.003284996	0.00443869	-0.002798095	0.003729808	-0.320678286	4.989705947
-0.003305675	0.004439352	-0.002795207	0.00374383	-0.288648115	4.991661273
-0.003295795	0.004438734	-0.002794059	0.003753567	-0.256606053	4.993410992
-0.003291029	0.004424983	-0.002798354	0.003757364	-0.224553423	4.994955031
-0.003289936	0.004407971	-0.002800946	0.003757739	-0.192491543	4.996293327
-0.003289718	0.004394044	-0.002802723	0.003755897	-0.160421734	4.997425824
-0.00328727	0.004392457	-0.002804352	0.003754131	-0.128345317	4.998352477
-0.003286745	0.004396556	-0.002805277	0.003753303	-0.096263614	4.999073246
-0.003289412	0.004399597	-0.002806758	0.003753379	-0.064177945	4.999588102
-0.003296101	0.004395322	-0.002807758	0.003753003	-0.032089634	4.999897024
-0.003304495	0.004408897	-0.002809016	0.00375507	-8.88E-16	5
