# Supplementary material for: Enhanced location tracking in sensor fusion-assisted virtual reality micro-manipulation environments
Source: PLoS One. 2021 Dec 28;16(12):e0261933. doi: 10.1371/journal.pone.0261933 (PMC8714085; doi:10.1371/journal.pone.0261933)
Supplement: S1 File — (ZIP) [file pone.0261933.s001.zip › Printed circle/Participant2NoVRRaw.csv]

Kalman_Off_X_Axis	Kalman_Off_Y_Axis	Kalman_On_X_Axis	Kalman_On_Y_Axis	Reference_X	Reference_Y
-0.005426887	-0.001409932	-0.004449821	-0.001217905	0	5
-0.005450529	-0.001324878	-0.004450718	-0.001203894	0.113406995	4.99871372
-0.005449385	-0.001125571	-0.004481515	-0.001150036	0.226755643	4.994855541
-0.005494204	-0.000827314	-0.004502548	-0.001045131	0.339987626	4.988427449
-0.005530923	-0.000752023	-0.004542534	-0.000958725	0.453044687	4.979432751
-0.005581906	-0.000683135	-0.004575449	-0.000862796	0.565868659	4.967876075
-0.005575566	-0.000500584	-0.004606784	-0.000758749	0.678401494	4.953763366
-0.005604932	-6.47E-05	-0.004622757	-0.000595615	0.790585294	4.937101885
-0.005676255	0.000212772	-0.004665183	-0.000429203	0.902362341	4.917900205
-0.0059	0.000378793	-0.004722182	-0.00025639	1.013675128	4.896168204
-0.005815248	0.000665107	-0.004771931	-7.07E-05	1.124466382	4.871917064
-0.005768404	0.001096236	-0.004799246	0.000174979	1.234679105	4.845159263
-0.005714427	0.001347674	-0.004811055	0.000390292	1.34425659	4.815908565
-0.005686161	0.001572184	-0.004768306	0.000609274	1.453142461	4.784180022
-0.005647506	0.001593119	-0.004719598	0.000769169	1.561280697	4.749989957
-0.005141945	0.001541759	-0.004529576	0.000878368	1.668615661	4.713355961
-0.005000663	0.001497166	-0.004355635	0.000982922	1.77509213	4.674296882
-0.005021487	0.001528499	-0.004159871	0.001050556	1.880655322	4.632832815
-0.005021135	0.001619366	-0.004089878	0.001133606	1.985250925	4.588985094
-0.005014531	0.001914444	-0.004017983	0.001250688	2.088825126	4.542776278
-0.004990801	0.002286812	-0.003993108	0.001411792	2.191324635	4.494230142
-0.004955975	0.002393254	-0.003930438	0.001560682	2.292696718	4.443371661
-0.004936075	0.002431989	-0.003939304	0.001679754	2.392889219	4.390227004
-0.004914546	0.002535753	-0.003906999	0.001813656	2.491850589	4.334823511
-0.004889759	0.002601235	-0.003902118	0.00192305	2.589529913	4.277189688
-0.004740332	0.002824428	-0.003854164	0.002032717	2.685876936	4.217355188
-0.004656857	0.002982003	-0.003833094	0.002150072	2.780842087	4.155350795
-0.004525128	0.003248564	-0.003747523	0.002305088	2.874376507	4.09120841
-0.004316969	0.003221544	-0.003684171	0.002414325	2.966432073	4.024961034
-0.004140113	0.003502682	-0.003567408	0.002547174	3.056961424	3.956642751
-0.003932702	0.003961511	-0.003458256	0.00273993	3.145917982	3.88628871
-0.003805465	0.003956243	-0.003302872	0.002875784	3.233255979	3.813935109
-0.003586387	0.003932448	-0.003183776	0.002981392	3.31893048	3.739619172
-0.003403279	0.003916736	-0.002984458	0.003023307	3.402897407	3.663379135
-0.003338339	0.003953291	-0.002849892	0.003112523	3.485113558	3.585254224
-0.003193271	0.004432146	-0.002682663	0.003270311	3.565536634	3.505284633
-0.002916826	0.004721458	-0.002558256	0.003445816	3.644125257	3.423511505
-0.002796192	0.004769139	-0.002391457	0.003595291	3.720838995	3.339976914
-0.002761543	0.004748477	-0.002303123	0.003742619	3.795638377	3.254723837
-0.002643771	0.004784669	-0.002216511	0.003844441	3.868484921	3.167796137
-0.002573064	0.004931891	-0.002189232	0.003931862	3.939341147	3.079238537
-0.002424385	0.005056815	-0.002125413	0.004025137	4.008170599	2.9890966
-0.002152167	0.005049913	-0.002064322	0.00409687	4.074937866	2.897416703
-0.001965889	0.005081337	-0.001952082	0.004182925	4.139608595	2.804246016
-0.001785951	0.005107448	-0.001865327	0.004231592	4.202149515	2.709632474
-0.00168645	0.005118301	-0.001749318	0.004258482	4.262528447	2.613624756
-0.001388916	0.005168798	-0.001630474	0.004293177	4.320714328	2.516272257
-0.001161473	0.005225062	-0.001479792	0.004332321	4.37667722	2.417625064
-0.001018738	0.005268656	-0.001356389	0.004378295	4.430388332	2.317733932
-0.00080622	0.005401573	-0.001183525	0.004432075	4.48182003	2.216650253
-0.000695097	0.005556378	-0.001058112	0.004505446	4.530945851	2.114426035
-0.000564337	0.005623676	-0.000914393	0.004590096	4.57774052	2.011113871
-0.000356926	0.005625629	-0.000790991	0.004646179	4.622179963	1.906766916
1.36E-06	0.00570873	-0.000609368	0.004703119	4.664241315	1.801438855
0.000281992	0.005822666	-0.000437114	0.004769271	4.703902936	1.695183879
0.000534486	0.0059	-0.00018453	0.004825275	4.74114442	1.588056655
0.00064451	0.005890782	1.74E-05	0.004876557	4.775946606	1.480112302
0.000741677	0.005888057	0.000226597	0.004939039	4.80829159	1.371406354
0.000885733	0.005868621	0.000358363	0.004975257	4.838162729	1.261994741
0.000981536	0.005814446	0.0004972	0.00498076	4.865544655	1.151933755
0.001029877	0.005818306	0.000584027	0.004984896	4.890423281	1.041280021
0.00109605	0.005811041	0.000697775	0.005	4.912785805	0.930090471
0.001191808	0.005784566	0.000746805	0.004999805	4.932620724	0.81842231
0.001275195	0.005756185	0.000830115	0.004990907	4.949917831	0.706332993
0.00132904	0.005722944	0.000869813	0.004977364	4.964668228	0.593880187
0.001516154	0.005617273	0.000969706	0.004946298	4.976864326	0.48112175
0.001641323	0.005605921	0.001039842	0.004918472	4.986499849	0.368115696
0.001833632	0.005582171	0.001173654	0.004889631	4.99356984	0.254920164
0.002120247	0.005556877	0.001299928	0.004865161	4.998070663	0.141593395
0.002191967	0.005508333	0.001432843	0.004833939	5	0.028193694
0.002250347	0.005477272	0.001506533	0.00480459	4.99935686	-0.085220595
0.002592348	0.00545157	0.001645047	0.004775905	4.996141573	-0.198591122
0.002948437	0.005584578	0.001793719	0.004777584	4.990355794	-0.311859557
0.003158842	0.005605603	0.001994903	0.004764002	4.9820025	-0.424967624
0.003187327	0.005559693	0.00216748	0.00476369	4.971085987	-0.53785713
0.003277846	0.005474639	0.002381587	0.004750499	4.957611874	-0.650469994
0.003403675	0.00536202	0.002522039	0.004718652	4.941587091	-0.762748277
0.003545354	0.005288727	0.002740883	0.004677713	4.923019884	-0.874634212
0.003523736	0.005229467	0.002824551	0.004639037	4.901919805	-0.986070234
0.003536504	0.005090737	0.002925844	0.004560123	4.878297711	-1.09699901
0.004147069	0.004984703	0.00305944	0.004488782	4.852165754	-1.207363468
0.004245337	0.004956912	0.003072146	0.004442144	4.823537381	-1.317106826
0.004054921	0.004782898	0.003251651	0.004377242	4.792427318	-1.426172621
0.004027756	0.004579776	0.003375305	0.004286113	4.758851574	-1.534504739
0.004066368	0.004411848	0.003559655	0.004172895	4.722827422	-1.642047444
0.004076978	0.004387826	0.003636253	0.004081025	4.684373396	-1.748745405
0.004026127	0.004199145	0.003738514	0.003963552	4.643509282	-1.854543728
0.004080104	0.004027174	0.00374476	0.003849437	4.600256102	-1.95938798
0.004212625	0.003777961	0.003848959	0.003709016	4.554636112	-2.063224217
0.004256212	0.003723604	0.003865255	0.003589554	4.506672782	-2.165999018
0.004231689	0.003594729	0.003900215	0.00346974	4.456390789	-2.267659505
0.00419136	0.003305826	0.003843144	0.003323115	4.403816004	-2.368153374
0.004155698	0.003152429	0.003859368	0.003166888	4.348975474	-2.467428921
0.004192637	0.003155154	0.003834637	0.00306011	4.291897417	-2.56543507
0.004280383	0.003121732	0.003901113	0.002979831	4.232611197	-2.662121397
0.004472956	0.003109289	0.003919562	0.002913016	4.171147318	-2.757438157
0.004503379	0.003108018	0.004013747	0.002854514	4.107537403	-2.851336311
0.004530147	0.003115238	0.00401425	0.002816541	4.041814178	-2.943767547
0.00456757	0.003158741	0.004055276	0.002785085	3.974011458	-3.034684311
0.004558412	0.003152066	0.004026813	0.00276401	3.904164126	-3.124039826
0.004715016	0.003161693	0.004090416	0.002752341	3.83230812	-3.21178812
0.004778503	0.00314085	0.004095298	0.002743833	3.758480409	-3.297884046
0.005036941	0.003086493	0.004169131	0.002722485	3.682718977	-3.382283308
0.005353318	0.003054115	0.004236755	0.002700005	3.605062802	-3.464942483
0.005377489	0.003110197	0.004320244	0.002698561	3.525551838	-3.545819044
0.005329852	0.003110107	0.004357143	0.002703127	3.444226994	-3.62487138
0.005359878	0.003100661	0.004456604	0.002683106	3.361130111	-3.702058818
0.005374451	0.003020511	0.004518055	0.002657465	3.276303942	-3.777341646
0.005363488	0.002978189	0.004632592	0.002640645	3.189792129	-3.850681132
0.005430585	0.002930735	0.004684996	0.002614457	3.101639182	-3.922039543
0.005387967	0.002656727	0.004753553	0.00254214	3.011890455	-3.991380164
0.005400559	0.00221034	0.004763747	0.002397036	2.920592125	-4.058667321
0.00543873	0.0021395	0.004809476	0.002319528	2.827791163	-4.123866395
0.00565499	0.002082328	0.004830797	0.002230897	2.733535316	-4.186943841
0.005686646	0.001968029	0.004900682	0.002025262	2.637873076	-4.247867206
0.00573349	0.001805459	0.004899354	0.00190939	2.540853663	-4.306605145
0.005846155	0.001738251	0.004986001	0.001806788	2.442526993	-4.363127437
0.005835016	0.001611783	0.004969849	0.001709922	2.342943653	-4.417405004
0.00575524	0.001390814	0.005	0.001571297	2.242154879	-4.469409917
0.005715747	0.001076891	0.004960445	0.001417217	2.140212526	-4.519115423
0.00572627	0.00108184	0.004965578	0.001308878	2.037169044	-4.566495946
0.005760303	0.001048418	0.00492168	0.001219388	1.933077448	-4.611527111
0.005816217	0.000969858	0.004921464	0.00109532	1.827991291	-4.654185748
0.005868917	0.000912277	0.004897487	0.001024564	1.721964642	-4.694449911
0.0059	0.000822727	0.004919634	0.000943231	1.61505205	-4.732298882
0.005860684	0.000736402	0.004885822	0.000869704	1.50730852	-4.767713191
0.005844878	0.000543906	0.004874121	0.000783453	1.398789487	-4.800674615
0.005839683	0.000470522	0.004834961	0.000700676	1.289550783	-4.831166196
0.005834488	0.000255639	0.004812312	0.000569584	1.179648611	-4.859172246
0.00586764	1.65E-05	0.004772828	0.000430998	1.069139516	-4.884678357
0.005852407	-0.000145246	0.004743611	0.000313448	0.958080352	-4.907671406
0.005857954	-0.000392461	0.004701615	0.000167564	0.846528261	-4.928139563
0.005849457	-0.00053882	0.0046771	2.23E-05	0.734540635	-4.946072297
0.005803449	-0.00063618	0.004637509	-0.000107696	0.622175091	-4.961460382
0.005791077	-0.001069443	0.00461425	-0.000283319	0.50948944	-4.9742959
0.005790945	-0.001168393	0.004582448	-0.000450394	0.39654166	-4.984572248
0.005735604	-0.001195412	0.004551149	-0.000565135	0.283389861	-4.992284139
0.005760963	-0.001288141	0.004515434	-0.000709497	0.170092259	-4.997427605
0.005741459	-0.001519781	0.004480115	-0.000839223	0.056707145	-5
0.005718917	-0.001588759	0.004436324	-0.000955681	-0.056707145	-5
0.005679073	-0.001789202	0.004388765	-0.001075885	-0.170092259	-4.997427605
0.005634474	-0.00191953	0.004339196	-0.001217398	-0.283389861	-4.992284139
0.005512607	-0.002110119	0.004274121	-0.001351066	-0.39654166	-4.984572248
0.005459335	-0.002252481	0.00421547	-0.00148169	-0.50948944	-4.9742959
0.00537291	-0.002517952	0.004149964	-0.001637097	-0.622175091	-4.961460382
0.005318581	-0.002640379	0.00409178	-0.001774395	-0.734540635	-4.946072297
0.005285473	-0.002843819	0.004032161	-0.001940027	-0.846528261	-4.928139563
0.005295203	-0.003011066	0.003991601	-0.002091648	-0.958080352	-4.907671406
0.005247742	-0.003131813	0.00393934	-0.00222196	-1.069139516	-4.884678357
0.005191519	-0.003257464	0.003893396	-0.002350945	-1.179648611	-4.859172246
0.00515009	-0.003579289	0.003845549	-0.002523797	-1.289550783	-4.831166196
0.005109849	-0.003711343	0.003803769	-0.002678306	-1.398789487	-4.800674615
0.004115106	-0.003839174	0.003576382	-0.002825595	-1.50730852	-4.767713191
0.00340777	-0.004125261	0.003269239	-0.002987129	-1.61505205	-4.732298882
0.003612098	-0.004244691	0.003034171	-0.003145423	-1.721964642	-4.694449911
0.003977302	-0.00423897	0.00296407	-0.003274916	-1.827991291	-4.654185748
0.00401129	-0.004118677	0.002959763	-0.003362025	-1.933077448	-4.611527111
0.00394569	-0.004104009	0.002951328	-0.003411707	-2.037169044	-4.566495946
0.003920771	-0.004118268	0.0029257	-0.003442109	-2.140212526	-4.519115423
0.00392218	-0.004192378	0.002874551	-0.003466501	-2.242154879	-4.469409917
0.003907035	-0.004231341	0.002804917	-0.003506894	-2.342943653	-4.417405004
0.003894751	-0.004307631	0.002764142	-0.003551463	-2.442526993	-4.363127437
0.003845617	-0.00440213	0.002714214	-0.003621322	-2.540853663	-4.306605145
0.003755846	-0.004528326	0.002670029	-0.003678926	-2.637873076	-4.247867206
0.003314477	-0.004688898	0.002549749	-0.003754093	-2.733535316	-4.186943841
0.003289337	-0.004746479	0.002453338	-0.003823288	-2.827791163	-4.123866395
0.003264594	-0.004842159	0.002339375	-0.003892757	-2.920592125	-4.058667321
0.003249757	-0.004986928	0.002253338	-0.003976197	-3.011890455	-3.991380164
0.003134627	-0.005304485	0.002135571	-0.004109007	-3.101639182	-3.922039543
0.002849421	-0.005365698	0.002010014	-0.004224489	-3.189792129	-3.850681132
0.002395679	-0.005479089	0.001817408	-0.004336731	-3.276303942	-3.777341646
0.002313613	-0.005592933	0.001663388	-0.004453774	-3.361130111	-3.702058818
0.002248365	-0.005619135	0.001529612	-0.004544708	-3.444226994	-3.62487138
0.002185099	-0.005630987	0.00147972	-0.004616518	-3.525551838	-3.545819044
0.001619441	-0.005744968	0.001373403	-0.004695275	-3.605062802	-3.464942483
0.001461737	-0.005850957	0.001258363	-0.00476607	-3.682718977	-3.382283308
0.001355896	-0.005871437	0.001125772	-0.004829958	-3.758480409	-3.297884046
0.001110314	-0.0059	0.000985068	-0.004880186	-3.83230812	-3.21178812
0.00031488	-0.005856451	0.000745047	-0.004920697	-3.904164126	-3.124039826
0.000242808	-0.005870937	0.00052893	-0.004951606	-3.974011458	-3.034684311
5.50E-05	-0.005864761	0.000291888	-0.004966593	-4.041814178	-2.943767547
-9.53E-05	-0.005851592	9.04E-05	-0.004979745	-4.107537403	-2.851336311
-0.000366128	-0.005844417	-0.00012089	-0.004990321	-4.171147318	-2.757438157
-0.000609156	-0.005841466	-0.000327818	-0.004997619	-4.232611197	-2.662121397
-0.001062369	-0.005824164	-0.000580115	-0.005	-4.291897417	-2.56543507
-0.001123742	-0.005780298	-0.00077832	-0.004993287	-4.348975474	-2.467428921
-0.001518444	-0.005687206	-0.001018378	-0.004966866	-4.403816004	-2.368153374
-0.001729024	-0.005608782	-0.001234853	-0.00493299	-4.456390789	-2.267659505
-0.00189888	-0.005558512	-0.001472469	-0.004894236	-4.506672782	-2.165999018
-0.002075428	-0.005464421	-0.001672434	-0.004853999	-4.554636112	-2.063224217
-0.002124166	-0.00500541	-0.001838622	-0.004729424	-4.600256102	-1.95938798
-0.002167356	-0.004726226	-0.001962312	-0.00457831	-4.643509282	-1.854543728
-0.002473519	-0.004653069	-0.002124156	-0.004441051	-4.684373396	-1.748745405
-0.002810237	-0.004600302	-0.002302046	-0.00431511	-4.722827422	-1.642047444
-0.002938531	-0.004563338	-0.002494724	-0.004211337	-4.758851574	-1.534504739
-0.002941129	-0.004568605	-0.00263575	-0.004140229	-4.792427318	-1.426172621
-0.002921625	-0.004523785	-0.002817516	-0.004084849	-4.823537381	-1.317106826
-0.002970274	-0.004548943	-0.002946267	-0.004042192	-4.852165754	-1.207363468
-0.003241612	-0.004520061	-0.003138729	-0.004001448	-4.878297711	-1.09699901
-0.003546851	-0.004471745	-0.003316511	-0.003962304	-4.901919805	-0.986070234
-0.003551341	-0.004454216	-0.00349537	-0.003926047	-4.923019884	-0.874634212
-0.003619847	-0.004162998	-0.003586324	-0.003847797	-4.941587091	-0.762748277
-0.00391562	-0.003324536	-0.003751938	-0.003605516	-4.957611874	-0.650469994
-0.003969333	-0.003223724	-0.003819526	-0.00340796	-4.971085987	-0.53785713
-0.00401675	-0.003154791	-0.003927854	-0.003141794	-4.9820025	-0.424967624
-0.004055449	-0.00310048	-0.004012491	-0.002967888	-4.990355794	-0.311859557
-0.004132584	-0.003076366	-0.004145693	-0.002873442	-4.996141573	-0.198591122
-0.004305346	-0.003047349	-0.004218557	-0.002817126	-4.99935686	-0.085220595
-0.004614591	-0.002984274	-0.004386324	-0.002761668	-5	0.028193694
-0.004596408	-0.002937501	-0.004464465	-0.002702464	-4.998070663	0.141593395
-0.004592049	-0.002840549	-0.004585858	-0.002632488	-4.99356984	0.254920164
-0.00459632	-0.002794049	-0.004641996	-0.002579762	-4.986499849	0.368115696
-0.004598125	-0.002640969	-0.004706281	-0.002508888	-4.976864326	0.48112175
-0.004621327	-0.002504011	-0.004715865	-0.002428922	-4.964668228	0.593880187
-0.004656725	-0.002410102	-0.004764896	-0.002346613	-4.949917831	0.706332993
-0.004699651	-0.002373364	-0.00476425	-0.002277535	-4.932620724	0.81842231
-0.004738703	-0.00229653	-0.004821859	-0.002199168	-4.912785805	0.930090471
-0.004766924	-0.002034329	-0.004836001	-0.002091609	-4.890423281	1.041280021
-0.004765383	-0.001563239	-0.004863604	-0.001914854	-4.865544655	1.151933755
-0.004768641	-0.001477276	-0.004841457	-0.001765028	-4.838162729	1.261994741
-0.004785019	-0.001428732	-0.004858722	-0.001638853	-4.80829159	1.371406354
-0.004813372	-0.001432456	-0.004841062	-0.00152302	-4.775946606	1.480112302
-0.004882891	-0.001451347	-0.004861989	-0.001452186	-4.74114442	1.588056655
-0.005055784	-0.001467558	-0.004877925	-0.001404572	-4.703902936	1.695183879
-0.005305989	-0.001412021	-0.00494781	-0.00136656	-4.664241315	1.801438855
-0.005270636	-0.001356393	-0.004973582	-0.001317854	-4.622179963	1.906766916
-0.005273805	-0.001240142	-0.005	-0.00125982	-4.57774052	2.011113871
-0.005278869	-0.001196457	-0.004968306	-0.00120725	-4.530945851	2.114426035
-0.005285032	-0.001054458	-0.004936971	-0.00113466	-4.48182003	2.216650253
-0.005308675	-0.000932939	-0.004909296	-0.001055083	-4.430388332	2.317733932
-0.005313914	-0.000781177	-0.004889878	-0.000969535	-4.37667722	2.417625064
-0.005324436	-0.000707884	-0.004871859	-0.000888827	-4.320714328	2.516272257
-0.005321311	-0.000617698	-0.00485682	-0.00080164	-4.262528447	2.613624756
-0.005318097	-0.00048687	-0.004840811	-0.000709457	-4.202149515	2.709632474
-0.005304316	-0.00018498	-0.00483173	-0.000586092	-4.139608595	2.804246016
-0.005327254	-5.34E-06	-0.004823798	-0.000453126	-4.074937866	2.897416703
-0.005314883	0.000142294	-0.004814322	-0.000313604	-4.008170599	2.9890966
-0.005326682	0.000221036	-0.004805851	-0.000196093	-3.939341147	3.079238537
-0.005335267	0.000306635	-0.004801902	-8.79E-05	-3.868484921	3.167796137
-0.005308895	0.000397093	-0.004796231	1.82E-05	-3.795638377	3.254723837
-0.005283579	0.000588181	-0.004793862	0.000137435	-3.720838995	3.339976914
-0.00527068	0.000802065	-0.004786181	0.000267669	-3.644125257	3.423511505
-0.005277416	0.001088516	-0.004779289	0.000422607	-3.565536634	3.505284633
-0.005289523	0.001344723	-0.004770459	0.000588551	-3.485113558	3.585254224
-0.005266805	0.001604199	-0.004760086	0.000775101	-3.402897407	3.663379135
-0.005237351	0.001652516	-0.004745011	0.000923054	-3.31893048	3.739619172
-0.005211419	0.001653379	-0.004726633	0.00105278	-3.233255979	3.813935109
-0.005203142	0.001653878	-0.004708399	0.001143987	-3.145917982	3.88628871
-0.005160877	0.001684031	-0.004685212	0.001224501	-3.056961424	3.956642751
-0.005137983	0.001675812	-0.004663352	0.001273675	-2.966432073	4.024961034
-0.005145907	0.001856001	-0.00464537	0.001347202	-2.874376507	4.09120841
-0.005138995	0.001981243	-0.004629505	0.001430448	-2.780842087	4.155350795
-0.005129794	0.002097813	-0.004614142	0.001510766	-2.685876936	4.217355188
-0.005091886	0.00213296	-0.004597846	0.001592762	-2.589529913	4.277189688
-0.005050017	0.00225902	-0.004571608	0.001677607	-2.491850589	4.334823511
-0.005013166	0.002489071	-0.004542714	0.00178341	-2.392889219	4.390227004
-0.004994499	0.002774113	-0.004513604	0.001927031	-2.292696718	4.443371661
-0.004965441	0.002827017	-0.004495585	0.002039976	-2.191324635	4.494230142
-0.004491316	0.002890955	-0.004395441	0.002146247	-2.088825126	4.542776278
-0.004140465	0.003184353	-0.004253661	0.002276988	-1.985250925	4.588985094
-0.00414434	0.003228765	-0.004131515	0.002388723	-1.880655322	4.632832815
-0.004151472	0.003286981	-0.004035355	0.002483989	-1.77509213	4.674296882
-0.004138836	0.003565394	-0.003941206	0.002677838	-1.668615661	4.713355961
-0.004157548	0.003567392	-0.003878428	0.002756712	-1.561280697	4.749989957
-0.004107357	0.003615209	-0.003803338	0.002819155	-1.453142461	4.784180022
-0.004029341	0.003748898	-0.003733525	0.002883238	-1.34425659	4.815908565
-0.003915268	0.0039161	-0.003635786	0.002988768	-1.234679105	4.845159263
-0.003889072	0.003924365	-0.003570316	0.003075838	-1.124466382	4.871917064
-0.003863976	0.003904793	-0.003490739	0.003139569	-1.013675128	4.896168204
-0.003851781	0.003904657	-0.003451508	0.003187729	-0.902362341	4.917900205
-0.003825761	0.00393045	-0.003404271	0.003225625	-0.790585294	4.937101885
-0.003843812	0.003916191	-0.003397918	0.003259383	-0.678401494	4.953763366
-0.003770243	0.003900524	-0.003366978	0.003284126	-0.565868659	4.967876075
-0.003741714	0.003937806	-0.003347487	0.003307933	-0.453044687	4.979432751
-0.003752016	0.003947479	-0.003314824	0.003330491	-0.339987626	4.988427449
-0.003759677	0.003903885	-0.003305635	0.003336306	-0.226755643	4.994855541
-0.003739953	0.003882905	-0.003296698	0.003339974	-0.113406995	4.99871372
-0.003733745	0.00384308	-0.003303266	0.00332331	-8.88E-16	5
