# Supplementary material for: Enhanced location tracking in sensor fusion-assisted virtual reality micro-manipulation environments
Source: PLoS One. 2021 Dec 28;16(12):e0261933. doi: 10.1371/journal.pone.0261933 (PMC8714085; doi:10.1371/journal.pone.0261933)
Supplement: S1 File — (ZIP) [file pone.0261933.s001.zip › Printed circle/Participant3NoVRRaw.csv]

Kalman_Off_X_Axis	Kalman_Off_Y_Axis	Kalman_On_X_Axis	Kalman_On_Y_Axis	Reference_X	Reference_Y
-0.003964694	-0.003409795	-0.003602693	-0.002883206	0	5
-0.003937047	-0.003338283	-0.003609393	-0.002882138	0.153975293	4.997628599
-0.003945311	-0.003318253	-0.003626607	-0.002873789	0.307804531	4.990516644
-0.003993923	-0.003278324	-0.003644822	-0.00285812	0.461341797	4.978670881
-0.004065655	-0.003183576	-0.003685333	-0.002831205	0.614441453	4.962102548
-0.004110135	-0.003087466	-0.003718143	-0.002773296	0.766958274	4.94082736
-0.00418468	-0.003011123	-0.003769784	-0.002722135	0.918747589	4.914865498
-0.004409325	-0.002786925	-0.003849537	-0.002645431	1.069665416	4.884241589
-0.004410248	-0.002695823	-0.003920086	-0.002568193	1.219568601	4.84898468
-0.004409325	-0.002524599	-0.003975231	-0.002476468	1.36831495	4.809128216
-0.004386557	-0.002304223	-0.004020672	-0.002348145	1.515763371	4.764710002
-0.004405765	-0.002074271	-0.004057487	-0.00221479	1.661773997	4.715772172
-0.004460531	-0.001870322	-0.004099616	-0.0020854	1.806208331	4.662361147
-0.004695813	-0.001709861	-0.004181679	-0.001912587	1.948929366	4.60452759
-0.004952631	-0.001590339	-0.00429609	-0.001784531	2.089801724	4.542326359
-0.005078865	-0.001472222	-0.004403454	-0.001678968	2.228691779	4.475816457
-0.005081151	-0.001313166	-0.004488097	-0.001559413	2.365467784	4.405060971
-0.005134466	-0.001133728	-0.004554217	-0.001417137	2.5	4.330127019
-0.005182375	-0.000997822	-0.004615947	-0.001285993	2.632160814	4.251085679
-0.005197627	-0.00079216	-0.004670322	-0.001138494	2.761824865	4.168011926
-0.005184221	-0.000611273	-0.00472127	-0.000992291	2.888869157	4.080984562
-0.005225098	-0.000275064	-0.004765132	-0.000762065	3.013173182	3.990086136
-0.005395944	-0.000121851	-0.00482382	-0.000605988	3.134619029	3.895402873
-0.00564028	2.79E-05	-0.004887168	-0.000453114	3.253091501	3.797024583
-0.005617996	0.000220684	-0.004936383	-0.000292844	3.368478218	3.695044586
-0.005523013	0.00087048	-0.004953057	-2.28E-05	3.48066973	3.589559615
-0.005489169	0.0011079	-0.004982209	0.000211222	3.589559615	3.48066973
-0.005424426	0.0012717	-0.004989949	0.000389486	3.695044586	3.368478218
-0.00540302	0.001543338	-0.005	0.000618493	3.797024583	3.253091501
-0.005372077	0.001790465	-0.004988178	0.000847766	3.895402873	3.134619029
-0.005343596	0.002022087	-0.00496669	0.001067089	3.990086136	3.013173182
-0.005263117	0.002265436	-0.004909927	0.001305779	4.080984562	2.888869157
-0.004340363	0.002438461	-0.004688345	0.001505278	4.168011926	2.761824865
-0.00410596	0.00260472	-0.004430834	0.001681903	4.251085679	2.632160814
-0.004150089	0.002670258	-0.004246413	0.001821854	4.330127019	2.5
-0.004282784	0.00277546	-0.004193501	0.002017617	4.405060971	2.365467784
-0.004289816	0.002866431	-0.004239789	0.002139039	4.475816457	2.228691779
-0.004199888	0.00322614	-0.004268325	0.002318142	4.542326359	2.089801724
-0.004182702	0.003379442	-0.0042421	0.002480319	4.60452759	1.948929366
-0.003912434	0.003429298	-0.004130693	0.002607994	4.662361147	1.806208331
-0.003760311	0.003628722	-0.003996295	0.002747677	4.715772172	1.661773997
-0.003469077	0.003850635	-0.003782107	0.002912522	4.764710002	1.515763371
-0.003202457	0.004106987	-0.00355833	0.00305171	4.809128216	1.36831495
-0.00310699	0.00418355	-0.003326812	0.003174239	4.84898468	1.219568601
-0.002987261	0.004409329	-0.003149901	0.003334509	4.884241589	1.069665416
-0.002805998	0.004605195	-0.002887961	0.003506445	4.914865498	0.918747589
-0.002657392	0.00480027	-0.002671655	0.003670756	4.94082736	0.766958274
-0.002388618	0.004852454	-0.002357843	0.003806856	4.962102548	0.614441453
-0.00212125	0.005088117	-0.002079961	0.00395222	4.978670881	0.461341797
-0.001819203	0.005355406	-0.001724674	0.004139939	4.990516644	0.307804531
-0.001694596	0.005399815	-0.001515531	0.004244282	4.997628599	0.153975293
-0.001122017	0.005504403	-0.001191976	0.004385453	5	0
-0.000854078	0.005721441	-0.000979097	0.004531656	4.997628599	-0.153975293
-0.000637256	0.005888535	-0.000694784	0.004632225	4.990516644	-0.307804531
-0.000545174	0.00588568	-0.000495999	0.004727342	4.978670881	-0.461341797
-0.000215349	0.005891478	-0.000186577	0.004806372	4.962102548	-0.614441453
-2.90E-05	0.0059	-3.57E-05	0.004885173	4.94082736	-0.766958274
1.05E-05	0.005884231	0.000186115	0.004936449	4.914865498	-0.918747589
0.000137684	0.005816672	0.00029217	0.004959856	4.884241589	-1.069665416
0.000387382	0.00575522	0.000474203	0.004991308	4.84898468	-1.219568601
0.000567503	0.005725965	0.000600012	0.005	4.809128216	-1.36831495
0.000792016	0.005651818	0.000862953	0.00498334	4.764710002	-1.515763371
0.001063559	0.005452746	0.001052226	0.004938317	4.715772172	-1.661773997
0.001252338	0.005372581	0.001298839	0.00486329	4.662361147	-1.806208331
0.001458479	0.005364104	0.001456188	0.004829589	4.60452759	-1.948929366
0.001705145	0.005362083	0.001739154	0.004829398	4.542326359	-2.089801724
0.001940119	0.005355494	0.001904435	0.004792076	4.475816457	-2.228691779
0.002091714	0.0053352	0.002167608	0.004742134	4.405060971	-2.365467784
0.002301547	0.005271508	0.0023228	0.004698636	4.330127019	-2.5
0.00256386	0.00526874	0.002549581	0.004665125	4.251085679	-2.632160814
0.002579683	0.005259208	0.002625174	0.004642747	4.168011926	-2.761824865
0.002755672	0.005256178	0.002822457	0.004613735	4.080984562	-2.888869157
0.00281958	0.005214404	0.002921772	0.004579729	3.990086136	-3.013173182
0.003080047	0.005126113	0.003167192	0.004550374	3.895402873	-3.134619029
0.003528502	0.005083856	0.003340522	0.004507981	3.797024583	-3.253091501
0.003395455	0.005027104	0.003594798	0.004443782	3.695044586	-3.368478218
0.003540941	0.004949267	0.003703664	0.00441904	3.589559615	-3.48066973
0.003508327	0.004673149	0.003884696	0.004325866	3.48066973	-3.589559615
0.003650472	0.004639765	0.003899137	0.004262848	3.368478218	-3.695044586
0.004162088	0.004484618	0.00411217	0.004191863	3.253091501	-3.797024583
0.004101345	0.004372827	0.004155762	0.004105209	3.134619029	-3.895402873
0.004118355	0.004282559	0.004341646	0.004005364	3.013173182	-3.990086136
0.004196855	0.004233889	0.004458368	0.003926487	2.888869157	-4.080984562
0.004377855	0.004214913	0.004703903	0.003866862	2.761824865	-4.168011926
0.004340846	0.004203097	0.004731783	0.003812384	2.632160814	-4.251085679
0.004497056	0.004071934	0.004839147	0.003759698	2.5	-4.330127019
0.004523472	0.003838204	0.004791935	0.003668774	2.365467784	-4.405060971
0.004479255	0.003567884	0.004782307	0.003535914	2.228691779	-4.475816457
0.004515428	0.003439401	0.004700283	0.003411747	2.089801724	-4.542326359
0.004631069	0.003308677	0.004733054	0.003372365	1.948929366	-4.60452759
0.004696384	0.003290492	0.00469235	0.00325994	1.806208331	-4.662361147
0.004778928	0.003217136	0.004735365	0.003152356	1.661773997	-4.715772172
0.004860549	0.003072268	0.00470371	0.003044886	1.515763371	-4.764710002
0.005158289	0.003013715	0.004770793	0.002933261	1.36831495	-4.809128216
0.005283028	0.002994211	0.004763515	0.002839707	1.219568601	-4.84898468
0.00531129	0.002888833	0.004775645	0.002723507	1.069665416	-4.884241589
0.00533942	0.002800454	0.004710218	0.002666589	0.918747589	-4.914865498
0.005394977	0.002678296	0.004624073	0.002601627	0.766958274	-4.94082736
0.005466049	0.002503515	0.004548749	0.002500105	0.614441453	-4.962102548
0.005475148	0.002338353	0.004476082	0.00236919	0.461341797	-4.978670881
0.005650345	0.002194935	0.004471615	0.002268087	0.307804531	-4.990516644
0.00567074	0.002095443	0.004463874	0.002165497	0.153975293	-4.997628599
0.005662477	0.002134054	0.004472154	0.002096875	8.88E-16	-5
0.00567808	0.002036275	0.00448413	0.002023602	-0.153975293	-4.997628599
0.005706781	0.001879239	0.004507544	0.001922804	-0.307804531	-4.990516644
0.00567597	0.001714693	0.004509662	0.00183676	-0.461341797	-4.978670881
0.00573289	0.001645158	0.004521176	0.001731692	-0.614441453	-4.962102548
0.005786381	0.00148171	0.004536426	0.001622965	-0.766958274	-4.94082736
0.005706781	0.001199661	0.004537735	0.001485759	-0.918747589	-4.914865498
0.0058175	0.000961758	0.004583715	0.001337765	-1.069665416	-4.884241589
0.005716407	0.00078992	0.00463139	0.001210204	-1.219568601	-4.84898468
0.005778557	0.000486568	0.004744992	0.001024468	-1.36831495	-4.809128216
0.005850728	0.000272253	0.00481893	0.00084037	-1.515763371	-4.764710002
0.005791348	5.38E-05	0.004856746	0.000654557	-1.661773997	-4.715772172
0.005756361	-9.39E-05	0.004875038	0.000481821	-1.806208331	-4.662361147
0.005704056	-0.000257889	0.004897681	0.000324257	-1.948929366	-4.60452759
0.005605337	-0.000490477	0.004867066	0.000147594	-2.089801724	-4.542326359
0.00583596	-0.000538005	0.00489229	7.53E-06	-2.228691779	-4.475816457
0.005823126	-0.000644218	0.004892059	-0.000117591	-2.365467784	-4.405060971
0.00589433	-0.000821151	0.004928373	-0.000283847	-2.5	-4.330127019
0.0059	-0.000913001	0.004941235	-0.000400428	-2.632160814	-4.251085679
0.00589266	-0.0011578	0.004970117	-0.000550824	-2.761824865	-4.168011926
0.005847476	-0.00126063	0.004975893	-0.000670035	-2.888869157	-4.080984562
0.005764053	-0.001415074	0.005	-0.000770681	-3.013173182	-3.990086136
0.005748625	-0.001527788	0.004992914	-0.000882916	-3.134619029	-3.895402873
0.00558925	-0.001811154	0.004980553	-0.001042576	-3.253091501	-3.797024583
0.005643401	-0.002192431	0.004962685	-0.001238644	-3.368478218	-3.695044586
0.005507366	-0.002258979	0.004938886	-0.001397351	-3.48066973	-3.589559615
0.005488905	-0.002339803	0.004900415	-0.00153044	-3.589559615	-3.48066973
0.005272172	-0.002445533	0.004866142	-0.001731311	-3.695044586	-3.368478218
0.005212175	-0.002656904	0.004800253	-0.001865047	-3.797024583	-3.253091501
0.005121368	-0.002879609	0.004793359	-0.001991502	-3.895402873	-3.134619029
0.005120357	-0.003100776	0.00477553	-0.002137514	-3.990086136	-3.013173182
0.005025374	-0.003601444	0.00480988	-0.00239519	-4.080984562	-2.888869157
0.004875406	-0.003656263	0.004758547	-0.002570976	-4.168011926	-2.761824865
0.004733261	-0.00372716	0.004707484	-0.002718284	-4.251085679	-2.632160814
0.004596302	-0.003707217	0.004588567	-0.002888085	-4.330127019	-2.5
0.004060688	-0.003918194	0.004372685	-0.0029983	-4.405060971	-2.365467784
0.003888435	-0.004038375	0.004105122	-0.003116215	-4.475816457	-2.228691779
0.003830065	-0.004236964	0.003856545	-0.003223074	-4.542326359	-2.089801724
0.003836394	-0.004385741	0.003654642	-0.00337004	-4.60452759	-1.948929366
0.00368792	-0.004477678	0.003460362	-0.003471829	-4.662361147	-1.806208331
0.003533337	-0.004687381	0.003276519	-0.003595501	-4.715772172	-1.661773997
0.003490043	-0.004912281	0.00310215	-0.003747117	-4.764710002	-1.515763371
0.003399631	-0.004935123	0.002945147	-0.003870255	-4.809128216	-1.36831495
0.003218412	-0.005039974	0.002752332	-0.004025455	-4.84898468	-1.219568601
0.003144043	-0.005143903	0.002613429	-0.004129417	-4.884241589	-1.069665416
0.002833117	-0.005213394	0.002425927	-0.004196895	-4.914865498	-0.918747589
0.002257901	-0.005297863	0.002186169	-0.004286904	-4.94082736	-0.766958274
0.002248583	-0.005420417	0.001935397	-0.004380993	-4.962102548	-0.614441453
0.002186521	-0.005493158	0.001731028	-0.004465283	-4.978670881	-0.461341797
0.001716485	-0.005655113	0.001434546	-0.004568902	-4.990516644	-0.307804531
0.001657631	-0.005746084	0.001254246	-0.004658682	-4.997628599	-0.153975293
0.00160647	-0.005791635	0.001041213	-0.004733823	-5	-8.88E-16
0.00136165	-0.00588669	0.000852055	-0.004831953	-4.997628599	0.153975293
0.001192386	-0.00588366	0.00063263	-0.004893369	-4.990516644	0.307804531
0.001027605	-0.005895739	0.000492225	-0.004940413	-4.978670881	0.461341797
0.000712944	-0.0059	0.000287202	-0.004961229	-4.962102548	0.614441453
0.000524692	-0.005892357	0.000148453	-0.004991994	-4.94082736	0.766958274
0.000266686	-0.005810347	-7.91E-05	-0.005	-4.914865498	0.918747589
7.55E-05	-0.005716873	-0.000265136	-0.004986581	-4.884241589	1.069665416
-0.000263829	-0.005663503	-0.000485948	-0.004942167	-4.84898468	1.219568601
-0.000373229	-0.005641979	-0.0006463	-0.00491266	-4.809128216	1.36831495
-0.000554273	-0.005564142	-0.000777848	-0.004887574	-4.764710002	1.515763371
-0.000666837	-0.005476422	-0.000815587	-0.004851243	-4.715772172	1.661773997
-0.000997937	-0.005445762	-0.000860181	-0.004819639	-4.662361147	1.806208331
-0.001093447	-0.00540658	-0.000908471	-0.0047867	-4.60452759	1.948929366
-0.001355409	-0.005299708	-0.000966235	-0.004737293	-4.542326359	2.089801724
-0.001575615	-0.00523114	-0.00107537	-0.004686436	-4.475816457	2.228691779
-0.001703958	-0.00515528	-0.001186546	-0.0046307	-4.405060971	2.365467784
-0.001778591	-0.004990865	-0.001312587	-0.004557008	-4.330127019	2.5
-0.002191048	-0.004910129	-0.001431735	-0.004479884	-4.251085679	2.632160814
-0.00239842	-0.004891768	-0.001577223	-0.004421251	-4.168011926	2.761824865
-0.002618274	-0.004855661	-0.001716819	-0.004365896	-4.080984562	2.888869157
-0.00281936	-0.004796009	-0.001905398	-0.004313476	-3.990086136	3.013173182
-0.003016534	-0.004622458	-0.002056239	-0.004237039	-3.895402873	3.134619029
-0.003098375	-0.004412843	-0.002203075	-0.004136203	-3.797024583	3.253091501
-0.003338712	-0.004218647	-0.002346907	-0.004017297	-3.695044586	3.368478218
-0.003727039	-0.004071759	-0.002577808	-0.003899572	-3.589559615	3.48066973
-0.003825406	-0.003911824	-0.002768891	-0.003774223	-3.48066973	3.589559615
-0.003829494	-0.00381343	-0.002936637	-0.003648683	-3.368478218	3.695044586
-0.003866151	-0.003464395	-0.003090173	-0.003492949	-3.253091501	3.797024583
-0.003957486	-0.003314168	-0.003246059	-0.003340532	-3.134619029	3.895402873
-0.004110135	-0.003189594	-0.003409299	-0.003214344	-3.013173182	3.990086136
-0.00412442	-0.003121948	-0.003547894	-0.00308991	-2.888869157	4.080984562
-0.004360757	-0.003029352	-0.003708978	-0.002977637	-2.761824865	4.168011926
-0.004453938	-0.002939524	-0.00384507	-0.002874628	-2.632160814	4.251085679
-0.004438554	-0.002949934	-0.003950392	-0.002788584	-2.5	4.330127019
-0.004369547	-0.002917868	-0.00400315	-0.002723202	-2.365467784	4.405060971
-0.004305727	-0.002803002	-0.004004074	-0.002643868	-2.228691779	4.475816457
-0.004305815	-0.002771814	-0.004009273	-0.00258268	-2.089801724	4.542326359
-0.004377547	-0.002657651	-0.004016359	-0.00251543	-1.948929366	4.60452759
-0.004394996	-0.0025951	-0.00403519	-0.002450735	-1.806208331	4.662361147
-0.004349988	-0.002592289	-0.004029837	-0.002416157	-1.661773997	4.715772172
-0.004352669	-0.002613549	-0.004036075	-0.002386078	-1.515763371	4.764710002
-0.004363218	-0.002583768	-0.004038116	-0.002338805	-1.36831495	4.809128216
-0.004390557	-0.002596199	-0.004057833	-0.00231738	-1.219568601	4.84898468
-0.004467036	-0.00258961	-0.004076549	-0.002287263	-1.069665416	4.884241589
-0.004723283	-0.002566373	-0.004146481	-0.002266104	-0.918747589	4.914865498
-0.004691857	-0.002645835	-0.004194079	-0.002266829	-0.766958274	4.94082736
-0.00468689	-0.002646889	-0.004251227	-0.002268735	-0.614441453	4.962102548
-0.004799806	-0.002938733	-0.004301597	-0.002316618	-0.461341797	4.978670881
-0.005012496	-0.003352208	-0.004368872	-0.002446809	-0.307804531	4.990516644
-0.005294104	-0.003926715	-0.0044658	-0.002670135	-0.153975293	4.997628599
-0.0059	-0.00482645	-0.004673519	-0.003003751	-8.88E-16	5
