# Supplementary material for: Enhanced location tracking in sensor fusion-assisted virtual reality micro-manipulation environments
Source: PLoS One. 2021 Dec 28;16(12):e0261933. doi: 10.1371/journal.pone.0261933 (PMC8714085; doi:10.1371/journal.pone.0261933)
Supplement: S1 File — (ZIP) [file pone.0261933.s001.zip › Printed circle/Participant4NoVRRaw.csv]

Kalman_Off_X_Axis	Kalman_Off_Y_Axis	Kalman_On_X_Axis	Kalman_On_Y_Axis	Reference_X	Reference_Y
-1.63E-05	0.0059	0.000166616	0.005	0	5
-0.00550941	-0.001227535	-0.003830097	-0.001045477	0.167973924	4.99717768
-0.0054987	-0.001277963	-0.003827458	-0.001060579	0.335758232	4.988713904
-0.005479188	-0.001274967	-0.003802474	-0.001075546	0.503163519	4.974618228
-0.005473031	-0.001271812	-0.003836501	-0.001080825	0.67000081	4.954906564
-0.005464055	-0.001249811	-0.003842624	-0.001081761	0.836081772	4.929601162
-0.005485302	-0.001263414	-0.003888721	-0.00108577	1.001218925	4.898730589
-0.005446147	-0.001199974	-0.003897166	-0.001071003	1.165225853	4.862329694
-0.005465443	-0.001148323	-0.003942981	-0.001057104	1.327917418	4.820439566
-0.00545651	-0.000945505	-0.00394752	-0.001009829	1.489109965	4.773107494
-0.005442592	-0.000711736	-0.003961983	-0.000917317	1.648621532	4.720386908
-0.005409594	-0.00049086	-0.003964305	-0.000803457	1.806272056	4.662337322
-0.005390733	-0.000246051	-0.003993511	-0.000654282	1.961883571	4.599024266
-0.005390733	0.000198106	-0.003995341	-0.000458233	2.115280418	4.530519209
-0.005372174	0.000538055	-0.004014906	-0.000250724	2.266289433	4.456899485
-0.005319535	0.000671835	-0.003993969	-5.34E-05	2.414740151	4.378248197
-0.005273053	0.000954732	-0.003980738	0.000154404	2.560464994	4.294654133
-0.005233161	0.001414976	-0.003931686	0.000385499	2.703299459	4.206211656
-0.005167904	0.001574778	-0.003913141	0.000596884	2.843082308	4.113020605
-0.005027546	0.001670982	-0.003848395	0.000806397	2.979655748	4.015186179
-0.004664707	0.001777478	-0.003743464	0.000973212	3.112865609	3.912818818
-0.004446864	0.002101458	-0.003612141	0.00117484	3.242561515	3.806034078
-0.004334951	0.002348593	-0.003522341	0.001358027	3.368597061	3.694952505
-0.004276025	0.002596872	-0.00340337	0.001533061	3.490829971	3.579699491
-0.004090139	0.002842667	-0.00332483	0.001736159	3.609122263	3.460405141
-0.003693738	0.002952119	-0.00316511	0.001946574	3.723340402	3.337204119
-0.003604199	0.003013824	-0.003046491	0.002081517	3.833355455	3.210235501
-0.003512362	0.003351092	-0.002903767	0.002287822	3.939043229	3.079642615
-0.003160189	0.003329012	-0.002760868	0.002415816	4.040284421	2.945572881
-0.002547334	0.003296878	-0.002492487	0.002463892	4.136964743	2.808177644
-0.002549372	0.003465907	-0.002270168	0.002563086	4.228975059	2.667612
-0.002445307	0.003710085	-0.002027686	0.002695322	4.316211503	2.524034629
-0.002209037	0.003728813	-0.001843687	0.002798358	4.398575598	2.377607607
-0.001809471	0.003885619	-0.001571365	0.002910381	4.475974367	2.228496227
-0.001701634	0.003931316	-0.00140584	0.003002392	4.54832044	2.076868815
-0.001659964	0.003997949	-0.001205408	0.003079836	4.615532147	1.922896534
-0.001388529	0.004077436	-0.00106001	0.003160621	4.677533618	1.766753196
-0.000618319	0.004080827	-0.000768898	0.003236428	4.734254862	1.608615063
-0.000618405	0.004065332	-0.000589895	0.00327966	4.78563185	1.448660648
-0.000339772	0.004085204	-0.000291464	0.00334354	4.831606584	1.287070518
-0.000189398	0.004054056	-3.33E-05	0.003356904	4.872127166	1.124027081
3.03E-05	0.004039585	0.000299874	0.003372239	4.907147855	0.95971439
0.000435685	0.003934273	0.000541758	0.003364755	4.936629117	0.794317928
0.000591349	0.003932499	0.000863026	0.003350924	4.960537673	0.628024403
0.000773852	0.003943578	0.00107222	0.003337159	4.978846533	0.461021536
0.001061548	0.003884121	0.001387366	0.003317046	4.99153503	0.293497847
0.001422393	0.003826753	0.001586004	0.003290519	4.99858884	0.125642445
0.001857948	0.003743559	0.001903999	0.003252999	5	-0.042355186
0.002370814	0.003421708	0.00218262	0.003162425	4.995766918	-0.210305404
0.002617361	0.003263286	0.002584821	0.003052106	4.985894371	-0.378018616
0.002644288	0.00323407	0.002791693	0.002961732	4.970393505	-0.545305501
0.002680364	0.003261236	0.003027454	0.002824819	4.949281818	-0.711977217
0.002758369	0.00318853	0.00306141	0.00277741	4.922583142	-0.877845617
0.002917892	0.002778005	0.003172183	0.002656233	4.890327614	-1.04272346
0.003306791	0.002719415	0.003257022	0.002557908	4.852551648	-1.206424625
0.003599126	0.002742756	0.003441971	0.002504786	4.809297886	-1.368764318
0.003574237	0.002724461	0.003532546	0.002429614	4.760615155	-1.529559281
0.003593229	0.002633028	0.003656197	0.002368942	4.706558411	-1.688628002
0.00363143	0.002448149	0.003654121	0.002291564	4.647188676	-1.845790915
0.004367602	0.002039201	0.003863948	0.002121642	4.582572968	-2.000870609
0.004269	0.002057614	0.003939392	0.002008115	4.51278423	-2.153692021
0.00431158	0.001908063	0.004077119	0.001957332	4.437901242	-2.30408264
0.004340458	0.001675911	0.004110794	0.001741939	4.358008536	-2.451872696
0.004313792	0.001424162	0.004115509	0.001605627	4.273196298	-2.596895358
0.004323201	0.001265701	0.004086338	0.0014776	4.183560269	-2.738986917
0.004471363	0.001057087	0.004128106	0.001345865	4.089201634	-2.877986973
0.004496946	0.000914515	0.004117303	0.001180754	3.99022691	-3.013738615
0.004540653	0.000780735	0.004149325	0.001058541	3.886747824	-3.146088602
0.004587525	0.000683506	0.004147038	0.000936895	3.778881189	-3.274887529
0.004737726	0.000599445	0.00418578	0.000837902	3.66674877	-3.399990003
0.004731525	0.00053979	0.004157629	0.000729354	3.550477146	-3.521254801
0.005324261	0.000339732	0.00423726	0.000610181	3.430197572	-3.638545035
0.0059	0.000207175	0.004386177	0.000499761	3.306045824	-3.7517283
0.005616987	-0.000158678	0.004504233	0.00034945	3.178162052	-3.860676831
0.005569768	-0.00051775	0.004598432	0.000158981	3.046690615	-3.965267641
0.005537204	-0.000863416	0.004751184	-7.49E-05	2.911779927	-4.065382663
0.005531957	-0.001083149	0.004816529	-0.000288076	2.77358228	-4.160908882
0.00552528	-0.001250482	0.004957211	-0.000491141	2.632253679	-4.251738463
0.005486299	-0.001559874	0.005	-0.000711914	2.487953663	-4.337768874
0.00539212	-0.001904633	0.004999015	-0.000957409	2.340845123	-4.418902999
0.005357432	-0.002017476	0.004928181	-0.001142099	2.191094124	-4.49504925
0.00531689	-0.002283301	0.004896758	-0.001330196	2.038869712	-4.56612167
0.005242527	-0.002448149	0.004816317	-0.001539175	1.884343725	-4.632040029
0.005188717	-0.002583191	0.004767371	-0.001674718	1.727690599	-4.692729915
0.005155199	-0.002763495	0.004688901	-0.001848249	1.569087172	-4.748122817
0.005116478	-0.002877837	0.004652587	-0.002009819	1.408712483	-4.798156206
0.004841184	-0.002997974	0.004553919	-0.00213848	1.246747571	-4.842773603
0.004580067	-0.003244755	0.004450536	-0.002296342	1.083375271	-4.881924639
0.004570875	-0.003368007	0.004328961	-0.002442143	0.918780003	-4.915565121
0.00449894	-0.00358222	0.004265868	-0.002583566	0.753147573	-4.943657072
0.004519753	-0.003695536	0.004215056	-0.002725859	0.586664952	-4.966168782
0.004448772	-0.00372972	0.004181522	-0.002855589	0.419520076	-4.983074838
0.004136318	-0.003889916	0.004069975	-0.002968147	0.251901625	-4.994356156
0.004001337	-0.004322127	0.00396529	-0.003144685	0.083998816	-5
0.004002594	-0.004380875	0.003854377	-0.003289416	-0.083998816	-5
0.00388847	-0.004475148	0.00376338	-0.003440328	-0.251901625	-4.994356156
0.003806996	-0.00461634	0.003645042	-0.003571295	-0.419520076	-4.983074838
0.00336962	-0.004652101	0.003466462	-0.003664041	-0.586664952	-4.966168782
0.003404959	-0.004837216	0.003303893	-0.003754515	-0.753147573	-4.943657072
0.00336459	-0.005056633	0.003164618	-0.00390987	-0.918780003	-4.915565121
0.00330575	-0.00519128	0.003065563	-0.004015512	-1.083375271	-4.881924639
0.003164959	-0.005279638	0.003010247	-0.004137458	-1.246747571	-4.842773603
0.002521535	-0.005405256	0.002828676	-0.004251352	-1.408712483	-4.798156206
0.00232754	-0.005466606	0.002658294	-0.004342628	-1.569087172	-4.748122817
0.002294326	-0.005499135	0.002498962	-0.004458259	-1.727690599	-4.692729915
0.00187243	-0.005623175	0.002272139	-0.004553611	-1.884343725	-4.632040029
0.001501439	-0.005779863	0.001978599	-0.004650633	-2.038869712	-4.56612167
0.0012457	-0.005891838	0.001658139	-0.004735528	-2.191094124	-4.49504925
0.001053136	-0.0059	0.001375754	-0.004805822	-2.340845123	-4.418902999
0.000502373	-0.00588624	0.00100758	-0.00488948	-2.487953663	-4.337768874
0.000283707	-0.005889078	0.000703131	-0.004923324	-2.632253679	-4.251738463
0.000115642	-0.005883795	0.000407726	-0.004948515	-2.77358228	-4.160908882
-0.000125615	-0.005865579	0.000165737	-0.004959006	-2.911779927	-4.065382663
-0.000212336	-0.005878236	-7.84E-05	-0.00496081	-3.046690615	-3.965267641
-0.000258688	-0.005886594	-0.000220595	-0.004976546	-3.178162052	-3.860676831
-0.000429788	-0.005866565	-0.000389217	-0.004981157	-3.306045824	-3.7517283
-0.000569842	-0.005883085	-0.000512024	-0.004995323	-3.430197572	-3.638545035
-0.000819207	-0.005828675	-0.000666782	-0.005	-3.550477146	-3.521254801
-0.001081234	-0.005788813	-0.000790046	-0.004991113	-3.66674877	-3.399990003
-0.001382935	-0.005747689	-0.000958809	-0.004971134	-3.778881189	-3.274887529
-0.001413851	-0.005783214	-0.001086612	-0.004962848	-3.886747824	-3.146088602
-0.001462762	-0.005780217	-0.001233523	-0.004951856	-3.99022691	-3.013738615
-0.001697731	-0.005759873	-0.001377021	-0.004946377	-4.089201634	-2.877986973
-0.002056495	-0.005803204	-0.001579212	-0.00494053	-4.183560269	-2.738986917
-0.002132983	-0.00580557	-0.001721619	-0.004944707	-4.273196298	-2.596895358
-0.002548028	-0.0056477	-0.001939188	-0.004912299	-4.358008536	-2.451872696
-0.0026909	-0.005581303	-0.002090145	-0.004860915	-4.437901242	-2.30408264
-0.002800862	-0.005499016	-0.002252574	-0.004829142	-4.51278423	-2.153692021
-0.002889361	-0.005464674	-0.002375662	-0.004797403	-4.582572968	-2.000870609
-0.003185642	-0.005406084	-0.002545059	-0.004740606	-4.647188676	-1.845790915
-0.003225837	-0.005345483	-0.002640172	-0.004699278	-4.706558411	-1.688628002
-0.003406519	-0.005349544	-0.002722689	-0.004671214	-4.760615155	-1.529559281
-0.003447061	-0.005237766	-0.00277818	-0.004625208	-4.809297886	-1.368764318
-0.003565045	-0.005108678	-0.002849155	-0.004546562	-4.852551648	-1.206424625
-0.003873944	-0.004997491	-0.002957359	-0.004481546	-4.890327614	-1.04272346
-0.003936817	-0.004907358	-0.003062853	-0.004392977	-4.922583142	-0.877845617
-0.003984686	-0.004809222	-0.003152196	-0.004316401	-4.949281818	-0.711977217
-0.00405467	-0.004682263	-0.003231827	-0.004237053	-4.970393505	-0.545305501
-0.004102887	-0.004641928	-0.003287073	-0.004166859	-4.985894371	-0.378018616
-0.004455276	-0.004491037	-0.00340337	-0.00408858	-4.995766918	-0.210305404
-0.004528208	-0.004347085	-0.003504289	-0.004001146	-5	-0.042355186
-0.004591775	-0.004284237	-0.003616082	-0.003919025	-4.99858884	0.125642445
-0.0046321	-0.004201438	-0.003717284	-0.00384696	-4.99153503	0.293497847
-0.004756241	-0.003982651	-0.003831294	-0.003741418	-4.978846533	0.461021536
-0.004834723	-0.003931868	-0.00391374	-0.003656423	-4.960537673	0.628024403
-0.004880034	-0.003876511	-0.003999177	-0.003573333	-4.936629117	0.794317928
-0.004951145	-0.003652954	-0.004073635	-0.003473705	-4.907147855	0.95971439
-0.00528463	-0.003446114	-0.004227689	-0.003339397	-4.872127166	1.124027081
-0.005384012	-0.003410195	-0.004353029	-0.003242475	-4.831606584	1.287070518
-0.005572629	-0.003244676	-0.004491425	-0.003113547	-4.78563185	1.448660648
-0.0059	-0.002914308	-0.004625175	-0.002972156	-4.734254862	1.608615063
-0.005893149	-0.002660785	-0.004750093	-0.002810319	-4.677533618	1.766753196
-0.005861149	-0.002563595	-0.004837747	-0.00266943	-4.615532147	1.922896534
-0.005819133	-0.002248367	-0.004920686	-0.002492992	-4.54832044	2.076868815
-0.005832271	-0.002029305	-0.004954889	-0.002307133	-4.475974367	2.228496227
-0.005864531	-0.00173044	-0.004995426	-0.002117466	-4.398575598	2.377607607
-0.005828282	-0.001405986	-0.004999437	-0.001887573	-4.316211503	2.524034629
-0.005780239	-0.001072779	-0.005	-0.001646921	-4.228975059	2.667612
-0.005801138	-0.000957965	-0.004980646	-0.001467845	-4.136964743	2.808177644
-0.005803697	-0.000682244	-0.004945247	-0.00118934	-4.040284421	2.945572881
-0.005738613	-0.000436922	-0.004888594	-0.000999973	-3.939043229	3.079642615
-0.005710819	-5.34E-06	-0.004819203	-0.000779101	-3.833355455	3.210235501
-0.00570206	0.000174213	-0.004775042	-0.00056324	-3.723340402	3.337204119
-0.005678515	0.000353611	-0.004730775	-0.000325729	-3.609122263	3.460405141
-0.005642266	0.000467006	-0.004700795	-0.000156776	-3.490829971	3.579699491
-0.005625052	0.000710829	-0.004668105	4.18E-05	-3.368597061	3.694952505
-0.005577356	0.001015963	-0.004644458	0.000242439	-3.242561515	3.806034078
-0.005556933	0.001125495	-0.004609868	0.000401035	-3.112865609	3.912818818
-0.005532781	0.001316129	-0.004580662	0.000558095	-2.979655748	4.015186179
-0.004925823	0.001475419	-0.004428262	0.000751337	-2.843082308	4.113020605
-0.004857834	0.001654856	-0.004308622	0.0008954	-2.703299459	4.206211656
-0.004833682	0.001729218	-0.004175047	0.00101003	-2.560464994	4.294654133
-0.004786636	0.001860119	-0.004108542	0.00113809	-2.414740151	4.378248197
-0.00465868	0.002226564	-0.004072051	0.00132475	-2.266289433	4.456899485
-0.004616273	0.002288505	-0.004029403	0.001467678	-2.115280418	4.530519209
-0.004597195	0.002314054	-0.003988409	0.001556113	-1.961883571	4.599024266
-0.00455791	0.002511274	-0.003952974	0.001692158	-1.806272056	4.662337322
-0.004516848	0.002669932	-0.003914303	0.001828604	-1.648621532	4.720386908
-0.004487406	0.002729548	-0.003868875	0.001916606	-1.489109965	4.773107494
-0.004489574	0.002716458	-0.003820069	0.002013561	-1.327917418	4.820439566
-0.004513076	0.002728128	-0.003790334	0.002092809	-1.165225853	4.862329694
-0.004483114	0.002771263	-0.003750431	0.002154617	-1.001218925	4.898730589
-0.004490528	0.002732032	-0.003726433	0.002188428	-0.836081772	4.929601162
-0.004498854	0.002796497	-0.003686459	0.002231861	-0.67000081	4.954906564
-0.004469585	0.002808877	-0.003655528	0.002262732	-0.503163519	4.974618228
-0.004420241	0.002968364	-0.003591873	0.002309606	-0.335758232	4.988713904
-0.004399168	0.003106717	-0.00355496	0.002375189	-0.167973924	4.99717768
-0.004336642	0.003344823	-0.003495492	0.002469338	-8.88E-16	5
