# Supplementary material for: Enhanced location tracking in sensor fusion-assisted virtual reality micro-manipulation environments
Source: PLoS One. 2021 Dec 28;16(12):e0261933. doi: 10.1371/journal.pone.0261933 (PMC8714085; doi:10.1371/journal.pone.0261933)
Supplement: S1 File — (ZIP) [file pone.0261933.s001.zip › Printed circle/Participant5NoVRRaw.csv]

Kalman_Off_X_Axis	Kalman_Off_Y_Axis	Kalman_On_X_Axis	Kalman_On_Y_Axis	Reference_X	Reference_Y
-0.004209501	0.003851355	-0.003263814	0.00186127	0	5
-0.004062867	0.004054309	-0.003083809	0.002341068	0.34500712	4.988082811
-0.003665927	0.004380902	-0.002880243	0.002772004	0.688370124	4.952388035
-0.003349264	0.00465667	-0.002726605	0.0031205	1.02845273	4.893085774
-0.002950011	0.004802692	-0.002486229	0.003393803	1.363634291	4.810458629
-0.002492896	0.005163199	-0.0022452	0.003704222	1.692317514	4.704900358
-0.001936513	0.005770643	-0.001914658	0.004046473	2.012936073	4.576913993
-0.001503814	0.005715421	-0.001592698	0.004312572	2.323962075	4.427109447
-0.000724255	0.0057833	-0.001195747	0.004480946	2.623913339	4.256200608
-0.000130646	0.00589697	-0.000825001	0.004644518	2.911360461	4.065001934
1.49E-05	0.0059	-0.000513158	0.004781104	3.184933625	3.854424573
0.00045438	0.005848003	-0.000238386	0.004942056	3.44332913	3.625472023
0.001209878	0.005689227	0.000167898	0.004957208	3.685315603	3.379235347
0.00196769	0.005639087	0.000592554	0.004971181	3.90973987	3.116887974
0.002268742	0.005577806	0.001054119	0.005	4.115532445	2.83968011
0.002962642	0.004817694	0.001507068	0.004815644	4.301712634	2.548932776
0.003048968	0.004576476	0.001915734	0.004612511	4.467393203	2.246031516
0.003098024	0.004235858	0.002205322	0.004524306	4.611784609	1.932419791
0.004023551	0.004096288	0.00269469	0.004296983	4.734198762	1.609592106
0.004507262	0.004207709	0.003037274	0.00416472	4.834052301	1.27908688
0.00453924	0.003982471	0.003373559	0.004020754	4.91086938	0.942479121
0.004644023	0.00393629	0.003607148	0.003887443	4.964283929	0.60137292
0.004666705	0.00367699	0.003878363	0.003820373	4.994041406	0.257393801
0.004627078	0.003163717	0.004011278	0.003583792	5	-0.087819017
0.004833887	0.002475639	0.004181983	0.003300664	4.982131318	-0.432620439
0.0059	0.001497132	0.004422326	0.002844184	4.94052051	-0.775367328
0.005802288	0.001347787	0.004636335	0.002392768	4.875365873	-1.114426339
0.005799842	0.000746599	0.004832526	0.002039338	4.786977897	-1.448181703
0.005728282	-1.35E-05	0.005	0.001470593	4.675777792	-1.775042922
0.005605175	-0.000572478	0.004979735	0.000988525	4.542295476	-2.093452354
0.005542554	-0.00124394	0.004994583	0.000480737	4.387167053	-2.401892634
0.005526676	-0.001626782	0.004935451	2.05E-05	4.211131782	-2.698893902
0.005404058	-0.002530764	0.004905233	-0.000463795	4.01502855	-2.983040812
0.005198939	-0.002927093	0.00479193	-0.00101765	3.799791878	-3.252979276
0.004858704	-0.003470518	0.004661039	-0.001526442	3.566447468	-3.507422913
0.004233162	-0.003800092	0.004394784	-0.001973491	3.316107311	-3.745159184
0.003862462	-0.004525506	0.004099681	-0.002463375	3.049964393	-3.965055166
0.003799219	-0.004680177	0.003807124	-0.002878548	2.769287006	-4.166062956
0.003739667	-0.004788764	0.003507812	-0.003392493	2.475412705	-4.34722466
0.003623053	-0.004914651	0.003224491	-0.003729635	2.169741935	-4.507676959
0.003181637	-0.005545454	0.002852896	-0.004014335	1.853731357	-4.646655226
0.003143389	-0.005487349	0.002582725	-0.004208342	1.528886904	-4.763497166
0.002880808	-0.00541165	0.002346004	-0.004212534	1.196756609	-4.857645973
0.001270898	-0.005322073	0.002020846	-0.004252488	0.858923224	-4.928652986
0.000788566	-0.005479921	0.001722872	-0.004447455	0.516996679	-4.976179824
0.000840335	-0.005790093	0.001486248	-0.004635916	0.172606409	-5
0.000579889	-0.0059	0.001328565	-0.00477796	-0.172606409	-5
0.000478441	-0.005883678	0.001204885	-0.004874636	-0.516996679	-4.976179824
-0.000525006	-0.005809983	0.000930047	-0.004932318	-0.858923224	-4.928652986
-0.001185106	-0.005697095	0.000584233	-0.005	-1.196756609	-4.857645973
-0.001508707	-0.005540909	0.000192928	-0.004989957	-1.528886904	-4.763497166
-0.002142877	-0.005581031	-0.000261294	-0.004989608	-1.853731357	-4.646655226
-0.002163202	-0.005545796	-0.000650772	-0.00491066	-2.169741935	-4.507676959
-0.002251129	-0.00537104	-0.000964671	-0.004824857	-2.475412705	-4.34722466
-0.003070005	-0.005175808	-0.001394484	-0.004746215	-2.769287006	-4.166062956
-0.003815363	-0.004525603	-0.00185024	-0.004571029	-3.049964393	-3.965055166
-0.004236631	-0.003502136	-0.002372371	-0.004181444	-3.316107311	-3.745159184
-0.004184462	-0.002647756	-0.00276074	-0.003720859	-3.566447468	-3.507422913
-0.004409684	-0.00239002	-0.003150511	-0.003314681	-3.799791878	-3.252979276
-0.005218686	-0.002468846	-0.003530166	-0.003044172	-4.01502855	-2.983040812
-0.004846029	-0.002236913	-0.003891645	-0.002705501	-4.211131782	-2.698893902
-0.004774335	-0.001784385	-0.004095309	-0.002408924	-4.387167053	-2.401892634
-0.004833265	-0.001619549	-0.004304814	-0.002178457	-4.542295476	-2.093452354
-0.005195337	-0.001434921	-0.004433128	-0.001960915	-4.675777792	-1.775042922
-0.00574834	-0.001012936	-0.004694781	-0.001694249	-4.786977897	-1.448181703
-0.005745049	-0.000365224	-0.004814839	-0.001346103	-4.875365873	-1.114426339
-0.005653519	0.000293435	-0.004942565	-0.000914948	-4.94052051	-0.775367328
-0.005610556	0.000688689	-0.004968705	-0.000546934	-4.982131318	-0.432620439
-0.005559765	0.001106618	-0.005	-0.000174684	-5	-0.087819017
-0.005497011	0.001767427	-0.004946775	0.000263107	-4.994041406	0.257393801
-0.005304478	0.002554416	-0.00491313	0.000788099	-4.964283929	0.60137292
-0.004802888	0.003161127	-0.004735508	0.001279862	-4.91086938	0.942479121
-0.004247528	0.00419471	-0.004499178	0.001930393	-4.834052301	1.27908688
-0.004094622	0.004299877	-0.004222024	0.002411894	-4.734198762	1.609592106
-0.004080835	0.004417309	-0.00401291	0.002764057	-4.611784609	1.932419791
-0.004043076	0.004478298	-0.003835613	0.003098449	-4.467393203	2.246031516
-0.004022083	0.004524773	-0.003712717	0.003355596	-4.301712634	2.548932776
-0.004020304	0.004746345	-0.00360085	0.003575583	-4.115532445	2.83968011
-0.003912897	0.005546089	-0.003489375	0.00393744	-3.90973987	3.116887974
-0.003868911	0.005734627	-0.003371699	0.004216682	-3.685315603	3.379235347
-0.003903513	0.00573707	-0.003275366	0.004413658	-3.44332913	3.625472023
-0.003924372	0.005607811	-0.003184417	0.004542777	-3.184933625	3.854424573
-0.004005272	0.005405053	-0.003113668	0.004625698	-2.911360461	4.065001934
-0.004054417	0.004932048	-0.003064555	0.004584172	-2.623913339	4.256200608
-0.004085371	0.004439691	-0.003028332	0.004474222	-2.323962075	4.427109447
-0.004130425	0.004074883	-0.003016682	0.004284495	-2.012936073	4.576913993
-0.004146258	0.004187282	-0.003005815	0.004179741	-1.692317514	4.704900358
-0.004354757	0.004146916	-0.003031889	0.004075686	-1.363634291	4.810458629
-0.005886346	0.004329003	-0.003300037	0.004038133	-1.02845273	4.893085774
-0.0059	0.004868665	-0.00351881	0.004114941	-0.688370124	4.952388035
-0.005897865	0.004947491	-0.003702437	0.004163104	-0.34500712	4.988082811
-0.005896398	0.00495057	-0.003850559	0.004204106	-8.88E-16	5
