# Supplementary material for: Enhanced location tracking in sensor fusion-assisted virtual reality micro-manipulation environments
Source: PLoS One. 2021 Dec 28;16(12):e0261933. doi: 10.1371/journal.pone.0261933 (PMC8714085; doi:10.1371/journal.pone.0261933)
Supplement: S1 File — (ZIP) [file pone.0261933.s001.zip › Printed circle/Participant6NoVRRaw.csv]

Kalman_Off_X_Axis	Kalman_Off_Y_Axis	Kalman_On_X_Axis	Kalman_On_Y_Axis	Reference_X	Reference_Y
-0.004719693	0.002826211	-0.004151001	0.002502155	0	5
-0.004747669	0.002908737	-0.004145333	0.002540115	0.387534971	4.98495905
-0.004731676	0.002928421	-0.004092495	0.002580433	0.772739262	4.939926658
-0.00465483	0.003071105	-0.004044569	0.002618006	1.153296207	4.865173655
-0.004645252	0.0033183	-0.0039473	0.00271105	1.526917094	4.761149613
-0.004579633	0.003815459	-0.003855983	0.00291001	1.891354921	4.628480146
-0.004366157	0.004145904	-0.003720046	0.003130115	2.244417918	4.467963143
-0.00356656	0.004386496	-0.003486557	0.003285355	2.583982721	4.280563973
-0.003406631	0.004604719	-0.003271489	0.003476314	2.908007148	4.067409675
-0.002501142	0.004950715	-0.002995428	0.003727884	3.214542477	3.829782186
-0.002363444	0.005126419	-0.002751264	0.003980653	3.50174517	3.569110624
-0.000902794	0.005282098	-0.00229937	0.004201376	3.767887956	3.2869627
-0.000834902	0.005486858	-0.001900596	0.004383946	4.01137022	2.985035284
0.000124312	0.0059	-0.001382261	0.004617117	4.230727631	2.665144203
0.000660629	0.005857011	-0.000869876	0.004798991	4.424640949	2.329213319
0.001615611	0.005754631	-0.000204047	0.004924506	4.591943956	1.979262961
0.001895419	0.005665033	0.000333308	0.005	4.731630471	1.617397772
0.002660804	0.005195141	0.000940001	0.004949709	4.842860404	1.24579405
0.003173287	0.004584695	0.001425715	0.004783568	4.924964804	0.866686664
0.004100338	0.004200439	0.002045287	0.004592068	4.977449887	0.482355612
0.0043891	0.003569074	0.002480335	0.004214442	5	0.095112305
0.004842067	0.002957733	0.002933364	0.003726725	4.992479525	-0.292714331
0.005085211	0.002476806	0.003300176	0.003430507	4.954933691	-0.678791859
0.005838702	0.001986762	0.003854409	0.002998376	4.887588302	-1.060798365
0.0059	0.00154631	0.004241909	0.002558824	4.790848383	-1.436436416
0.005799945	0.000767148	0.004626953	0.002122055	4.665295737	-1.803446882
0.005771211	0.000114395	0.004826812	0.001615126	4.511685454	-2.159622516
0.005568472	-0.001010849	0.005	0.0010092	4.330941364	-2.502821239
0.005298152	-0.001725081	0.004947729	0.000388972	4.124150483	-2.830979012
0.004936019	-0.002350439	0.004873195	-0.000200139	3.892556475	-3.142122255
0.004733235	-0.002969449	0.004729228	-0.000789095	3.637552175	-3.434379716
0.004045721	-0.003784272	0.004588316	-0.00147442	3.360671208	-3.705993726
0.003717133	-0.004346234	0.004273839	-0.002092909	3.063578769	-3.955330765
0.003366137	-0.004989273	0.004023881	-0.00274209	2.748061607	-4.18089129
0.002816723	-0.005505178	0.003690919	-0.003287559	2.416017279	-4.381318755
0.001831091	-0.00587056	0.003230208	-0.003816405	2.069442739	-4.555407765
0.001519788	-0.0059	0.002749123	-0.004179033	1.710422327	-4.702111328
0.000902526	-0.005843037	0.002250531	-0.004467558	1.341115233	-4.820547152
0.000446975	-0.005825313	0.001810885	-0.004683179	0.963742515	-4.91000295
-0.000346207	-0.005725873	0.001327848	-0.004817507	0.580573736	-4.969940723
-0.000799753	-0.005730261	0.000845441	-0.004898452	0.193913318	-5
-0.001610444	-0.005704826	0.000312431	-0.004955623	-0.193913318	-5
-0.001930033	-0.005672489	-0.000123499	-0.004988983	-0.580573736	-4.969940723
-0.002211757	-0.005605939	-0.000554422	-0.005	-0.963742515	-4.91000295
-0.002610018	-0.005525416	-0.000937734	-0.004989872	-1.341115233	-4.820547152
-0.003849753	-0.0053976	-0.001477325	-0.004953149	-1.710422327	-4.702111328
-0.00404982	-0.005233826	-0.001905887	-0.004896596	-2.069442739	-4.555407765
-0.003978676	-0.004678085	-0.002270715	-0.004716268	-2.416017279	-4.381318755
-0.004186583	-0.004450148	-0.00255446	-0.004535128	-2.748061607	-4.18089129
-0.004491694	-0.004074541	-0.002902095	-0.00430536	-3.063578769	-3.955330765
-0.004752079	-0.003645593	-0.003205237	-0.004038172	-3.360671208	-3.705993726
-0.005037411	-0.003219371	-0.003518833	-0.003730551	-3.637552175	-3.434379716
-0.005266033	-0.002820544	-0.003736924	-0.003429811	-3.892556475	-3.142122255
-0.00551292	-0.002198637	-0.004037736	-0.003029262	-4.124150483	-2.830979012
-0.005634403	-0.001599695	-0.004218828	-0.002638571	-4.330941364	-2.502821239
-0.0059	-0.00090979	-0.004463023	-0.002164963	-4.511685454	-2.159622516
-0.005840305	-0.000486721	-0.004597669	-0.001708518	-4.665295737	-1.803446882
-0.005845161	0.000130798	-0.004811477	-0.001180985	-4.790848383	-1.436436416
-0.005807562	0.000526514	-0.004890703	-0.000767332	-4.887588302	-1.060798365
-0.005734503	0.001147399	-0.005	-0.000334467	-4.954933691	-0.678791859
-0.005663048	0.00179947	-0.004978966	0.000165272	-4.992479525	-0.292714331
-0.005541475	0.002276349	-0.004984413	0.00067684	-5	0.095112305
-0.004655677	0.002648207	-0.004767582	0.001067763	-4.977449887	0.482355612
-0.004515884	0.003236711	-0.00456914	0.001572373	-4.924964804	0.866686664
-0.004365444	0.003611934	-0.004309232	0.002016293	-4.842860404	1.24579405
-0.003689424	0.004182161	-0.003982001	0.002528479	-4.731630471	1.617397772
-0.00336489	0.004552656	-0.003632319	0.00293587	-4.591943956	1.979262961
-0.002148186	0.004790094	-0.003153344	0.003286824	-4.424640949	2.329213319
-0.001577923	0.004807392	-0.002687374	0.003559385	-4.230727631	2.665144203
-0.000770619	0.005027831	-0.002188718	0.003781229	-4.01137022	2.985035284
-2.06E-05	0.005177715	-0.001714026	0.004025455	-3.767887956	3.2869627
0.000193362	0.005327728	-0.001280237	0.004230716	-3.50174517	3.569110624
0.000288784	0.005421289	-0.000884613	0.004465239	-3.214542477	3.829782186
0.001441472	0.005467984	-0.000354311	0.004608999	-2.908007148	4.067409675
0.00143626	0.005572068	2.43E-05	0.004735209	-2.583982721	4.280563973
0.001715088	0.005600486	0.00042346	0.004877307	-2.244417918	4.467963143
0.001174583	0.005420096	0.000573693	0.00490139	-1.891354921	4.628480146
0.000750884	0.005281842	0.000566986	0.004879356	-1.526917094	4.761149613
0.000683304	0.005218148	0.000523028	0.004869808	-1.153296207	4.865173655
0.000604008	0.005152621	0.000443865	0.004783413	-0.772739262	4.939926658
0.000613185	0.005161696	0.000416785	0.004762152	-0.387534971	4.98495905
0.00035632	0.005172603	0.00036445	0.004807843	-8.88E-16	5
