# Supplementary material for: Enhanced location tracking in sensor fusion-assisted virtual reality micro-manipulation environments
Source: PLoS One. 2021 Dec 28;16(12):e0261933. doi: 10.1371/journal.pone.0261933 (PMC8714085; doi:10.1371/journal.pone.0261933)
Supplement: S1 File — (ZIP) [file pone.0261933.s001.zip › Printed circle/Participant7NoVRRaw.csv]

Kalman_Off_X_Axis	Kalman_Off_Y_Axis	Kalman_On_X_Axis	Kalman_On_Y_Axis	Reference_X	Reference_Y
-0.005676288	-0.001390819	-0.004916089	-0.001607767	0	5
-0.005670979	-0.000995449	-0.004864831	-0.001413966	0.140231281	4.998033132
-0.005672463	-0.000881634	-0.004836107	-0.001259588	0.280352236	4.992134075
-0.005700045	-0.000635668	-0.004805604	-0.001075876	0.420252625	4.982307471
-0.005727897	-0.000395257	-0.004791631	-0.000893178	0.559822381	4.968561049
-0.005710259	-0.000221916	-0.004773507	-0.000678731	0.698951698	4.950905627
-0.005709899	-0.000104262	-0.004764019	-0.000533975	0.837531117	4.929355093
-0.005689516	0.000115418	-0.004733071	-0.000329227	0.97545161	4.903926402
-0.005674398	0.000297612	-0.004722101	-0.000179056	1.11260467	4.874639561
-0.005648481	0.000391554	-0.004692636	-4.08E-05	1.248882391	4.841517611
-0.005651226	0.000557217	-0.00468148	0.000104068	1.384177557	4.80458661
-0.005601372	0.00092305	-0.004650606	0.000274574	1.518383726	4.763875614
-0.005568256	0.00105755	-0.004637819	0.000435068	1.65139531	4.719416652
-0.00558108	0.00124006	-0.00461547	0.000611183	1.783107663	4.671244701
-0.005583555	0.00133477	-0.004607613	0.000789597	1.913417162	4.619397663
-0.005563172	0.001457211	-0.00458089	0.000910746	2.042221285	4.563916325
-0.005542295	0.001591214	-0.00457433	0.001027261	2.169418696	4.50484434
-0.005564522	0.001653993	-0.004547719	0.001156279	2.294909322	4.44222818
-0.005567717	0.001668084	-0.004543457	0.001237812	2.418594436	4.37611711
-0.005549764	0.001729734	-0.004517957	0.001311865	2.540376726	4.306563141
-0.00553685	0.00183036	-0.004512286	0.001383815	2.660160383	4.233620996
-0.005555883	0.002060157	-0.004488158	0.001492149	2.777851165	4.157348062
-0.005575456	0.00215708	-0.004490679	0.001599859	2.893356481	4.077804345
-0.005519843	0.002264933	-0.00446896	0.001693896	3.006585456	3.995052427
-0.005510799	0.002390671	-0.004475075	0.001795374	3.117449009	3.909157412
-0.005439888	0.002573542	-0.00444283	0.001906746	3.225859918	3.820186879
-0.005469224	0.00272945	-0.004438383	0.002026065	3.33173289	3.728210824
-0.00546225	0.002800991	-0.004410845	0.002123452	3.43498463	3.63330161
-0.005449741	0.002811876	-0.004408324	0.002201985	3.535533906	3.535533906
-0.005441192	0.002871448	-0.004377303	0.00227561	3.63330161	3.43498463
-0.005434128	0.002972119	-0.004372447	0.002353637	3.728210824	3.33173289
-0.005397098	0.003085031	-0.004343279	0.002428002	3.820186879	3.225859918
-0.005394983	0.003096593	-0.0043425	0.002491693	3.909157412	3.117449009
-0.005392013	0.00314257	-0.004318743	0.002543776	3.995052427	3.006585456
-0.005367177	0.003113033	-0.004320892	0.002595586	4.077804345	2.893356481
-0.00537892	0.003109645	-0.004302657	0.002620712	4.157348062	2.777851165
-0.005365647	0.003192161	-0.004297357	0.0026599	4.233620996	2.660160383
-0.005385309	0.003240216	-0.004278752	0.002710113	4.306563141	2.540376726
-0.004975366	0.003415545	-0.004212075	0.002773259	4.37611711	2.418594436
-0.004673003	0.003549277	-0.004057151	0.00285596	4.44222818	2.294909322
-0.004626209	0.003658304	-0.003920907	0.002932701	4.50484434	2.169418696
-0.004503915	0.003997038	-0.003822505	0.003121126	4.563916325	2.042221285
-0.00429604	0.004054171	-0.003812498	0.003224513	4.619397663	1.913417162
-0.004036063	0.00418849	-0.003759349	0.003326497	4.671244701	1.783107663
-0.003974016	0.004272045	-0.003694526	0.003426533	4.719416652	1.65139531
-0.003666209	0.004324345	-0.003569104	0.003507481	4.763875614	1.518383726
-0.003454376	0.004513946	-0.00341759	0.003592559	4.80458661	1.384177557
-0.003400517	0.004674686	-0.003264371	0.003716358	4.841517611	1.248882391
-0.003282452	0.0048226	-0.003171417	0.003875333	4.874639561	1.11260467
-0.003083442	0.004876933	-0.003101961	0.003963916	4.903926402	0.97545161
-0.002904724	0.00488005	-0.003002298	0.003994924	4.929355093	0.837531117
-0.002592508	0.004879417	-0.002859345	0.004074938	4.950905627	0.698951698
-0.002476378	0.004951319	-0.002716801	0.004122112	4.968561049	0.559822381
-0.00237919	0.005091781	-0.002578444	0.004172442	4.982307471	0.420252625
-0.002365197	0.00513812	-0.002466402	0.004240652	4.992134075	0.280352236
-0.002227919	0.005209751	-0.00234806	0.00430185	4.998033132	0.140231281
-0.001978155	0.005354142	-0.002212668	0.004381902	5	0
-0.001733836	0.005461362	-0.002043734	0.004467993	4.998033132	-0.140231281
-0.001543015	0.005518766	-0.00186976	0.004539319	4.992134075	-0.280352236
-0.001353678	0.005613431	-0.001651866	0.004605698	4.982307471	-0.420252625
-0.001066614	0.005601462	-0.001427486	0.004665572	4.968561049	-0.559822381
-0.00062027	0.00582164	-0.001139506	0.004750727	4.950905627	-0.698951698
-0.000341485	0.0059	-0.000884289	0.004837597	4.929355093	-0.837531117
-0.000122497	0.005870191	-0.000630592	0.004877565	4.903926402	-0.97545161
0.00014396	0.005893135	-0.000416071	0.0049478	4.874639561	-1.11260467
0.000356243	0.005892638	-0.000134613	0.004979042	4.841517611	-1.248882391
0.00074171	0.005858945	0.00014425	0.00499665	4.80458661	-1.384177557
0.000870979	0.005852893	0.000464104	0.004999416	4.763875614	-1.518383726
0.001199078	0.005839931	0.000738557	0.004998714	4.719416652	-1.65139531
0.001449606	0.005788127	0.00105982	0.005	4.671244701	-1.783107663
0.001492756	0.00574066	0.001287832	0.0049903	4.619397663	-1.913417162
0.001594848	0.005571338	0.001573218	0.004946398	4.563916325	-2.042221285
0.001774421	0.005471885	0.00173726	0.004888044	4.50484434	-2.169418696
0.002081237	0.005437515	0.002015937	0.004859801	4.44222818	-2.294909322
0.002306029	0.005418049	0.00217642	0.004818119	4.37611711	-2.418594436
0.002479753	0.005352922	0.002416441	0.004767673	4.306563141	-2.540376726
0.0027818	0.005272032	0.002574812	0.004714305	4.233620996	-2.660160383
0.00301703	0.005018072	0.002811793	0.00461906	4.157348062	-2.777851165
0.003141845	0.004724096	0.002952819	0.004490431	4.077804345	-2.893356481
0.003375636	0.004596416	0.003136392	0.004382876	3.995052427	-3.006585456
0.003535726	0.004445251	0.003199807	0.004232705	3.909157412	-3.117449009
0.003881372	0.004047125	0.003360328	0.00404689	3.820186879	-3.225859918
0.003955568	0.003947989	0.003434157	0.00389072	3.728210824	-3.33173289
0.003991024	0.003929878	0.003551277	0.003730888	3.63330161	-3.43498463
0.004236513	0.003877758	0.003661021	0.003615932	3.535533906	-3.535533906
0.004309764	0.003841762	0.003762685	0.003545034	3.43498463	-3.63330161
0.00429829	0.003814122	0.003803714	0.0034859	3.33173289	-3.728210824
0.004348864	0.003771531	0.003820763	0.003419794	3.225859918	-3.820186879
0.004360247	0.00368188	0.00377499	0.003353337	3.117449009	-3.909157412
0.00469811	0.003277838	0.003828101	0.003211112	3.006585456	-3.995052427
0.004706074	0.003118407	0.003848931	0.003079639	2.893356481	-4.077804345
0.004735276	0.003060597	0.003915051	0.002961957	2.777851165	-4.157348062
0.004750124	0.002891275	0.003952374	0.002843806	2.660160383	-4.233620996
0.004788729	0.002449927	0.003982766	0.002675677	2.540376726	-4.306563141
0.004757638	0.002343565	0.003977985	0.002521727	2.418594436	-4.37611711
0.00502261	0.0020238	0.004043994	0.002346975	2.294909322	-4.44222818
0.005112688	0.001869653	0.004094437	0.002133658	2.169418696	-4.50484434
0.005196423	0.001545733	0.00413213	0.001923302	2.042221285	-4.563916325
0.005176535	0.001381922	0.0041209	0.001733747	1.913417162	-4.619397663
0.005436513	0.001120283	0.004186465	0.001538388	1.783107663	-4.671244701
0.005446232	0.000915191	0.004238242	0.001353469	1.65139531	-4.719416652
0.0059	0.000585355	0.004371817	0.001133296	1.518383726	-4.763875614
0.005780495	0.000294044	0.004451651	0.000912889	1.384177557	-4.80458661
0.00581667	0.000102727	0.004585746	0.000715465	1.248882391	-4.841517611
0.005811811	-9.52E-05	0.004707164	0.000517458	1.11260467	-4.874639561
0.00582252	-0.000310258	0.00483114	0.000317502	0.97545161	-4.903926402
0.005744904	-0.000609879	0.004887662	9.00E-05	0.837531117	-4.929355093
0.005754083	-0.000985513	0.00496946	-0.000152956	0.698951698	-4.950905627
0.005722497	-0.00130871	0.004986324	-0.000396697	0.559822381	-4.968561049
0.005657345	-0.001601692	0.005	-0.000636309	0.420252625	-4.982307471
0.005537705	-0.00171781	0.004943701	-0.000852431	0.280352236	-4.992134075
0.005495231	-0.00201436	0.004907861	-0.001051646	0.140231281	-4.998033132
0.005380045	-0.00219127	0.004814573	-0.001245369	8.88E-16	-5
0.004920967	-0.002294697	0.004650902	-0.001428029	-0.140231281	-4.998033132
0.004738965	-0.002463251	0.004467959	-0.001608195	-0.280352236	-4.992134075
0.004727897	-0.002621326	0.004320596	-0.001754471	-0.420252625	-4.982307471
0.004725467	-0.002694809	0.004250176	-0.001896734	-0.559822381	-4.968561049
0.004686367	-0.002736993	0.004283088	-0.002002848	-0.698951698	-4.950905627
0.004695546	-0.003019587	0.004267633	-0.002150331	-0.837531117	-4.929355093
0.004613836	-0.003180102	0.004278455	-0.002295516	-0.97545161	-4.903926402
0.004589989	-0.003388898	0.004242504	-0.002490252	-1.11260467	-4.874639561
0.004481282	-0.003626824	0.004192024	-0.002692233	-1.248882391	-4.841517611
0.004241237	-0.003764531	0.004058078	-0.002838781	-1.384177557	-4.80458661
0.004242992	-0.003852918	0.00393021	-0.002957672	-1.518383726	-4.763875614
0.004135951	-0.003913348	0.003849524	-0.003058954	-1.65139531	-4.719416652
0.003978335	-0.003883946	0.003750491	-0.003138189	-1.783107663	-4.671244701
0.003868144	-0.0040595	0.003662058	-0.003234407	-1.913417162	-4.619397663
0.003834758	-0.004202627	0.003559838	-0.003329301	-2.042221285	-4.563916325
0.003840202	-0.004290065	0.003490419	-0.003423806	-2.169418696	-4.50484434
0.003834488	-0.004397241	0.003409918	-0.003502651	-2.294909322	-4.44222818
0.003776445	-0.004428766	0.003339424	-0.003596221	-2.418594436	-4.37611711
0.003705984	-0.004471175	0.003257329	-0.003660379	-2.540376726	-4.306563141
0.003121642	-0.004458394	0.003075498	-0.003700698	-2.660160383	-4.233620996
0.003093431	-0.004475421	0.002914125	-0.003735134	-2.777851165	-4.157348062
0.002974421	-0.004481924	0.002733331	-0.003767233	-2.893356481	-4.077804345
0.002999573	-0.004534089	0.002621178	-0.003808018	-3.006585456	-3.995052427
0.003016175	-0.004646188	0.002601571	-0.003856362	-3.117449009	-3.909157412
0.002950889	-0.00478403	0.00259023	-0.003921611	-3.225859918	-3.820186879
0.00290072	-0.004901683	0.00260576	-0.003991652	-3.33173289	-3.728210824
0.002830439	-0.004977605	0.002585078	-0.004065277	-3.43498463	-3.63330161
0.002642947	-0.005107363	0.002552871	-0.004150432	-3.535533906	-3.535533906
0.00238387	-0.005220545	0.00243879	-0.004236562	-3.63330161	-3.43498463
0.002264769	-0.005233778	0.002322412	-0.004300681	-3.728210824	-3.33173289
0.002253656	-0.005260064	0.002198881	-0.004351089	-3.820186879	-3.225859918
0.002192463	-0.00532343	0.002108187	-0.004411859	-3.909157412	-3.117449009
0.002189809	-0.005342173	0.002040399	-0.004459929	-3.995052427	-3.006585456
0.002089561	-0.005399893	0.00199407	-0.004502546	-4.077804345	-2.893356481
0.001722272	-0.005391854	0.001874912	-0.004542552	-4.157348062	-2.777851165
0.001551294	-0.005520121	0.001757014	-0.004603322	-4.233620996	-2.660160383
0.001531406	-0.005548394	0.001629591	-0.004647419	-4.306563141	-2.540376726
0.001452666	-0.005611128	0.001534413	-0.004676051	-4.37611711	-2.418594436
0.001349539	-0.005645588	0.001454987	-0.004722992	-4.44222818	-2.294909322
0.000970956	-0.005603901	0.001329676	-0.004750611	-4.50484434	-2.169418696
0.000908324	-0.005605934	0.001193618	-0.004770049	-4.563916325	-2.042221285
0.000892711	-0.005620748	0.001100256	-0.004788241	-4.619397663	-1.913417162
0.000762857	-0.005610676	0.000992699	-0.004795409	-4.671244701	-1.783107663
0.000668459	-0.005648659	0.000902487	-0.004812783	-4.719416652	-1.65139531
0.000643262	-0.005769791	0.000814907	-0.004850686	-4.763875614	-1.518383726
0.000584904	-0.005858403	0.000746674	-0.004893653	-4.80458661	-1.384177557
0.000518178	-0.0059	0.000674475	-0.004940866	-4.841517611	-1.248882391
0.00014	-0.005843093	0.000552796	-0.004952631	-4.874639561	-1.11260467
-0.000147964	-0.0058589	0.000387384	-0.004976121	-4.903926402	-0.97545161
-0.000237728	-0.005814775	0.000204551	-0.004978575	-4.929355093	-0.837531117
-0.000328526	-0.005832163	2.34E-05	-0.005	-4.950905627	-0.698951698
-0.000468459	-0.005817801	-0.000151662	-0.004995559	-4.968561049	-0.559822381
-0.000628549	-0.005818523	-0.000309996	-0.004995364	-4.982307471	-0.420252625
-0.00073937	-0.005781985	-0.00046151	-0.004979354	-4.992134075	-0.280352236
-0.000889336	-0.005811703	-0.000607872	-0.004981808	-4.998033132	-0.140231281
-0.001026164	-0.005789934	-0.00076376	-0.004996299	-5	-8.88E-16
-0.001240922	-0.00575868	-0.000908417	-0.004983288	-4.998033132	0.140231281
-0.001621035	-0.005740298	-0.001110485	-0.004966849	-4.992134075	0.280352236
-0.001628009	-0.005739666	-0.001259479	-0.004956877	-4.982307471	0.420252625
-0.001707334	-0.005694005	-0.001411364	-0.004943593	-4.968561049	0.559822381
-0.001746794	-0.005711438	-0.001522219	-0.004936893	-4.950905627	0.698951698
-0.001779775	-0.005683301	-0.001641377	-0.004925986	-4.929355093	0.837531117
-0.001861125	-0.00566126	-0.001722434	-0.004913247	-4.903926402	0.97545161
-0.002441732	-0.005659725	-0.001907602	-0.004902691	-4.874639561	1.11260467
-0.002466884	-0.005617541	-0.002034246	-0.004886485	-4.841517611	1.248882391
-0.00262315	-0.005570751	-0.002086876	-0.004851075	-4.80458661	1.384177557
-0.002627604	-0.005539452	-0.002055891	-0.004822794	-4.763875614	1.518383726
-0.0030573	-0.005430876	-0.002084504	-0.00478567	-4.719416652	1.65139531
-0.00309613	-0.005395286	-0.002141025	-0.00474987	-4.671244701	1.783107663
-0.003181755	-0.005374827	-0.002197954	-0.004717966	-4.619397663	1.913417162
-0.003214376	-0.005308254	-0.00227701	-0.004681349	-4.563916325	2.042221285
-0.003325782	-0.005220409	-0.002327156	-0.004611347	-4.50484434	2.169418696
-0.003713453	-0.005155824	-0.0024793	-0.004556888	-4.44222818	2.294909322
-0.003852486	-0.004995897	-0.002619362	-0.004479056	-4.37611711	2.418594436
-0.003953228	-0.004816548	-0.00278685	-0.004393316	-4.306563141	2.540376726
-0.004169786	-0.004697946	-0.002953597	-0.00430372	-4.233620996	2.660160383
-0.004204432	-0.004632864	-0.00308543	-0.004220395	-4.157348062	2.777851165
-0.004252441	-0.004540593	-0.003218635	-0.004127799	-4.077804345	2.893356481
-0.004326052	-0.004404648	-0.003351914	-0.004044514	-3.995052427	3.006585456
-0.004398718	-0.004182303	-0.003479263	-0.003932557	-3.909157412	3.117449009
-0.004627964	-0.004074314	-0.003626256	-0.00381281	-3.820186879	3.225859918
-0.004719393	-0.00394546	-0.003776361	-0.003690725	-3.728210824	3.33173289
-0.004784094	-0.003846685	-0.003906972	-0.003594156	-3.63330161	3.43498463
-0.004938695	-0.003719141	-0.004050665	-0.003485939	-3.535533906	3.535533906
-0.00505946	-0.003632876	-0.004166525	-0.003391902	-3.43498463	3.63330161
-0.005188144	-0.003398382	-0.004302027	-0.003264831	-3.33173289	3.728210824
-0.005377435	-0.003272012	-0.004432823	-0.003150654	-3.225859918	3.820186879
-0.005432913	-0.003130647	-0.004567103	-0.003030907	-3.117449009	3.909157412
-0.005434803	-0.002995244	-0.004650717	-0.002916379	-3.006585456	3.995052427
-0.00546198	-0.002840194	-0.004738446	-0.002792814	-2.893356481	4.077804345
-0.00550045	-0.002745619	-0.004783922	-0.002679144	-2.777851165	4.157348062
-0.005527222	-0.002660845	-0.004828657	-0.002571239	-2.660160383	4.233620996
-0.00566162	-0.002522777	-0.00486698	-0.002478253	-2.540376726	4.306563141
-0.005722902	-0.00237938	-0.004904488	-0.002342301	-2.418594436	4.37611711
-0.005717683	-0.00227636	-0.004921204	-0.002235642	-2.294909322	4.44222818
-0.005732441	-0.002152428	-0.004939698	-0.002115466	-2.169418696	4.50484434
-0.005706119	-0.0020336	-0.004941255	-0.002022598	-2.042221285	4.563916325
-0.005699775	-0.001893274	-0.004943442	-0.001913602	-1.913417162	4.619397663
-0.00573964	-0.001767085	-0.004947074	-0.001813955	-1.783107663	4.671244701
-0.005750214	-0.001654128	-0.004950928	-0.001698103	-1.65139531	4.719416652
-0.005777795	-0.00154334	-0.004955339	-0.001596548	-1.518383726	4.763875614
-0.005826389	-0.001464121	-0.004966495	-0.001501887	-1.384177557	4.80458661
-0.005837638	-0.001378308	-0.00497754	-0.001416187	-1.248882391	4.841517611
-0.005846637	-0.001233737	-0.004981357	-0.001317007	-1.11260467	4.874639561
-0.005866074	-0.001182249	-0.004983878	-0.001243616	-0.97545161	4.903926402
-0.005872193	-0.001097927	-0.004985731	-0.001164927	-0.837531117	4.929355093
-0.0059	-0.000984654	-0.004993551	-0.001080317	-0.698951698	4.950905627
-0.005898875	-0.000805216	-0.004995367	-0.000974087	-0.559822381	4.968561049
-0.005885872	-0.000700028	-0.005	-0.0008834	-0.420252625	4.982307471
-0.00586396	-0.000687562	-0.004996776	-0.000811801	-0.280352236	4.992134075
-0.005883892	-0.000651566	-0.00499874	-0.000735878	-0.140231281	4.998033132
-0.005893881	-0.000690137	-0.004995775	-0.000681692	-8.88E-16	5
