# Supplementary material for: Enhanced location tracking in sensor fusion-assisted virtual reality micro-manipulation environments
Source: PLoS One. 2021 Dec 28;16(12):e0261933. doi: 10.1371/journal.pone.0261933 (PMC8714085; doi:10.1371/journal.pone.0261933)
Supplement: S1 File — (ZIP) [file pone.0261933.s001.zip › Printed circle/Participant8NoVRRaw.csv]

Kalman_Off_X_Axis	Kalman_Off_Y_Axis	Kalman_On_X_Axis	Kalman_On_Y_Axis	Reference_X	Reference_Y
-0.000939972	-0.005564187	-0.001292443	-0.004910468	0	5
-0.000910028	-0.005560222	-0.00126831	-0.004906151	0.407631234	4.983355987
-0.001040795	-0.005532769	-0.001257052	-0.004896534	0.81254975	4.933534711
-0.001062113	-0.005523159	-0.001266693	-0.004887153	1.212060881	4.850867724
-0.001462369	-0.005466658	-0.00131682	-0.004867057	1.603505947	4.735905162
-0.001706786	-0.005457306	-0.001417686	-0.004849825	1.984279946	4.589412081
-0.002259797	-0.005398177	-0.001578747	-0.004823292	2.351848888	4.412363368
-0.002955061	-0.00531	-0.001858187	-0.004788515	2.703766665	4.205937254
-0.003702838	-0.005222814	-0.002275775	-0.004736468	3.03769132	3.971507471
-0.004107071	-0.005145886	-0.002691411	-0.00468081	3.351400641	3.710634109
-0.004905349	-0.005075508	-0.003182376	-0.004629156	3.642806944	3.425053239
-0.005396328	-0.004832527	-0.003595662	-0.004529183	3.909970967	3.116665353
-0.005416082	-0.003865082	-0.003956502	-0.004221769	4.151114779	2.787522722
-0.005442271	-0.002959611	-0.004222426	-0.003834674	4.364633606	2.439815737
-0.005526246	-0.002122319	-0.00447642	-0.003309809	4.549106518	2.075858329
-0.005663672	-0.001381048	-0.00463974	-0.002758253	4.703305875	1.698072575
-0.00587399	-0.000591121	-0.004824263	-0.002074852	4.826205509	1.308972577
-0.0059	-1.22E-05	-0.004920644	-0.001534796	4.91698754	0.911147731
-0.005785233	0.000934863	-0.004975226	-0.000856891	4.975047831	0.507245497
-0.005762529	0.001438238	-0.004991274	-0.000259214	5	0.099953776
-0.005708855	0.002281822	-0.005	0.000328453	4.991677993	-0.308016972
-0.005560614	0.002672928	-0.004956584	0.00092923	4.950137193	-0.713951769
-0.005461578	0.003002104	-0.004897304	0.001446599	4.875654047	-1.115149185
-0.005043579	0.003495093	-0.004785668	0.002029203	4.768724227	-1.508939319
-0.004646317	0.003962309	-0.004609565	0.002482239	4.630059335	-1.892701563
-0.004075608	0.00461174	-0.004346235	0.002954272	4.460582161	-2.26388204
-0.003516072	0.005031765	-0.004046872	0.003402677	4.26142055	-2.620010607
-0.002880382	0.005345943	-0.003659367	0.003829533	4.033899887	-2.958717288
-0.002366386	0.005340944	-0.003253189	0.004130039	3.779534286	-3.277748043
-0.001491508	0.005864272	-0.002699191	0.004374769	3.500016508	-3.574979778
-0.000887593	0.0059	-0.002197579	0.004668682	3.197206698	-3.848434463
-0.000276081	0.005729551	-0.001614291	0.004802214	2.873120005	-4.096292303
0.000358268	0.005368785	-0.001137941	0.005	2.529913172	-4.316903845
0.000999769	0.004810461	-0.000622447	0.004929348	2.169870184	-4.508800955
0.002187844	0.004661431	-2.44E-05	0.004822781	1.795387069	-4.670706589
0.002521644	0.004657854	0.000434262	0.004639008	1.408955948	-4.801543293
0.003879011	0.00453326	0.001254245	0.004508812	1.013148458	-4.90044037
0.004248832	0.004382765	0.001925797	0.004402167	0.610598633	-4.966739676
0.004504914	0.003400581	0.002707063	0.004138282	0.203985374	-5
0.00486745	0.002258937	0.00322814	0.003686698	-0.203985374	-5
0.005174257	0.001491636	0.003859999	0.003137261	-0.610598633	-4.966739676
0.005500012	0.00086009	0.004177821	0.002506261	-1.013148458	-4.90044037
0.005754798	0.000456356	0.004597056	0.001979275	-1.408955948	-4.801543293
0.005765613	0.000192213	0.004741612	0.001524238	-1.795387069	-4.670706589
0.0059	-0.000229018	0.004967995	0.001092593	-2.169870184	-4.508800955
0.005874213	-0.00061728	0.004957835	0.000720925	-2.529913172	-4.316903845
0.005791981	-0.001107467	0.005	0.000311418	-2.873120005	-4.096292303
0.005704743	-0.001561453	0.004854438	-0.000116183	-3.197206698	-3.848434463
0.005430383	-0.002132102	0.004772183	-0.000643168	-3.500016508	-3.574979778
0.005259438	-0.00266655	0.004571123	-0.001012835	-3.779534286	-3.277748043
0.005005055	-0.003657828	0.004509737	-0.001558111	-4.033899887	-2.958717288
0.004864098	-0.004053244	0.004374243	-0.002069357	-4.26142055	-2.620010607
0.004765062	-0.004403667	0.004317342	-0.002621227	-4.460582161	-2.26388204
0.004388448	-0.004773699	0.004070578	-0.002998391	-4.630059335	-1.892701563
0.003835437	-0.005152178	0.0038319	-0.003394984	-4.768724227	-1.508939319
0.003663688	-0.005610991	0.003484057	-0.00377568	-4.875654047	-1.115149185
0.003339407	-0.0059	0.003188356	-0.004194921	-4.950137193	-0.713951769
0.002883019	-0.005896164	0.002872579	-0.004491973	-4.991677993	-0.308016972
0.002595072	-0.005863411	0.002524217	-0.004678416	-5	0.099953776
0.00229631	-0.005810832	0.002151509	-0.004908545	-4.975047831	0.507245497
0.002082909	-0.005791266	0.00179729	-0.004947443	-4.91698754	0.911147731
0.001352741	-0.005722354	0.001381349	-0.004974801	-4.826205509	1.308972577
0.000919056	-0.005710157	0.000982982	-0.005	-4.703305875	1.698072575
0.000520766	-0.005666931	0.000588733	-0.004981866	-4.549106518	2.075858329
0.000480589	-0.005640081	0.000274177	-0.004978451	-4.364633606	2.439815737
0.000438892	-0.005628057	-3.55E-05	-0.004955686	-4.151114779	2.787522722
0.000393307	-0.005616076	-0.000265085	-0.004953213	-3.909970967	3.116665353
3.26E-05	-0.005568324	-0.000528873	-0.004933038	-3.642806944	3.425053239
-0.000592541	-0.005522943	-0.000807672	-0.004914943	-3.351400641	3.710634109
-0.000945469	-0.005485793	-0.001115364	-0.00489206	-3.03769132	3.971507471
-0.001185372	-0.00546153	-0.001324448	-0.004856459	-2.703766665	4.205937254
-0.00154697	-0.005406839	-0.001549763	-0.004830475	-2.351848888	4.412363368
-0.001738651	-0.005373353	-0.00175964	-0.004808298	-1.984279946	4.589412081
-0.002233295	-0.005348831	-0.002052291	-0.004779958	-1.603505947	4.735905162
-0.002580458	-0.005304484	-0.002294753	-0.004744475	-1.212060881	4.850867724
-0.002926101	-0.005278539	-0.002552622	-0.004716215	-0.81254975	4.933534711
-0.003481124	-0.005211351	-0.002799691	-0.004667779	-0.407631234	4.983355987
-0.004224743	-0.00509766	-0.003167548	-0.004601601	-8.88E-16	5
