# Supplementary material for: Enhanced location tracking in sensor fusion-assisted virtual reality micro-manipulation environments
Source: PLoS One. 2021 Dec 28;16(12):e0261933. doi: 10.1371/journal.pone.0261933 (PMC8714085; doi:10.1371/journal.pone.0261933)
Supplement: S1 File — (ZIP) [file pone.0261933.s001.zip › Printed circle/Participant9NoVRRaw.csv]

Kalman_Off_X_Axis	Kalman_Off_Y_Axis	Kalman_On_X_Axis	Kalman_On_Y_Axis	Reference_X	Reference_Y
-0.005756912	-0.00123506	-0.004586975	-0.001242812	0	5
-0.005780805	-0.001191752	-0.004598062	-0.001196333	0.065859934	4.999566228
-0.005783198	-0.001180852	-0.004604573	-0.001159201	0.13170844	4.998264988
-0.005785781	-0.001166987	-0.004610954	-0.001127475	0.197534095	4.996096504
-0.005789655	-0.001143516	-0.00461682	-0.001098328	0.263325475	4.993061155
-0.005791402	-0.000999099	-0.004629035	-0.001051885	0.329071167	4.989159465
-0.005776702	-0.0009347	-0.004633096	-0.00100111	0.394759763	4.984392113
-0.00577317	-0.000906719	-0.004632935	-0.000956171	0.460379865	4.978759924
-0.00577298	-0.000850046	-0.004632194	-0.000911698	0.525920089	4.972263878
-0.005773474	-0.000796798	-0.00463171	-0.000867727	0.591369061	4.964905099
-0.005768802	-0.000754409	-0.004630679	-0.000825653	0.656715427	4.956684867
-0.005775639	-0.000707968	-0.004631001	-0.000784402	0.721947848	4.947604606
-0.005792922	-0.000649124	-0.004633805	-0.000741827	0.787055007	4.937665892
-0.005794935	-0.000602391	-0.004636706	-0.000699395	0.852025605	4.926870449
-0.005781716	-0.00042803	-0.004646439	-0.00062692	0.916848372	4.915220152
-0.005783008	-0.000350685	-0.004653498	-0.000555377	0.981512059	4.90271702
-0.005781982	-0.000314267	-0.004652176	-0.000498156	1.046005447	4.889363224
-0.005784945	-0.000280272	-0.004650855	-0.000447989	1.110317346	4.87516108
-0.005782438	-0.000252082	-0.004649727	-0.000403301	1.174436597	4.860113053
-0.005777462	-0.000229655	-0.004648244	-0.000363698	1.238352075	4.844221754
-0.005775335	-0.000200922	-0.004646697	-0.000327139	1.302052691	4.827489939
-0.00575866	-8.90E-05	-0.004654755	-0.000278118	1.365527391	4.809920512
-0.005768764	-3.52E-05	-0.004657172	-0.000228775	1.428765164	4.791516522
-0.005764737	-1.69E-05	-0.004653917	-0.000186522	1.491755035	4.772281161
-0.005769979	9.35E-06	-0.0046505	-0.000148709	1.554486077	4.752217767
-0.005776702	5.30E-05	-0.004648953	-0.000111433	1.616947405	4.731329821
-0.00577864	0.000122825	-0.004647793	-7.05E-05	1.679128181	4.709620947
-0.005779057	0.000166092	-0.004646826	-3.05E-05	1.741017617	4.687094912
-0.005787984	0.000214537	-0.004647148	9.56E-06	1.802604975	4.663755625
-0.00579277	0.000247655	-0.004648147	4.74E-05	1.863879568	4.639607135
-0.005793605	0.000265238	-0.004648921	8.05E-05	1.924830765	4.614653631
-0.005778032	0.000369436	-0.004657687	0.000106062	1.985447991	4.588899444
-0.005777956	0.000495185	-0.004660201	0.000158735	2.045720728	4.562349042
-0.005776209	0.00053106	-0.004655367	0.000215992	2.105638518	4.535007031
-0.005776854	0.000576916	-0.004651209	0.000269381	2.165190966	4.506878157
-0.005780615	0.000630331	-0.004648695	0.000320729	2.224367738	4.477967298
-0.005787452	0.000688841	-0.004647761	0.000371289	2.283158567	4.448279472
-0.005786996	0.000732066	-0.004646794	0.000419057	2.341553252	4.417819829
-0.005780083	0.000764098	-0.004645182	0.000462957	2.399541661	4.386593655
-0.005790301	0.000987656	-0.004656495	0.000531887	2.457113734	4.354606367
-0.005810698	0.001226207	-0.004667131	0.000635765	2.514259481	4.321863516
-0.005817726	0.001264503	-0.004668936	0.000726644	2.570968986	4.288370782
-0.005829083	0.001305932	-0.004670741	0.000803667	2.62723241	4.254133977
-0.005840478	0.001344187	-0.004674415	0.000871021	2.683039991	4.219159041
-0.005884692	0.001492864	-0.004695783	0.000957926	2.738382047	4.183452043
-0.005882527	0.001548952	-0.004706258	0.001036918	2.793248974	4.147019177
-0.005888757	0.001575973	-0.004710705	0.001099724	2.847631254	4.109866766
-0.005894036	0.001604748	-0.004715604	0.001153758	2.90151945	4.072001255
-0.0059	0.001639286	-0.004720342	0.001202277	2.954904212	4.033429214
-0.005899696	0.001679754	-0.004724661	0.001247717	3.007776278	3.994157337
-0.005896847	0.001722854	-0.004727368	0.00129108	3.060126475	3.954192436
-0.005891833	0.001774932	-0.004729334	0.001334372	3.111945718	3.913541446
-0.005887579	0.001815192	-0.004730237	0.001375873	3.163225017	3.87221142
-0.005848417	0.001975061	-0.004739229	0.001437426	3.213955475	3.83020953
-0.00581651	0.002048481	-0.004735361	0.001502095	3.26412829	3.787543063
-0.005803633	0.002056624	-0.004721986	0.001553801	3.313734755	3.744219421
-0.005791706	0.002059924	-0.004709352	0.001595517	3.362766266	3.700246122
-0.005785591	0.002075835	-0.004698329	0.001631504	3.411214313	3.655630796
-0.005780007	0.002093042	-0.004688402	0.001663265	3.45907049	3.610381183
-0.005774613	0.002124072	-0.004679507	0.001693809	3.506326496	3.564505134
-0.005695453	0.002237918	-0.004673577	0.001742543	3.552974129	3.51801061
-0.005623093	0.002204758	-0.004649179	0.001775486	3.599005297	3.470905678
-0.005615344	0.002200749	-0.004623008	0.001799585	3.644412013	3.42319851
-0.005607177	0.002197241	-0.004599126	0.001817811	3.689186399	3.374897384
-0.005602999	0.00220576	-0.004579401	0.001833709	3.733320685	3.326010681
-0.005582829	0.002202712	-0.004560418	0.001846135	3.776807214	3.276546883
-0.005544921	0.002178406	-0.004539146	0.001852544	3.819638441	3.226514572
-0.005492046	0.002132508	-0.004513878	0.00185079	3.861806935	3.175922429
-0.005416153	0.002140192	-0.004490415	0.001851613	3.903305379	3.124779233
-0.005391236	0.002243138	-0.004460989	0.001868371	3.944126572	3.073093856
-0.005383715	0.002266985	-0.004431015	0.001884878	3.984263432	3.020875267
-0.005375966	0.002283565	-0.004405586	0.001900634	4.023708995	2.968132526
-0.005367039	0.002295593	-0.004383476	0.001915208	4.062456417	2.914874784
-0.005358721	0.002299101	-0.004364332	0.001927525	4.100498975	2.861111282
-0.005349339	0.002301231	-0.004347025	0.001937874	4.137830068	2.806851348
-0.005351884	0.002321987	-0.004333295	0.001949404	4.174443219	2.752104396
-0.00537532	0.002450826	-0.00433033	0.001987933	4.210332076	2.696879926
-0.005388994	0.00253335	-0.004328009	0.002030078	4.24549041	2.641187519
-0.005393363	0.002567721	-0.004322917	0.002064776	4.279912123	2.585036839
-0.00539944	0.002610737	-0.004320435	0.002099295	4.313591242	2.528437628
-0.005402251	0.002642477	-0.004318823	0.002131951	4.346521923	2.471399706
-0.005391957	0.002666616	-0.004315987	0.002162137	4.378698453	2.41393297
-0.005396363	0.002711679	-0.004314376	0.002193576	4.410115248	2.35604739
-0.005186879	0.002934026	-0.004284467	0.002256598	4.440766858	2.29775301
-0.004715111	0.002996002	-0.004179591	0.002320049	4.470647965	2.239059945
-0.004623645	0.003019598	-0.00408042	0.002372579	4.499753383	2.179978379
-0.004525151	0.003054303	-0.003984923	0.002420024	4.528078063	2.120518562
-0.0044722	0.003046911	-0.003898612	0.002457192	4.55561709	2.06069081
-0.004385254	0.003037222	-0.003815007	0.002485766	4.582365687	2.000505506
-0.004358741	0.003053092	-0.003741846	0.002511441	4.608319211	1.93997309
-0.004306778	0.003076438	-0.003673486	0.002535933	4.633473161	1.879104067
-0.004281138	0.003072846	-0.003612894	0.002555556	4.657823171	1.817908996
-0.004291356	0.003133612	-0.003564582	0.002575142	4.681365016	1.756398497
-0.004345826	0.003194335	-0.003553914	0.002607083	4.704094613	1.69458324
-0.00435688	0.003222985	-0.003542376	0.002638558	4.726008016	1.632473953
-0.004361893	0.00326124	-0.003529935	0.002669639	4.747101425	1.57008141
-0.004352397	0.003316659	-0.003520137	0.002703155	4.767371179	1.507416439
-0.004332342	0.003373541	-0.003508148	0.002739106	4.786813762	1.44448991
-0.004320908	0.003413174	-0.003496964	0.002774376	4.805425799	1.381312744
-0.004322693	0.003456649	-0.003488616	0.00280979	4.823204062	1.317895901
-0.004312969	0.00361443	-0.003526744	0.002854657	4.840145465	1.254250384
-0.004320376	0.003712114	-0.00353058	0.002917249	4.856247071	1.190387237
-0.004325466	0.003759849	-0.003512209	0.002976546	4.871506084	1.12631754
-0.004327518	0.003800735	-0.003500735	0.003030651	4.885919857	1.06205241
-0.004325087	0.003831807	-0.003491388	0.003079135	4.899485889	0.997602997
-0.004308677	0.003844044	-0.003480591	0.003120349	4.912201827	0.932980483
-0.004265793	0.003830429	-0.003466539	0.003151968	4.924065464	0.868196082
-0.004236089	0.003838072	-0.003450327	0.003178931	4.935074742	0.803261033
-0.004236849	0.003883218	-0.003437178	0.003207613	4.94522775	0.738186604
-0.004271414	0.004026507	-0.003479302	0.00325384	4.954522728	0.672984084
-0.004267654	0.00415213	-0.003500413	0.003316002	4.962958061	0.607664788
-0.004260627	0.004172427	-0.00348101	0.003368496	4.970532288	0.542240049
-0.0042125	0.004144989	-0.00345629	0.003405522	4.977244092	0.476721217
-0.004161905	0.004115045	-0.003430248	0.003430479	4.983092311	0.411119662
-0.004162475	0.004136219	-0.00340917	0.003453826	4.988075929	0.345446766
-0.004158866	0.004148246	-0.003392572	0.00347463	4.992194081	0.279713922
-0.003976579	0.004269025	-0.003397148	0.003509041	4.995446054	0.213932537
-0.003918424	0.004469864	-0.003361405	0.003574927	4.997831282	0.148114024
-0.003903724	0.004473915	-0.003309806	0.003628102	4.999349352	0.082269802
-0.00389119	0.004492583	-0.003263427	0.003672611	5	0.016411297
-0.003870374	0.00450152	-0.003224268	0.003709636	4.999783114	-0.049450065
-0.003851572	0.004512671	-0.003189331	0.003741791	4.998698731	-0.115302857
-0.003839455	0.004523028	-0.003158358	0.00376922	4.99674704	-0.181135652
-0.003710535	0.004569386	-0.003141759	0.003817632	4.993928379	-0.246937028
-0.003593505	0.004668364	-0.003091932	0.003861962	4.990243236	-0.312695569
-0.003531248	0.004649654	-0.003030567	0.003889641	4.985692253	-0.378399864
-0.003441035	0.004623886	-0.00296369	0.003905396	4.980276217	-0.444038513
-0.003375474	0.004605511	-0.002900165	0.003914742	4.973996069	-0.509600129
-0.003343529	0.004603924	-0.002842796	0.003922154	4.966852899	-0.575073334
-0.003319105	0.004600583	-0.002791937	0.003927561	4.958847945	-0.64044677
-0.003291604	0.004589599	-0.002745978	0.003929924	4.949982597	-0.705709093
-0.00329149	0.004745166	-0.002708785	0.003924553	4.940258393	-0.77084898
-0.003285565	0.004856006	-0.002668723	0.003964371	4.929677021	-0.835855129
-0.003265851	0.004902405	-0.002634398	0.004011781	4.918240315	-0.900716261
-0.003244124	0.004969184	-0.002604457	0.004059906	4.905950261	-0.965421121
-0.003235615	0.005051624	-0.002579414	0.004111362	4.892808991	-1.029958484
-0.003236223	0.005107963	-0.002559657	0.004161779	4.878818785	-1.094317152
-0.003236109	0.005165095	-0.002543704	0.004211766	4.86398207	-1.158485957
-0.003231627	0.005229744	-0.002529716	0.004262327	4.848301421	-1.222453767
-0.003267598	0.005431501	-0.00252211	0.004339958	4.831779558	-1.286209481
-0.003262964	0.005561301	-0.002512956	0.004426576	4.814419348	-1.349742039
-0.003264293	0.005624572	-0.002507638	0.004502954	4.796223804	-1.413040417
-0.003256013	0.005678196	-0.002501805	0.004572421	4.777196081	-1.476093632
-0.003240249	0.005725013	-0.002494875	0.00463555	4.757339482	-1.538890744
-0.003217496	0.005760595	-0.00248569	0.004692198	4.736657452	-1.601420857
-0.003190527	0.005779889	-0.002473991	0.004741397	4.71515358	-1.663673122
-0.003157405	0.005797513	-0.002459423	0.004784259	4.692831595	-1.725636738
-0.002689094	0.005662034	-0.002365634	0.004797508	4.669695372	-1.787300953
-0.002372151	0.005504879	-0.00223578	0.004784008	4.645748925	-1.848655069
-0.002353121	0.00549803	-0.002136899	0.004773373	4.620996409	-1.90968844
-0.002337927	0.00548784	-0.002053779	0.004763168	4.595442118	-1.970390476
-0.00231696	0.005483705	-0.001982357	0.004754288	4.569090486	-2.030750645
-0.002293751	0.00548429	-0.001920315	0.004747162	4.541946085	-2.090758475
-0.002261502	0.005492141	-0.00186459	0.004742794	4.514013626	-2.150403552
-0.002222834	0.005498907	-0.001813312	0.004740287	4.485297954	-2.20967553
-0.001872959	0.005505464	-0.001690098	0.004739034	4.455804052	-2.268564123
-0.001757714	0.005577756	-0.001582934	0.004749955	4.425537037	-2.327059114
-0.001739823	0.005607533	-0.001506968	0.004763383	4.394502161	-2.385150353
-0.00172706	0.005640902	-0.001443798	0.004779246	4.362704809	-2.442827762
-0.001711601	0.005665625	-0.001390393	0.004795825	4.330150498	-2.500081333
-0.001694014	0.00568066	-0.001344788	0.00481158	4.296844875	-2.556901132
-0.001680681	0.005695945	-0.001305919	0.004826763	4.262793721	-2.613277301
-0.001665184	0.005716576	-0.001272142	0.004842232	4.228002942	-2.669200057
-0.001460561	0.005891272	-0.00120707	0.004880402	4.192478576	-2.724659698
-0.00133016	0.0059	-0.001144866	0.004917141	4.156226786	-2.779646601
-0.001308471	0.005899875	-0.00108869	0.004946682	4.119253862	-2.834151226
-0.00127702	0.005892524	-0.001038379	0.004968776	4.08156622	-2.888164116
-0.001246329	0.005876446	-0.000993709	0.004983958	4.043170397	-2.941675899
-0.001217612	0.005862831	-0.000953293	0.004994414	4.004073057	-2.99467729
-0.001184718	0.005843912	-0.000915487	0.005	3.964280982	-3.047159093
-0.000922093	0.005771913	-0.000856345	0.00499957	3.923801077	-3.099112203
-0.000676675	0.005699537	-0.000763781	0.00498317	3.882640366	-3.150527605
-0.000612671	0.005680744	-0.000668156	0.004964622	3.84080599	-3.201396378
-0.000555998	0.005672809	-0.00058381	0.00494858	3.798305208	-3.251709696
-0.000507986	0.005679491	-0.000507941	0.004936728	3.755145393	-3.301458829
-0.000496021	0.005681579	-0.000443933	0.00492749	3.711334035	-3.350635147
-0.00050358	0.005684795	-0.000392172	0.004920471	3.666878735	-3.399230115
-0.000510227	0.005690391	-0.000350177	0.004915601	3.621787207	-3.447235303
-0.000434638	0.005667881	-0.000295515	0.004908726	3.576067273	-3.494642381
-0.000325508	0.005601895	-0.000226994	0.004891539	3.529726867	-3.541443124
-0.000276736	0.005553659	-0.000170496	0.004869517	3.482774029	-3.587629412
-0.000245589	0.005540211	-0.000122892	0.004849966	3.435216906	-3.633193231
-0.000224355	0.005539376	-8.11E-05	0.004834175	3.38706375	-3.678126675
-0.000190891	0.005528768	-4.18E-05	0.004819744	3.338322914	-3.722421949
-0.000150855	0.005526888	-3.77E-06	0.004807856	3.289002856	-3.766071366
6.42E-05	0.00551081	7.97E-05	0.004798152	3.239112134	-3.809067353
0.000267582	0.005518619	0.000176039	0.004789093	3.188659404	-3.85140245
0.000311188	0.005524132	0.000250393	0.004781824	3.137653419	-3.893069311
0.000375724	0.005530062	0.000319494	0.004776883	3.086103029	-3.934060708
0.000431751	0.005527974	0.000384115	0.004772621	3.03401718	-3.974369528
0.000480219	0.005527348	0.000444803	0.004769077	2.981404908	-4.013988776
0.000519685	0.005529144	0.000500142	0.004766463	2.928275341	-4.05291158
0.000544033	0.005523297	0.000549711	0.004763455	2.874637699	-4.091131184
0.000602225	0.005491766	0.000635152	0.004755684	2.820501287	-4.128640959
0.000621218	0.005473849	0.000697549	0.004746052	2.765875499	-4.165434395
0.000646021	0.005472638	0.000726653	0.004738568	2.710769812	-4.20150511
0.000690957	0.005456476	0.000761461	0.004730118	2.655193788	-4.236846844
0.000739843	0.005441441	0.00079224	0.004720987	2.59915707	-4.271453465
0.000771294	0.005426991	0.000824664	0.00471139	2.54266938	-4.305318968
0.000796668	0.005408281	0.00085525	0.00470072	2.485740519	-4.338437479
0.000813647	0.00539475	0.000884192	0.004689977	2.428380366	-4.370803251
0.001042314	0.005271298	0.000988681	0.004662978	2.370598872	-4.402410667
0.001157787	0.00515006	0.001076217	0.004618828	2.312406062	-4.433254245
0.001180957	0.005133772	0.001131652	0.004580621	2.253812034	-4.463328631
0.001201849	0.005116148	0.001173712	0.00454757	2.194826954	-4.492628609
0.001240365	0.005085661	0.001214805	0.004516275	2.135461057	-4.521149094
0.001260535	0.005070668	0.001251676	0.004488595	2.075724643	-4.548885139
0.001304027	0.005029281	0.001287387	0.004459806	2.015628076	-4.575831929
0.001340416	0.00498497	0.001322743	0.004429548	1.955181783	-4.601984791
0.001513891	0.004810233	0.00142807	0.004376804	1.894396253	-4.627339186
0.001592937	0.0047199	0.001500716	0.004315609	1.833282033	-4.651890716
0.001608245	0.004699812	0.001532687	0.004264762	1.771849725	-4.67563512
0.00163605	0.004675213	0.001565401	0.004220253	1.710109989	-4.698568278
0.00166355	0.004649404	0.001596051	0.004180471	1.648073537	-4.720686212
0.001693596	0.00461687	0.001625316	0.004143195	1.585751134	-4.741985084
0.001723946	0.004580829	0.001654645	0.004107316	1.523153591	-4.762461198
0.001751257	0.004546123	0.001681944	0.004072797	1.460291771	-4.782111002
0.001992192	0.00423077	0.001781179	0.003991048	1.39717658	-4.800931085
0.002192333	0.003914456	0.001879673	0.00386923	1.33381897	-4.818918184
0.002218352	0.003885974	0.001937042	0.003771332	1.270229933	-4.836069177
0.002242586	0.003868935	0.001990673	0.003690156	1.206420502	-4.852381088
0.002255501	0.003858201	0.002036503	0.003623268	1.142401748	-4.867851087
0.002261616	0.003857909	0.002075566	0.003569127	1.078184781	-4.882476489
0.002274379	0.003856907	0.00211147	0.003524761	1.01378074	-4.896254758
0.002293257	0.003848805	0.002142604	0.003487449	0.949200802	-4.909183502
0.002416099	0.003743144	0.002259147	0.003432879	0.884456171	-4.921260479
0.002535599	0.003663585	0.002365924	0.003375121	0.819558081	-4.932483592
0.00254726	0.003649762	0.002397413	0.003331113	0.754517792	-4.942850895
0.002542778	0.003650597	0.002422552	0.00329638	0.689346589	-4.952360589
0.002536852	0.003654523	0.002444307	0.003269094	0.624055779	-4.961011023
0.002533699	0.00365494	0.002460035	0.003247144	0.558656691	-4.968800698
0.002540195	0.003645502	0.002474635	0.003227916	0.493160673	-4.975728261
0.002680699	0.003498705	0.002578189	0.003187238	0.427579088	-4.98179251
0.003135146	0.003161593	0.002715907	0.003096215	0.361923315	-4.986992393
0.003155392	0.003142591	0.002779142	0.003022165	0.296204746	-4.991327008
0.003181069	0.003089426	0.002834642	0.00295524	0.230434783	-4.994795603
0.003206177	0.003051171	0.002880924	0.002895836	0.164624838	-4.997397576
0.003246403	0.002983598	0.002925272	0.002837577	0.09878633	-4.999132475
0.003236565	0.002917822	0.002963271	0.002780141	0.032930681	-5
0.003198466	0.002727298	0.003062603	0.002702367	-0.032930681	-5
0.003259013	0.00253548	0.003145401	0.002602499	-0.09878633	-4.999132475
0.003259773	0.002486409	0.003140954	0.002516203	-0.164624838	-4.997397576
0.00324872	0.002429444	0.003138762	0.002438823	-0.230434783	-4.994795603
0.003243288	0.002370015	0.00313873	0.002367458	-0.296204746	-4.991327008
0.003240439	0.002299393	0.003137151	0.002298958	-0.361923315	-4.986992393
0.003236261	0.00227467	0.003135442	0.002239302	-0.427579088	-4.98179251
0.00324325	0.002243723	0.003133186	0.002186021	-0.493160673	-4.975728261
0.003341706	0.001931962	0.003216597	0.002091739	-0.558656691	-4.968800698
0.003324651	0.001871614	0.003247086	0.001998818	-0.624055779	-4.961011023
0.003322675	0.00187792	0.00323442	0.001926559	-0.689346589	-4.952360589
0.003334565	0.001864681	0.003220013	0.001868156	-0.754517792	-4.942850895
0.003344934	0.001862175	0.003211505	0.00182089	-0.819558081	-4.932483592
0.003353785	0.001866268	0.003205832	0.001783364	-0.884456171	-4.921260479
0.003361951	0.001867855	0.003201771	0.001753178	-0.949200802	-4.909183502
0.003682123	0.001861048	0.003280895	0.001721058	-1.01378074	-4.896254758
0.003937683	0.001726612	0.003368818	0.001673578	-1.078184781	-4.882476489
0.003969286	0.001681174	0.003426961	0.001631432	-1.142401748	-4.867851087
0.004003928	0.00164104	0.003477143	0.001592151	-1.206420502	-4.852381088
0.004043887	0.001603411	0.003524875	0.001554839	-1.270229933	-4.836069177
0.004087683	0.001559727	0.003569449	0.001518065	-1.33381897	-4.818918184
0.004146863	0.001474447	0.003614055	0.001475239	-1.39717658	-4.800931085
0.004261235	0.001218648	0.00367787	0.001395388	-1.460291771	-4.782111002
0.0042566	0.001022319	0.00371545	0.0012957	-1.523153591	-4.762461198
0.004266818	0.000956333	0.003747551	0.001208186	-1.585751134	-4.741985084
0.004267578	0.000875313	0.00377298	0.001125685	-1.648073537	-4.720686212
0.004263969	0.000812125	0.003792672	0.001049629	-1.710109989	-4.698568278
0.004266097	0.00075111	0.003808658	0.000978694	-1.771849725	-4.67563512
0.004265945	0.0007073	0.003821518	0.00091442	-1.833282033	-4.651890716
0.004263248	0.000431831	0.003812075	0.0008027	-1.894396253	-4.627339186
0.004255537	0.000174737	0.003805886	0.000670462	-1.955181783	-4.601984791
0.004254397	0.000106454	0.00381533	0.000562073	-2.015628076	-4.575831929
0.004252536	4.18E-05	0.003823387	0.000466502	-2.075724643	-4.548885139
0.00425189	-4.16E-05	0.003829382	0.00037709	-2.135461057	-4.521149094
0.004253372	-0.000115224	0.003834442	0.000293623	-2.194826954	-4.492628609
0.004250295	-0.000177911	0.003838052	0.000216314	-2.253812034	-4.463328631
0.004283569	-0.000475557	0.003824676	0.000100011	-2.312406062	-4.433254245
0.004275935	-0.000656808	0.003824483	-2.76E-05	-2.370598872	-4.402410667
0.004274795	-0.000720664	0.003836118	-0.000135926	-2.428380366	-4.370803251
0.004274225	-0.000767773	0.003844852	-0.000229885	-2.485740519	-4.338437479
0.004280189	-0.000823193	0.003852781	-0.000313997	-2.54266938	-4.305318968
0.004288697	-0.000901248	0.00386058	-0.000393991	-2.59915707	-4.271453465
0.004285583	-0.000963433	0.003866543	-0.000468615	-2.655193788	-4.236846844
0.004272402	-0.001035892	0.003869669	-0.000540481	-2.710769812	-4.20150511
0.0059	-0.003464375	0.004116485	-0.001007663	-2.765875499	-4.165434395
0.005861028	-0.003774968	0.004334713	-0.001454435	-2.820501287	-4.128640959
0.005856052	-0.0038179	0.004508915	-0.001799155	-2.874637699	-4.091131184
0.005868967	-0.003907482	0.004650242	-0.00208533	-2.928275341	-4.05291158
0.005890618	-0.003978521	0.004768687	-0.002325635	-2.981404908	-4.013988776
0.005854609	-0.003981946	0.004858834	-0.002519354	-3.03401718	-3.974369528
0.005695605	-0.00405904	0.004937442	-0.002694883	-3.086103029	-3.934060708
0.005604329	-0.004141564	0.004977471	-0.002859634	-3.137653419	-3.893069311
0.005579867	-0.004160942	0.004987495	-0.002990404	-3.188659404	-3.85140245
0.005563837	-0.004188548	0.00499697	-0.003100261	-3.239112134	-3.809067353
0.005542946	-0.004217114	0.005	-0.00319218	-3.289002856	-3.766071366
0.005510051	-0.004256663	0.004995939	-0.003271852	-3.338322914	-3.722421949
0.005476207	-0.004280594	0.0049893	-0.003340746	-3.38706375	-3.678126675
0.005431233	-0.004315299	0.004976311	-0.003402048	-3.435216906	-3.633193231
0.005141108	-0.004492541	0.004937184	-0.003493035	-3.482774029	-3.587629412
0.004978838	-0.004621924	0.004865666	-0.003586028	-3.529726867	-3.541443124
0.004953768	-0.004660972	0.00479634	-0.003660472	-3.576067273	-3.494642381
0.004929154	-0.004702777	0.004736199	-0.003726322	-3.621787207	-3.447235303
0.004903704	-0.004743496	0.004683117	-0.003785512	-3.666878735	-3.399230115
0.004883459	-0.004779913	0.004636577	-0.003839439	-3.711334035	-3.350635147
0.004853489	-0.004813867	0.004594485	-0.00388803	-3.755145393	-3.301458829
0.004804831	-0.004858846	0.004552876	-0.003934794	-3.798305208	-3.251709696
0.004304309	-0.005104079	0.004445035	-0.004020589	-3.84080599	-3.201396378
0.003915803	-0.005138199	0.004292653	-0.004095821	-3.882640366	-3.150527605
0.003875388	-0.005124751	0.004159093	-0.004149676	-3.923801077	-3.099112203
0.003830794	-0.005091216	0.00404458	-0.004187095	-3.964280982	-3.047159093
0.003812865	-0.005083782	0.003947955	-0.004216386	-4.004073057	-2.99467729
0.003790075	-0.005079981	0.003864964	-0.00423941	-4.043170397	-2.941675899
0.003721171	-0.005057471	0.003787064	-0.004254449	-4.08156622	-2.888164116
0.003316294	-0.004958868	0.003642417	-0.00425803	-4.119253862	-2.834151226
0.003017204	-0.004816915	0.003479624	-0.004233716	-4.156226786	-2.779646601
0.002906479	-0.004773482	0.003335267	-0.004205393	-4.192478576	-2.724659698
0.002804643	-0.00472416	0.003204414	-0.004174992	-4.228002942	-2.669200057
0.002701363	-0.004666694	0.003079266	-0.004141548	-4.262793721	-2.613277301
0.00259607	-0.004612777	0.002962304	-0.004106134	-4.296844875	-2.556901132
0.0025318	-0.00458062	0.002852787	-0.004072296	-4.330150498	-2.500081333
0.002464947	-0.004543785	0.00275281	-0.004039245	-4.362704809	-2.442827762
0.002393575	-0.00449843	0.002658828	-0.0040053	-4.394502161	-2.385150353
0.00232695	-0.004459423	0.00257097	-0.003971569	-4.425537037	-2.327059114
0.001923364	-0.004336681	0.00235184	-0.003930927	-4.455804052	-2.268564123
0.001851156	-0.004336055	0.002206258	-0.003890071	-4.485297954	-2.20967553
0.001821414	-0.004344449	0.0021067	-0.003857486	-4.514013626	-2.150403552
0.001800864	-0.004349169	0.002028833	-0.003831561	-4.541946085	-2.090758475
0.001772224	-0.004357981	0.001956767	-0.003811867	-4.569090486	-2.030750645
0.001735455	-0.004376523	0.001896401	-0.003798761	-4.595442118	-1.970390476
0.001703358	-0.004400161	0.001839096	-0.003791671	-4.620996409	-1.90968844
0.001661841	-0.004428727	0.001772735	-0.003790131	-4.645748925	-1.848655069
0.001385542	-0.004601585	0.001573942	-0.003816343	-4.669695372	-1.787300953
0.00097831	-0.004675881	0.00140148	-0.003850539	-4.692831595	-1.725636738
0.000880234	-0.004713635	0.001288096	-0.003883554	-4.71515358	-1.663673122
0.000818927	-0.00473673	0.001203202	-0.003913453	-4.736657452	-1.601420857
0.000720357	-0.004772438	0.001110896	-0.003943102	-4.757339482	-1.538890744
0.000717166	-0.004807185	0.001039056	-0.0039725	-4.777196081	-1.476093632
0.000714242	-0.004856423	0.000975048	-0.004003831	-4.796223804	-1.413040417
0.000704973	-0.004883778	0.000925027	-0.004033588	-4.814419348	-1.349742039
0.000701897	-0.004925416	0.000878616	-0.004064275	-4.831779558	-1.286209481
0.000758342	-0.00512045	0.000699354	-0.004118273	-4.848301421	-1.222453767
0.000686741	-0.005220472	0.000605823	-0.004183657	-4.86398207	-1.158485957
0.000651985	-0.005253799	0.000614848	-0.004241415	-4.878818785	-1.094317152
0.00060572	-0.005286124	0.000613558	-0.004292799	-4.892808991	-1.029958484
0.000568533	-0.005308217	0.000607789	-0.004337451	-4.905950261	-0.965421121
0.000518242	-0.00533365	0.000589773	-0.004377663	-4.918240315	-0.900716261
0.000459973	-0.005346806	0.000571208	-0.004412253	-4.929677021	-0.835855129
0.00030154	-0.005365474	0.000387176	-0.004449135	-4.940258393	-0.77084898
0.000174558	-0.00539759	0.000299447	-0.004482508	-4.949982597	-0.705709093
0.00012966	-0.005412917	0.000298416	-0.004509579	-4.958847945	-0.64044677
8.79E-05	-0.005425863	0.000280464	-0.004533247	-4.966852899	-0.575073334
4.53E-05	-0.005425696	0.000256388	-0.004552333	-4.973996069	-0.509600129
3.25E-06	-0.005422146	0.000230088	-0.004567229	-4.980276217	-0.444038513
-3.64E-05	-0.005414044	0.000200985	-0.004578114	-4.985692253	-0.378399864
-7.64E-05	-0.005406235	0.000171011	-0.004585777	-4.990243236	-0.312695569
-9.48E-05	-0.005420392	0.000145872	-0.004594192	-4.993928379	-0.246937028
-0.000230813	-0.005480155	-2.05E-05	-0.004611093	-4.99674704	-0.181135652
-0.000413442	-0.005499993	-0.000118348	-0.004628388	-4.998698731	-0.115302857
-0.000458492	-0.005508262	-0.000159989	-0.004643392	-4.999783114	-0.049450065
-0.000501187	-0.005513733	-0.000184	-0.004656211	-5	0.016411297
-0.000539893	-0.005514526	-0.000216004	-0.004666738	-4.999349352	0.082269802
-0.000566938	-0.005518578	-0.000246622	-0.004675905	-4.997831282	0.148114024
-0.000590678	-0.00553119	-0.000274888	-0.004685287	-4.995446054	0.213932537
-0.000616242	-0.005552656	-0.000303766	-0.004696208	-4.992194081	0.279713922
-0.00062137	-0.00557312	-0.000328196	-0.004708239	-4.988075929	0.345446766
-0.000613089	-0.005673727	-0.000512421	-0.004736921	-4.983092311	0.411119662
-0.000719977	-0.005708182	-0.000617458	-0.004766606	-4.977244092	0.476721217
-0.000753328	-0.005729899	-0.00061069	-0.004792351	-4.970532288	0.542240049
-0.000798985	-0.005737082	-0.000602246	-0.004813514	-4.962958061	0.607664788
-0.000828955	-0.005744599	-0.000603406	-0.004831632	-4.954522728	0.672984084
-0.000846048	-0.005765773	-0.000610754	-0.004849536	-4.94522775	0.738186604
-0.000839818	-0.005849383	-0.000766618	-0.004880725	-4.935074742	0.803261033
-0.000907355	-0.005895239	-0.000837491	-0.004913525	-4.924065464	0.868196082
-0.000940401	-0.0059	-0.000815252	-0.004938876	-4.912201827	0.932980483
-0.000980551	-0.005894738	-0.000803037	-0.004957926	-4.899485889	0.997602997
-0.001047594	-0.005888515	-0.000799718	-0.00497207	-4.885919857	1.06205241
-0.001093517	-0.005890645	-0.000809548	-0.004983815	-4.871506084	1.12631754
-0.001139744	-0.005889267	-0.000821892	-0.004993125	-4.856247071	1.190387237
-0.001202798	-0.005884548	-0.000844614	-0.005	-4.840145465	1.254250384
-0.001509409	-0.005714279	-0.001069707	-0.00497873	-4.823204062	1.317895901
-0.001633998	-0.005668298	-0.001204266	-0.004952447	-4.805425799	1.381312744
-0.001699218	-0.005644619	-0.0012237	-0.0049286	-4.786813762	1.44448991
-0.001758512	-0.005622025	-0.00125419	-0.004906077	-4.767371179	1.507416439
-0.00182639	-0.005606364	-0.001291383	-0.004885559	-4.747101425	1.57008141
-0.001899852	-0.005595714	-0.001338986	-0.004867368	-4.726008016	1.632473953
-0.001961083	-0.005590911	-0.001376502	-0.004851864	-4.704094613	1.69458324
-0.002025695	-0.005575542	-0.001424009	-0.004836896	-4.681365016	1.756398497
-0.002286876	-0.00541726	-0.001668536	-0.004800551	-4.657823171	1.817908996
-0.002473038	-0.005334527	-0.001848249	-0.004754002	-4.633473161	1.879104067
-0.002505021	-0.005312017	-0.001884766	-0.004713575	-4.608319211	1.93997309
-0.002528875	-0.005296398	-0.00191619	-0.004679128	-4.582365687	2.000505506
-0.002553641	-0.005266871	-0.001945358	-0.004646937	-4.55561709	2.06069081
-0.002576128	-0.005220222	-0.001974719	-0.004613815	-4.528078063	2.120518562
-0.002606098	-0.005162756	-0.002003726	-0.004578114	-4.499753383	2.179978379
-0.002973826	-0.004921657	-0.002250735	-0.00451187	-4.470647965	2.239059945
-0.003173662	-0.004778368	-0.002402731	-0.004428868	-4.440766858	2.29775301
-0.003210659	-0.004751431	-0.002442663	-0.004359186	-4.410115248	2.35604739
-0.003255747	-0.004713635	-0.002485593	-0.004297955	-4.378698453	2.41393297
-0.003312648	-0.004669116	-0.002528233	-0.004242024	-4.346521923	2.471399706
-0.003343947	-0.00463558	-0.002570003	-0.004191642	-4.313591242	2.528437628
-0.00336047	-0.004598077	-0.002608614	-0.004144985	-4.279912123	2.585036839
-0.003540327	-0.004444514	-0.002804346	-0.0040878	-4.24549041	2.641187519
-0.003616372	-0.004362115	-0.002866549	-0.004020052	-4.210332076	2.696879926
-0.003624348	-0.004326366	-0.002892172	-0.003959716	-4.174443219	2.752104396
-0.003622145	-0.004286232	-0.002900906	-0.003904931	-4.137830068	2.806851348
-0.003622981	-0.00425374	-0.002909512	-0.003855767	-4.100498975	2.861111282
-0.003635478	-0.004224715	-0.002918472	-0.003811473	-4.062456417	2.914874784
-0.003665334	-0.00419264	-0.002932137	-0.003770509	-4.023708995	2.968132526
-0.003733136	-0.004147369	-0.002953989	-0.003730154	-3.984263432	3.020875267
-0.003789315	-0.004125068	-0.002981126	-0.003693666	-3.944126572	3.073093856
-0.003828553	-0.004050938	-0.003120423	-0.003648548	-3.903305379	3.124779233
-0.004013955	-0.003980484	-0.003276577	-0.003600458	-3.861806935	3.175922429
-0.004057676	-0.003968832	-0.003296656	-0.003559888	-3.819638441	3.226514572
-0.00408567	-0.003956512	-0.003306357	-0.003526014	-3.776807214	3.276546883
-0.004101586	-0.00394653	-0.003324921	-0.003497261	-3.733320685	3.326010681
-0.004119059	-0.003939097	-0.003338071	-0.003473019	-3.689186399	3.374897384
-0.004164336	-0.003898545	-0.00351411	-0.003444409	-3.644412013	3.42319851
-0.0041635	-0.003890234	-0.00357467	-0.003419809	-3.599005297	3.470905678
-0.004167223	-0.003885473	-0.003556041	-0.00340058	-3.552974129	3.51801061
-0.004184392	-0.003880921	-0.003533641	-0.003384574	-3.506326496	3.564505134
-0.004198066	-0.003876995	-0.003521684	-0.003371254	-3.45907049	3.610381183
-0.004219414	-0.003859037	-0.003514916	-0.003357754	-3.411214313	3.655630796
-0.004247218	-0.003837487	-0.003515077	-0.003343503	-3.362766266	3.700246122
-0.004281442	-0.003827673	-0.003519267	-0.003330361	-3.313734755	3.744219421
-0.004487166	-0.003785074	-0.003675066	-0.003317614	-3.26412829	3.787543063
-0.004508096	-0.003764569	-0.003739493	-0.003298421	-3.213955475	3.83020953
-0.004495447	-0.0037601	-0.00374465	-0.003282093	-3.163225017	3.87221142
-0.004487432	-0.003759975	-0.00373208	-0.003269023	-3.111945718	3.913541446
-0.004488648	-0.003749701	-0.003728825	-0.003256884	-3.060126475	3.954192436
-0.004490433	-0.003727692	-0.003723604	-0.003243671	-3.007776278	3.994157337
-0.00448709	-0.003715998	-0.003720993	-0.003231138	-2.954904212	4.033429214
-0.004488914	-0.003709024	-0.003728857	-0.003219823	-2.90151945	4.072001255
-0.004490129	-0.00370894	-0.003710873	-0.003210477	-2.847631254	4.109866766
-0.004498068	-0.003665757	-0.003809045	-0.003197193	-2.793248974	4.147019177
-0.004586116	-0.003588537	-0.003860129	-0.003172808	-2.738382047	4.183452043
-0.004619125	-0.003566319	-0.003853393	-0.003149067	-2.683039991	4.219159041
-0.004658363	-0.003543767	-0.003843144	-0.003126652	-2.62723241	4.254133977
-0.004681951	-0.003526728	-0.003841694	-0.003105955	-2.570968986	4.288370782
-0.004708882	-0.003493944	-0.003843273	-0.003084112	-2.514259481	4.321863516
-0.004730989	-0.00346354	-0.003850428	-0.003061697	-2.457113734	4.354606367
-0.004746639	-0.003439485	-0.003856229	-0.003039711	-2.399541661	4.386593655
-0.004750627	-0.003432385	-0.00386477	-0.003020589	-2.341553252	4.417819829
-0.004829825	-0.003329355	-0.003998363	-0.002994808	-2.283158567	4.448279472
-0.004999539	-0.003219351	-0.004088961	-0.00294969	-2.224367738	4.477967298
-0.0050523	-0.003195797	-0.004101595	-0.002907079	-2.165190966	4.506878157
-0.005116076	-0.003166813	-0.004116388	-0.002868944	-2.105638518	4.535007031
-0.005174762	-0.003137161	-0.004140528	-0.002833674	-2.045720728	4.562349042
-0.005208758	-0.003112981	-0.004164346	-0.002801518	-1.985447991	4.588899444
-0.005231359	-0.003090345	-0.004190033	-0.00277187	-1.924830765	4.614653631
-0.005312	-0.002900782	-0.004347927	-0.002712823	-1.863879568	4.639607135
-0.005425991	-0.002705164	-0.004449644	-0.002630823	-1.802604975	4.663755625
-0.005476739	-0.002663735	-0.004471496	-0.00256064	-1.741017617	4.687094912
-0.005537134	-0.002621638	-0.00448558	-0.002499338	-1.679128181	4.709620947
-0.005601214	-0.002580417	-0.004510043	-0.002443872	-1.616947405	4.731329821
-0.00567517	-0.002536107	-0.004543078	-0.002392237	-1.554486077	4.752217767
-0.005734388	-0.002503448	-0.004578144	-0.002345401	-1.491755035	4.772281161
-0.005873221	-0.002353769	-0.004748543	-0.002270061	-1.428765164	4.791516522
-0.005891605	-0.002225932	-0.00485358	-0.002194149	-1.365527391	4.809920512
-0.005884047	-0.002199454	-0.004853612	-0.002132309	-1.302052691	4.827489939
-0.00587926	-0.002173436	-0.004854225	-0.002079421	-1.238352075	4.844221754
-0.005875386	-0.002142698	-0.004853354	-0.00203237	-1.174436597	4.860113053
-0.005860876	-0.002118601	-0.004852774	-0.00199069	-1.110317346	4.87516108
-0.005850316	-0.00209371	-0.004849809	-0.001953164	-1.046005447	4.889363224
-0.005812028	-0.001943989	-0.00495114	-0.001893508	-0.981512059	4.90271702
-0.005810129	-0.001767206	-0.005	-0.001814481	-0.916848372	4.915220152
-0.005811078	-0.001736301	-0.0049669	-0.001749024	-0.852025605	4.926870449
-0.005806786	-0.001705564	-0.004933317	-0.001692735	-0.787055007	4.937665892
-0.00580124	-0.001687564	-0.004907243	-0.001644788	-0.721947848	4.947604606
-0.005802988	-0.001667225	-0.004885294	-0.001603036	-0.656715427	4.956684867
-0.005806368	-0.001646636	-0.004869308	-0.001565976	-0.591369061	4.964905099
-0.005790643	-0.001692868	-0.004958295	-0.001530204	-0.525920089	4.972263878
-0.005789541	-0.001718176	-0.004975312	-0.001515952	-0.460379865	4.978759924
-0.005791516	-0.001720139	-0.004937216	-0.001505496	-0.394759763	4.984392113
-0.005792922	-0.001720348	-0.004903246	-0.001497297	-0.329071167	4.989159465
-0.005790073	-0.001732209	-0.004874755	-0.00149257	-0.263325475	4.993061155
-0.00578616	-0.001743568	-0.004852871	-0.001490457	-0.197534095	4.996096504
-0.005783843	-0.001755429	-0.004842654	-0.001490493	-0.13170844	4.998264988
-0.005748898	-0.001827888	-0.004901667	-0.0015012	-0.065859934	4.999566228
-0.005726601	-0.001866435	-0.004910723	-0.00151742	-8.88E-16	5
