# Supplementary material for: Enhanced location tracking in sensor fusion-assisted virtual reality micro-manipulation environments
Source: PLoS One. 2021 Dec 28;16(12):e0261933. doi: 10.1371/journal.pone.0261933 (PMC8714085; doi:10.1371/journal.pone.0261933)
Supplement: S1 File — (ZIP) [file pone.0261933.s001.zip › Printed circle/RMSE and cross correlation results of printed circle.xlsx]

## Sheet: Sheet1
Subject	Group	RMSE result (mm)			Cross correlation
		KF deactivated	KF activated	Improvement (%)	KF deactivated	KF activated
1	B	0.7126	0.437	38.68	0.994	0.9942
2	A	0.9552	0.796	16.67	0.9763	0.9742
3	B	0.6643	0.4973	25.13	0.9921	0.9901
4	B	1.1829	1.08	8.7	0.9842	0.9804
5	A	1.3109	0.9031	31.11	0.9579	0.9672
6	B	1.2522	1.1057	11.7	0.9539	0.9503
7	A	1.0281	0.7408	27.94	0.9933	0.9936
8	A	1.4699	1.3523	8	0.9469	0.9515
9	B	1.1392	0.824	27.67	0.9663	0.9712
10	A	1.1651	0.8982	22.91	0.9878	0.9881
11	B	0.6907	0.2883	58.27	0.9981	0.9983
12	B	1.1059	0.8369	24.32	0.9743	0.9791
13	B	0.7463	0.4146	44.45	0.9932	0.9943
14	A	0.8549	0.7052	17.51	0.9908	0.9902
15	B	1.4637	1.1843	19.09	0.9739	0.9738
