# Supplementary material for: Enhanced location tracking in sensor fusion-assisted virtual reality micro-manipulation environments
Source: PLoS One. 2021 Dec 28;16(12):e0261933. doi: 10.1371/journal.pone.0261933 (PMC8714085; doi:10.1371/journal.pone.0261933)
Supplement: S1 File — (ZIP) [file pone.0261933.s001.zip › VR circle/Participant10_VR_OnRaw.csv]

Kalman_Off_X_Axis	Kalman_Off_Y_Axis	Kalman_On_X_Axis	Kalman_On_Y_Axis	Reference_X	Reference_Y
-0.005863999	-0.001450279	-0.004373029	-0.001330086	0	5
-0.0059	-0.001394487	-0.00450562	-0.001278191	0.101010258	4.998979589
-0.005871182	-0.001249177	-0.004623845	-0.001152004	0.201979287	4.995918771
-0.005873093	-0.001025644	-0.004747132	-0.001084777	0.302865879	4.990818797
-0.005823056	-0.000663385	-0.004846678	-0.000947497	0.403628854	4.983681747
-0.005815001	-0.00047301	-0.004911879	-0.000816082	0.504227086	4.974510535
-0.005806198	-0.000414537	-0.004970649	-0.000685515	0.604619516	4.963308904
-0.005786972	-0.000290113	-0.004999247	-0.000557879	0.704765168	4.950081426
-0.005709239	-1.34E-05	-0.005	-0.000403007	0.804623168	4.934833499
-0.005677432	0.000247934	-0.004988061	-0.000245485	0.904152757	4.917571348
-0.005654054	0.000656599	-0.004971539	-3.80E-05	1.003313312	4.898302018
-0.005611534	0.000900408	-0.004944651	0.000181933	1.102064361	4.877033374
-0.005625278	0.000931575	-0.004917592	0.000329386	1.200365598	4.853774096
-0.005597125	0.001005815	-0.004894946	0.000477016	1.2981769	4.828533679
-0.005574951	0.001075991	-0.004857488	0.000607019	1.395458347	4.801322423
-0.005573539	0.00109192	-0.004824956	0.000704273	1.492170231	4.772151436
-0.005584419	0.001267462	-0.004785171	0.000816435	1.58827308	4.741032623
-0.005573913	0.001408018	-0.004755821	0.000917611	1.683727669	4.707978687
-0.005523794	0.00143309	-0.004701977	0.001015501	1.778495037	4.673003117
-0.005548002	0.001471409	-0.00467892	0.001095905	1.872536505	4.63612019
-0.005474837	0.002105028	-0.004628736	0.001299351	1.96581369	4.597344959
-0.00542231	0.002326245	-0.004594289	0.001483333	2.05828852	4.556693251
-0.005443362	0.002381061	-0.004546842	0.001628278	2.14992325	4.514181658
-0.005414877	0.00237269	-0.004529361	0.001756055	2.240680481	4.46982753
-0.005447888	0.002414016	-0.004501892	0.001862212	2.330523169	4.423648973
-0.005431735	0.00243474	-0.0045009	0.001940814	2.419414644	4.375664832
-0.005399471	0.002411375	-0.004478596	0.001978931	2.507318625	4.325894694
-0.005387305	0.00247765	-0.004478869	0.002036443	2.594199234	4.274358872
-0.005411389	0.002626171	-0.004466315	0.002110876	2.680021009	4.221078401
-0.005343497	0.00282906	-0.004457387	0.002206117	2.764748923	4.166075027
-0.005352923	0.002980872	-0.004429712	0.002307363	2.848348394	4.109371201
-0.005336604	0.002992819	-0.004420955	0.002387696	2.930785299	4.050990065
-0.005259702	0.00304215	-0.004380897	0.002467782	3.012025992	3.990955449
-0.004263919	0.002944138	-0.004180264	0.002508266	3.092037314	3.929291857
-0.00311487	0.003224235	-0.003771372	0.002598385	3.170786608	3.866024455
-0.003155979	0.003582065	-0.003469893	0.002728634	3.248241733	3.801179068
-0.003194887	0.003646675	-0.003187674	0.002820307	3.324371075	3.734782161
-0.00319007	0.003663132	-0.003023782	0.002899863	3.399143561	3.666860836
-0.003153571	0.003758136	-0.002882706	0.00302393	3.472528672	3.597442815
-0.003141902	0.003896254	-0.002801188	0.003121927	3.544496456	3.52655643
-0.003122137	0.003965049	-0.00270643	0.00319696	3.61501754	3.454230615
-0.00314128	0.004041361	-0.002660386	0.003284217	3.684063139	3.380494889
-0.003144518	0.004277612	-0.002585983	0.003410369	3.751605073	3.305379348
-0.003092946	0.00456039	-0.002533883	0.00354885	3.817615774	3.228914651
-0.003106981	0.004603098	-0.002478226	0.003669455	3.882068299	3.151132007
-0.003115327	0.004633086	-0.002471795	0.003819452	3.944936342	3.072063163
-0.003091409	0.004847232	-0.002447884	0.003929495	4.006194243	2.991740393
-0.003072558	0.004997906	-0.002450996	0.00404141	4.065816999	2.910196478
-0.00304702	0.005042929	-0.002420859	0.004129232	4.123780275	2.827464704
-0.003025428	0.005018264	-0.002420654	0.004188228	4.180060413	2.743578835
-0.002972817	0.005041507	-0.002387266	0.004262449	4.234634443	2.658573112
-0.002939058	0.005051381	-0.002387095	0.004300673	4.287480089	2.572482229
-0.002856301	0.005078363	-0.002347311	0.004349777	4.338575782	2.485341325
-0.002659105	0.005059386	-0.002288951	0.004379486	4.387900667	2.397185966
-0.002611394	0.005075803	-0.002212325	0.004403332	4.435434613	2.308052134
-0.002209858	0.004999491	-0.002092082	0.004412022	4.481158218	2.217976209
-0.001815381	0.004991323	-0.00189015	0.004406193	4.52505282	2.126994956
-0.001773525	0.005003148	-0.001733134	0.004408737	4.567100503	2.035145508
-0.001735116	0.005008715	-0.001538727	0.004402908	4.607284105	1.942465356
-0.001716139	0.005032486	-0.001441439	0.004407677	4.645587225	1.848992327
-0.001690062	0.005034193	-0.001318665	0.004412058	4.681994229	1.754764571
-0.001606973	0.005049472	-0.001250761	0.004418311	4.716490258	1.65982055
-0.001498264	0.005039922	-0.00112419	0.004435515	4.749061232	1.564199013
-0.001472976	0.005040288	-0.001062923	0.004426471	4.779693858	1.46793899
-0.001401679	0.005087546	-0.000946067	0.004447208	4.808375631	1.37107977
-0.001364308	0.005116844	-0.000910251	0.004456605	4.835094846	1.273660886
-0.001347781	0.005168085	-0.00085107	0.004485078	4.859840598	1.1757221
-0.001294963	0.005182957	-0.000842108	0.004499562	4.882602785	1.077303385
-0.001187665	0.005342286	-0.000768594	0.004545451	4.903372118	0.978444914
-0.000655329	0.005477072	-0.000655877	0.004614621	4.922140119	0.879187033
-0.000274888	0.005879683	-0.000448027	0.004726854	4.938899129	0.779570257
-0.000255455	0.0059	-0.000312665	0.004835766	4.953642306	0.679635244
-0.000192795	0.00585136	-0.000155477	0.004911189	4.966363634	0.579422783
0.000124364	0.005787929	-3.60E-05	0.004947999	4.97705792	0.478973776
0.000543257	0.005757615	0.000182946	0.004979934	4.9857208	0.378329222
0.000576808	0.005739411	0.000337295	0.005	4.992348737	0.277530199
0.00058449	0.005700849	0.000500469	0.004983608	4.996939026	0.176617849
0.000690915	0.005668503	0.00056697	0.004973081	4.999489794	0.07563336
0.000938688	0.005617344	0.000685639	0.004963684	5	-0.025382052
0.000980378	0.005629941	0.000756689	0.004958632	4.998469435	-0.126387156
0.000962648	0.005609623	0.000848128	0.004950755	4.994898724	-0.227340726
0.000969582	0.005509458	0.000875119	0.004918183	4.989289325	-0.328201558
0.000940681	0.005052804	0.000925884	0.004804997	4.981643527	-0.428928486
0.000892721	0.004775471	0.000905017	0.004661323	4.97196445	-0.529480397
0.001128577	0.004722808	0.000961529	0.004534571	4.960256045	-0.62981625
0.001341179	0.004705863	0.001017015	0.004407006	4.946523092	-0.729895093
0.001628732	0.004726343	0.00116418	0.004380758	4.930771195	-0.829676078
0.001759739	0.00466661	0.001274844	0.004319466	4.913006783	-0.92911848
0.002011706	0.00464231	0.001468429	0.004269974	4.893237107	-1.028181711
0.002488732	0.004618011	0.001672516	0.004225144	4.871470237	-1.126825337
0.002611518	0.004618579	0.001898257	0.004193668	4.847715055	-1.225009096
0.002655118	0.004615207	0.002024828	0.004155445	4.821981259	-1.322692915
0.002881672	0.00455909	0.002195562	0.004120506	4.794279351	-1.419836924
0.00324866	0.00453796	0.002341153	0.00409009	4.764620639	-1.516401472
0.003201032	0.004525607	0.002496391	0.004058967	4.733017227	-1.612347147
0.003185253	0.004545762	0.002601548	0.004042187	4.699482014	-1.707634788
0.003213739	0.004531052	0.00274341	0.004028834	4.664028688	-1.802225502
0.003235788	0.004515286	0.002804335	0.004015727	4.62667172	-1.896080683
0.003352595	0.004469978	0.002899845	0.004012513	4.587426357	-1.989162023
0.003514205	0.004395657	0.002955878	0.003988738	4.546308617	-2.081431531
0.003512129	0.004348114	0.00303271	0.003982591	4.503335282	-2.172851545
0.003477374	0.004269079	0.003040749	0.003920063	4.458523892	-2.263384753
0.003482357	0.004067124	0.003064011	0.003831004	4.411892738	-2.352994204
0.003448182	0.003755901	0.00303336	0.003714532	4.363460851	-2.441643322
0.003341674	0.003226591	0.003002983	0.003508047	4.313248	-2.529295926
0.003344497	0.003049627	0.002947839	0.003318979	4.261274678	-2.615916239
0.003389343	0.003021182	0.002936824	0.003121361	4.2075621	-2.701468907
0.003396153	0.002917807	0.002924235	0.002997895	4.152132188	-2.785919011
0.003385564	0.002716908	0.002941476	0.002854327	4.095007566	-2.869232084
0.003421358	0.002707481	0.002928785	0.002745733	4.03621155	-2.951374119
0.00399609	0.002639377	0.003049472	0.002642225	3.975768138	-3.032311591
0.004322758	0.002622513	0.003175735	0.002564966	3.913702	-3.112011465
0.004353942	0.002597726	0.003308669	0.002501342	3.850038467	-3.19044121
0.004335257	0.002604878	0.003413894	0.002462766	3.784803526	-3.267568816
0.004374829	0.002568225	0.003591743	0.002408574	3.718023802	-3.343362802
0.004403896	0.002542219	0.003656705	0.002375085	3.649726551	-3.417792232
0.004432755	0.002511255	0.003755328	0.00233082	3.579939649	-3.490826729
0.00440294	0.002445874	0.003778932	0.002277548	3.50869158	-3.562436483
0.004429142	0.002242293	0.003829047	0.002206965	3.436011424	-3.632592265
0.004408463	0.002019776	0.003827781	0.002114868	3.361928845	-3.701265442
0.004406927	0.001877839	0.003849025	0.002012986	3.286474082	-3.768427985
0.004485614	0.001871987	0.003835239	0.001926471	3.20967793	-3.83405248
0.004999431	0.001702743	0.003944398	0.001838225	3.131571736	-3.898112143
0.005717793	0.001605179	0.004136341	0.00174634	3.052187377	-3.960580827
0.005521095	0.001602538	0.004319287	0.001688228	2.971557256	-4.021433036
0.005518105	0.00158092	0.004420442	0.001628914	2.889714281	-4.080643932
0.005542853	0.00135881	0.004511162	0.001532896	2.806691858	-4.138189349
0.005694789	0.000750018	0.004578142	0.001339483	2.722523871	-4.194045799
0.005721447	0.00071556	0.0046651	0.001168395	2.637244675	-4.248190484
0.005734694	0.000677647	0.004710392	0.001062309	2.550889077	-4.300601305
0.005747151	0.000652616	0.004750313	0.000805166	2.463492323	-4.35125687
0.005745116	0.000269308	0.004719765	0.000685691	2.375090085	-4.400136503
0.005561539	-0.000547738	0.004665818	0.000403042	2.285718444	-4.447220254
0.005620918	-0.000667245	0.004623913	0.000186066	2.195413877	-4.492488906
0.005607672	-0.000827753	0.004622476	-0.000230825	2.104213243	-4.535923983
0.005692547	-0.001099112	0.00465388	-0.000422578	2.012153766	-4.577507755
0.005711108	-0.001335526	0.004732901	-0.000583032	1.91927302	-4.617223251
0.005848926	-0.001469621	0.004789276	-0.000751293	1.825608915	-4.65505426
0.0059	-0.001651015	0.004876371	-0.000894154	1.73119968	-4.690985341
0.005875999	-0.002028188	0.00490969	-0.001086755	1.636083848	-4.72500183
0.005806862	-0.002478788	0.004976978	-0.001335491	1.540300243	-4.757089842
0.005769864	-0.002535961	0.004980091	-0.001535758	1.443887957	-4.78723628
0.005728382	-0.002793708	0.005	-0.001765487	1.346886343	-4.81542884
0.005720866	-0.002987699	0.004974378	-0.001952719	1.249334991	-4.841656014
0.00571061	-0.003121997	0.004981938	-0.002111371	1.151273718	-4.865907099
0.005674027	-0.003212938	0.004938972	-0.002254161	1.052742548	-4.888172196
0.005594966	-0.003366457	0.004911537	-0.002407585	0.953781697	-4.908442218
0.005463833	-0.00349084	0.004832721	-0.002536351	0.854431556	-4.92670889
0.004748294	-0.003405588	0.004644164	-0.00263191	0.754732675	-4.942964758
0.004882541	-0.00355675	0.004486258	-0.002725172	0.654725747	-4.957203187
0.004673219	-0.004036201	0.00428484	-0.00290442	0.55445159	-4.969418365
0.004706978	-0.003992437	0.004126284	-0.003027039	0.453951131	-4.979605306
0.004669399	-0.004038598	0.00399725	-0.003163859	0.35326539	-4.987759853
0.004610518	-0.00412064	0.003878307	-0.003273973	0.252435462	-4.993878677
0.004461697	-0.004238847	0.003767301	-0.003363279	0.151502502	-4.997959281
0.004437987	-0.004311095	0.00368438	-0.00344453	0.050507706	-5
0.004398456	-0.00432353	0.003622702	-0.003493069	-0.050507706	-5
0.00430075	-0.004504883	0.003563248	-0.003581704	-0.151502502	-4.997959281
0.00419474	-0.004783394	0.003501946	-0.00370888	-0.252435462	-4.993878677
0.004063524	-0.004964301	0.00342402	-0.003854956	-0.35326539	-4.987759853
0.003877165	-0.004957637	0.003337644	-0.003942707	-0.453951131	-4.979605306
0.003250155	-0.004923138	0.003159315	-0.004008627	-0.55445159	-4.969418365
0.00312766	-0.005184583	0.003009004	-0.004113547	-0.654725747	-4.957203187
0.003095645	-0.005153294	0.00286355	-0.004169928	-0.754732675	-4.942964758
0.003041415	-0.005195473	0.002728666	-0.004274248	-0.854431556	-4.92670889
0.002903639	-0.005263048	0.002593235	-0.004332043	-0.953781697	-4.908442218
0.002836411	-0.005501981	0.002466014	-0.004419865	-1.052742548	-4.888172196
0.002794763	-0.005737786	0.002359763	-0.004537362	-1.151273718	-4.865907099
0.00279767	-0.005795812	0.002289328	-0.004640092	-1.249334991	-4.841656014
0.002787081	-0.005801867	0.002252964	-0.004725229	-1.346886343	-4.81542884
0.002784008	-0.005772407	0.002248004	-0.004794681	-1.443887957	-4.78723628
0.002761295	-0.005765052	0.002238186	-0.004843114	-1.540300243	-4.757089842
0.002686303	-0.0057861	0.002232337	-0.004872506	-1.636083848	-4.72500183
0.00264154	-0.005801948	0.002198881	-0.004899919	-1.73119968	-4.690985341
0.001747075	-0.005636767	0.00201224	-0.004884835	-1.825608915	-4.65505426
0.001340639	-0.005598002	0.001774868	-0.004868655	-1.91927302	-4.617223251
0.001344875	-0.005586746	0.001581933	-0.004861979	-2.012153766	-4.577507755
0.001327269	-0.005513278	0.001422453	-0.004876321	-2.104213243	-4.535923983
0.001291516	-0.005466385	0.001293145	-0.004818067	-2.195413877	-4.492488906
0.00116026	-0.005422256	0.00115833	-0.004779597	-2.285718444	-4.447220254
0.001004877	-0.005449075	0.001007334	-0.004751335	-2.375090085	-4.400136503
0.000960987	-0.005460371	0.0008757	-0.004744871	-2.463492323	-4.35125687
0.000901151	-0.005630347	0.000756211	-0.004763488	-2.550889077	-4.300601305
0.000890645	-0.005647292	0.000677736	-0.004777972	-2.637244675	-4.248190484
0.000784635	-0.005626405	0.000588726	-0.004794222	-2.722523871	-4.194045799
0.000687926	-0.005632988	0.000508987	-0.004807116	-2.806691858	-4.138189349
0.000605418	-0.005642009	0.000423876	-0.004819127	-2.889714281	-4.080643932
0.000473372	-0.005634736	0.000333258	-0.004829054	-2.971557256	-4.021433036
0.000161237	-0.00567086	0.000193517	-0.004829973	-3.052187377	-3.960580827
0.000133042	-0.005669682	8.73E-05	-0.004842019	-3.131571736	-3.898112143
-2.66E-06	-0.005713608	-3.59E-05	-0.004834212	-3.20967793	-3.83405248
-0.00011282	-0.005807271	-0.000137312	-0.004865582	-3.286474082	-3.768427985
-0.000151064	-0.005879926	-0.000244453	-0.004899743	-3.361928845	-3.701265442
-0.000197031	-0.0059	-0.000318241	-0.004932632	-3.436011424	-3.632592265
-0.000683234	-0.005840754	-0.000472931	-0.004961812	-3.50869158	-3.562436483
-0.0007777	-0.005884315	-0.00060347	-0.004984209	-3.579939649	-3.490826729
-0.000791528	-0.005860137	-0.000716118	-0.005	-3.649726551	-3.417792232
-0.000865606	-0.00572913	-0.000795584	-0.004982867	-3.718023802	-3.343362802
-0.000817563	-0.005609258	-0.000846829	-0.00494595	-3.784803526	-3.267568816
-0.000895296	-0.005631119	-0.00089277	-0.004921857	-3.850038467	-3.19044121
-0.001054042	-0.005590037	-0.000956501	-0.004894938	-3.913702	-3.112011465
-0.001233258	-0.005539447	-0.001034017	-0.004862579	-3.975768138	-3.032311591
-0.001499509	-0.005532783	-0.001154157	-0.004837744	-4.03621155	-2.951374119
-0.001921309	-0.005442817	-0.001331801	-0.004801358	-4.095007566	-2.869232084
-0.002118215	-0.005407952	-0.001530415	-0.004764901	-4.152132188	-2.785919011
-0.002114063	-0.005422581	-0.001685481	-0.004740737	-4.2075621	-2.701468907
-0.002205623	-0.005373575	-0.00185365	-0.004693929	-4.261274678	-2.615916239
-0.002210855	-0.005376704	-0.001959593	-0.004677397	-4.313248	-2.529295926
-0.00233663	-0.005335785	-0.002083051	-0.004635888	-4.363460851	-2.441643322
-0.002724712	-0.005260204	-0.002233671	-0.004609958	-4.411892738	-2.352994204
-0.003051879	-0.005238017	-0.002447439	-0.004588585	-4.458523892	-2.263384753
-0.003038384	-0.005225786	-0.002608629	-0.004568555	-4.503335282	-2.172851545
-0.003046024	-0.00522729	-0.002738142	-0.004550362	-4.546308617	-2.081431531
-0.003069651	-0.005168166	-0.002801119	-0.004525456	-4.587426357	-1.989162023
-0.003152283	-0.004609965	-0.002863857	-0.004397115	-4.62667172	-1.896080683
-0.003088212	-0.003744402	-0.002878875	-0.004120365	-4.664028688	-1.802225502
-0.002991005	-0.003315094	-0.002869057	-0.003797408	-4.699482014	-1.707634788
-0.00300832	-0.003304935	-0.002848908	-0.003562027	-4.733017227	-1.612347147
-0.002984319	-0.003289941	-0.002835636	-0.003352045	-4.764620639	-1.516401472
-0.003064377	-0.003216433	-0.002839501	-0.003201058	-4.794279351	-1.419836924
-0.003124006	-0.003206843	-0.002852842	-0.003087306	-4.821981259	-1.322692915
-0.003117486	-0.003229192	-0.002859	-0.003005031	-4.847715055	-1.225009096
-0.003158429	-0.003243252	-0.002873778	-0.002942785	-4.871470237	-1.126825337
-0.003192645	-0.003254955	-0.002885409	-0.002903784	-4.893237107	-1.028181711
-0.003434563	-0.003205136	-0.002938261	-0.002862629	-4.913006783	-0.92911848
-0.003492821	-0.003231224	-0.002985879	-0.002837688	-4.930771195	-0.829676078
-0.003532061	-0.003265845	-0.003045196	-0.002825359	-4.946523092	-0.729895093
-0.003641061	-0.003223869	-0.003121789	-0.002808685	-4.960256045	-0.62981625
-0.004085532	-0.003214116	-0.003293549	-0.002793106	-4.97196445	-0.529480397
-0.004362372	-0.003171978	-0.003468251	-0.002762265	-4.981643527	-0.428928486
-0.004428145	-0.003163038	-0.00363878	-0.002725102	-4.989289325	-0.328201558
-0.004561769	-0.003158772	-0.003776537	-0.002718425	-4.994898724	-0.227340726
-0.00457705	-0.003166289	-0.003891033	-0.002710265	-4.998469435	-0.126387156
-0.004558198	-0.003157675	-0.003943919	-0.002711324	-5	-0.025382052
-0.004586767	-0.003069619	-0.003984866	-0.002685218	-4.999489794	0.07563336
-0.004567749	-0.003003425	-0.003998584	-0.002658582	-4.996939026	0.176617849
-0.004616996	-0.002827801	-0.004023624	-0.002594322	-4.992348737	0.277530199
-0.004624844	-0.002748644	-0.004043705	-0.002531547	-4.9857208	0.378329222
-0.004625591	-0.002591265	-0.004072166	-0.002441746	-4.97705792	0.478973776
-0.004642824	-0.002585739	-0.004100764	-0.002377805	-4.966363634	0.579422783
-0.004711629	-0.002550143	-0.004154129	-0.002308635	-4.953642306	0.679635244
-0.004739948	-0.002511296	-0.004185225	-0.002259496	-4.938899129	0.779570257
-0.004753609	-0.002428482	-0.004214678	-0.002202267	-4.922140119	0.879187033
-0.0047659	-0.002333681	-0.004221075	-0.002145002	-4.903372118	0.978444914
-0.004755229	-0.002175692	-0.004220904	-0.00207131	-4.882602785	1.077303385
-0.004804808	-0.002054357	-0.004221041	-0.001989741	-4.859840598	1.1757221
-0.004859537	-0.002012178	-0.004220391	-0.001926542	-4.835094846	1.273660886
-0.005087669	-0.001953582	-0.004258944	-0.001863201	-4.808375631	1.37107977
-0.005652269	-0.001844396	-0.004393177	-0.001783857	-4.779693858	1.46793899
-0.005708783	-0.001818593	-0.004520262	-0.001710342	-4.749061232	1.564199013
-0.005735192	-0.001744556	-0.00463787	-0.001646719	-4.716490258	1.65982055
-0.005728091	-0.00154061	-0.004716789	-0.001561016	-4.681994229	1.754764571
-0.005668338	-0.001078185	-0.004755444	-0.001389823	-4.645587225	1.848992327
-0.005632088	-0.000877693	-0.004779253	-0.001240568	-4.607284105	1.942465356
-0.005669252	-0.000745751	-0.004800462	-0.001076581	-4.567100503	2.035145508
-0.005665681	-0.000687562	-0.004819414	-0.000938772	-4.52505282	2.126994956
-0.00567382	-0.000555905	-0.004827453	-0.000791707	-4.481158218	2.217976209
-0.005647327	-0.000508322	-0.004825708	-0.00068396	-4.435434613	2.308052134
-0.005653971	-0.000493693	-0.004812641	-0.000608432	-4.387900667	2.397185966
-0.005641431	-0.000473091	-0.004811307	-0.000549436	-4.338575782	2.485341325
-0.005608378	-0.000491296	-0.004794066	-0.000506302	-4.287480089	2.572482229
-0.005596751	-0.000494953	-0.004783632	-0.000470234	-4.234634443	2.658573112
-0.005628309	-0.000446801	-0.004769743	-0.000432893	-4.180060413	2.743578835
-0.005613236	-0.000256223	-0.004768649	-0.000372167	-4.123780275	2.827464704
-0.005594717	1.73E-06	-0.00475216	-0.000260499	-4.065816999	2.910196478
-0.005594717	8.35E-06	-0.004745798	-0.000183169	-4.006194243	2.991740393
-0.005594717	8.35E-06	-0.004727599	-0.000131698	-3.944936342	3.072063163
-0.005594717	8.35E-06	-0.004726265	-7.98E-05	-3.882068299	3.151132007
-0.005594717	8.35E-06	-0.004711931	-6.36E-05	-3.817615774	3.228914651
-0.005594717	8.35E-06	-0.004713163	-1.81E-05	-3.751605073	3.305379348
-0.005594717	8.35E-06	-0.004703721	5.26E-06	-3.684063139	3.380494889
-0.005594717	8.35E-06	-0.004706492	2.56E-05	-3.61501754	3.454230615
-0.005594717	8.35E-06	-0.004697427	2.41E-05	-3.544496456	3.52655643
-0.005594717	8.35E-06	-0.004703926	3.40E-05	-3.472528672	3.597442815
-0.005594717	8.35E-06	-0.004700779	0.000120287	-3.399143561	3.666860836
-0.005594717	8.35E-06	-0.004715728	0.000154484	-3.324371075	3.734782161
-0.005594717	8.35E-06	-0.004725854	0.00016056	-3.248241733	3.801179068
-0.005594717	8.35E-06	-0.00474354	0.000148443	-3.170786608	3.866024455
-0.005594717	8.35E-06	-0.004741419	3.77E-05	-3.092037314	3.929291857
-0.005594717	8.35E-06	-0.004734543	-2.51E-06	-3.012025992	3.990955449
-0.005594717	8.35E-06	-0.004706389	2.09E-05	-2.930785299	4.050990065
-0.005594717	8.35E-06	-0.004697358	2.94E-05	-2.848348394	4.109371201
-0.005594717	8.35E-06	-0.004670676	8.42E-05	-2.764748923	4.166075027
-0.005594717	8.35E-06	-0.004671463	5.39E-05	-2.680021009	4.221078401
-0.005594717	8.35E-06	-0.004661679	6.35E-05	-2.594199234	4.274358872
-0.005594717	8.35E-06	-0.004675499	6.17E-05	-2.507318625	4.325894694
-0.005594717	8.35E-06	-0.004678339	0.00010764	-2.419414644	4.375664832
-0.005594717	8.35E-06	-0.004692432	0.0001087	-2.330523169	4.423648973
-0.005594717	8.35E-06	-0.004683333	5.06E-05	-2.240680481	4.46982753
-0.005594717	8.35E-06	-0.004684086	5.39E-05	-2.14992325	4.514181658
-0.005594717	8.35E-06	-0.004667495	1.99E-05	-2.05828852	4.556693251
-0.005594717	8.35E-06	-0.004673207	1.09E-05	-1.96581369	4.597344959
-0.005594717	8.35E-06	-0.004662637	6.22E-05	-1.872536505	4.63612019
-0.005594717	8.35E-06	-0.004673344	6.80E-05	-1.778495037	4.673003117
-0.005594717	8.35E-06	-0.004671531	1.86E-05	-1.683727669	4.707978687
-0.005594717	8.35E-06	-0.004678099	5.96E-05	-1.58827308	4.741032623
-0.005594717	8.35E-06	-0.004672284	5.00E-05	-1.492170231	4.772151436
-0.005594717	8.35E-06	-0.004684257	0.000128836	-1.395458347	4.801322423
-0.005594717	8.35E-06	-0.004682717	5.83E-05	-1.2981769	4.828533679
-0.005594717	8.35E-06	-0.00468778	5.77E-05	-1.200365598	4.853774096
-0.005594717	8.35E-06	-0.004679228	5.31E-05	-1.102064361	4.877033374
-0.005594717	8.35E-06	-0.004686891	4.72E-05	-1.003313312	4.898302018
-0.005594717	8.35E-06	-0.00467567	2.03E-05	-0.904152757	4.917571348
-0.005594717	8.35E-06	-0.004680323	2.13E-05	-0.804623168	4.934833499
-0.005594717	8.35E-06	-0.004673891	3.79E-05	-0.704765168	4.950081426
-0.005594717	8.35E-06	-0.004682273	2.97E-05	-0.604619516	4.963308904
-0.005594717	8.35E-06	-0.004675328	5.99E-05	-0.504227086	4.974510535
-0.005594717	8.35E-06	-0.004687643	6.98E-05	-0.403628854	4.983681747
-0.005594717	8.35E-06	-0.004687677	6.25E-05	-0.302865879	4.990818797
-0.005594717	8.35E-06	-0.004697358	6.79E-05	-0.201979287	4.995918771
-0.005594717	8.35E-06	-0.004697872	9.85E-05	-0.101010258	4.998979589
-0.005594717	8.35E-06	-0.004710358	9.75E-05	-8.88E-16	5
