# Supplementary material for: Enhanced location tracking in sensor fusion-assisted virtual reality micro-manipulation environments
Source: PLoS One. 2021 Dec 28;16(12):e0261933. doi: 10.1371/journal.pone.0261933 (PMC8714085; doi:10.1371/journal.pone.0261933)
Supplement: S1 File — (ZIP) [file pone.0261933.s001.zip › VR circle/Participant11_VR_OnRaw.csv]

Kalman_Off_X_Axis	Kalman_Off_Y_Axis	Kalman_On_X_Axis	Kalman_On_Y_Axis	Reference_X	Reference_Y
-0.004978085	-0.000846518	-0.004280321	-0.000737086	0	5
-0.004959682	-0.000822901	-0.004282984	-0.000724814	0.027777007	4.999922843
-0.004956719	-0.000813228	-0.004274629	-0.000719509	0.055553157	4.999691375
-0.00495596	-0.000807173	-0.004267972	-0.000714374	0.083327593	4.999305603
-0.004955202	-0.000804082	-0.004262897	-0.000709729	0.111099457	4.998765539
-0.004952928	-0.00079951	-0.004258382	-0.000705319	0.138867892	4.998071199
-0.00495727	-0.00074524	-0.004266717	-0.000692791	0.166632041	4.997222605
-0.004962324	-0.000714914	-0.004271445	-0.000677047	0.194391047	4.996219783
-0.004963404	-0.00071396	-0.004266756	-0.000664945	0.222144054	4.995062764
-0.004962784	-0.000714965	-0.004262993	-0.000655528	0.249890205	4.993751584
-0.004961268	-0.000712929	-0.004260099	-0.000647666	0.277628644	4.992286283
-0.004959292	-0.000703357	-0.004257205	-0.000639911	0.305358514	4.990666907
-0.004949826	-0.000624867	-0.004263727	-0.000619458	0.33307896	4.988893505
-0.004951251	-0.000541126	-0.00426884	-0.000588096	0.360789127	4.986966132
-0.004949275	-0.000508966	-0.004261681	-0.00056025	0.388488159	4.984884848
-0.0049453	-0.000479846	-0.004256105	-0.000533575	0.4161752	4.982649717
-0.00494383	-0.000445074	-0.004251512	-0.000506816	0.443849398	4.980260808
-0.004941647	-0.000413994	-0.004247499	-0.000480461	0.471509897	4.977718194
-0.004938845	-0.000375327	-0.004244218	-0.000453147	0.499155844	4.975021954
-0.004922923	-0.000194177	-0.004250123	-0.000403548	0.526786386	4.972172172
-0.004923613	-0.000149731	-0.004250586	-0.000351988	0.55440067	4.969168934
-0.004923888	-0.000146767	-0.004243157	-0.000310634	0.581997843	4.966012335
-0.0049229	-0.000142294	-0.004237388	-0.000277227	0.609577055	4.962702471
-0.004920534	-0.000137822	-0.004232062	-0.000249765	0.637137453	4.959239445
-0.00491757	-0.000127596	-0.004227585	-0.000226052	0.664678188	4.955623362
-0.004905302	-9.33E-05	-0.004230711	-0.000204959	0.692198409	4.951854336
-0.004908059	-4.71E-05	-0.004229399	-0.000176623	0.719697266	4.947932482
-0.004911069	-3.16E-05	-0.004223495	-0.000149991	0.747173912	4.943857922
-0.004911758	-1.57E-05	-0.004219018	-0.000126363	0.774627499	4.93963078
-0.00491247	2.55E-06	-0.004215622	-0.000104567	0.802057178	4.935251188
-0.004910609	1.46E-05	-0.004212728	-8.51E-05	0.829462103	4.930719281
-0.004910793	3.02E-05	-0.004210084	-6.69E-05	0.856841429	4.926035198
-0.004906382	8.04E-05	-0.004213422	-4.19E-05	0.884194311	4.921199085
-0.004894849	0.000148525	-0.004210316	-1.04E-05	0.911519904	4.91621109
-0.004891839	0.000167369	-0.004204257	1.66E-05	0.938817365	4.911071367
-0.004885912	0.000185559	-0.004198449	4.09E-05	0.966085852	4.905780075
-0.004881615	0.000209327	-0.004193065	6.41E-05	0.993324523	4.900337377
-0.004874172	0.000239653	-0.004187701	8.75E-05	1.020532537	4.894743442
-0.004866751	0.000266813	-0.004182221	0.000110682	1.047709055	4.888998441
-0.004840514	0.000426305	-0.004177898	0.000158513	1.074853238	4.883102553
-0.004831485	0.000527584	-0.004170585	0.000214674	1.101964248	4.877055959
-0.00483036	0.000548261	-0.004162211	0.000260503	1.129041248	4.870858845
-0.004830888	0.00056502	-0.004155496	0.0002993	1.156083403	4.864511404
-0.004828246	0.000589617	-0.004149823	0.000334198	1.183089878	4.858013831
-0.004824984	0.000618058	-0.00414471	0.000366668	1.21005984	4.851366326
-0.00483183	0.000711196	-0.00414552	0.000421018	1.236992457	4.844569094
-0.004836057	0.000760893	-0.004147179	0.000470958	1.263886896	4.837622346
-0.004835667	0.000778254	-0.004144613	0.000505644	1.290742329	4.830526296
-0.004833369	0.000800515	-0.004142162	0.000536302	1.317557925	4.823281163
-0.004831256	0.000823956	-0.004140117	0.000564596	1.344332859	4.81588717
-0.004825489	0.000862422	-0.004137493	0.000593231	1.371066302	4.808344545
-0.0048214	0.000888452	-0.004135023	0.000620587	1.397757431	4.800653522
-0.004808718	0.000969404	-0.004138342	0.000664476	1.424405422	4.792814338
-0.004798724	0.001004478	-0.004136721	0.000703806	1.451009451	4.784827234
-0.004800194	0.001013146	-0.004130701	0.000732036	1.477568699	4.776692458
-0.004801642	0.001024729	-0.004126031	0.000756069	1.504082345	4.76841026
-0.004799804	0.001033975	-0.004121902	0.000776693	1.53054957	4.759980895
-0.00479746	0.001051738	-0.004118448	0.000796102	1.556969559	4.751404625
-0.00479089	0.001118193	-0.004122268	0.000828614	1.583341496	4.742681713
-0.004787007	0.001166634	-0.004123774	0.000862213	1.609664567	4.73381243
-0.00478958	0.001175779	-0.004118969	0.000886693	1.635937959	4.724797048
-0.004789626	0.001189447	-0.004115013	0.000907956	1.662160861	4.715635845
-0.004787742	0.001204999	-0.004111521	0.000927301	1.688332465	4.706329106
-0.004786226	0.001228265	-0.004108472	0.000946455	1.714451963	4.696877116
-0.004783377	0.001349693	-0.004111598	0.000983697	1.740518548	4.687280168
-0.00475652	0.001478232	-0.004104034	0.001036343	1.766531416	4.677538558
-0.004750983	0.001505517	-0.004095042	0.001080978	1.792489764	4.667652586
-0.004747698	0.001530215	-0.004087343	0.001119967	1.818392791	4.657622557
-0.004745148	0.001553933	-0.004080802	0.00115478	1.844239697	4.647448782
-0.004741265	0.001587902	-0.004074916	0.001188102	1.870029686	4.637131573
-0.004722955	0.001737168	-0.004069031	0.001246543	1.89576196	4.62667125
-0.004718819	0.001826537	-0.004063339	0.001307392	1.921435726	4.616068136
-0.004716614	0.00184621	-0.004056933	0.001355031	1.947050192	4.605322557
-0.004713328	0.001866661	-0.004051317	0.001395916	1.972604566	4.594434845
-0.004710732	0.001888746	-0.004046571	0.001432221	1.99809806	4.583405336
-0.004707355	0.001919122	-0.00404221	0.001466033	2.023529888	4.572234371
-0.004703794	0.001947563	-0.004038273	0.001497906	2.048899265	4.560922294
-0.004704047	0.002046455	-0.004039721	0.001548528	2.074205406	4.549469455
-0.004710755	0.002127105	-0.004041477	0.001600556	2.099447533	4.537876207
-0.0047077	0.002152381	-0.004038659	0.001641484	2.124624864	4.526142907
-0.004703036	0.002180244	-0.004035649	0.001678299	2.149736625	4.514269919
-0.004698671	0.002200143	-0.004032774	0.001711046	2.174782038	4.502257607
-0.004692399	0.002218811	-0.004029417	0.00174032	2.199760332	4.490106344
-0.004688677	0.002234841	-0.004026213	0.001766376	2.224670736	4.477816504
-0.004670182	0.002294462	-0.00402714	0.00179923	2.24951248	4.465388466
-0.004662095	0.002323933	-0.004023242	0.001831465	2.274284798	4.452822614
-0.004659683	0.002340465	-0.004015929	0.001858672	2.298986926	4.440119336
-0.004656283	0.002350164	-0.00400958	0.001881916	2.323618101	4.427279024
-0.004653044	0.002362952	-0.004004158	0.001902625	2.348177563	4.414302073
-0.004650631	0.002376922	-0.003999604	0.001921587	2.372664554	4.401188885
-0.004648311	0.002389685	-0.00399534	0.001938866	2.397078318	4.387939865
-0.00463772	0.002476818	-0.003997887	0.001973999	2.421418102	4.374555421
-0.004635032	0.002535107	-0.003997385	0.002010708	2.445683155	4.361035966
-0.004635767	0.002543575	-0.00399206	0.002037553	2.469872727	4.347381917
-0.004633745	0.002552142	-0.003986908	0.002059839	2.493986073	4.333593697
-0.004631149	0.002561865	-0.00398245	0.002079227	2.518022447	4.319671729
-0.004615503	0.002616839	-0.003981968	0.002108564	2.541981108	4.305616445
-0.004600662	0.002664073	-0.003978649	0.002140885	2.565861317	4.291428278
-0.004597882	0.002672214	-0.003970043	0.002163511	2.589662337	4.277107666
-0.004594758	0.002688846	-0.003962923	0.002183858	2.613383433	4.26265505
-0.004590553	0.002708192	-0.003956497	0.002203054	2.637023873	4.248070878
-0.00458713	0.002728192	-0.003950805	0.002221569	2.660582928	4.233355598
-0.004585981	0.002749724	-0.003945923	0.002239785	2.684059869	4.218509665
-0.004588715	0.002822385	-0.003947004	0.00226793	2.707453974	4.203533538
-0.004580031	0.002917658	-0.003945499	0.002307558	2.730764519	4.188427678
-0.004578744	0.00293517	-0.003940057	0.002340496	2.753990786	4.173192551
-0.004578124	0.002960345	-0.003935561	0.002370452	2.777132057	4.157828629
-0.004578423	0.002985646	-0.003932165	0.002398426	2.800187618	4.142336384
-0.004577274	0.003008208	-0.003929715	0.002424717	2.823156758	4.126716296
-0.004578147	0.003025619	-0.003927226	0.002448345	2.846038768	4.110968846
-0.004572358	0.003082351	-0.003930622	0.002479898	2.868832942	4.09509452
-0.004556896	0.003164283	-0.003928866	0.002518909	2.891538576	4.079093809
-0.004552806	0.003183328	-0.003922826	0.002551421	2.914154969	4.062967205
-0.004552324	0.003201468	-0.003917828	0.002580013	2.936681424	4.046715207
-0.004550302	0.003215287	-0.003913622	0.002605089	2.959117245	4.030338317
-0.004546718	0.003232221	-0.003909782	0.00262795	2.981461739	4.013837039
-0.004543548	0.003252522	-0.003906386	0.002649639	3.003714218	3.997211883
-0.004533186	0.003317721	-0.003908123	0.002678828	3.025873994	3.980463362
-0.004527259	0.003352795	-0.003908219	0.002709188	3.047940384	3.963591993
-0.00452657	0.003363423	-0.003902469	0.002734307	3.069912706	3.946598297
-0.004527351	0.003376086	-0.003898069	0.002756337	3.091790282	3.929482798
-0.004527466	0.003396085	-0.003894519	0.002777132	3.113572438	3.912246025
-0.004526409	0.003410858	-0.003891663	0.002796306	3.1352585	3.894888508
-0.004525099	0.003431059	-0.003888904	0.002814906	3.1568478	3.877410785
-0.004524893	0.003448144	-0.003886511	0.002832632	3.178339671	3.859813395
-0.004520504	0.003528694	-0.003893072	0.002861097	3.19973345	3.84209688
-0.004517702	0.003589923	-0.003896603	0.002895633	3.221028477	3.824261787
-0.004517816	0.003610525	-0.003891219	0.002925184	3.242224095	3.806308667
-0.004517219	0.003628414	-0.003887341	0.002951496	3.263319648	3.788238074
-0.004512211	0.00365673	-0.003883675	0.00297702	3.284314487	3.770050566
-0.004506421	0.003685221	-0.003879835	0.003002033	3.305207964	3.751746703
-0.004502837	0.003712055	-0.003875995	0.003026427	3.325999432	3.733327051
-0.004481999	0.003811398	-0.003877037	0.003063115	3.346688252	3.714792179
-0.004469501	0.003882276	-0.003873255	0.003106408	3.367273784	3.696142658
-0.004466446	0.003904209	-0.003864224	0.003143693	3.387755392	3.677379063
-0.004462081	0.003921068	-0.003856004	0.003175779	3.408132446	3.658501975
-0.004455786	0.00394554	-0.003848498	0.003205266	3.428404315	3.639511976
-0.004454338	0.003962298	-0.003842189	0.003231663	3.448570375	3.620409651
-0.004454476	0.003979056	-0.00383694	0.003255504	3.468630003	3.60119559
-0.004466698	0.004019784	-0.00383887	0.003281114	3.48858258	3.581870386
-0.004476807	0.004064858	-0.003838792	0.003311346	3.508427489	3.562434636
-0.00447729	0.004080636	-0.003836573	0.00333785	3.52816412	3.54288894
-0.004475429	0.004094832	-0.003834625	0.003361201	3.547791861	3.5232339
-0.004472925	0.004105309	-0.003832695	0.00338159	3.567310109	3.503470124
-0.004471064	0.004118474	-0.003830804	0.00340002	3.58671826	3.483598221
-0.004470122	0.004136438	-0.003829145	0.003417724	3.606015715	3.463618804
-0.004460243	0.004219451	-0.003828334	0.003447211	3.625201878	3.443532491
-0.004452362	0.004252163	-0.00382542	0.003478083	3.644276159	3.4233399
-0.004449422	0.004269173	-0.00382104	0.00350365	3.663237967	3.403041656
-0.004446435	0.004285353	-0.00381722	0.003526447	3.682086718	3.382638385
-0.004442483	0.004302915	-0.003813592	0.00354739	3.70082183	3.362130717
-0.004438578	0.004312614	-0.00381008	0.003565734	3.719442725	3.341519283
-0.004420152	0.004395375	-0.003806086	0.003595093	3.737948828	3.320804722
-0.004409309	0.004489543	-0.003801725	0.00363617	3.756339568	3.299987671
-0.004403059	0.00452733	-0.003794836	0.003673242	3.774614377	3.279068773
-0.004399016	0.004555294	-0.003788951	0.003707032	3.792772692	3.258048674
-0.004395662	0.004590846	-0.003783683	0.003739523	3.810813951	3.236928023
-0.004392491	0.004624111	-0.003778994	0.003770821	3.828737599	3.215707471
-0.004387069	0.004678657	-0.003774325	0.00380442	3.846543081	3.194387674
-0.004363613	0.004804909	-0.003769829	0.003853998	3.864229849	3.172969289
-0.004350563	0.00485845	-0.003762902	0.003905024	3.881797357	3.151452978
-0.004347393	0.004865887	-0.00375472	0.003945633	3.899245062	3.129839404
-0.004345486	0.004868927	-0.003747947	0.003978273	3.916572426	3.108129235
-0.004346887	0.004873199	-0.003742738	0.004005096	3.933778914	3.08632314
-0.004349299	0.00488061	-0.003738994	0.004028	3.950863995	3.064421792
-0.004349851	0.004889907	-0.003735984	0.004047899	3.967827142	3.042425868
-0.004343418	0.004937669	-0.003736872	0.004080049	3.984667831	3.020336047
-0.00432945	0.004964351	-0.003734344	0.004106574	4.001385543	2.99815301
-0.004326095	0.004971964	-0.003728671	0.0041256	4.017979761	2.975877441
-0.004322236	0.004974401	-0.003723866	0.004141047	4.034449974	2.953510028
-0.004322029	0.004976688	-0.00371993	0.00415383	4.050795673	2.931051462
-0.004324257	0.004977366	-0.003717093	0.004164312	4.067016353	2.908502436
-0.00432451	0.00497709	-0.003714778	0.004172813	4.083111515	2.885863645
-0.004324097	0.004978271	-0.003712829	0.004179929	4.099080661	2.863135789
-0.00433007	0.004993974	-0.003718695	0.004188984	4.114923298	2.840319568
-0.004326463	0.005008697	-0.0037191	0.004198955	4.130638938	2.817415687
-0.004325843	0.005008822	-0.003716437	0.004206668	4.146227095	2.794424853
-0.00432412	0.005009802	-0.003713697	0.004212846	4.161687289	2.771347775
-0.004321248	0.005008647	-0.003711189	0.00421764	4.177019042	2.748185165
-0.004320696	0.005008772	-0.003709182	0.004221496	4.192221881	2.724937739
-0.004318629	0.005021309	-0.003712327	0.004227015	4.207295337	2.701606214
-0.00431748	0.005024927	-0.00371308	0.004232362	4.222238945	2.67819131
-0.004318675	0.00502842	-0.003709626	0.004236858	4.237052243	2.65469375
-0.004319686	0.005035832	-0.00370731	0.004241673	4.251734774	2.631114258
-0.004321202	0.005037314	-0.003705786	0.004245763	4.266286085	2.607453562
-0.00432451	0.005040781	-0.003705111	0.00424962	4.280705728	2.583712394
-0.004331586	0.005044299	-0.003708893	0.004256267	4.294993256	2.559891485
-0.004330208	0.005031108	-0.003711671	0.004259655	4.30914823	2.53599157
-0.004324372	0.005029952	-0.003709471	0.004259058	4.323170212	2.512013388
-0.004321684	0.005027767	-0.003707465	0.004258227	4.337058769	2.487957678
-0.004319869	0.005024149	-0.003705689	0.00425697	4.350813473	2.463825183
-0.004318353	0.005021485	-0.003704069	0.00425567	4.364433899	2.439616647
-0.004319157	0.005019174	-0.003702834	0.004254264	4.377919627	2.415332818
-0.004315251	0.004994476	-0.003706403	0.004249044	4.391270241	2.390974445
-0.0043164	0.004981813	-0.003708121	0.004242546	4.404485329	2.36654228
-0.004314126	0.004975808	-0.003705786	0.004236581	4.417564483	2.342037077
-0.004308244	0.004968547	-0.003703027	0.004230977	4.430507299	2.317459591
-0.004297814	0.004952869	-0.003699457	0.004224117	4.443313377	2.292810583
-0.004286235	0.00493277	-0.003694652	0.004215446	4.455982323	2.268090812
-0.004279067	0.004914981	-0.003690079	0.004205816	4.468513746	2.243301042
-0.004250694	0.004902419	-0.003689365	0.004202066	4.480907258	2.218442037
-0.00423004	0.004900861	-0.003681994	0.004193863	4.493162477	2.193514564
-0.004224526	0.004904831	-0.003670841	0.004185959	4.505279026	2.168519394
-0.004226203	0.004904705	-0.003662814	0.004179695	4.51725653	2.143457297
-0.004230338	0.004909253	-0.003657025	0.004175327	4.529094619	2.118329047
-0.004231326	0.004911137	-0.003653089	0.004172132	4.540792928	2.093135419
-0.004231464	0.004911112	-0.003649461	0.004169447	4.552351096	2.067877192
-0.004233647	0.00491179	-0.003647397	0.004167338	4.563768767	2.042555143
-0.004213153	0.004925634	-0.003655559	0.004169937	4.575045587	2.017170056
-0.004172052	0.00493586	-0.003657218	0.004173474	4.58618121	1.991722714
-0.004161461	0.004941186	-0.003643113	0.004175114	4.59717529	1.966213901
-0.004149813	0.004945809	-0.003629683	0.004177032	4.60802749	1.940644405
-0.004129458	0.004946714	-0.003616446	0.004178736	4.618737473	1.915015015
-0.004110458	0.004945809	-0.003602823	0.004179951	4.62930491	1.889326523
-0.004096604	0.004942744	-0.003589702	0.004180505	4.639729475	1.863579721
-0.004060856	0.004962869	-0.00359003	0.004184212	4.650010845	1.837775403
-0.004002501	0.004982592	-0.003573146	0.004190753	4.660148703	1.811914367
-0.00398295	0.004985984	-0.003545186	0.004196377	4.670142736	1.78599741
-0.003973623	0.004985984	-0.003521298	0.004200809	4.679992637	1.760025331
-0.003970521	0.004985783	-0.003501905	0.004204239	4.6896981	1.733998934
-0.003959425	0.004987667	-0.003484308	0.004207286	4.699258827	1.70791902
-0.003834697	0.004982944	-0.003456985	0.004209288	4.708674523	1.681786395
-0.003722926	0.004972391	-0.003408166	0.004209139	4.717944896	1.655601866
-0.003692807	0.004970783	-0.003361759	0.00420867	4.72706966	1.629366239
-0.003677162	0.004970582	-0.003322434	0.004208266	4.736048535	1.603080326
-0.003666938	0.004971462	-0.003289091	0.004208053	4.744881243	1.576744937
-0.003648765	0.004974075	-0.003259318	0.004208287	4.753567511	1.550360886
-0.003615429	0.004991637	-0.003223331	0.004210524	4.762107071	1.523928986
-0.003596912	0.005022968	-0.003191878	0.004218194	4.77049966	1.497450053
-0.00358747	0.005028344	-0.003169379	0.004225331	4.778745018	1.470924904
-0.003568952	0.005036058	-0.003148501	0.004232192	4.786842892	1.444354359
-0.003551239	0.005039424	-0.003128607	0.004238221	4.794793031	1.417739236
-0.003528196	0.005043042	-0.003108945	0.004243654	4.80259519	1.391080358
-0.003518248	0.005048319	-0.003091327	0.004248938	4.810249128	1.364378548
-0.003471518	0.005110528	-0.00305893	0.004267879	4.817754609	1.337634628
-0.003421847	0.005135879	-0.003022731	0.004287032	4.825111401	1.310849426
-0.00341638	0.005139698	-0.003003782	0.004299112	4.832319278	1.284023766
-0.003407534	0.005144647	-0.002986281	0.00430951	4.839378016	1.257158479
-0.003399103	0.00514932	-0.002970265	0.004318564	4.846287398	1.230254391
-0.003393359	0.005153391	-0.00295589	0.004326511	4.853047211	1.203312334
-0.003333052	0.005228539	-0.002910216	0.00435048	4.859657246	1.17633314
-0.003301232	0.005279643	-0.002874094	0.004376153	4.866117299	1.14931764
-0.003295465	0.005290999	-0.002857307	0.00439601	4.87242717	1.12226667
-0.003287746	0.005300748	-0.002845286	0.004413054	4.878586665	1.095181062
-0.003278901	0.005309592	-0.002833978	0.004427989	4.884595595	1.068061655
-0.003273157	0.005312682	-0.002823655	0.004440475	4.890453772	1.040909284
-0.003237984	0.005332656	-0.002783751	0.004454898	4.896161017	1.013724787
-0.00315291	0.005366298	-0.00274595	0.004472625	4.901717154	0.986509003
-0.003128005	0.005379866	-0.002726789	0.004488518	4.90712201	0.959262774
-0.003110844	0.005389715	-0.002712491	0.004502388	4.91237542	0.931986938
-0.003091154	0.005399086	-0.002699659	0.004514767	4.917477221	0.904682338
-0.003072155	0.005404162	-0.002684917	0.004525505	4.922427255	0.877349818
-0.002988091	0.005472451	-0.00263114	0.004546342	4.92722537	0.849990219
-0.002959511	0.00550956	-0.002592587	0.004570119	4.931871418	0.822604388
-0.002947749	0.005517449	-0.002575915	0.004589634	4.936365255	0.795193168
-0.002938834	0.005519711	-0.002562195	0.004605251	4.940706743	0.767757406
-0.002926474	0.005521796	-0.002549113	0.004617971	4.944895747	0.740297949
-0.00291586	0.005523027	-0.002536127	0.004628432	4.948932138	0.712815644
-0.002817599	0.005532575	-0.002478934	0.004642877	4.952815793	0.685311339
-0.002797243	0.005557071	-0.002435325	0.004657429	4.95654659	0.657785884
-0.002792281	0.005565337	-0.002423883	0.004667783	4.960124415	0.630240127
-0.002783872	0.005573453	-0.002411688	0.004677413	4.963549158	0.602674919
-0.002774637	0.005585588	-0.00240204	0.00468683	4.966820712	0.575091111
-0.002765883	0.005596693	-0.002391099	0.004696226	4.969938976	0.547489553
-0.002724438	0.005650134	-0.002340698	0.004718448	4.972903856	0.519871098
-0.002664475	0.005675836	-0.002299926	0.004738603	4.975715258	0.492236599
-0.002633827	0.005678977	-0.002288039	0.004751684	4.978373096	0.464586907
-0.002605086	0.005682972	-0.002273625	0.004762678	4.980877289	0.436922876
-0.002574025	0.005694404	-0.002255603	0.004773288	4.983227758	0.409245361
-0.002551785	0.005708247	-0.002237658	0.004783941	4.985424431	0.381555215
-0.002534233	0.005723448	-0.002220928	0.004794934	4.987467242	0.353853293
-0.002434409	0.005778471	-0.002155361	0.004816112	4.989356125	0.326140449
-0.002409138	0.005812817	-0.002094945	0.004839697	4.991091024	0.29841754
-0.00240213	0.005818269	-0.002083194	0.004855932	4.992671884	0.27068542
-0.002398753	0.005821259	-0.002071906	0.004869205	4.994098658	0.242944947
-0.002401211	0.00582852	-0.002062934	0.004880987	4.9953713	0.215196975
-0.002404566	0.005837263	-0.002055119	0.004891853	4.996489771	0.187442361
-0.002406541	0.005848946	-0.00204987	0.004902442	4.997454038	0.159681961
-0.00239726	0.005880604	-0.002008075	0.004916717	4.99826407	0.131916634
-0.002390804	0.005891056	-0.001984901	0.004930459	4.998919842	0.104147234
-0.002383131	0.005896156	-0.001993275	0.004941793	4.999421334	0.076374621
-0.002378099	0.00589103	-0.001997135	0.004950145	4.999768531	0.048599649
-0.002369461	0.005896307	-0.00199835	0.004957687	4.999961422	0.020823178
-0.002357399	0.005897086	-0.001996845	0.004963972	5	-0.006953937
-0.002338468	0.005893493	-0.001993353	0.004968532	4.999884265	-0.034730837
-0.002317608	0.0059	-0.00198795	0.004973624	4.99961422	-0.062506665
-0.002219438	0.005898342	-0.001922189	0.004998509	4.999189874	-0.090280565
-0.00213402	0.005869498	-0.001878175	0.005	4.99861124	-0.118051679
-0.002110379	0.005866961	-0.001861967	0.004994098	4.997878335	-0.145819149
-0.002095744	0.00586274	-0.001847244	0.004988729	4.996991182	-0.17358212
-0.002084257	0.005856132	-0.001833158	0.004983488	4.995949809	-0.201339734
-0.002075504	0.005854022	-0.001821079	0.004978865	4.994754248	-0.229091134
-0.001993279	0.005847188	-0.001766298	0.004986854	4.993404535	-0.256835464
-0.001906091	0.005839449	-0.00172678	0.004983275	4.991900712	-0.284571867
-0.001881991	0.005833017	-0.00170731	0.00497471	4.990242826	-0.312299489
-0.001857937	0.005829424	-0.001686934	0.00496736	4.988430928	-0.340017472
-0.001839787	0.00582455	-0.001668024	0.004960734	4.986465074	-0.367724961
-0.001810012	0.00581553	-0.001647493	0.00495398	4.984345323	-0.395421102
-0.001788439	0.005813822	-0.001627001	0.004948228	4.982071743	-0.42310504
-0.001721262	0.005816887	-0.001567164	0.004944414	4.979644403	-0.45077592
-0.001643448	0.005808194	-0.001514197	0.004939301	4.977063378	-0.478432888
-0.00160878	0.005802943	-0.001484771	0.004934528	4.974328747	-0.50607509
-0.001584036	0.005796963	-0.001460747	0.004929628	4.971440595	-0.533701674
-0.001567242	0.005789325	-0.001437496	0.0049246	4.968399011	-0.561311787
-0.001555617	0.005785984	-0.001417756	0.004919998	4.96520409	-0.588904576
-0.001488463	0.005783948	-0.001352285	0.004922299	4.961855928	-0.616479191
-0.00139652	0.005769451	-0.001294455	0.004918826	4.958354631	-0.644034779
-0.001390615	0.00577126	-0.001275777	0.004912413	4.954700306	-0.671570492
-0.001381701	0.005771738	-0.001259009	0.004907428	4.950893065	-0.699085478
-0.001374028	0.005769879	-0.001243591	0.004903273	4.946933027	-0.726578889
-0.00136385	0.005769175	-0.001231146	0.004899821	4.942820313	-0.754049876
-0.001227727	0.005747492	-0.001174666	0.00489556	4.938555051	-0.781497591
-0.001196849	0.005750507	-0.001139162	0.004891065	4.934137371	-0.808921188
-0.001172795	0.005751764	-0.00111894	0.004886932	4.929567411	-0.836319819
-0.001152164	0.005751462	-0.00109976	0.004883693	4.924845312	-0.86369264
-0.00113027	0.005748849	-0.001081178	0.004880689	4.919971218	-0.891038805
-0.001119977	0.005745683	-0.001065104	0.004877792	4.914945282	-0.91835747
-0.001113223	0.005742894	-0.001051134	0.004875043	4.909767656	-0.945647793
-0.001094659	0.00573689	-0.001034327	0.004875853	4.904438503	-0.972908931
-0.001037637	0.005733196	-0.001019547	0.004873104	4.898957985	-1.000140043
-0.001018247	0.005729428	-0.001002238	0.004868801	4.893326272	-1.027340288
-0.000995824	0.00572782	-0.000985644	0.004865115	4.887543539	-1.054508826
-0.000982384	0.005725634	-0.000970574	0.004861812	4.881609962	-1.081644821
-0.000977467	0.005722795	-0.000957549	0.004858766	4.875525727	-1.108747433
-0.00097177	0.005719177	-0.000946068	0.004855719	4.869291019	-1.135815826
-0.000884904	0.005721764	-0.000931229	0.004855272	4.862906032	-1.162849166
-0.000852648	0.005716237	-0.000907959	0.004852885	4.856370963	-1.189846617
-0.000845709	0.005713649	-0.000883781	0.004849839	4.849686014	-1.216807346
-0.000826962	0.005709102	-0.000861513	0.004846749	4.84285139	-1.243730522
-0.00079551	0.005701388	-0.000838378	0.004843064	4.835867303	-1.270615314
-0.000768423	0.005697017	-0.000815087	0.004839442	4.828733968	-1.297460891
-0.000714411	0.005671012	-0.000779815	0.004833476	4.821451606	-1.324266425
-0.00057622	0.005649631	-0.000724609	0.004824059	4.81402044	-1.351031089
-0.000532316	0.005644656	-0.00068046	0.004815324	4.806440702	-1.377754057
-0.000518715	0.005643099	-0.000643142	0.004808165	4.798712623	-1.404434505
-0.000520117	0.005640486	-0.000613195	0.00480205	4.790836444	-1.431071607
-0.000526021	0.005639807	-0.000589306	0.004797065	4.782812407	-1.457664544
-0.000521863	0.005641114	-0.000569335	0.004793209	4.774640759	-1.484212493
-0.000429391	0.005643827	-0.000523681	0.004791675	4.766321753	-1.510714636
-0.000416732	0.005632747	-0.000493599	0.00478784	4.757855646	-1.537170155
-0.000398812	0.005629782	-0.000474168	0.004783685	4.749242698	-1.563578233
-0.000368164	0.005627144	-0.000454254	0.004779914	4.740483177	-1.589938055
-0.000340848	0.005621315	-0.000434534	0.004776015	4.731577351	-1.616248807
-0.000320079	0.005615285	-0.000415971	0.004771924	4.722525497	-1.642509678
-0.00029166	0.00560913	-0.000397196	0.004767685	4.713327892	-1.668719857
-0.000186873	0.005595487	-0.000377013	0.004761676	4.703984822	-1.694878535
-0.000102764	0.005573252	-0.000354803	0.004752941	4.694496574	-1.720984905
-8.11E-05	0.005569207	-0.000321325	0.004745484	4.684863442	-1.747038162
-7.48E-05	0.005568001	-0.000290972	0.004739455	4.675085722	-1.7730375
-7.49E-05	0.005567749	-0.000266968	0.004734597	4.665163717	-1.798982118
-7.49E-05	0.005569106	-0.000247634	0.004731039	4.655097732	-1.824871214
-1.85E-05	0.005565161	-0.00024636	0.004731657	4.644888079	-1.850703991
2.89E-05	0.005548855	-0.000226524	0.004727098	4.634535072	-1.87647965
6.69E-05	0.005539157	-0.000189225	0.004719705	4.624039031	-1.902197397
0.000102879	0.005533906	-0.000153354	0.004713079	4.613400279	-1.927856437
0.000150689	0.005531544	-0.000117097	0.004707433	4.602619146	-1.953455978
0.000198016	0.005525565	-8.04E-05	0.004701978	4.591695964	-1.978995231
0.000479888	0.005506319	-8.40E-06	0.004694798	4.58063107	-2.004473407
0.000535785	0.005501998	7.23E-05	0.004687555	4.569424805	-2.02988972
0.000551821	0.005501043	0.000136663	0.00468161	4.558077516	-2.055243386
0.000566594	0.005500415	0.000190209	0.004676859	4.546589552	-2.080533621
0.000575186	0.005499485	0.000234918	0.004672918	4.534961269	-2.105759646
0.000578885	0.005500164	0.000271561	0.004669892	4.523193024	-2.130920682
0.000594576	0.005488908	0.000311059	0.004667677	4.511285182	-2.156015952
0.000651553	0.005485566	0.000343669	0.004663522	4.499238109	-2.181044682
0.000666486	0.005484134	0.000371282	0.004659559	4.487052178	-2.2060061
0.00068227	0.005483556	0.000395788	0.004656299	4.474727765	-2.230899435
0.000693481	0.005482174	0.000417361	0.004653487	4.462265249	-2.255723918
0.00071641	0.005478657	0.000438509	0.004650653	4.449665016	-2.280478785
0.000747195	0.005474034	0.000460506	0.004647692	4.436927455	-2.305163269
0.000801553	0.005466421	0.000486691	0.004644091	4.424052958	-2.329776611
0.000978202	0.005447502	0.000540893	0.004639915	4.411041923	-2.35431805
0.000966462	0.005452678	0.000583923	0.004635569	4.397894752	-2.378786829
0.000969656	0.005453783	0.000616089	0.00463199	4.38461185	-2.403182192
0.000975147	0.005452828	0.000643933	0.004629007	4.371193627	-2.427503387
0.000977536	0.0054522	0.000667918	0.004626493	4.357640497	-2.451749663
0.000978202	0.005450341	0.000687638	0.004624256	4.343952879	-2.475920271
0.00098328	0.005447452	0.000704985	0.004622019	4.330131195	-2.500014467
0.001056867	0.0054371	0.000751179	0.004621976	4.316175872	-2.524031506
0.001094797	0.005429764	0.000788942	0.004618631	4.30208734	-2.547970646
0.001126479	0.005427	0.000810881	0.004613901	4.287866034	-2.57183115
0.001160113	0.005424086	0.000833997	0.004609726	4.273512393	-2.595612281
0.00121385	0.005420895	0.000860356	0.004605869	4.25902686	-2.619313304
0.001286013	0.005410267	0.000894066	0.004601182	4.244409882	-2.642933489
0.001451566	0.005389514	0.000974105	0.004595153	4.229661911	-2.666472106
0.001448855	0.005395368	0.00102659	0.004589975	4.214783401	-2.689928429
0.001453772	0.005397202	0.001054742	0.004585949	4.199774811	-2.713301734
0.001453014	0.005398483	0.001080445	0.004582987	4.184636605	-2.736591299
0.001455885	0.005401674	0.001103619	0.004581112	4.16936925	-2.759796406
0.001459171	0.005402177	0.001123108	0.004579663	4.153973218	-2.782916339
0.001457126	0.005399363	0.001138853	0.004578023	4.138448982	-2.805950384
0.001453174	0.005397956	0.001151839	0.004576446	4.122797023	-2.82889783
0.001481272	0.005396448	0.001201661	0.004575402	4.107017824	-2.851757969
0.001587391	0.005384439	0.00125706	0.004572462	4.091111871	-2.874530096
0.001637061	0.005380192	0.001275738	0.004569011	4.075079655	-2.897213507
0.001660794	0.005377228	0.001295845	0.0045659	4.058921672	-2.919807502
0.00168255	0.005370067	0.001315391	0.004562299	4.042638419	-2.942311385
0.001697782	0.005367454	0.001334668	0.004559018	4.0262304	-2.964724461
0.001699735	0.005365746	0.001350394	0.004556057	4.009698121	-2.987046038
0.001716506	0.005363158	0.001425378	0.004558102	3.993042091	-3.009275427
0.001761398	0.005358635	0.001474409	0.004556014	3.976262826	-3.031411942
0.001797537	0.005355118	0.001476107	0.004551561	3.959360843	-3.053454899
0.001844795	0.005349842	0.001488861	0.004547236	3.942336663	-3.07540362
0.001887574	0.00534542	0.001505649	0.004543082	3.925190812	-3.097257425
0.00192663	0.005337958	0.001526527	0.004538608	3.90792382	-3.119015641
0.002097421	0.005309441	0.001634642	0.00453081	3.890536218	-3.140677596
0.002031071	0.005316225	0.001698492	0.004524802	3.873028545	-3.162242622
0.00202264	0.005318662	0.001699032	0.00452037	3.855401339	-3.183710053
0.002044603	0.005317757	0.001706481	0.004516748	3.837655145	-3.205079227
0.002072242	0.005316049	0.001716476	0.004513595	3.819790511	-3.226349483
0.002097674	0.00531321	0.001728111	0.004510634	3.801807988	-3.247520166
0.002106014	0.005304818	0.001808401	0.004507416	3.783708131	-3.268590622
0.002198118	0.005292658	0.001853206	0.004502218	3.765491499	-3.289560202
0.002245813	0.005286402	0.00186461	0.004496806	3.747158654	-3.310428256
0.002268649	0.005284442	0.001876458	0.004492226	3.728710161	-3.331194143
0.002272923	0.005284693	0.001885373	0.004488668	3.710146591	-3.35185722
0.002268374	0.005286703	0.001894442	0.004486111	3.691468515	-3.37241685
0.002268075	0.005288311	0.001902778	0.004484257	3.672676511	-3.392872399
0.002228881	0.005293235	0.00198959	0.004482553	3.653771159	-3.413223235
0.002253371	0.005285899	0.002041496	0.004480401	3.634753041	-3.43346873
0.00225645	0.005283889	0.002029339	0.004478846	3.615622745	-3.45360826
0.00225259	0.005281954	0.002011298	0.004477312	3.596380861	-3.473641202
0.002246111	0.005278939	0.001997212	0.004475607	3.577027984	-3.493566939
0.002242206	0.005276276	0.001984476	0.004473839	3.55756471	-3.513384855
0.002348164	0.005262834	0.002080512	0.004469983	3.53799164	-3.533094339
0.002492213	0.005256051	0.002132746	0.004465551	3.518309378	-3.552694783
0.002539195	0.005255096	0.002139615	0.0044621	3.498518531	-3.572185581
0.002577976	0.005254041	0.002144478	0.004459223	3.478619711	-3.591566133
0.002602421	0.005254593	0.002157117	0.004457008	3.458613532	-3.610835839
0.002784194	0.005242006	0.002253017	0.004452896	3.438500611	-3.629994106
0.002891163	0.005221806	0.00232474	0.004445971	3.418281568	-3.649040342
0.00289624	0.005216379	0.00234201	0.004439899	3.397957028	-3.667973959
0.002913861	0.0052106	0.002360843	0.004434232	3.377527618	-3.686794373
0.002941821	0.005204344	0.002382358	0.004428714	3.356993968	-3.705501003
0.002970585	0.005198942	0.00240258	0.004423515	3.336356713	-3.724093271
0.003053063	0.005179395	0.00247795	0.004415249	3.315616489	-3.742570605
0.003143559	0.005171631	0.002556117	0.004409134	3.294773936	-3.760932433
0.00317083	0.005166405	0.00257879	0.004402252	3.273829698	-3.779178188
0.003202994	0.005163039	0.002602138	0.004396287	3.25278442	-3.797307309
0.003227461	0.005160752	0.00262539	0.004391046	3.231638753	-3.815319235
0.003246415	0.005157486	0.002648024	0.004386295	3.210393349	-3.83321341
0.003262796	0.005155225	0.002670465	0.004382097	3.189048864	-3.850989283
0.003363056	0.005144898	0.002772058	0.00437528	3.167605956	-3.868646304
0.003466877	0.005133592	0.002849145	0.004368547	3.146065287	-3.886183928
0.003488106	0.005130326	0.002868479	0.00436354	3.124427523	-3.903601615
0.003510597	0.005126407	0.002888624	0.00435896	3.10269333	-3.920898827
0.003524267	0.005125552	0.002908074	0.004355125	3.08086338	-3.938075029
0.003534835	0.005126206	0.002925576	0.004352121	3.058938346	-3.955129693
0.003539315	0.005126633	0.002940646	0.004349734	3.036918905	-3.97206229
0.003529919	0.005145627	0.003029967	0.004349883	3.014805737	-3.9888723
0.003592019	0.005136381	0.003082085	0.004349393	2.992599524	-4.005559203
0.00361899	0.005131708	0.003079557	0.004348243	2.970300951	-4.022122483
0.003636405	0.005127236	0.003077994	0.004346624	2.947910707	-4.038561631
0.003636956	0.005124598	0.00307865	0.004344919	2.925429482	-4.054876138
0.003638335	0.005122663	0.003081544	0.004343236	2.902857971	-4.071065502
0.003644561	0.005121733	0.003083358	0.004341723	2.88019687	-4.087129221
0.003741398	0.005113769	0.003174917	0.004339103	2.857446879	-4.103066801
0.003766141	0.005108317	0.003223813	0.004336035	2.834608699	-4.11887775
0.003783165	0.00510686	0.003219549	0.004333414	2.811683035	-4.13456158
0.003803245	0.005107035	0.003220803	0.004331369	2.788670596	-4.150117806
0.003822796	0.005107638	0.003224855	0.004329814	2.76557209	-4.165545949
0.003831159	0.005111231	0.003231454	0.004329089	2.742388232	-4.180845533
0.003827804	0.005114422	0.003237089	0.004328983	2.719119736	-4.196016084
0.003846115	0.005103242	0.003329883	0.004327129	2.695767322	-4.211057136
0.003816042	0.005086006	0.003363052	0.004324168	2.672331708	-4.225968224
0.003807242	0.005080102	0.00334173	0.00431963	2.648813619	-4.240748887
0.003805221	0.005072966	0.003318903	0.004314857	2.625213781	-4.25539867
0.003812894	0.005064198	0.003307712	0.004309701	2.601532922	-4.26991712
0.003826702	0.005057213	0.003296231	0.004304439	2.577771772	-4.28430379
0.003836098	0.00503352	0.003339897	0.004297728	2.553931066	-4.298558234
0.003824197	0.005007315	0.003350857	0.004287032	2.530011538	-4.312680014
0.003831067	0.004993295	0.003323573	0.004275655	2.506013927	-4.326668694
0.003831205	0.004975105	0.003303235	0.004263809	2.481938975	-4.340523841
0.003824358	0.004950005	0.003287393	0.004250451	2.457787423	-4.354245029
0.003815812	0.004929378	0.003272014	0.004236474	2.433560017	-4.367831833
0.003800557	0.004912318	0.00325679	0.004222519	2.409257505	-4.381283834
0.003783165	0.004896062	0.003240369	0.004208692	2.384880637	-4.394600618
0.003832606	0.004827421	0.003268869	0.004190113	2.360430165	-4.407781773
0.003845288	0.004775991	0.00327568	0.004161649	2.335906844	-4.420826892
0.003854225	0.004759031	0.003260938	0.004136445	2.31131143	-4.433735574
0.003880783	0.004735565	0.003254108	0.004112732	2.286644684	-4.446507418
0.003913912	0.004715993	0.003253837	0.004090766	2.261907365	-4.459142032
0.003957403	0.004687149	0.003259781	0.004068608	2.237100238	-4.471639025
0.004002249	0.004651547	0.003270914	0.004045193	2.212224068	-4.483998012
0.004011163	0.004562756	0.003293085	0.004014109	2.187279623	-4.496218611
0.004125943	0.004521803	0.003320524	0.00397953	2.162267673	-4.508300445
0.004157762	0.004506326	0.003341422	0.003948147	2.137188989	-4.520243141
0.004168928	0.004497708	0.003359232	0.003921898	2.112044346	-4.53204633
0.004176073	0.004485372	0.003374205	0.003898952	2.08683452	-4.543709649
0.004175705	0.004464996	0.003385821	0.003877327	2.061560289	-4.555232737
0.004173385	0.004446881	0.003394196	0.003857023	2.036222432	-4.566615239
0.004174005	0.004333995	0.003383834	0.003825832	2.010821732	-4.577856804
0.0042268	0.004249274	0.003378277	0.003780515	1.985358972	-4.588957083
0.004244605	0.004226008	0.003395604	0.003741291	1.959834939	-4.599915736
0.004269441	0.004201562	0.003411852	0.003706478	1.934250421	-4.610732423
0.004299836	0.004172442	0.003429681	0.003674179	1.908606206	-4.621406811
0.00432922	0.004153649	0.003448919	0.003645267	1.882903087	-4.63193857
0.004476348	0.004064355	0.003468176	0.003608643	1.857141856	-4.642327376
0.004451581	0.003981142	0.003494592	0.00356224	1.831323309	-4.652572908
0.004469938	0.003969233	0.003527878	0.00352291	1.805448242	-4.662674848
0.004500815	0.003955941	0.003561318	0.003490142	1.779517455	-4.672632887
0.004533738	0.003941771	0.003592461	0.00346172	1.753531747	-4.682446716
0.004561881	0.00393147	0.003622408	0.003437219	1.72749192	-4.692116033
0.004591863	0.003916496	0.003651661	0.003415104	1.701398778	-4.701640538
0.004705379	0.003827353	0.003695675	0.003381676	1.675253126	-4.711019939
0.004746963	0.003747657	0.003744648	0.003340045	1.649055772	-4.720253946
0.004746733	0.003725346	0.003779824	0.003304315	1.622807523	-4.729342273
0.004738416	0.003692633	0.003807166	0.003270716	1.59650919	-4.73828464
0.004733821	0.003677584	0.003828816	0.003241421	1.570161585	-4.747080772
0.004728882	0.003663489	0.003845855	0.003215578	1.54376552	-4.755730396
0.004725688	0.003648137	0.0038594	0.003192248	1.517321811	-4.764233246
0.004726883	0.003470128	0.003885952	0.003139283	1.490831273	-4.77258906
0.004733178	0.003390834	0.00390519	0.003081715	1.464294724	-4.780797579
0.004749605	0.003368624	0.003911634	0.003037059	1.437712983	-4.78885855
0.004760655	0.003357267	0.003919411	0.002999945	1.41108687	-4.796771724
0.004775244	0.003358197	0.003928113	0.002970458	1.384417208	-4.804536858
0.004780781	0.003363825	0.003936295	0.002947597	1.357704818	-4.812153711
0.004848969	0.003353976	0.003976314	0.002919495	1.330950527	-4.819622049
0.004931539	0.003340936	0.004017125	0.002896805	1.304155158	-4.82694164
0.004952285	0.003335735	0.004036517	0.002881891	1.27731954	-4.83411226
0.004979808	0.003327444	0.004056566	0.002869044	1.2504445	-4.841133686
0.005002116	0.003322595	0.004076267	0.002858071	1.223530869	-4.848005702
0.005016038	0.00332066	0.004095081	0.002848952	1.196579475	-4.854728096
0.005061206	0.00330649	0.004139017	0.00283994	1.169591153	-4.861300661
0.005073015	0.003283928	0.004168829	0.002828009	1.142566733	-4.867723193
0.005077862	0.003284883	0.004178748	0.002818315	1.115507051	-4.873995494
0.005080849	0.00328541	0.004187894	0.00281073	1.088412942	-4.880117372
0.005086248	0.003279983	0.004196268	0.002803827	1.061285241	-4.886088636
0.005098976	0.003270913	0.004205241	0.002796882	1.034124786	-4.891909103
0.005121606	0.003252798	0.004215834	0.002788509	1.006932415	-4.897578593
0.005148853	0.00319383	0.004246862	0.002771805	0.979708967	-4.903096931
0.005179042	0.003121772	0.004274359	0.002746622	0.952455283	-4.908463946
0.005203119	0.003090869	0.004284508	0.002721311	0.925172204	-4.913679474
0.005225151	0.00306798	0.004295603	0.002697555	0.897860572	-4.918743352
0.00522715	0.003052403	0.004305425	0.002676058	0.870521229	-4.923655425
0.00521495	0.003033559	0.004312256	0.002655733	0.843155019	-4.928415542
0.005206978	0.003020368	0.004316385	0.002637282	0.815762788	-4.933023555
0.005231584	0.002945697	0.004346795	0.002604876	0.78834538	-4.937479321
0.005199144	0.002926778	0.004358392	0.002577073	0.760903641	-4.941782705
0.005205439	0.002922206	0.004354938	0.002556896	0.733438419	-4.945933572
0.005215732	0.002912407	0.004353491	0.002539362	0.705950561	-4.949931795
0.005226001	0.002897458	0.004354475	0.002522999	0.678440916	-4.953777249
0.005238545	0.002869946	0.004357408	0.002505593	0.650910332	-4.957469818
0.005246632	0.002843364	0.004361229	0.002487419	0.623359659	-4.961009386
0.00523588	0.002707439	0.004394939	0.002460553	0.595789748	-4.964395844
0.005297337	0.002678394	0.00442533	0.002426826	0.568201449	-4.967629088
0.005305286	0.002675832	0.004428842	0.002395379	0.540595614	-4.970709018
0.005311144	0.002667415	0.004431292	0.002368726	0.512973094	-4.97363554
0.00531459	0.002658495	0.00443328	0.002346164	0.485334743	-4.976408561
0.005321368	0.002645606	0.004437891	0.002325902	0.457681413	-4.979027998
0.005460523	0.002599553	0.004500719	0.00229829	0.430013958	-4.981493769
0.00554863	0.002560283	0.004569161	0.002268739	0.402333232	-4.983805799
0.005598507	0.002537545	0.004592529	0.002244685	0.374640088	-4.985964015
0.005640505	0.002523651	0.00461908	0.002223465	0.346935382	-4.987968351
0.005681698	0.002510334	0.004649143	0.002204333	0.319219969	-4.989818745
0.005692978	0.002505259	0.00467498	0.002188183	0.291494704	-4.991515141
0.005677838	0.002500812	0.004694565	0.002174377	0.263760442	-4.993057486
0.005699549	0.002479481	0.004789655	0.00215141	0.23601804	-4.994445731
0.005702512	0.002433126	0.00484789	0.002130488	0.208268354	-4.995679835
0.005699939	0.002421066	0.004841137	0.002113912	0.18051224	-4.99675976
0.00570072	0.00239564	0.004833804	0.002097017	0.152750555	-4.997685471
0.005699227	0.002377499	0.00482981	0.002080718	0.124984156	-4.998456941
0.005692542	0.00235745	0.004825932	0.002064483	0.0972139	-4.999074146
0.005674162	0.002233559	0.004889338	0.002031438	0.069440643	-4.999537066
0.005656334	0.002137306	0.004911702	0.0019861	0.041665243	-4.999845687
0.005644158	0.002103287	0.004879381	0.00194513	0.013888557	-5
0.005629638	0.002063489	0.004852695	0.001906545	-0.013888557	-5
0.00562332	0.002036581	0.00483037	0.001871583	-0.041665243	-4.999845687
0.005612407	0.002014571	0.004811055	0.001840072	-0.069440643	-4.999537066
0.005625227	0.001975904	0.004860298	0.001791389	-0.0972139	-4.999074146
0.005635772	0.001902238	0.004877201	0.001754062	-0.124984156	-4.998456941
0.005622056	0.001880103	0.004842661	0.001721763	-0.152750555	-4.997685471
0.005617255	0.001860154	0.004816978	0.001693384	-0.18051224	-4.99675976
0.005622148	0.001832215	0.004799612	0.001666475	-0.208268354	-4.995679835
0.005630235	0.001813774	0.004785372	0.001641995	-0.23601804	-4.994445731
0.005614452	0.001670512	0.004819699	0.001604859	-0.263760442	-4.993057486
0.005592902	0.001563204	0.004823925	0.00155134	-0.291494704	-4.991515141
0.005591225	0.001538707	0.004798474	0.00150287	-0.319219969	-4.989818745
0.005591799	0.001513959	0.004778232	0.0014606	-0.346935382	-4.987968351
0.00559111	0.001499136	0.004760712	0.001424572	-0.374640088	-4.985964015
0.005592098	0.00148386	0.004747513	0.001393125	-0.402333232	-4.983805799
0.005595061	0.001476774	0.004737016	0.001366493	-0.430013958	-4.981493769
0.005615554	0.001364617	0.004767176	0.001324649	-0.457681413	-4.979027998
0.00565615	0.001255023	0.004783712	0.001269106	-0.485334743	-4.976408561
0.005669131	0.001235978	0.004774431	0.001225195	-0.512973094	-4.97363554
0.005682433	0.001223843	0.004768893	0.001188571	-0.540595614	-4.970709018
0.005693483	0.001213768	0.004766771	0.00115772	-0.568201449	-4.967629088
0.005698653	0.001206054	0.004766404	0.001131621	-0.595789748	-4.964395844
0.005730978	0.001100229	0.004810553	0.001084493	-0.623359659	-4.961009386
0.005779431	0.000996287	0.004846019	0.001030441	-0.650910332	-4.957469818
0.005792411	0.000956088	0.004844996	0.000986808	-0.678440916	-4.953777249
0.005808309	0.000911717	0.004848585	0.00094539	-0.705950561	-4.949931795
0.005826758	0.000864005	0.004855686	0.000904867	-0.733438419	-4.945933572
0.005857635	0.00082079	0.00486518	0.000865664	-0.760903641	-4.941782705
0.0059	0.000641927	0.004926155	0.000803005	-0.78834538	-4.937479321
0.005890833	0.000557055	0.004964766	0.000733805	-0.815762788	-4.933023555
0.00588996	0.000549367	0.004962778	0.00067922	-0.843155019	-4.928415542
0.005891454	0.000533262	0.004956198	0.00063484	-0.870521229	-4.923655425
0.005884906	0.000510775	0.004949059	0.000596299	-0.897860572	-4.918743352
0.005866503	0.000413266	0.00498356	0.000557736	-0.925172204	-4.913679474
0.005862391	0.000329625	0.005	0.000506006	-0.952455283	-4.908463946
0.005859106	0.000307214	0.004982788	0.000457515	-0.979708967	-4.903096931
0.005853431	0.000274677	0.004968914	0.000414201	-1.006932415	-4.897578593
0.005851869	0.000253999	0.004958977	0.000376405	-1.034124786	-4.891909103
0.005850559	0.000231136	0.004949445	0.000342507	-1.061285241	-4.886088636
0.005846033	0.000208322	0.004941823	0.000311593	-1.088412942	-4.880117372
0.005839302	0.000102195	0.004979276	0.000272796	-1.115507051	-4.873995494
0.005826804	3.76E-05	0.004995195	0.000226478	-1.142566733	-4.867723193
0.005819957	8.86E-06	0.004968567	0.000183398	-1.169591153	-4.861300661
0.005815707	-1.78E-05	0.004949387	0.000145112	-1.196579475	-4.854728096
0.005812537	-4.75E-05	0.004933603	0.000109936	-1.223530869	-4.848005702
0.00580739	-8.26E-05	0.004920887	7.62E-05	-1.2504445	-4.841133686
0.005801095	-0.000202644	0.004945238	3.08E-05	-1.27731954	-4.83411226
0.005789838	-0.000255959	0.004948403	-1.87E-05	-1.304155158	-4.82694164
0.005782119	-0.000280707	0.004924958	-6.23E-05	-1.330950527	-4.819622049
0.005777501	-0.000300179	0.004906125	-9.98E-05	-1.357704818	-4.812153711
0.005779017	-0.000318319	0.00489148	-0.000132499	-1.384417208	-4.804536858
0.005774606	-0.000342363	0.004879227	-0.000162582	-1.41108687	-4.796771724
0.005762016	-0.000433642	0.0048953	-0.000206301	-1.437712983	-4.78885855
0.005766496	-0.000475726	0.004896941	-0.000246164	-1.464294724	-4.780797579
0.005765577	-0.00049575	0.004879999	-0.000281105	-1.490831273	-4.77258906
0.00576537	-0.000523639	0.004866067	-0.000313191	-1.517321811	-4.764233246
0.005763808	-0.000558688	0.004854991	-0.000344276	-1.54376552	-4.755730396
0.005757076	-0.000614767	0.004844958	-0.000377832	-1.570161585	-4.747080772
0.005718342	-0.000950836	0.004853563	-0.000467166	-1.59650919	-4.73828464
0.00569176	-0.001167689	0.00484654	-0.00057723	-1.622807523	-4.729342273
0.005682594	-0.001236757	0.004824041	-0.000669185	-1.649055772	-4.720253946
0.005674828	-0.001258038	0.004805922	-0.000745437	-1.675253126	-4.711019939
0.005664995	-0.001280926	0.00478954	-0.000809674	-1.701398778	-4.701640538
0.005652957	-0.001307584	0.004774663	-0.000865537	-1.72749192	-4.692116033
0.005638713	-0.001321076	0.004774277	-0.000913197	-1.753531747	-4.682446716
0.005618679	-0.00136316	0.004761676	-0.000961752	-1.779517455	-4.672632887
0.00561992	-0.001390144	0.004743403	-0.001004875	-1.805448242	-4.662674848
0.005615692	-0.001413862	0.004727967	-0.001042628	-1.831323309	-4.652572908
0.005609397	-0.001442379	0.004714421	-0.001077186	-1.857141856	-4.642327376
0.005604182	-0.001468961	0.004702399	-0.00110908	-1.882903087	-4.63193857
0.005562782	-0.001683627	0.004683991	-0.001170674	-1.908606206	-4.621406811
0.00553666	-0.001788322	0.004658386	-0.001241707	-1.934250421	-4.610732423
0.005520762	-0.001815733	0.004640247	-0.001300212	-1.959834939	-4.599915736
0.005509666	-0.001837165	0.004623749	-0.001349641	-1.985358972	-4.588957083
0.0054985	-0.001861838	0.004608602	-0.001392869	-2.010821732	-4.577856804
0.005489747	-0.001877691	0.00459442	-0.00143009	-2.036222432	-4.566615239
0.005434425	-0.002022963	0.004557429	-0.001478837	-2.061560289	-4.555232737
0.00537352	-0.002171225	0.004522658	-0.001549401	-2.08683452	-4.543709649
0.005355531	-0.00222454	0.004500371	-0.00161547	-2.112044346	-4.53204633
0.00533745	-0.002288558	0.004481635	-0.001677426	-2.137188989	-4.520243141
0.005326652	-0.002322501	0.004463941	-0.001732181	-2.162267673	-4.508300445
0.005313465	-0.002354485	0.004447095	-0.001781205	-2.187279623	-4.496218611
0.005260325	-0.002480034	0.004397524	-0.00183677	-2.212224068	-4.483998012
0.005255684	-0.002553474	0.00435955	-0.001900196	-2.237100238	-4.471639025
0.005247873	-0.002577443	0.004350037	-0.001956507	-2.261907365	-4.459142032
0.005240475	-0.002605708	0.004341566	-0.00200519	-2.286644684	-4.446507418
0.005234823	-0.002633974	0.004332555	-0.002048568	-2.31131143	-4.433735574
0.005227724	-0.002669852	0.004324335	-0.002088985	-2.335906844	-4.420826892
0.005169875	-0.00285658	0.004278546	-0.002149386	-2.360430165	-4.407781773
0.005070511	-0.003050242	0.004236133	-0.002234821	-2.384880637	-4.394600618
0.005049788	-0.003107074	0.004218632	-0.00231184	-2.409257505	-4.381283834
0.005030397	-0.003157826	0.004200803	-0.002380849	-2.433560017	-4.367831833
0.005006458	-0.00320295	0.004181835	-0.002443168	-2.457787423	-4.354245029
0.004980244	-0.003248477	0.004163465	-0.002500373	-2.481938975	-4.340523841
0.004947437	-0.003293701	0.004141757	-0.002553722	-2.506013927	-4.326668694
0.004858687	-0.003374327	0.004069166	-0.002607582	-2.530011538	-4.312680014
0.00485786	-0.003411863	0.004017299	-0.002662721	-2.553931066	-4.298558234
0.004853288	-0.003418748	0.004009754	-0.002709188	-2.577771772	-4.28430379
0.00484952	-0.00342734	0.003999875	-0.002747709	-2.601532922	-4.26991712
0.004849061	-0.003439727	0.003992195	-0.002780413	-2.625213781	-4.25539867
0.004851289	-0.003451736	0.00398575	-0.002808706	-2.648813619	-4.240748887
0.004823329	-0.003537563	0.003929541	-0.002851978	-2.672331708	-4.225968224
0.004793555	-0.003604345	0.003899073	-0.002896719	-2.695767322	-4.211057136
0.004788914	-0.003624394	0.003901697	-0.002932214	-2.719119736	-4.196016084
0.004786571	-0.0036456	0.003902604	-0.002963363	-2.742388232	-4.180845533
0.00478062	-0.003652861	0.003902315	-0.002989356	-2.76557209	-4.165545949
0.00476996	-0.003661001	0.003900443	-0.003011514	-2.788670596	-4.150117806
0.004735889	-0.003707181	0.003855889	-0.003034971	-2.811683035	-4.13456158
0.004685437	-0.003728486	0.003829723	-0.003060133	-2.834608699	-4.11887775
0.004670527	-0.003731049	0.003829434	-0.003081097	-2.857446879	-4.103066801
0.004654077	-0.00373532	0.003825633	-0.003098419	-2.88019687	-4.087129221
0.004639718	-0.003744617	0.003818262	-0.003113844	-2.902857971	-4.071065502
0.004631333	-0.003756802	0.003810948	-0.003128183	-2.925429482	-4.054876138
0.00462706	-0.003765269	0.00380489	-0.003141115	-2.947910707	-4.038561631
0.004619133	-0.003772179	0.003798117	-0.003152748	-2.970300951	-4.022122483
0.004473568	-0.003860115	0.003729385	-0.003169046	-2.992599524	-4.005559203
0.004419279	-0.003936068	0.003680026	-0.003200216	-3.014805737	-3.9888723
0.00438213	-0.00396476	0.003663644	-0.003232132	-3.036918905	-3.97206229
0.004345761	-0.003983704	0.003641974	-0.003260511	-3.058938346	-3.955129693
0.004318629	-0.003994583	0.003619765	-0.003284991	-3.08086338	-3.938075029
0.004286993	-0.004005588	0.003597343	-0.003306446	-3.10269333	-3.920898827
0.004140738	-0.004084581	0.00352753	-0.003334122	-3.124427523	-3.903601615
0.003980492	-0.004130157	0.00345683	-0.003367401	-3.146065287	-3.886183928
0.003968591	-0.004135885	0.003415267	-0.00339627	-3.167605956	-3.868646304
0.00396163	-0.004138725	0.003382676	-0.003419216	-3.189048864	-3.850989283
0.003952578	-0.004140182	0.003354311	-0.003437645	-3.210393349	-3.83321341
0.003870973	-0.004251359	0.003300379	-0.003473545	-3.231638753	-3.815319235
0.003786221	-0.004313845	0.003255806	-0.003514217	-3.25278442	-3.797307309
0.003759639	-0.004326759	0.003223774	-0.003546069	-3.273829698	-3.779178188
0.003740571	-0.00433613	0.003195506	-0.00357236	-3.294773936	-3.760932433
0.003720353	-0.004349321	0.003169341	-0.003595306	-3.315616489	-3.742570605
0.003709395	-0.004366104	0.003146494	-0.003616249	-3.336356713	-3.724093271
0.003627583	-0.004482131	0.003102538	-0.003652192	-3.356993968	-3.705501003
0.003607825	-0.004498788	0.003060821	-0.00368643	-3.377527618	-3.686794373
0.003602862	-0.004508788	0.003039074	-0.00371434	-3.397957028	-3.667973959
0.00359002	-0.004519265	0.003018756	-0.00373801	-3.418281568	-3.649040342
0.003577269	-0.004530069	0.003000039	-0.00375857	-3.438500611	-3.629994106
0.003561646	-0.004542079	0.002982807	-0.003776914	-3.458613532	-3.610835839
0.003495986	-0.004624538	0.002936922	-0.003802438	-3.478619711	-3.591566133
0.003453759	-0.00468024	0.00290026	-0.003835334	-3.498518531	-3.572185581
0.003446637	-0.004697501	0.002882797	-0.003864821	-3.518309378	-3.552694783
0.003442915	-0.004713807	0.002867225	-0.003890941	-3.53799164	-3.533094339
0.003434805	-0.004727073	0.002854065	-0.003913887	-3.55756471	-3.513384855
0.003424122	-0.004737298	0.002841967	-0.003933957	-3.577027984	-3.493566939
0.003388213	-0.004764735	0.002822478	-0.003954794	-3.596380861	-3.473641202
0.003324942	-0.004831893	0.002785758	-0.003984387	-3.615622745	-3.45360826
0.003258707	-0.004900107	0.002754884	-0.004020777	-3.634753041	-3.43346873
0.003245175	-0.004923323	0.002735704	-0.004052054	-3.653771159	-3.413223235
0.003229322	-0.004957342	0.00271801	-0.004081967	-3.672676511	-3.392872399
0.003209105	-0.004992868	0.002700373	-0.004111432	-3.691468515	-3.37241685
0.003187164	-0.005027817	0.002682486	-0.004140322	-3.710146591	-3.35185722
0.003081896	-0.005233413	0.002640826	-0.004197059	-3.728710161	-3.331194143
0.003081919	-0.005203942	0.002610898	-0.004241843	-3.747158654	-3.310428256
0.003078817	-0.005213238	0.002592278	-0.004277679	-3.765491499	-3.289560202
0.003076336	-0.005219595	0.002577073	-0.004307549	-3.783708131	-3.268590622
0.003077439	-0.005229695	0.002565244	-0.004332988	-3.801807988	-3.247520166
0.00307243	-0.005232308	0.002555249	-0.004353804	-3.819790511	-3.226349483
0.00306517	-0.005264417	0.00254564	-0.004394881	-3.837655145	-3.205079227
0.003050812	-0.005276929	0.002541626	-0.004420959	-3.855401339	-3.183710053
0.003049571	-0.005276779	0.002536378	-0.004433508	-3.873028545	-3.162242622
0.003048078	-0.0052811	0.002530647	-0.004443606	-3.890536218	-3.140677596
0.003043666	-0.00528213	0.002526016	-0.004452022	-3.90792382	-3.119015641
0.003033971	-0.005283035	0.002520015	-0.004458563	-3.925190812	-3.097257425
0.002989447	-0.005312205	0.002516271	-0.004468321	-3.942336663	-3.07540362
0.002934745	-0.005314365	0.002499619	-0.004477205	-3.959360843	-3.053454899
0.002909588	-0.005317607	0.002479069	-0.004484769	-3.976262826	-3.031411942
0.002893001	-0.005317531	0.002459908	-0.004490777	-3.993042091	-3.009275427
0.002879951	-0.005322632	0.002442387	-0.004496423	-4.009698121	-2.987046038
0.002874139	-0.005330119	0.002426989	-0.004502111	-4.0262304	-2.964724461
0.002870417	-0.005338737	0.002413579	-0.004508034	-4.042638419	-2.942311385
0.002864581	-0.005345344	0.002401673	-0.004513872	-4.058921672	-2.919807502
0.002778611	-0.005402403	0.00237763	-0.004528253	-4.075079655	-2.897213507
0.002609037	-0.005437427	0.002328078	-0.004545916	-4.091111871	-2.874530096
0.002541424	-0.0054571	0.002279684	-0.00456264	-4.107017824	-2.851757969
0.002483552	-0.005479963	0.002231232	-0.0045796	-4.122797023	-2.82889783
0.00243503	-0.005505565	0.002184092	-0.004597198	-4.138448982	-2.805950384
0.00238081	-0.005544132	0.002137223	-0.00461731	-4.153973218	-2.782916339
0.002340858	-0.00557393	0.002092533	-0.004637828	-4.16936925	-2.759796406
0.002282549	-0.005645737	0.002021042	-0.004656811	-4.184636605	-2.736591299
0.002244986	-0.005655736	0.001959643	-0.004681909	-4.199774811	-2.713301734
0.002224125	-0.005659706	0.001925566	-0.004705558	-4.214783401	-2.689928429
0.002200691	-0.005666816	0.001893091	-0.004725883	-4.229661911	-2.666472106
0.002178567	-0.00567355	0.001861812	-0.004743396	-4.244409882	-2.642933489
0.002152376	-0.005684328	0.001834026	-0.004758971	-4.25902686	-2.619313304
0.00191551	-0.005748196	0.00173473	-0.004793486	-4.273512393	-2.595612281
0.001718712	-0.005831309	0.001629567	-0.004831537	-4.287866034	-2.57183115
0.0016973	-0.005854197	0.001570444	-0.004858659	-4.30208734	-2.547970646
0.001689902	-0.005864524	0.00152205	-0.004881605	-4.316175872	-2.524031506
0.001689604	-0.005864825	0.001482455	-0.004900013	-4.330131195	-2.500014467
0.001689282	-0.005865051	0.001450192	-0.004914842	-4.343952879	-2.475920271
0.001647928	-0.005869976	0.001382425	-0.004929053	-4.357640497	-2.451749663
0.001560855	-0.005882739	0.001336733	-0.004942752	-4.371193627	-2.427503387
0.001526899	-0.005882513	0.001311783	-0.004952979	-4.38461185	-2.403182192
0.001491243	-0.005882614	0.001284769	-0.004961075	-4.397894752	-2.378786829
0.001463995	-0.005883945	0.001258063	-0.004967786	-4.411041923	-2.35431805
0.001444973	-0.005885126	0.00123377	-0.004973368	-4.424052958	-2.329776611
0.001417105	-0.005888845	0.001209399	-0.00497846	-4.436927455	-2.305163269
0.001329917	-0.005862212	0.001141728	-0.004977736	-4.449665016	-2.280478785
0.001253757	-0.005838017	0.001090285	-0.004973837	-4.462265249	-2.255723918
0.001236296	-0.005834198	0.001057753	-0.004970257	-4.474727765	-2.230899435
0.001227727	-0.005835706	0.001033749	-0.004967722	-4.487052178	-2.2060061
0.001220444	-0.005834851	0.00101316	-0.004965464	-4.499238109	-2.181044682
0.001211806	-0.005830932	0.000994443	-0.004962992	-4.511285182	-2.156015952
0.00107373	-0.005839751	0.000923511	-0.00495675	-4.523193024	-2.130920682
0.0009306	-0.005857112	0.000863964	-0.004958902	-4.534961269	-2.105759646
0.00088217	-0.005864247	0.000822536	-0.004962928	-4.546589552	-2.080533621
0.000833165	-0.005886709	0.0007802	-0.00496981	-4.558077516	-2.055243386
0.000796199	-0.005889347	0.000739891	-0.004975776	-4.569424805	-2.02988972
0.000779566	-0.005891282	0.000704657	-0.00498091	-4.58063107	-2.004473407
0.000759418	-0.005894925	0.000671237	-0.004985661	-4.591695964	-1.978995231
0.000741475	-0.005895025	0.00064237	-0.004989539	-4.602619146	-1.953455978
0.000592141	-0.005866433	0.000547878	-0.004990263	-4.613400279	-1.927856437
0.000582354	-0.005872639	0.00047959	-0.00499086	-4.624039031	-1.902197397
0.000578563	-0.005884347	0.00045902	-0.00499233	-4.634535072	-1.87647965
0.000570017	-0.005892714	0.000440902	-0.004994823	-4.644888079	-1.850703991
0.000557795	-0.00589897	0.000423053	-0.004997592	-4.655097732	-1.824871214
0.000533901	-0.0059	0.000405532	-0.005	-4.665163717	-1.798982118
0.000333059	-0.005873242	0.000302145	-0.004993949	-4.675085722	-1.7730375
0.000289753	-0.005875252	0.000229303	-0.004991393	-4.684863442	-1.747038162
0.000272499	-0.005879297	0.00020663	-0.00499184	-4.694496574	-1.720984905
0.000253775	-0.005875076	0.000184594	-0.00499152	-4.703984822	-1.694878535
0.000241093	-0.005873217	0.000164179	-0.004990966	-4.713327892	-1.668719857
0.000226527	-0.005871584	0.00014608	-0.004990263	-4.722525497	-1.642509678
0.000224414	-0.005868041	9.64E-05	-0.004987898	-4.731577351	-1.616248807
0.000202703	-0.005870629	6.64E-05	-0.004986599	-4.740483177	-1.589938055
0.000194846	-0.005868644	6.69E-05	-0.004986215	-4.749242698	-1.563578233
0.000182853	-0.005870177	6.47E-05	-0.00498613	-4.757855646	-1.537170155
0.000163072	-0.005867388	6.04E-05	-0.00498564	-4.766321753	-1.510714636
0.000140052	-0.005865981	5.28E-05	-0.00498515	-4.774640759	-1.484212493
0.000112184	-0.005865604	4.20E-05	-0.004984681	-4.782812407	-1.457664544
2.47E-05	-0.005853117	-6.86E-06	-0.004983041	-4.790836444	-1.431071607
3.74E-05	-0.005858117	-3.10E-05	-0.004981912	-4.798712623	-1.404434505
3.34E-05	-0.005852916	-4.00E-05	-0.004980015	-4.806440702	-1.377754057
2.66E-05	-0.005849248	-4.59E-05	-0.004977757	-4.81402044	-1.351031089
1.78E-05	-0.005848042	-5.20E-05	-0.004975754	-4.821451606	-1.324266425
8.29E-06	-0.00584877	-6.02E-05	-0.004974092	-4.828733968	-1.297460891
-4.59E-08	-0.005849097	-6.41E-05	-0.004973006	-4.835867303	-1.270615314
-7.37E-05	-0.005857866	-9.89E-05	-0.004968638	-4.84285139	-1.243730522
-0.000139937	-0.005870026	-0.000125375	-0.004969661	-4.849686014	-1.216807346
-0.000155422	-0.005868368	-0.000140194	-0.004972473	-4.856370963	-1.189846617
-0.000170837	-0.005868971	-0.000154782	-0.004974732	-4.862906032	-1.162849166
-0.000182853	-0.005868745	-0.000169022	-0.0049765	-4.869291019	-1.135815826
-0.000186873	-0.005867689	-0.000181159	-0.004977885	-4.875525727	-1.108747433
-0.00020268	-0.00583352	-0.000208212	-0.004973602	-4.881609962	-1.081644821
-0.000231122	-0.005830806	-0.00022992	-0.004969405	-4.887543539	-1.054508826
-0.000238543	-0.005826133	-0.00023841	-0.004965506	-4.893326272	-1.027340288
-0.000240794	-0.005825329	-0.000247094	-0.004962247	-4.898957985	-1.000140043
-0.000237831	-0.005826133	-0.000253963	-0.004959733	-4.904438503	-0.972908931
-0.00023489	-0.005827012	-0.000259038	-0.004957858	-4.909767656	-0.945647793
-0.000233488	-0.00583166	-0.000263553	-0.004957027	-4.914945282	-0.91835747
-0.000263631	-0.005836937	-0.000292941	-0.00495528	-4.919971218	-0.891038805
-0.000317667	-0.00584058	-0.000321865	-0.004955386	-4.924845312	-0.86369264
-0.000340963	-0.005838972	-0.000330375	-0.004956175	-4.929567411	-0.836319819
-0.000361065	-0.005836937	-0.000342299	-0.004956409	-4.934137371	-0.808921188
-0.000384591	-0.005834248	-0.000355865	-0.004956238	-4.938555051	-0.781497591
-0.000397663	-0.005829952	-0.000369526	-0.00495545	-4.942820313	-0.754049876
-0.000416686	-0.005830429	-0.000414119	-0.004953107	-4.946933027	-0.726578889
-0.000439982	-0.005818269	-0.00045082	-0.004949826	-4.950893065	-0.699085478
-0.00045611	-0.005812339	-0.000456087	-0.004947397	-4.954700306	-0.671570492
-0.000469412	-0.005807365	-0.000464481	-0.004944691	-4.958354631	-0.644034779
-0.000484805	-0.005801511	-0.000473145	-0.004941644	-4.961855928	-0.616479191
-0.000504471	-0.005794576	-0.0004837	-0.004938107	-4.96520409	-0.588904576
-0.000612956	-0.005771788	-0.000542282	-0.004931268	-4.968399011	-0.561311787
-0.000729528	-0.005753899	-0.000597198	-0.004922576	-4.971440595	-0.533701674
-0.000744025	-0.005752517	-0.000622129	-0.004915673	-4.974328747	-0.50607509
-0.000737868	-0.005760658	-0.000641463	-0.004911476	-4.977063378	-0.478432888
-0.000731848	-0.005763698	-0.000656166	-0.004908599	-4.979644403	-0.45077592
-0.000730263	-0.005767743	-0.000668207	-0.004906895	-4.982071743	-0.42310504
-0.000733457	-0.00577023	-0.000678376	-0.004905894	-4.984345323	-0.395421102
-0.000720821	-0.005780356	-0.000716852	-0.004905702	-4.986465074	-0.367724961
-0.000734307	-0.005789551	-0.000732134	-0.004907641	-4.988430928	-0.340017472
-0.000745265	-0.00579121	-0.000728738	-0.004909835	-4.990242826	-0.312299489
-0.000767229	-0.005788873	-0.000729259	-0.004911199	-4.991900712	-0.284571867
-0.000788779	-0.005789576	-0.000733447	-0.004912392	-4.993404535	-0.256835464
-0.000807985	-0.005789677	-0.000740258	-0.004913372	-4.994754248	-0.229091134
-0.0009771	-0.005762567	-0.000802275	-0.004908791	-4.995949809	-0.201339734
-0.001013307	-0.005747643	-0.000843665	-0.004903294	-4.996991182	-0.17358212
-0.001010757	-0.005745457	-0.000861166	-0.004898948	-4.997878335	-0.145819149
-0.001013077	-0.005743045	-0.000878571	-0.004895006	-4.99861124	-0.118051679
-0.001021141	-0.005738096	-0.000894143	-0.004891086	-4.999189874	-0.090280565
-0.001025966	-0.005734754	-0.000907746	-0.004887507	-4.99961422	-0.062506665
-0.001030676	-0.005731387	-0.000918977	-0.004884119	-4.999884265	-0.034730837
-0.001072558	-0.00575008	-0.000966039	-0.004883075	-5	-0.006953937
-0.001188027	-0.005739528	-0.00100492	-0.004881137	-4.999961422	0.020823178
-0.001241902	-0.005733674	-0.001028249	-0.004879091	-4.999768531	0.048599649
-0.001278294	-0.005727593	-0.001052832	-0.004876535	-4.999421334	0.076374621
-0.001323622	-0.005720986	-0.001079924	-0.004873488	-4.998919842	0.104147234
-0.00136895	-0.005715785	-0.001109639	-0.004870207	-4.99826407	0.131916634
-0.001434818	-0.00569664	-0.001174165	-0.004864177	-4.997454038	0.159681961
-0.00146735	-0.005693926	-0.001228907	-0.004858595	-4.996489771	0.187442361
-0.001478308	-0.005693976	-0.001253953	-0.004854206	-4.9953713	0.215196975
-0.001489589	-0.005695107	-0.00127296	-0.004851011	-4.994098658	0.242944947
-0.001499169	-0.005699328	-0.001289979	-0.004849114	-4.992671884	0.27068542
-0.001511093	-0.005703072	-0.001306168	-0.00484839	-4.991091024	0.29841754
-0.001564669	-0.005695635	-0.001360795	-0.004848795	-4.989356125	0.326140449
-0.001621783	-0.005687896	-0.00140313	-0.004846643	-4.987467242	0.353853293
-0.001647239	-0.005682067	-0.001417042	-0.004842914	-4.985424431	0.381555215
-0.001670029	-0.005678349	-0.001433675	-0.004839292	-4.983227758	0.409245361
-0.001699597	-0.00566963	-0.00145164	-0.004835053	-4.980877289	0.436922876
-0.001724961	-0.005659028	-0.00147136	-0.004830003	-4.978373096	0.464586907
-0.001743639	-0.005650963	-0.001488997	-0.004824698	-4.975715258	0.492236599
-0.001834526	-0.005652671	-0.001561202	-0.004819137	-4.972903856	0.519871098
-0.001863083	-0.005652244	-0.001605756	-0.004815217	-4.969938976	0.547489553
-0.001873904	-0.005651465	-0.001623373	-0.004812298	-4.966820712	0.575091111
-0.001887252	-0.005648551	-0.001635838	-0.004809635	-4.963549158	0.602674919
-0.001894788	-0.005646641	-0.001648168	-0.00480727	-4.960124415	0.630240127
-0.001904184	-0.005645687	-0.001660209	-0.004805204	-4.95654659	0.657785884
-0.001983354	-0.005630787	-0.001721338	-0.004800964	-4.952815793	0.685311339
-0.002166896	-0.005596944	-0.001787523	-0.004791824	-4.948932138	0.712815644
-0.002233636	-0.005581895	-0.001823819	-0.004782343	-4.944895747	0.740297949
-0.002286592	-0.005572548	-0.001862874	-0.004773224	-4.940706743	0.767757406
-0.002331094	-0.005565689	-0.001903395	-0.004764766	-4.936365255	0.795193168
-0.002364223	-0.005561744	-0.001938398	-0.004757479	-4.931871418	0.822604388
-0.002399764	-0.005559106	-0.001975214	-0.004751045	-4.92722537	0.849990219
-0.002599779	-0.005540037	-0.002094424	-0.00473758	-4.922427255	0.877349818
-0.002827639	-0.005525087	-0.002215178	-0.004726245	-4.917477221	0.904682338
-0.002976099	-0.005507374	-0.002305927	-0.00471653	-4.91237542	0.931986938
-0.003083964	-0.005500013	-0.0023982	-0.004707411	-4.90712201	0.959262774
-0.003438711	-0.005452552	-0.002592702	-0.004692711	-4.901717154	0.986509003
-0.003605803	-0.005432176	-0.002791045	-0.004676241	-4.896161017	1.013724787
-0.003636796	-0.005423658	-0.002871528	-0.004662414	-4.890453772	1.040909284
-0.003655887	-0.005417076	-0.00294107	-0.004650675	-4.884595595	1.068061655
-0.003682629	-0.005412001	-0.003004785	-0.004640619	-4.878586665	1.095181062
-0.003903413	-0.005373886	-0.003147228	-0.004625321	-4.87242717	1.12226667
-0.004163184	-0.005332807	-0.003318093	-0.004604847	-4.866117299	1.14931764
-0.004203849	-0.005327631	-0.00339325	-0.00458908	-4.859657246	1.17633314
-0.00423406	-0.005324164	-0.003450173	-0.004576489	-4.853047211	1.203312334
-0.004269808	-0.005323611	-0.003506961	-0.004566475	-4.846287398	1.230254391
-0.00431169	-0.005324038	-0.003553175	-0.004558592	-4.839378016	1.257158479
-0.004522365	-0.005286175	-0.003702776	-0.004545489	-4.832319278	1.284023766
-0.00472493	-0.005234443	-0.00383009	-0.004525995	-4.825111401	1.310849426
-0.004775864	-0.005226755	-0.003891046	-0.004509803	-4.817754609	1.337634628
-0.004808833	-0.005222258	-0.00394438	-0.004496188	-4.810249128	1.364378548
-0.004823904	-0.005219519	-0.003993893	-0.004484747	-4.80259519	1.391080358
-0.004831462	-0.005215776	-0.004034241	-0.004474989	-4.794793031	1.417739236
-0.004833094	-0.005207886	-0.004068452	-0.004465849	-4.786842892	1.444354359
-0.004869347	-0.005091609	-0.004182317	-0.004434509	-4.778745018	1.470924904
-0.004904911	-0.00501244	-0.004252207	-0.004397672	-4.77049966	1.497450053
-0.004913504	-0.005002642	-0.004251146	-0.004370315	-4.762107071	1.523928986
-0.004916582	-0.004997416	-0.004257108	-0.004347582	-4.753567511	1.550360886
-0.004917777	-0.004992416	-0.004263206	-0.004328514	-4.744881243	1.576744937
-0.00491417	-0.004986939	-0.004268917	-0.004312173	-4.736048535	1.603080326
-0.004912792	-0.004980155	-0.004273973	-0.004297834	-4.72706966	1.629366239
-0.004932481	-0.004947392	-0.004365628	-0.004278702	-4.717944896	1.655601866
-0.004927403	-0.004877294	-0.004405976	-0.004251644	-4.708674523	1.681786395
-0.004923222	-0.004835235	-0.004382416	-0.004224586	-4.699258827	1.70791902
-0.004922073	-0.004805085	-0.004363969	-0.004198401	-4.6896981	1.733998934
-0.004921269	-0.004786342	-0.004350384	-0.004174454	-4.679992637	1.760025331
-0.004923452	-0.004776996	-0.00434037	-0.00415366	-4.670142736	1.78599741
-0.004915663	-0.004603132	-0.004396772	-0.004105147	-4.660148703	1.811914367
-0.004896572	-0.004531828	-0.004408716	-0.004052799	-4.650010845	1.837775403
-0.004892896	-0.004510095	-0.004375064	-0.004010231	-4.639729475	1.863579721
-0.00489324	-0.004487407	-0.004349053	-0.00397301	-4.62930491	1.889326523
-0.00489818	-0.004464945	-0.004330529	-0.003940328	-4.618737473	1.915015015
-0.004905853	-0.00443766	-0.004315382	-0.003909882	-4.60802749	1.940644405
-0.004930528	-0.00433716	-0.004360496	-0.00386595	-4.59717529	1.966213901
-0.004954513	-0.004249023	-0.004378016	-0.003814305	-4.58618121	1.991722714
-0.004961222	-0.004232691	-0.004359801	-0.003772653	-4.575045587	2.017170056
-0.00496453	-0.004211737	-0.004345657	-0.003736689	-4.563768767	2.042555143
-0.004966644	-0.004180834	-0.004334697	-0.003703282	-4.552351096	2.067877192
-0.004970503	-0.004155885	-0.00432667	-0.00367256	-4.540792928	2.093135419
-0.005004896	-0.004016015	-0.004370838	-0.003624985	-4.529094619	2.118329047
-0.005022678	-0.003942073	-0.004398663	-0.003570741	-4.51725653	2.143457297
-0.005023896	-0.003922375	-0.004383516	-0.00352553	-4.505279026	2.168519394
-0.005027411	-0.003904486	-0.004377958	-0.003486499	-4.493162477	2.193514564
-0.005033108	-0.003883054	-0.00436806	-0.003452772	-4.480907258	2.218442037
-0.005035934	-0.003866849	-0.004365512	-0.003423051	-4.468513746	2.243301042
-0.005067846	-0.003851498	-0.004410414	-0.003398187	-4.455982323	2.268090812
-0.005078184	-0.003829312	-0.004434804	-0.003371726	-4.443313377	2.292810583
-0.005083238	-0.003814639	-0.004423284	-0.003347033	-4.430507299	2.317459591
-0.00509298	-0.003796524	-0.004416434	-0.003324705	-4.417564483	2.342037077
-0.00510295	-0.003782857	-0.004412421	-0.003304784	-4.404485329	2.36654228
-0.005118504	-0.0037714	-0.00441298	-0.003286887	-4.391270241	2.390974445
-0.005183613	-0.003687659	-0.004461297	-0.003253821	-4.377919627	2.415332818
-0.00520861	-0.0036758	-0.004491225	-0.003225591	-4.364433899	2.439616647
-0.005215617	-0.003670147	-0.004490203	-0.003205223	-4.350813473	2.463825183
-0.005221085	-0.003662509	-0.004489932	-0.003188051	-4.337058769	2.487957678
-0.0052229	-0.003653966	-0.004491071	-0.003172732	-4.323170212	2.512013388
-0.005222302	-0.003642384	-0.004492827	-0.0031585	-4.30914823	2.53599157
-0.005239901	-0.003582989	-0.004525418	-0.003128183	-4.294993256	2.559891485
-0.00523781	-0.003553743	-0.004545408	-0.003101401	-4.280705728	2.583712394
-0.005238315	-0.003536583	-0.004536667	-0.003083633	-4.266286085	2.607453562
-0.005236018	-0.003516559	-0.004531129	-0.003066418	-4.251734774	2.631114258
-0.005233169	-0.003492338	-0.00452727	-0.003048756	-4.237052243	2.65469375
-0.005232204	-0.003471635	-0.00452397	-0.003031306	-4.222238945	2.67819131
-0.005230045	-0.003453395	-0.004520169	-0.00301439	-4.207295337	2.701606214
-0.00522777	-0.003435531	-0.004516734	-0.002997878	-4.192221881	2.724937739
-0.005227334	-0.003336162	-0.004550502	-0.002961019	-4.177019042	2.748185165
-0.005219453	-0.00330546	-0.004562794	-0.002927378	-4.161687289	2.771347775
-0.005217547	-0.003296767	-0.004546855	-0.002904155	-4.146227095	2.794424853
-0.005216719	-0.003290862	-0.004534795	-0.002884511	-4.130638938	2.817415687
-0.00521456	-0.003281742	-0.004525109	-0.002867296	-4.114923298	2.840319568
-0.005213549	-0.003270988	-0.004517159	-0.002851765	-4.099080661	2.863135789
-0.005210677	-0.003207071	-0.00454344	-0.002818571	-4.083111515	2.885863645
-0.005221866	-0.003218327	-0.004552335	-0.002797627	-4.067016353	2.908502436
-0.005220924	-0.003211191	-0.004541182	-0.002784844	-4.050795673	2.931051462
-0.005216306	-0.003192775	-0.00452891	-0.00277189	-4.034449974	2.953510028
-0.005212607	-0.003171494	-0.004518838	-0.002758297	-4.017979761	2.975877441
-0.005203027	-0.003097979	-0.004532769	-0.002736395	-4.001385543	2.99815301
-0.005196617	-0.003048458	-0.004531554	-0.002708506	-3.984667831	3.020336047
-0.005193929	-0.003031448	-0.004515577	-0.002683835	-3.967827142	3.042425868
-0.005191861	-0.003021725	-0.004503459	-0.002662891	-3.950863995	3.064421792
-0.005190092	-0.003019489	-0.004493849	-0.002645826	-3.933778914	3.08632314
-0.005189633	-0.003016348	-0.004485861	-0.002631295	-3.916572426	3.108129235
-0.005190919	-0.003011826	-0.004479281	-0.002618874	-3.899245062	3.129839404
-0.005199098	-0.002937758	-0.004495933	-0.002592327	-3.881797357	3.151452978
-0.00519301	-0.002919316	-0.004502417	-0.002568103	-3.864229849	3.172969289
-0.005189748	-0.002910523	-0.004490916	-0.002550633	-3.846543081	3.194387674
-0.005184716	-0.002880096	-0.004481461	-0.002532075	-3.828737599	3.215707471
-0.005179639	-0.002846228	-0.004474033	-0.00251192	-3.810813951	3.236928023
-0.005172953	-0.002797335	-0.004466063	-0.002488293	-3.792772692	3.258048674
-0.005161282	-0.002662641	-0.004476966	-0.002444126	-3.774614377	3.279068773
-0.005150324	-0.002561891	-0.004475981	-0.002390394	-3.756339568	3.299987671
-0.005146418	-0.002535082	-0.004462532	-0.002346057	-3.737948828	3.320804722
-0.005146096	-0.002513651	-0.00445163	-0.002307494	-3.719442725	3.341519283
-0.005146717	-0.002502018	-0.00444314	-0.002274854	-3.70082183	3.362130717
-0.005145844	-0.002494028	-0.004436097	-0.002247327	-3.682086718	3.382638385
-0.005136148	-0.002452472	-0.004439937	-0.002212919	-3.663237967	3.403041656
-0.005142374	-0.002398906	-0.0044371	-0.00217753	-3.644276159	3.4233399
-0.005145683	-0.00239775	-0.00442915	-0.002151708	-3.625201878	3.443532491
-0.005148853	-0.002396846	-0.004423477	-0.002131404	-3.606015715	3.463618804
-0.005152162	-0.002394584	-0.004419483	-0.002114807	-3.58671826	3.483598221
-0.005156527	-0.002391092	-0.004416878	-0.002100894	-3.567310109	3.503470124
-0.005157147	-0.002388177	-0.004414929	-0.002089155	-3.547791861	3.5232339
-0.005149588	-0.002346219	-0.004420776	-0.0020801	-3.52816412	3.54288894
-0.005143569	-0.002346043	-0.004422397	-0.002068531	-3.508427489	3.562434636
-0.005141685	-0.002349611	-0.00441601	-0.002055684	-3.48858258	3.581870386
-0.005141915	-0.002351772	-0.004411398	-0.002045862	-3.468630003	3.60119559
-0.005142719	-0.002345289	-0.004407983	-0.002036637	-3.448570375	3.620409651
-0.005143408	-0.002325391	-0.004405397	-0.002026112	-3.428404315	3.639511976
-0.005150806	-0.002282126	-0.004410703	-0.001998543	-3.408132446	3.658501975
-0.005163924	-0.002247705	-0.004413675	-0.001976726	-3.387755392	3.677379063
-0.005171529	-0.002251725	-0.004413617	-0.001965285	-3.367273784	3.696142658
-0.005173344	-0.002258383	-0.004413964	-0.001957402	-3.346688252	3.714792179
-0.005179363	-0.002257252	-0.004415122	-0.001950925	-3.325999432	3.733327051
-0.005190299	-0.002253157	-0.004417573	-0.001945087	-3.305207964	3.751746703
-0.005200591	-0.002248182	-0.004421065	-0.00193959	-3.284314487	3.770050566
-0.005257545	-0.002274186	-0.004435421	-0.001935755	-3.263319648	3.788238074
-0.005335865	-0.002286824	-0.004457728	-0.001936501	-3.242224095	3.806308667
-0.005357966	-0.002299663	-0.004477969	-0.001940656	-3.221028477	3.824261787
-0.005371084	-0.002308281	-0.004496358	-0.001945343	-3.19973345	3.84209688
-0.005385949	-0.002316094	-0.004513724	-0.001950222	-3.178339671	3.859813395
-0.005403892	-0.00232225	-0.004530705	-0.001955101	-3.1568478	3.877410785
-0.005421283	-0.002327476	-0.004547145	-0.001959873	-3.1352585	3.894888508
-0.005497512	-0.002360967	-0.004580488	-0.001968651	-3.113572438	3.912246025
-0.005528918	-0.002328104	-0.004612712	-0.001971229	-3.091790282	3.929482798
-0.005538452	-0.002328607	-0.004633397	-0.001973445	-3.069912706	3.946598297
-0.005544747	-0.002337249	-0.0046514	-0.001976641	-3.047940384	3.963591993
-0.005546057	-0.002343581	-0.004666355	-0.00198022	-3.025873994	3.980463362
-0.005548883	-0.002341747	-0.004678936	-0.001982904	-3.003714218	3.997211883
-0.005554282	-0.002338204	-0.004689722	-0.001984524	-2.981461739	4.013837039
-0.005589157	-0.002320692	-0.004708304	-0.001987166	-2.959117245	4.030338317
-0.005615348	-0.002299411	-0.004721908	-0.001983522	-2.936681424	4.046715207
-0.005626536	-0.0022972	-0.004734238	-0.001978622	-2.914154969	4.062967205
-0.005642343	-0.002301045	-0.004746491	-0.001975384	-2.891538576	4.079093809
-0.005654404	-0.00230323	-0.004758261	-0.001973189	-2.868832942	4.09509452
-0.005663617	-0.002296547	-0.00476926	-0.001970334	-2.846038768	4.110968846
-0.005672944	-0.002280618	-0.004779699	-0.001965668	-2.823156758	4.126716296
-0.005791102	-0.002202103	-0.004807466	-0.001957295	-2.800187618	4.142336384
-0.005852443	-0.002123286	-0.004841793	-0.00193241	-2.777132057	4.157828629
-0.00586648	-0.002110146	-0.004870891	-0.001905821	-2.753990786	4.173192551
-0.005878174	-0.002099116	-0.004895957	-0.001883429	-2.730764519	4.188427678
-0.005886698	-0.002099292	-0.004917722	-0.001865511	-2.707453974	4.203533538
-0.005895106	-0.002099242	-0.004936748	-0.001851151	-2.684059869	4.218509665
-0.0059	-0.001971784	-0.004964978	-0.001801211	-2.660582928	4.233355598
-0.005875417	-0.001757494	-0.00498165	-0.001734674	-2.637023873	4.248070878
-0.005867491	-0.001682848	-0.004987998	-0.0016757	-2.613383433	4.26265505
-0.005859152	-0.0016077	-0.004990217	-0.001618964	-2.589662337	4.277107666
-0.005851685	-0.001546496	-0.004991259	-0.001564208	-2.565861317	4.291428278
-0.00584346	-0.001464664	-0.004990545	-0.001507685	-2.541981108	4.305616445
-0.005823243	-0.001293388	-0.004998862	-0.001440168	-2.518022447	4.319671729
-0.005823036	-0.001266128	-0.005	-0.001372864	-2.493986073	4.333593697
-0.005819819	-0.001256078	-0.004992571	-0.001314337	-2.469872727	4.347381917
-0.005815248	-0.001242159	-0.004986049	-0.001266357	-2.445683155	4.361035966
-0.005810561	-0.001230199	-0.004980569	-0.001225834	-2.421418102	4.374555421
-0.005805552	-0.001216908	-0.004975301	-0.001191383	-2.397078318	4.387939865
-0.005790918	-0.001136534	-0.004977694	-0.001126657	-2.372664554	4.401188885
-0.005780464	-0.001072591	-0.004976826	-0.00106975	-2.348177563	4.414302073
-0.005777501	-0.001057165	-0.004967814	-0.001038367	-2.323618101	4.427279024
-0.00577672	-0.001046838	-0.004960733	-0.001011906	-2.298986926	4.440119336
-0.005781406	-0.001039502	-0.00495587	-0.000989428	-2.274284798	4.452822614
-0.005786047	-0.001033196	-0.004952532	-0.00097036	-2.24951248	4.465388466
-0.005788505	-0.001029527	-0.004950506	-0.000954274	-2.224670736	4.477816504
-0.005774261	-0.000928551	-0.004957009	-0.000920015	-2.199760332	4.490106344
-0.005767851	-0.000879783	-0.00495834	-0.000885052	-2.174782038	4.502257607
-0.005766818	-0.000858277	-0.00495203	-0.000857057	-2.149736625	4.514269919
-0.005766082	-0.000828227	-0.00494655	-0.000830148	-2.124624864	4.526142907
-0.005765003	-0.000799736	-0.004942112	-0.000804155	-2.099447533	4.537876207
-0.005762705	-0.000765968	-0.004938099	-0.000778014	-2.074205406	4.549469455
-0.005760959	-0.000740969	-0.004934683	-0.000752958	-2.048899265	4.560922294
-0.005744555	-0.000611852	-0.004941765	-0.000713202	-2.023529888	4.572234371
-0.005741959	-0.000553588	-0.004942325	-0.000667821	-1.99809806	4.583405336
-0.005737755	-0.000529945	-0.004934876	-0.000627405	-1.972604566	4.594434845
-0.005734539	-0.000514494	-0.004926984	-0.000593337	-1.947050192	4.605322557
-0.005732149	-0.000500901	-0.004920675	-0.000563936	-1.921435726	4.616068136
-0.005729186	-0.00049256	-0.004915252	-0.000538923	-1.89576196	4.62667125
-0.005724958	-0.00038686	-0.00492081	-0.000496674	-1.870029686	4.637131573
-0.005731345	-0.000349398	-0.004922431	-0.00045564	-1.844239697	4.647448782
-0.005731299	-0.000317716	-0.004915908	-0.000421551	-1.818392791	4.657622557
-0.005729209	-0.00028239	-0.00491039	-0.000389209	-1.792489764	4.667652586
-0.005725372	-0.000245733	-0.004905624	-0.000357698	-1.766531416	4.677538558
-0.005720754	-0.000211438	-0.004900896	-0.000327104	-1.740518548	4.687280168
-0.005715125	-0.000149782	-0.004902864	-0.000294037	-1.714451963	4.696877116
-0.0056967	-7.61E-05	-0.004898504	-0.000252492	-1.688332465	4.706329106
-0.005696401	-6.41E-05	-0.004890747	-0.000216017	-1.662160861	4.715635845
-0.00569415	-3.94E-05	-0.004883839	-0.000183568	-1.635937959	4.724797048
-0.005689785	-1.38E-05	-0.004877741	-0.000153549	-1.609664567	4.73381243
-0.005688176	1.85E-06	-0.004872705	-0.000126874	-1.583341496	4.742681713
-0.005684363	1.86E-05	-0.004867958	-0.000102714	-1.556969559	4.751404625
-0.005665064	0.000154882	-0.00486655	-5.49E-05	-1.53054957	4.759980895
-0.005652405	0.000224126	-0.004859873	-8.18E-06	-1.504082345	4.76841026
-0.005648546	0.000245306	-0.00485175	3.03E-05	-1.477568699	4.776692458
-0.00564657	0.000274426	-0.004844765	6.55E-05	-1.451009451	4.784827234
-0.005643698	0.000328771	-0.004838706	0.000102203	-1.424405422	4.792814338
-0.005638138	0.000385201	-0.004833052	0.000140467	-1.397757431	4.800653522
-0.005633176	0.000416356	-0.00482763	0.000176388	-1.371066302	4.808344545
-0.005631935	0.000426356	-0.004823115	0.000207281	-1.344332859	4.81588717
-0.005635611	0.000424421	-0.004824909	0.000228139	-1.317557925	4.823281163
-0.005626421	0.000451933	-0.004823423	0.000253216	-1.290742329	4.830526296
-0.005628742	0.000443466	-0.004818676	0.000275331	-1.263886896	4.837622346
-0.005631958	0.000438215	-0.004815551	0.00029244	-1.236992457	4.844569094
-0.00563336	0.000437612	-0.004813582	0.000305606	-1.21005984	4.851366326
-0.005634026	0.000444119	-0.004811363	0.000316898	-1.183089878	4.858013831
-0.005633038	0.000470575	-0.004809935	0.000330236	-1.156083403	4.864511404
-0.005602298	0.00064866	-0.004809607	0.000376	-1.129041248	4.870858845
-0.005583689	0.000657504	-0.00480407	0.000413306	-1.101964248	4.877055959
-0.005583138	0.000660318	-0.004795618	0.00043949	-1.074853238	4.883102553
-0.005584792	0.000660117	-0.004789405	0.000460412	-1.047709055	4.888998441
-0.005585688	0.000663132	-0.004784581	0.00047767	-1.020532537	4.894743442
-0.005585963	0.000673961	-0.004780895	0.000493372	-0.993324523	4.900337377
-0.005587181	0.000683081	-0.004777924	0.000507412	-0.966085852	4.905780075
-0.005596118	0.000689036	-0.004784253	0.000530294	-0.938817365	4.911071367
-0.005597336	0.000722	-0.004786819	0.000541778	-0.911519904	4.91621109
-0.005595728	0.000733406	-0.004784909	0.000555137	-0.884194311	4.921199085
-0.005594992	0.000738079	-0.004782188	0.000566684	-0.856841429	4.926035198
-0.00559258	0.000735039	-0.004779969	0.000575419	-0.829462103	4.930719281
-0.005590122	0.000730944	-0.004777634	0.000581811	-0.802057178	4.935251188
-0.00557551	0.000810514	-0.004780239	0.000596064	-0.774627499	4.93963078
-0.00557381	0.000805967	-0.004779236	0.000609998	-0.747173912	4.943857922
-0.005574338	0.000811369	-0.004774161	0.000622931	-0.719697266	4.947932482
-0.005574752	0.000819409	-0.004770089	0.000634414	-0.692198409	4.951854336
-0.005572271	0.00082172	-0.00476652	0.00064381	-0.664678188	4.955623362
-0.005569606	0.000821142	-0.004763201	0.000651246	-0.637137453	4.959239445
-0.005564115	0.000789133	-0.004763432	0.000636566	-0.609577055	4.962702471
-0.00556763	0.000790038	-0.004761889	0.000632518	-0.581997843	4.966012335
-0.005569054	0.000791997	-0.004758801	0.000638399	-0.55440067	4.969168934
-0.005569583	0.000793053	-0.004756235	0.000643363	-0.526786386	4.972172172
-0.005567699	0.000792826	-0.004753977	0.000647326	-0.499155844	4.975021954
-0.005565378	0.00079059	-0.004751855	0.000650138	-0.471509897	4.977718194
-0.005565057	0.000831921	-0.004753225	0.000662431	-0.443849398	4.980260808
-0.005555591	0.00089717	-0.004752067	0.000681372	-0.4161752	4.982649717
-0.00555272	0.000912119	-0.004748478	0.000697074	-0.388488159	4.984884848
-0.005552145	0.00091629	-0.004745564	0.000710198	-0.360789127	4.986966132
-0.0055501	0.000929983	-0.004743056	0.000722854	-0.33307896	4.988893505
-0.005543599	0.00096659	-0.004739872	0.00073862	-0.305358514	4.990666907
-0.005537074	0.000996011	-0.004736399	0.000755898	-0.277628644	4.992286283
-0.005530572	0.001028849	-0.004732636	0.000774924	-0.249890205	4.993751584
-0.005530343	0.001055004	-0.004733215	0.000794568	-0.222144054	4.995062764
-0.005522554	0.001117942	-0.00473088	0.000822436	-0.194391047	4.996219783
-0.005519981	0.00112867	-0.004725863	0.000845893	-0.166632041	4.997222605
-0.005518281	0.001123519	-0.004721541	0.000864045	-0.138867892	4.998071199
-0.005518534	0.001120228	-0.004718106	0.000878043	-0.111099457	4.998765539
-0.005518832	0.001127916	-0.004715405	0.000890507	-0.083327593	4.999305603
-0.005493882	0.001352206	-0.004711681	0.000932926	-0.055553157	4.999691375
-0.005481292	0.001398611	-0.004705564	0.000979755	-0.027777007	4.999922843
-0.005484233	0.001363587	-0.004699447	0.001012736	-8.88E-16	5
