# Supplementary material for: Enhanced location tracking in sensor fusion-assisted virtual reality micro-manipulation environments
Source: PLoS One. 2021 Dec 28;16(12):e0261933. doi: 10.1371/journal.pone.0261933 (PMC8714085; doi:10.1371/journal.pone.0261933)
Supplement: S1 File — (ZIP) [file pone.0261933.s001.zip › VR circle/Participant12_VR_OnRaw.csv]

Kalman_Off_X_Axis	Kalman_Off_Y_Axis	Kalman_On_X_Axis	Kalman_On_Y_Axis	Reference_X	Reference_Y
-0.001632904	-0.005311128	-0.001703523	-0.004978507	0	5
-0.001627783	-0.005258497	-0.001658755	-0.004863215	0.341212067	4.988343846
-0.001695908	-0.00528229	-0.001632291	-0.004810255	0.680833245	4.95342973
-0.001682064	-0.005278209	-0.001617231	-0.004764277	1.017280065	4.895420438
-0.001652752	-0.005351747	-0.001615171	-0.004754876	1.348983856	4.814586437
-0.001700817	-0.005506257	-0.001621247	-0.004766756	1.674398061	4.711304611
-0.001767106	-0.005689274	-0.00164076	-0.004814275	1.992005449	4.586056508
-0.001917871	-0.0059	-0.001675128	-0.004906926	2.300325189	4.439426092
-0.00387422	-0.00575143	-0.002038703	-0.004952027	2.59791975	4.272097023
-0.004910472	-0.005778078	-0.002497194	-0.004982921	2.883401611	4.084849465
-0.004481484	-0.005790091	-0.00283137	-0.005	3.155439722	3.878556454
-0.003960992	-0.005693488	-0.003021872	-0.004996796	3.412765716	3.654179821
-0.004036534	-0.005435739	-0.003164954	-0.004943926	3.654179821	3.412765716
-0.004002665	-0.00505839	-0.003204676	-0.004826608	3.878556454	3.155439722
-0.003942875	-0.004545877	-0.003275162	-0.004638224	4.084849465	2.883401611
-0.003913068	-0.004217543	-0.003329094	-0.004428769	4.272097023	2.59791975
-0.004196976	-0.003997691	-0.003439585	-0.004237785	4.439426092	2.300325189
-0.004560805	-0.003738813	-0.003556332	-0.004023736	4.586056508	1.992005449
-0.004953098	-0.003373277	-0.003759396	-0.003788829	4.711304611	1.674398061
-0.00517658	-0.002803587	-0.003950027	-0.003483368	4.814586437	1.348983856
-0.005252758	-0.002315764	-0.004175771	-0.003117118	4.895420438	1.017280065
-0.005364392	-0.001667989	-0.004338084	-0.002735028	4.95342973	0.680833245
-0.005699403	-0.000849741	-0.004571448	-0.002199678	4.988343846	0.341212067
-0.0059	-0.000240062	-0.004741664	-0.00169882	5	0
-0.005784657	0.000202728	-0.004893525	-0.00122417	4.988343846	-0.341212067
-0.005721723	0.000639844	-0.004939271	-0.000780081	4.95342973	-0.680833245
-0.005621036	0.001361955	-0.005	-0.000263261	4.895420438	-1.017280065
-0.005445232	0.00193503	-0.004980538	0.000233516	4.814586437	-1.348983856
-0.004711076	0.002373307	-0.004870768	0.000735947	4.711304611	-1.674398061
-0.004077536	0.002849117	-0.004613719	0.0012057	4.586056508	-1.992005449
-0.003086559	0.003447314	-0.004242704	0.001750632	4.439426092	-2.300325189
-0.002455492	0.003769343	-0.003793017	0.002168906	4.272097023	-2.59791975
-0.002011707	0.004137367	-0.003343047	0.00260979	4.084849465	-2.883401611
-0.00176534	0.004400161	-0.002954578	0.002980908	3.878556454	-3.155439722
-0.001105949	0.004996101	-0.002544356	0.003368681	3.654179821	-3.412765716
-0.000476223	0.005461557	-0.002123682	0.003767608	3.412765716	-3.654179821
0.000351415	0.005839337	-0.001626267	0.004187061	3.155439722	-3.878556454
0.000461496	0.0059	-0.001204589	0.004509631	2.883401611	-4.084849465
0.000627695	0.005879657	-0.000781469	0.004760317	2.59791975	-4.272097023
0.001482915	0.005749837	-0.000311856	0.004706873	2.300325189	-4.439426092
0.002870565	0.005626952	0.000416478	0.004584568	1.992005449	-4.586056508
0.00313353	0.005574088	0.001023844	0.004878058	1.674398061	-4.711304611
0.003645758	0.005497629	0.001660145	0.004904508	1.348983856	-4.814586437
0.004381998	0.005404478	0.002168115	0.00490478	1.017280065	-4.895420438
0.005017551	0.005390839	0.002821536	0.004967746	0.680833245	-4.95342973
0.005176969	0.005377233	0.003268185	0.005	0.341212067	-4.988343846
0.00538371	0.005262545	0.003744465	0.004986216	8.88E-16	-5
0.005826224	0.004767256	0.004070789	0.004856746	-0.341212067	-4.988343846
0.0059	0.003456904	0.00441189	0.00447254	-0.680833245	-4.95342973
0.005692163	0.002440441	0.004554355	0.004024098	-1.017280065	-4.895420438
0.005507741	0.001965959	0.004708069	0.003571636	-1.348983856	-4.814586437
0.005533876	0.001908847	0.004755154	0.00317431	-1.674398061	-4.711304611
0.005538325	0.00167665	0.004872364	0.002761236	-1.992005449	-4.586056508
0.005626051	0.001341147	0.004885545	0.002411823	-2.300325189	-4.439426092
0.005590346	0.000940237	0.004983807	0.002084417	-2.59791975	-4.272097023
0.005557573	0.000636791	0.004951911	0.001772487	-2.883401611	-4.084849465
0.005438875	-2.29E-05	0.005	0.001363705	-3.155439722	-3.878556454
0.005263882	-0.000503884	0.004922383	0.000965503	-3.412765716	-3.654179821
0.005166833	-0.001146151	0.004896872	0.000561286	-3.654179821	-3.412765716
0.005006921	-0.001352563	0.004771578	0.000124028	-3.878556454	-3.155439722
0.004791385	-0.001733032	0.004682763	-0.000307788	-4.084849465	-2.883401611
0.004454997	-0.002202337	0.004499135	-0.000686462	-4.272097023	-2.59791975
0.003850311	-0.003126645	0.004276351	-0.001175925	-4.439426092	-2.300325189
0.003576291	-0.003323599	0.003947633	-0.001582591	-4.586056508	-1.992005449
0.003372657	-0.003901254	0.003660979	-0.00205585	-4.711304611	-1.674398061
0.003048277	-0.004512626	0.003346214	-0.002536456	-4.814586437	-1.348983856
0.00287897	-0.004892762	0.003071994	-0.002959415	-4.895420438	-1.017280065
0.00259033	-0.005003933	0.002773035	-0.003293321	-4.95342973	-0.680833245
0.002268457	-0.005262811	0.002475853	-0.003646935	-4.988343846	-0.341212067
0.001550687	-0.005402122	0.002101774	-0.003914368	-5	-8.88E-16
0.000821122	-0.005526434	0.001654893	-0.004151663	-4.988343846	0.341212067
0.000204287	-0.005457243	0.00119321	-0.004310152	-4.95342973	0.680833245
-0.000399869	-0.00543023	0.000715849	-0.004446241	-4.895420438	1.017280065
-0.000504759	-0.005342721	0.000343366	-0.004520695	-4.814586437	1.348983856
-0.000866221	-0.005247645	-3.38E-05	-0.004562017	-4.711304611	1.674398061
-0.001355035	-0.00498598	-0.000377142	-0.0045294	-4.586056508	1.992005449
-0.00150075	-0.004674636	-0.000704573	-0.004422965	-4.439426092	2.300325189
-0.001323321	-0.004298515	-0.000907689	-0.004268013	-4.272097023	2.59791975
-0.001145362	-0.004266922	-0.001081097	-0.00410898	-4.084849465	2.883401611
-0.001256714	-0.004255805	-0.00119841	-0.004017599	-3.878556454	3.155439722
-0.001251664	-0.004256768	-0.001348005	-0.003923346	-3.654179821	3.412765716
-0.001204799	-0.004192255	-0.001437644	-0.003854213	-3.412765716	3.654179821
-0.00118866	-0.004147223	-0.001535881	-0.003789675	-3.155439722	3.878556454
-0.001157934	-0.004143772	-0.001563658	-0.003744302	-2.883401611	4.084849465
-0.001120676	-0.004149679	-0.001607551	-0.00371492	-2.59791975	4.272097023
-0.00105082	-0.004151836	-0.001588552	-0.003690011	-2.300325189	4.439426092
-0.000992477	-0.004222819	-0.001578384	-0.003670816	-1.992005449	4.586056508
-0.001026734	-0.004254677	-0.001553593	-0.003686323	-1.674398061	4.711304611
-0.001048842	-0.004240772	-0.001563324	-0.003704219	-1.348983856	4.814586437
-0.001060426	-0.004246646	-0.001549165	-0.003712562	-1.017280065	4.895420438
-0.001049654	-0.004297552	-0.001544531	-0.00370576	-0.680833245	4.95342973
-0.001048948	-0.004302298	-0.001475384	-0.003708844	-0.341212067	4.988343846
-0.001093835	-0.004314477	-0.001410922	-0.003721358	-8.88E-16	5
