# Supplementary material for: Enhanced location tracking in sensor fusion-assisted virtual reality micro-manipulation environments
Source: PLoS One. 2021 Dec 28;16(12):e0261933. doi: 10.1371/journal.pone.0261933 (PMC8714085; doi:10.1371/journal.pone.0261933)
Supplement: S1 File — (ZIP) [file pone.0261933.s001.zip › VR circle/Participant13_VR_OnRaw.csv]

Kalman_Off_X_Axis	Kalman_Off_Y_Axis	Kalman_On_X_Axis	Kalman_On_Y_Axis	Reference_X	Reference_Y
-0.003314851	-0.005099846	-0.002974157	-0.004427446	0	5
-0.003307812	-0.00510087	-0.002992685	-0.004423924	0.040959115	4.999832232
-0.003330306	-0.005107129	-0.003003428	-0.004419254	0.081915481	4.99932894
-0.003412671	-0.005100501	-0.003005525	-0.00441605	0.12286635	4.998490158
-0.003423993	-0.005113474	-0.0029895	-0.004417811	0.163808974	4.997315942
-0.003419261	-0.005113673	-0.002972009	-0.004418862	0.204740605	4.99580637
-0.003398475	-0.005090202	-0.002988843	-0.004406586	0.245658497	4.993961544
-0.003429414	-0.005081325	-0.003007826	-0.004396829	0.286559903	4.991781588
-0.003436662	-0.005072506	-0.002992356	-0.004394995	0.327442079	4.989266648
-0.00344424	-0.005059959	-0.002992129	-0.004392256	0.368302282	4.986416893
-0.003466134	-0.005059902	-0.003025823	-0.004392158	0.409137769	4.983232514
-0.003518279	-0.005055777	-0.003055978	-0.004390642	0.4499458	4.979713725
-0.003507527	-0.005060557	-0.003046297	-0.00438805	0.490723637	4.975860761
-0.003478265	-0.005066161	-0.003039876	-0.004386533	0.531468543	4.971673882
-0.0034629	-0.005070657	-0.00302102	-0.004386753	0.572177783	4.967153369
-0.003463559	-0.005063174	-0.003043314	-0.004385702	0.612848627	4.962299524
-0.003513248	-0.005036915	-0.003043921	-0.004380371	0.653478344	4.957112674
-0.003501956	-0.005043714	-0.003027946	-0.004377216	0.694064209	4.951593166
-0.003496295	-0.005045962	-0.003010758	-0.004375162	0.734603497	4.945741372
-0.003460983	-0.005090458	-0.002996754	-0.004378561	0.775093488	4.939557683
-0.003489197	-0.00503316	-0.002989096	-0.004372399	0.815531465	4.933042514
-0.00349947	-0.004975748	-0.002981336	-0.004359364	0.855914714	4.926196304
-0.003479223	-0.004777679	-0.002975623	-0.004314197	0.896240526	4.919019511
-0.003487789	-0.004712814	-0.002972337	-0.004265606	0.936506194	4.911512616
-0.003491353	-0.004713866	-0.002965487	-0.004229609	0.976709016	4.903676125
-0.003498571	-0.004718703	-0.002960584	-0.004202513	1.016846294	4.895510562
-0.003506119	-0.004721405	-0.002958688	-0.004181213	1.056915335	4.887016475
-0.003526546	-0.004722401	-0.002963667	-0.004163043	1.096913449	4.878194435
-0.00354257	-0.004733866	-0.002983257	-0.00414392	1.136837953	4.869045034
-0.003571143	-0.004684079	-0.003014069	-0.004118438	1.176686168	4.859568885
-0.003580518	-0.004666838	-0.003015636	-0.004103692	1.216455419	4.849766624
-0.003608762	-0.004650081	-0.003029285	-0.004089142	1.256143037	4.83963891
-0.003705415	-0.004630963	-0.003080091	-0.00407755	1.29574636	4.829186421
-0.003757949	-0.004630167	-0.00312473	-0.00406591	1.33526273	4.81840986
-0.003755553	-0.004632727	-0.003136281	-0.004055468	1.374689494	4.80730995
-0.003750311	-0.00462294	-0.003151599	-0.004045466	1.414024007	4.795887434
-0.003752588	-0.004619356	-0.003158777	-0.004037029	1.453263629	4.784143081
-0.003801917	-0.004625842	-0.003212263	-0.004030695	1.492405728	4.772077678
-0.00384352	-0.004638019	-0.003264231	-0.004027516	1.531447676	4.759692034
-0.003849749	-0.004637962	-0.003267947	-0.004025218	1.570386853	4.746986981
-0.003851816	-0.004641774	-0.003279448	-0.004023946	1.609220647	4.733963372
-0.00384328	-0.004638531	-0.003280383	-0.004022576	1.647946451	4.72062208
-0.00381899	-0.004604505	-0.003332605	-0.004017832	1.686561667	4.706964001
-0.003834804	-0.00457944	-0.003373553	-0.004008857	1.725063703	4.692990051
-0.003849091	-0.004567861	-0.003369989	-0.003998049	1.763449975	4.678701168
-0.003852685	-0.004559639	-0.003354747	-0.003988682	1.801717908	4.664098311
-0.003873591	-0.004435768	-0.003407297	-0.003956476	1.839864934	4.64918246
-0.003982853	-0.004369139	-0.003454463	-0.003918816	1.877888492	4.633954615
-0.003991598	-0.004365497	-0.003444276	-0.003892356	1.915786031	4.618415799
-0.004012444	-0.004366607	-0.003453553	-0.003871643	1.953555007	4.602567055
-0.004019513	-0.004361912	-0.003449382	-0.003853938	1.991192887	4.586409446
-0.004018525	-0.004351357	-0.003504814	-0.003815104	2.028697144	4.569944056
-0.004066626	-0.004318725	-0.003538305	-0.003786737	2.066065262	4.55317199
-0.004082351	-0.004287943	-0.0035424	-0.003772309	2.103294732	4.536094374
-0.004086544	-0.004275254	-0.003536283	-0.003759128	2.140383058	4.518712354
-0.004053597	-0.004203645	-0.003572176	-0.00373416	2.177327749	4.501027096
-0.004030176	-0.00419622	-0.003586508	-0.003712224	2.214126326	4.483039787
-0.004041437	-0.004193062	-0.003564416	-0.003696353	2.250776321	4.464751634
-0.004048086	-0.004190473	-0.003541237	-0.00368371	2.287275273	4.446163865
-0.004118861	-0.004165579	-0.003571317	-0.003663413	2.323620733	4.427277726
-0.00424226	-0.004159121	-0.00359993	-0.003647786	2.359810263	4.408094486
-0.004241511	-0.004159833	-0.003601345	-0.003639154	2.395841433	4.38861543
-0.00423013	-0.004157898	-0.003602533	-0.003632037	2.431711826	4.368841868
-0.004220875	-0.004157756	-0.003596517	-0.003626608	2.467419035	4.348775125
-0.004222373	-0.004154285	-0.003623488	-0.003619419	2.502960663	4.328416548
-0.004206379	-0.004117158	-0.003633168	-0.003608292	2.538334325	4.307767504
-0.004218449	-0.00410959	-0.003624928	-0.003599219	2.573537648	4.286829377
-0.004239774	-0.004096532	-0.003617421	-0.003590098	2.608568268	4.265603574
-0.004274038	-0.004072975	-0.003625434	-0.003578091	2.643423837	4.244091518
-0.004307015	-0.004086716	-0.003661706	-0.003563051	2.678102013	4.222294654
-0.00454959	-0.004047199	-0.003721763	-0.003547474	2.712600471	4.200214443
-0.004641031	-0.004045151	-0.003760436	-0.003539575	2.746916894	4.177852368
-0.004705815	-0.004043046	-0.003802875	-0.003532997	2.781048981	4.15520993
-0.004765747	-0.004039006	-0.003852569	-0.003526956	2.814994441	4.132288646
-0.004951415	-0.003850013	-0.003965025	-0.003488709	2.848750995	4.109090057
-0.005078738	-0.003623978	-0.004074447	-0.003416789	2.882316378	4.085615719
-0.005213129	-0.003492767	-0.004157506	-0.003336969	2.915688339	4.061867206
-0.005394004	-0.003186675	-0.004288692	-0.00321477	2.948864637	4.037846114
-0.005480833	-0.002928065	-0.004404736	-0.003069754	2.981843046	4.013554052
-0.005438212	-0.002876201	-0.004457008	-0.002954011	3.014621353	3.988992653
-0.005416917	-0.002861549	-0.004488907	-0.002863529	3.047197359	3.964163563
-0.005404966	-0.002841976	-0.004572598	-0.002783318	3.079568876	3.93906845
-0.005468313	-0.002830738	-0.004632175	-0.0026911	3.111733734	3.913708997
-0.005477748	-0.002818021	-0.004633262	-0.002643854	3.143689773	3.888086907
-0.005474214	-0.002776256	-0.004644712	-0.002600227	3.17543485	3.862203897
-0.005447976	-0.00275913	-0.004641376	-0.002563301	3.206966833	3.836061706
-0.005399725	-0.002762999	-0.004690008	-0.002534615	3.238283606	3.809662088
-0.005386546	-0.002789315	-0.004717029	-0.002514269	3.269383069	3.783006814
-0.005383222	-0.002789457	-0.00470027	-0.002497542	3.300263134	3.756097674
-0.005382383	-0.002787181	-0.004677243	-0.002484019	3.330921729	3.728936472
-0.005383312	-0.002779784	-0.004661723	-0.002472159	3.361356796	3.701525031
-0.005367587	-0.002692073	-0.004722463	-0.002452595	3.391566294	3.673865192
-0.005369205	-0.002563479	-0.004764094	-0.002404737	3.421548194	3.64595881
-0.005374506	-0.002537903	-0.004751	-0.002366148	3.451300485	3.617807758
-0.005382713	-0.002531132	-0.004718975	-0.002336093	3.48082117	3.589413925
-0.005393765	-0.002527206	-0.004700523	-0.002311566	3.510108269	3.560779217
-0.005487033	-0.002504133	-0.004784618	-0.002289336	3.539159815	3.531905554
-0.005600428	-0.002476138	-0.004843487	-0.002264613	3.56797386	3.502794875
-0.005585632	-0.002485356	-0.004847152	-0.002244854	3.596548469	3.473449134
-0.005583026	-0.002484389	-0.00483181	-0.002229765	3.624881725	3.443870299
-0.005587369	-0.002482909	-0.004898186	-0.002214041	3.652971727	3.414060355
-0.005646134	-0.002437674	-0.004952708	-0.002192496	3.68081659	3.384021303
-0.00564206	-0.002389707	-0.004940954	-0.002170316	3.708414445	3.353755159
-0.005637717	-0.002373491	-0.004915399	-0.00215107	3.73576344	3.323263954
-0.005632835	-0.002308654	-0.004959482	-0.002125075	3.76286174	3.292549734
-0.005592401	-0.002094397	-0.004971791	-0.002066507	3.789707527	3.26161456
-0.005582577	-0.002057981	-0.004927608	-0.00201525	3.816298998	3.230460508
-0.005579492	-0.002037156	-0.004895102	-0.001971647	3.842634369	3.199089668
-0.005592491	-0.002029076	-0.004889718	-0.001934354	3.868711874	3.167504147
-0.005595845	-0.002021651	-0.004871822	-0.001903884	3.894529762	3.135706063
-0.005598002	-0.001942333	-0.004917649	-0.001861504	3.9200863	3.10369755
-0.00561172	-0.001910582	-0.004942647	-0.001821937	3.945379774	3.071480757
-0.005609234	-0.001894138	-0.004910521	-0.001791222	3.970408486	3.039057845
-0.005589526	-0.001876414	-0.0048812	-0.001764102	3.995170756	3.00643099
-0.005547294	-0.00186603	-0.004856151	-0.001740479	4.019664923	2.973602382
-0.005438152	-0.001824749	-0.004834489	-0.00171578	4.043889344	2.940574223
-0.005401282	-0.001797067	-0.004797332	-0.00169086	4.067842392	2.907348731
-0.005251406	-0.001575414	-0.004806937	-0.001640875	4.09152246	2.873928134
-0.005202586	-0.001440419	-0.004802539	-0.001573723	4.114927959	2.840314676
-0.005203395	-0.001411486	-0.004743771	-0.001509823	4.138057318	2.806510611
-0.005207678	-0.001386507	-0.004683057	-0.001456488	4.160908986	2.77251821
-0.005209475	-0.001359109	-0.004638772	-0.001409462	4.183481428	2.738339752
-0.005228404	-0.001227415	-0.00466046	-0.001345489	4.20577313	2.703977531
-0.005196985	-0.001132392	-0.00465136	-0.001282665	4.227782596	2.669433854
-0.005218101	-0.001097399	-0.004615442	-0.001222727	4.249508349	2.634711038
-0.005230171	-0.001069347	-0.004579145	-0.001171495	4.270948931	2.599811414
-0.005238737	-0.001034666	-0.004554525	-0.001125227	4.292102904	2.564737323
-0.005213219	-0.000704164	-0.004561173	-0.001030661	4.312968847	2.52949112
-0.005220467	-0.000577846	-0.004549344	-0.000927928	4.33354536	2.494075169
-0.005277883	-0.000532355	-0.004536807	-0.000838277	4.353831064	2.458491847
-0.005287468	-0.000520889	-0.004524244	-0.000768411	4.373824595	2.422743542
-0.005322211	-0.000534204	-0.004540017	-0.000705465	4.393524613	2.386832653
-0.00542746	-0.000505612	-0.004567846	-0.000654721	4.412929796	2.350761591
-0.005438512	-0.000495512	-0.004577704	-0.000615472	4.432038841	2.314532774
-0.005427969	-0.000456109	-0.004589306	-0.000577861	4.450850466	2.278148636
-0.005426381	-0.000443278	-0.004589028	-0.000546706	4.469363408	2.241611616
-0.005426861	-0.000430589	-0.004590241	-0.000519879	4.487576426	2.204924168
-0.005413682	-0.000388683	-0.004619891	-0.000489702	4.505488297	2.168088753
-0.005449504	-0.000346207	-0.004651689	-0.000456958	4.523097819	2.131107843
-0.005450732	-0.000348255	-0.004647821	-0.000432356	4.540403811	2.09398392
-0.005453158	-0.000355965	-0.004651107	-0.000413673	4.55740511	2.056719475
-0.005460107	-0.000349991	-0.004648226	-0.000398169	4.574100576	2.019317008
-0.005499313	-0.000199747	-0.004693041	-0.000350776	4.59048909	1.98177903
-0.005509107	-0.000135791	-0.00472446	-0.000302307	4.60656955	1.94410806
-0.005507429	-0.000136332	-0.004722792	-0.000270418	4.622340878	1.906306626
-0.005507549	-0.000136474	-0.004712428	-0.000246893	4.637802015	1.868377264
-0.005510484	-8.29E-05	-0.004758735	-0.000213684	4.652951924	1.83032252
-0.005522046	-3.30E-05	-0.004787854	-0.000178176	4.667789589	1.792144947
-0.005530043	-2.85E-05	-0.004775746	-0.000153159	4.682314013	1.753847108
-0.005540675	2.93E-06	-0.004809238	-0.000128875	4.696524222	1.715431572
-0.005533337	5.02E-05	-0.004825516	-9.65E-05	4.710419262	1.676900918
-0.005532678	5.81E-05	-0.004797383	-7.29E-05	4.723998201	1.638257731
-0.005535524	6.34E-05	-0.004778501	-5.39E-05	4.737260128	1.599504604
-0.005543461	8.88E-05	-0.004772435	-3.47E-05	4.750204152	1.560644139
-0.005597583	0.000161994	-0.004812776	-6.38E-06	4.762829405	1.521678942
-0.005597043	0.000225409	-0.00482908	2.86E-05	4.77513504	1.482611628
-0.005590364	0.000232777	-0.004812852	5.64E-05	4.787120231	1.44344482
-0.005584644	0.000259065	-0.004805825	8.29E-05	4.798784173	1.404181145
-0.00555023	0.000469253	-0.004824606	0.000141885	4.810126085	1.364823239
-0.005555291	0.000479495	-0.004830141	0.000192995	4.821145204	1.325373743
-0.005550439	0.000497674	-0.004803475	0.00023293	4.831840791	1.285835303
-0.005545378	0.000515655	-0.004783809	0.000266775	4.842212129	1.246210574
-0.005536153	0.000569681	-0.004774002	0.000301696	4.852258522	1.206502214
-0.005526209	0.000700522	-0.004788738	0.000343929	4.861979295	1.166712888
-0.005532858	0.000712357	-0.004790432	0.000386015	4.871373796	1.126845267
-0.005535284	0.000714975	-0.004769756	0.000424213	4.880441395	1.086902025
-0.005534955	0.000723538	-0.004752466	0.000455466	4.889181483	1.046885843
-0.0055378	0.000738702	-0.004745793	0.000482464	4.897593474	1.006799407
-0.005578594	0.000743567	-0.004768921	0.000498604	4.905676802	0.966645406
-0.005626156	0.000740694	-0.004782318	0.000520906	4.913430927	0.926426535
-0.005636609	0.000744705	-0.004776808	0.000538	4.920855327	0.886145493
-0.0056423	0.000749228	-0.004774786	0.000552428	4.927949504	0.845804984
-0.005653561	0.000743083	-0.004779841	0.000563824	4.934712982	0.805407714
-0.005680428	0.000749399	-0.004805219	0.00058016	4.941145307	0.764956394
-0.005689922	0.000742372	-0.004825996	0.000591555	4.947246047	0.724453738
-0.005710798	0.000742657	-0.004824328	0.000595028	4.953014794	0.683902466
-0.005717627	0.000744876	-0.004825794	0.000598207	4.95845116	0.643305298
-0.005725414	0.000753951	-0.004835171	0.000603073	4.96355478	0.602664958
-0.005715381	0.000794378	-0.004867778	0.000622124	4.968325311	0.561984174
-0.005714422	0.000809457	-0.004881731	0.000629925	4.972762434	0.521265675
-0.00572805	0.000814123	-0.004871721	0.000637726	4.976865851	0.480512195
-0.005766657	0.000823056	-0.004874755	0.000645649	4.980635286	0.439726467
-0.005776122	0.000827267	-0.004875841	0.000652447	4.984070487	0.39891123
-0.005799514	0.000829486	-0.00490453	0.000662033	4.987171223	0.358069221
-0.005805624	0.000829429	-0.004919898	0.000668	4.989937286	0.317203182
-0.005804605	0.000828291	-0.004915273	0.000670837	4.992368489	0.276315856
-0.005805115	0.000829087	-0.004912139	0.000673209	4.994464671	0.235409985
-0.005812812	0.000824507	-0.004917573	0.000674676	4.996225691	0.194488315
-0.005818083	0.000834635	-0.004917042	0.000677195	4.997651429	0.153553592
-0.005828986	0.000811562	-0.004942268	0.000674603	4.998741791	0.112608564
-0.005829135	0.000821065	-0.004958319	0.000674212	4.999496704	0.071655977
-0.005826979	0.000815744	-0.004952531	0.000673796	4.999916116	0.03069858
-0.005818443	0.000800865	-0.004948967	0.00067047	5	-0.010260879
-0.005815927	0.000788802	-0.004942824	0.000666288	4.99974835	-0.05121965
-0.005822307	0.000778987	-0.004961251	0.000652838	4.999161182	-0.092174985
-0.005830573	0.000723965	-0.00497346	0.000634033	4.998238537	-0.133124137
-0.005835036	0.000701205	-0.004969213	0.00062183	4.996980477	-0.174064356
-0.005835036	0.000704704	-0.004960695	0.000613222	4.995387084	-0.214992895
-0.005858697	0.000692471	-0.004978212	0.000605641	4.993458467	-0.255907009
-0.0059	0.000770424	-0.00499684	0.00061266	4.991194756	-0.296803951
-0.005891793	0.000869515	-0.004994515	0.000633764	4.988596101	-0.337680976
-0.005890146	0.000902886	-0.004989156	0.000655357	4.985662677	-0.378535343
-0.005888499	0.000931536	-0.004985264	0.000676951	4.982394681	-0.419364308
-0.005849352	0.001168609	-0.004995147	0.00073794	4.978792333	-0.460165133
-0.005851838	0.001291455	-0.005	0.000811524	4.974855874	-0.500935079
-0.005858368	0.001306477	-0.004991406	0.000868405	4.970585568	-0.54167141
-0.005853875	0.00131137	-0.004982534	0.000912961	4.965981702	-0.582371393
-0.005831801	0.001395497	-0.004986755	0.000970038	4.961044585	-0.623032296
-0.005773217	0.001788134	-0.004975305	0.001085708	4.955774548	-0.663651391
-0.005754018	0.001955562	-0.004953112	0.001200767	4.950171945	-0.704225952
-0.005749885	0.002007312	-0.004932512	0.001295895	4.944237151	-0.744753255
-0.005696332	0.002255538	-0.004918154	0.001398849	4.937970566	-0.785230582
-0.005687227	0.002271526	-0.004898818	0.001496838	4.931372609	-0.825655217
-0.005684621	0.002256363	-0.004877282	0.001584654	4.924443723	-0.866024445
-0.005679469	0.002340005	-0.004862546	0.001679611	4.917184374	-0.906335559
-0.005670154	0.002403648	-0.004847481	0.001766523	4.909595048	-0.946585853
-0.005662816	0.002429082	-0.004830622	0.001825018	4.901676255	-0.986772626
-0.005650986	0.002489993	-0.004815708	0.001879576	4.893428526	-1.026893181
-0.005623011	0.002623253	-0.004800138	0.001945016	4.884852415	-1.066944826
-0.005560653	0.00310252	-0.004778375	0.002083674	4.875948497	-1.106924873
-0.005525819	0.003382325	-0.004752871	0.002247666	4.86671737	-1.14683064
-0.005521596	0.003414815	-0.00473131	0.002375123	4.857159652	-1.186659447
-0.005503206	0.003480506	-0.004711164	0.002485926	4.847275986	-1.226408624
-0.005466396	0.003529212	-0.004687101	0.002591154	4.837067035	-1.266075501
-0.005490207	0.003553849	-0.004670595	0.002681783	4.826533484	-1.305657417
-0.005491615	0.003563465	-0.004659297	0.002750329	4.81567604	-1.345151716
-0.00549491	0.003580393	-0.004651057	0.002806452	4.804495431	-1.384555748
-0.005484667	0.003642869	-0.004642387	0.002862111	4.792992408	-1.423866868
-0.005504614	0.003956757	-0.004637837	0.002966556	4.781167742	-1.463082439
-0.005539507	0.004213916	-0.004641982	0.003096996	4.769022227	-1.502199828
-0.005533906	0.00425531	-0.004643903	0.003198458	4.756556678	-1.54121641
-0.005526269	0.004274998	-0.004644333	0.003281384	4.743771933	-1.580129568
-0.005522884	0.004308569	-0.004644535	0.003352889	4.730668847	-1.61893669
-0.00549473	0.004322282	-0.004640769	0.003425959	4.717248302	-1.657635171
-0.005495808	0.004273035	-0.00463632	0.003479612	4.703511197	-1.696222416
-0.005490567	0.004260972	-0.004631948	0.003509398	4.689458455	-1.734695834
-0.005486763	0.004224357	-0.004627575	0.003526541	4.675091018	-1.773052843
-0.005510065	0.004079746	-0.004626816	0.003511477	4.66040985	-1.811290869
-0.00552549	0.003924011	-0.004628889	0.003469488	4.645415937	-1.849407348
-0.005532289	0.003870156	-0.00463263	0.003435423	4.630110286	-1.887399719
-0.005535134	0.003831577	-0.00463857	0.003392334	4.614493922	-1.925265435
-0.005526149	0.003802587	-0.004644283	0.003355823	4.598567894	-1.963001954
-0.005516565	0.003794365	-0.004644965	0.003329828	4.582333271	-2.000606743
-0.005446479	0.003752003	-0.004636775	0.003298575	4.565791143	-2.03807728
-0.00550707	0.003783013	-0.004639531	0.003279868	4.548942619	-2.075411049
-0.005510964	0.003788903	-0.004639253	0.003269401	4.531788829	-2.112605545
-0.005515995	0.003797694	-0.004639126	0.003262921	4.514330926	-2.149658272
-0.00551935	0.003798206	-0.004640036	0.00325781	4.496570081	-2.186566744
-0.005519769	0.003790297	-0.004641123	0.003252405	4.478507485	-2.223328484
-0.005526658	0.003795816	-0.00464542	0.003249617	4.46014435	-2.259941025
-0.005526239	0.003785517	-0.004648099	0.003245289	4.44148191	-2.29640191
-0.005529114	0.003784294	-0.004648302	0.003241278	4.422521416	-2.332708692
-0.00553184	0.003784493	-0.004648984	0.003238173	4.403264141	-2.368858935
-0.005533098	0.003781392	-0.004649869	0.003235214	4.383711376	-2.404850213
-0.005503596	0.00378472	-0.004646962	0.003233575	4.363864435	-2.44068011
-0.005497935	0.003805574	-0.004646659	0.003237683	4.343724649	-2.476346222
-0.005502398	0.003887026	-0.004647619	0.003254533	4.323293369	-2.511846156
-0.005499792	0.003895419	-0.004643701	0.003266735	4.302571967	-2.54717753
-0.005498564	0.003898406	-0.004640769	0.003277006	4.281561833	-2.582337972
-0.005500151	0.00390367	-0.004639758	0.003286421	4.260264377	-2.617325123
-0.00549506	0.003886372	-0.004641957	0.003295934	4.238681028	-2.652136635
-0.005497815	0.003843071	-0.004642387	0.00329569	4.216813235	-2.686770172
-0.005500031	0.003838804	-0.004639581	0.003291141	4.194662465	-2.72122341
-0.005504524	0.003836755	-0.004637685	0.003287057	4.172230205	-2.755494037
-0.005512311	0.003830696	-0.00463814	0.003283096	4.14951796	-2.789579752
-0.005510275	0.003744663	-0.004640441	0.003267714	4.126527253	-2.82347827
-0.005522225	0.003750837	-0.004642993	0.003254361	4.103259629	-2.857187314
-0.005523034	0.003751775	-0.004643221	0.00324343	4.079716648	-2.890704623
-0.005523962	0.003753795	-0.004643701	0.003235165	4.05589989	-2.924027947
-0.005525909	0.00375445	-0.004644333	0.003228611	4.031810954	-2.95715505
-0.005527706	0.003751463	-0.004645142	0.003222864	4.007451456	-2.99008371
-0.005536482	0.003746342	-0.004647821	0.0032179	3.98282303	-3.022811716
-0.005501589	0.003710978	-0.004646532	0.003207042	3.95792733	-3.055336872
-0.005460346	0.003676924	-0.004636952	0.0031921	3.932766026	-3.087656996
-0.005449953	0.003667564	-0.004626387	0.003179237	3.907340807	-3.119769918
-0.005430035	0.003656354	-0.004614936	0.003167328	3.881653379	-3.151673484
-0.005410118	0.003644149	-0.004602601	0.003155785	3.855705465	-3.183365553
-0.005416557	0.003650209	-0.004593123	0.003147079	3.829498807	-3.214843997
-0.005395382	0.003608672	-0.004580181	0.003132162	3.803035164	-3.246106705
-0.005508747	0.003745289	-0.004586045	0.003141919	3.776316311	-3.277151579
-0.005490777	0.003733909	-0.004590797	0.003149231	3.749344041	-3.307976535
-0.005445281	0.003705317	-0.004587082	0.003150356	3.722120165	-3.338579504
-0.005454805	0.003706569	-0.004583644	0.00314972	3.69464651	-3.368958433
-0.005469661	0.003762444	-0.004583745	0.003159478	3.666924918	-3.399111284
-0.005479635	0.003783213	-0.004587486	0.003171876	3.638957251	-3.429036033
-0.005496048	0.003851094	-0.004592794	0.00319276	3.610745385	-3.458730671
-0.005498774	0.003899487	-0.004597698	0.003216995	3.582291214	-3.488193207
-0.005495119	0.004030613	-0.004600883	0.003259766	3.553596646	-3.517421662
-0.005485445	0.004152094	-0.004603309	0.003317845	3.524663608	-3.546414076
-0.005479934	0.004195992	-0.004604244	0.003369469	3.495494041	-3.575168503
-0.0054705	0.004242821	-0.004604674	0.003423905	3.466089903	-3.603683013
-0.005455704	0.004231014	-0.004601868	0.003465111	3.436453166	-3.631955692
-0.005452739	0.004229649	-0.004598254	0.003494163	3.40658582	-3.659984645
-0.005450492	0.004226235	-0.004595221	0.003518691	3.376489868	-3.687767988
-0.005461604	0.004210843	-0.004595044	0.003545786	3.346167332	-3.715303859
-0.005458309	0.004209364	-0.004594184	0.003565912	3.315620244	-3.742590409
-0.005454266	0.004214997	-0.004592213	0.003571341	3.284850656	-3.769625807
-0.005453427	0.004223361	-0.004590646	0.003576844	3.253860633	-3.796408239
-0.005453367	0.004220602	-0.00458966	0.003579827	3.222652252	-3.822935908
-0.005454745	0.004220858	-0.0045888	0.003583153	3.191227611	-3.849207032
-0.005449414	0.004226263	-0.004588396	0.003576844	3.159588815	-3.875219851
-0.005455254	0.004217586	-0.004588598	0.00357474	3.127737991	-3.900972617
-0.005453338	0.004220033	-0.004587789	0.003579093	3.095677273	-3.926463603
-0.005451271	0.004219151	-0.004586601	0.003582517	3.063408815	-3.951691097
-0.005449055	0.004186206	-0.004585034	0.003578311	3.03093478	-3.976653408
-0.005372619	0.00418245	-0.004570146	0.003574545	2.99825735	-4.001348859
-0.005368426	0.004164698	-0.004558595	0.003570094	2.965378716	-4.025775795
-0.005367378	0.004144555	-0.004549141	0.003563394	2.932301085	-4.049932574
-0.005369744	0.004092719	-0.004542544	0.003550677	2.899026677	-4.073817577
-0.00536582	0.00405986	-0.00453759	0.003534659	2.865557724	-4.097429201
-0.005313405	0.003638403	-0.004544642	0.003460978	2.831896473	-4.12076586
-0.005205162	0.00349547	-0.004549141	0.003369958	2.798045182	-4.14382599
-0.005183208	0.003479168	-0.004532206	0.003288671	2.764006123	-4.166608042
-0.005154065	0.003480506	-0.004502759	0.003227046	2.729781581	-4.189110488
-0.00410718	0.003813768	-0.004345488	0.003223891	2.695373852	-4.211331817
-0.003250845	0.004013031	-0.004053872	0.003259913	2.660785245	-4.233270538
-0.003238146	0.003986061	-0.003798907	0.003286568	2.626018081	-4.25492518
-0.003243747	0.003962732	-0.003597073	0.003303906	2.591074693	-4.276294289
-0.003247041	0.003966231	-0.003437629	0.003318701	2.555957427	-4.29737643
-0.003246173	0.004073117	-0.00331845	0.003377123	2.520668638	-4.31817019
-0.003440855	0.00408242	-0.003261906	0.003412142	2.485210695	-4.338674173
-0.003449481	0.004095735	-0.003202481	0.003428527	2.449585978	-4.358887002
-0.003479343	0.004140828	-0.00316631	0.003448971	2.413796877	-4.378807322
-0.003488448	0.004179349	-0.003133122	0.003470368	2.377845794	-4.398433796
-0.003474521	0.004236363	-0.003103902	0.003496241	2.341735141	-4.417765106
-0.003365408	0.004476907	-0.003132869	0.003572075	2.305467342	-4.436799955
-0.003276333	0.004689399	-0.003144901	0.003648031	2.26904483	-4.455537066
-0.003243028	0.004766954	-0.003099327	0.003728657	2.23247005	-4.473975182
-0.003200916	0.00481327	-0.003033102	0.003799771	2.195745456	-4.492113065
-0.003010696	0.004955378	-0.00300186	0.003880838	2.158873513	-4.509949498
-0.003021628	0.00509683	-0.002970189	0.003972909	2.121856694	-4.527483284
-0.003009288	0.005141127	-0.002893955	0.004052387	2.084697484	-4.544713247
-0.0029959	0.00519191	-0.00283185	0.004123011	2.047398377	-4.56163823
-0.002962984	0.005266335	-0.002794997	0.00419344	2.009961876	-4.578257097
-0.002949955	0.005283035	-0.002749271	0.004251177	1.972390492	-4.594568733
-0.00294681	0.005290859	-0.002713101	0.004299035	1.934686748	-4.610572044
-0.002932853	0.00538187	-0.002773031	0.004363644	1.896853173	-4.626265956
-0.002857046	0.00541564	-0.002827376	0.004422824	1.858892306	-4.641649415
-0.002792292	0.005422326	-0.002784178	0.004464984	1.820806695	-4.656721389
-0.002769739	0.005429922	-0.002721745	0.00449741	1.782598895	-4.671480867
-0.002755152	0.005430861	-0.002669246	0.004523381	1.744271471	-4.685926859
-0.002636995	0.005451089	-0.002730188	0.004555906	1.705826994	-4.700058394
-0.002399811	0.00558927	-0.00272359	0.004606624	1.667268045	-4.713874524
-0.002324903	0.005627621	-0.002611716	0.00464717	1.628597211	-4.727374323
-0.002286506	0.005644861	-0.002492689	0.00468033	1.589817086	-4.740556884
-0.002086432	0.005674307	-0.002448253	0.004720729	1.550930274	-4.753421323
-0.001920861	0.005655416	-0.00235119	0.004748925	1.511939385	-4.765966776
-0.001846403	0.005654563	-0.00220858	0.00476509	1.472847033	-4.778192403
-0.001817739	0.005649897	-0.002094254	0.004776901	1.433655844	-4.790097381
-0.001766463	0.005662472	-0.001999163	0.004788346	1.394368447	-4.801680912
-0.001558182	0.005665203	-0.001919744	0.004797834	1.354987478	-4.81294222
-0.001384705	0.005638801	-0.001793311	0.004801625	1.31551558	-4.823880547
-0.001347026	0.005630864	-0.001667484	0.004804755	1.275955402	-4.834495161
-0.001265199	0.005665118	-0.001565998	0.004828182	1.236309599	-4.844785349
-0.001160909	0.005693738	-0.001458396	0.004844396	1.196580831	-4.85475042
-0.001131976	0.005692657	-0.001357871	0.00484848	1.156771764	-4.864389705
-0.001066862	0.005687451	-0.001269681	0.004850778	1.11688507	-4.873702559
-0.00089021	0.0056759	-0.001161851	0.004851879	1.076923426	-4.882688355
-0.000837706	0.005720424	-0.001055108	0.004859753	1.036889512	-4.891346491
-0.000837316	0.005723554	-0.000978672	0.004865891	0.996786016	-4.899676386
-0.000838005	0.00572637	-0.000921749	0.004871051	0.956615629	-4.90767748
-0.000833333	0.005724948	-0.000874102	0.004874988	0.916381047	-4.915349237
-0.000735302	0.005736328	-0.000829742	0.004880344	0.876084969	-4.922691143
-0.000634636	0.005787253	-0.000800497	0.004893623	0.8357301	-4.929702703
-0.000631551	0.005790354	-0.000757501	0.004904652	0.795319148	-4.936383449
-0.000607321	0.005791634	-0.0007254	0.00491304	0.754854824	-4.942732931
-0.000497669	0.005856699	-0.00070753	0.004929693	0.714339845	-4.948750723
-0.000416801	0.0059	-0.000667947	0.004951947	0.673776928	-4.954436422
-0.000406408	0.00589542	-0.000611858	0.004969041	0.633168797	-4.959789646
-0.000388557	0.005897383	-0.000566739	0.004982735	0.592518176	-4.964810035
-0.000388497	0.005896216	-0.000526777	0.004993226	0.551827792	-4.969497253
-0.000276629	0.005881308	-0.000521191	0.005	0.511100377	-4.973850986
-0.000173837	0.005867055	-0.000501146	0.004995843	0.470338664	-4.977870941
-8.06E-05	0.005824096	-0.000435402	0.004991074	0.429545388	-4.981556848
3.51E-05	0.005729101	-0.000391218	0.004971364	0.388723286	-4.984908461
0.000194084	0.005577719	-0.00031506	0.004927761	0.347875099	-4.987925553
0.000192407	0.005539141	-0.000222876	0.004889123	0.307003567	-4.990607923
0.000189771	0.005458913	-0.000159938	0.004844885	0.266111432	-4.992955391
0.000195761	0.005436494	-0.000100967	0.004807274	0.22520144	-4.994967799
0.000320778	0.005359053	-6.08E-05	0.004758047	0.184276335	-4.996645011
0.000400448	0.005335127	2.34E-06	0.004715227	0.143338864	-4.997986917
0.000467329	0.00532864	7.33E-05	0.004682751	0.102391774	-4.998993425
0.000499107	0.00532864	0.000139893	0.004657832	0.061437813	-4.999664467
0.000530556	0.005338513	0.000187211	0.004638709	0.020479729	-5
0.000617983	0.005338797	0.000243527	0.004623058	-0.020479729	-5
0.000645718	0.005350205	0.000301992	0.004612762	-0.061437813	-4.999664467
0.00067564	0.005373933	0.000351054	0.004608483	-0.102391774	-4.998993425
0.000685104	0.005380106	0.000393544	0.004606086	-0.143338864	-4.997986917
0.000793438	0.005402468	0.000432925	0.004608507	-0.184276335	-4.996645011
0.000851423	0.00547254	0.000476855	0.004615917	-0.22520144	-4.994967799
0.000851184	0.005467647	0.000522682	0.004626017	-0.266111432	-4.992955391
0.000851094	0.005467191	0.00055908	0.00463416	-0.307003567	-4.990607923
0.000877031	0.005476381	0.000589867	0.004642157	-0.347875099	-4.987925553
0.000889641	0.005482867	0.000619112	0.00464964	-0.388723286	-4.984908461
0.000956492	0.005506623	0.000642544	0.004659202	-0.429545388	-4.981556848
0.001036432	0.005569867	0.000675808	0.004677836	-0.470338664	-4.977870941
0.001038588	0.005569526	0.000712636	0.004693169	-0.511100377	-4.973850986
0.001044698	0.00556614	0.000745394	0.00470454	-0.551827792	-4.969497253
0.00104377	0.005540251	0.000769205	0.004710189	-0.592518176	-4.964810035
0.001036761	0.005516296	0.00078983	0.004710727	-0.633168797	-4.959789646
0.001302219	0.005478913	0.00084597	0.004708233	-0.673776928	-4.954436422
0.00139357	0.005471999	0.000914115	0.004701557	-0.714339845	-4.948750723
0.001410912	0.005471999	0.000969724	0.004696495	-0.754854824	-4.942732931
0.001507265	0.005460335	0.001030362	0.004691213	-0.795319148	-4.936383449
0.001538534	0.005452141	0.001082735	0.00468527	-0.8357301	-4.929702703
0.001557224	0.005436409	0.001127728	0.004678105	-0.876084969	-4.922691143
0.001542997	0.005272679	0.001155785	0.004652428	-0.916381047	-4.915349237
0.001599754	0.005171967	0.001174894	0.004610928	-0.956615629	-4.90767748
0.001642644	0.005169805	0.001207298	0.004573464	-0.996786016	-4.899676386
0.001692513	0.005166675	0.001247817	0.004543116	-1.036889512	-4.891346491
0.002024043	0.005150601	0.001311514	0.004503279	-1.076923426	-4.882688355
0.002094429	0.005131909	0.001383173	0.004471464	-1.11688507	-4.873702559
0.002110632	0.005117599	0.001456854	0.004450189	-1.156771764	-4.864389705
0.0021245	0.005104654	0.001521739	0.004432801	-1.196580831	-4.85475042
0.002134294	0.005090458	0.001573556	0.004416906	-1.236309599	-4.844785349
0.002244215	0.004960698	0.001617007	0.004385531	-1.275955402	-4.834495161
0.002227112	0.004843911	0.00165755	0.004336768	-1.31551558	-4.823880547
0.002214623	0.00481694	0.001697007	0.004292628	-1.354987478	-4.81294222
0.002216749	0.004796399	0.001730751	0.004255164	-1.394368447	-4.801680912
0.002236847	0.004774123	0.001759819	0.004221416	-1.433655844	-4.790097381
0.00233281	0.004702515	0.001780774	0.004165782	-1.472847033	-4.778192403
0.002425689	0.004702031	0.001814973	0.004124576	-1.511939385	-4.765966776
0.002521802	0.004690537	0.001869292	0.004098386	-1.550930274	-4.753421323
0.002575475	0.004685246	0.00192662	0.004079335	-1.589817086	-4.740556884
0.002800109	0.004635117	0.001984958	0.004052607	-1.628597211	-4.727374323
0.003003029	0.004670964	0.002067688	0.004037616	-1.667268045	-4.713874524
0.003013871	0.004678475	0.002157496	0.004029032	-1.705826994	-4.700058394
0.003008659	0.004681974	0.002224959	0.004022943	-1.744271471	-4.685926859
0.003024773	0.004670964	0.002277433	0.004016805	-1.782598895	-4.671480867
0.003041246	0.0046692	0.002326217	0.004011278	-1.820806695	-4.656721389
0.003110553	0.004656796	0.002351165	0.004003942	-1.858892306	-4.641649415
0.003191631	0.004628915	0.002378641	0.003993158	-1.896853173	-4.626265956
0.003200197	0.004624989	0.00242975	0.003984232	-1.934686748	-4.610572044
0.003217899	0.004606069	0.002468246	0.003974156	-1.972390492	-4.594568733
0.003226345	0.004595202	0.002506793	0.003964424	-2.009961876	-4.578257097
0.003285948	0.00450971	0.002500145	0.003942683	-2.047398377	-4.56163823
0.003324405	0.004347061	0.00251794	0.003896318	-2.084697484	-4.544713247
0.003331593	0.0043247	0.002570945	0.003856897	-2.121856694	-4.527483284
0.003339321	0.004303988	0.002614067	0.003822636	-2.158873513	-4.509949498
0.003384248	0.004258383	0.002645081	0.003787911	-2.195745456	-4.492113065
0.003400421	0.004246605	0.002680014	0.00375788	-2.23247005	-4.473975182
0.003417673	0.004179463	0.00268335	0.00371352	-2.26904483	-4.455537066
0.003571023	0.00406077	0.002712999	0.00365659	-2.305467342	-4.436799955
0.003602053	0.004045066	0.00277111	0.003616753	-2.341735141	-4.417765106
0.003626613	0.004003017	0.002817998	0.003578702	-2.377845794	-4.398433796
0.003618886	0.003982021	0.002858466	0.003545028	-2.413796877	-4.378807322
0.003604659	0.003957639	0.00288895	0.003514142	-2.449585978	-4.358887002
0.003656025	0.003898691	0.002903282	0.003481128	-2.485210695	-4.338674173
0.003804284	0.003884437	0.002954998	0.003448897	-2.520668638	-4.31817019
0.003869278	0.003881706	0.003014928	0.003421802	-2.555957427	-4.29737643
0.003892879	0.003877268	0.003067453	0.003399768	-2.591074693	-4.276294289
0.00390474	0.003867766	0.003111687	0.003380694	-2.626018081	-4.25492518
0.004031913	0.003729613	0.003165172	0.00333851	-2.660785245	-4.233270538
0.004149471	0.003671831	0.0032294	0.003292902	-2.695373852	-4.211331817
0.004127307	0.00359055	0.003279675	0.003243993	-2.729781581	-4.189110488
0.004285749	0.003408783	0.003351587	0.003160358	-2.764006123	-4.166608042
0.004360418	0.003158851	0.003437705	0.003040433	-2.798045182	-4.14382599
0.004490017	0.003160131	0.003580972	0.002933934	-2.831896473	-4.12076586
0.004647081	0.003127812	0.00372654	0.002865901	-2.865557724	-4.097429201
0.004931228	0.003111453	0.003897511	0.00280205	-2.899026677	-4.073817577
0.00521822	0.003083174	0.004055869	0.002753899	-2.932301085	-4.049932574
0.005396909	0.003060243	0.004253001	0.002717878	-2.965378716	-4.025775795
0.005471698	0.003042462	0.004415176	0.002686894	-2.99825735	-4.001348859
0.005491226	0.003040215	0.004480111	0.00266442	-3.03093478	-3.976653408
0.00556239	0.003034013	0.004672567	0.002633974	-3.063408815	-3.951691097
0.005582008	0.003019361	0.004789623	0.002614753	-3.095677273	-3.926463603
0.005583775	0.003008152	0.004807948	0.00260277	-3.127737991	-3.900972617
0.005587219	0.002998934	0.004814975	0.002592206	-3.159588815	-3.875219851
0.005475771	0.002648659	0.00496067	0.002522021	-3.191227611	-3.849207032
0.005389332	0.002425298	0.005	0.002425084	-3.222652252	-3.822935908
0.005368276	0.002394146	0.004930944	0.002348321	-3.253860633	-3.796408239
0.005349587	0.002375682	0.004877661	0.002285448	-3.284850656	-3.769625807
0.005267281	0.002349764	0.004963349	0.002222306	-3.315620244	-3.742590409
0.005148584	0.002250445	0.004961605	0.00215557	-3.346167332	-3.715303859
0.00510806	0.002211241	0.004868815	0.002100498	-3.376489868	-3.687767988
0.005012815	0.001959004	0.004872833	0.002008476	-3.40658582	-3.659984645
0.004890464	0.001962105	0.004796827	0.001932691	-3.436453166	-3.631955692
0.004839188	0.001954964	0.004675044	0.00187718	-3.466089903	-3.603683013
0.004669724	0.001737294	0.004573811	0.001785206	-3.495494041	-3.575168503
0.004588406	0.001674477	0.004443839	0.001702232	-3.524663608	-3.546414076
0.004590832	0.001677179	0.004336211	0.001645277	-3.553596646	-3.517421662
0.004587478	0.001676155	0.004251434	0.001600696	-3.582291214	-3.488193207
0.004326663	0.001504716	0.004117493	0.001505519	-3.610745385	-3.458730671
0.0043281	0.001513479	0.004007211	0.001445679	-3.638957251	-3.429036033
0.004330137	0.001521331	0.003936791	0.00141335	-3.666924918	-3.399111284
0.004330287	0.001534702	0.003878806	0.001390216	-3.69464651	-3.368958433
0.004362844	0.001575129	0.003783564	0.001387942	-3.722120165	-3.338579504
0.004361706	0.001564006	0.003718022	0.001379016	-3.749344041	-3.307976535
0.004366977	0.001559283	0.00370599	0.001365615	-3.776316311	-3.277151579
0.00440211	0.001488556	0.003656423	0.001331036	-3.803035164	-3.246106705
0.004446108	0.001493877	0.003652075	0.001309663	-3.829498807	-3.214843997
0.004450331	0.001497461	0.0036703	0.001299881	-3.855705465	-3.183365553
0.004457759	0.001501273	0.003687235	0.00129252	-3.881653379	-3.151673484
0.004588466	0.001500164	0.003693858	0.001280831	-3.907340807	-3.119769918
0.004749424	0.001480477	0.00373933	0.001270609	-3.932766026	-3.087656996
0.004754456	0.001469865	0.003792866	0.001263542	-3.95792733	-3.055336872
0.004758529	0.001450746	0.003835432	0.001255032	-3.98282303	-3.022811716
0.004879592	0.001486992	0.003890408	0.001253491	-4.007451456	-2.99008371
0.004858057	0.001450462	0.003950895	0.001246326	-4.031810954	-2.95715505
0.004861531	0.001443463	0.00398694	0.001239576	-4.05589989	-2.924027947
0.004868989	0.001438342	0.004017979	0.001233365	-4.079716648	-2.890704623
0.004881239	0.001437517	0.004046036	0.001228229	-4.103259629	-2.857187314
0.004896245	0.001443037	0.004122801	0.001228425	-4.126527253	-2.82347827
0.004935571	0.00143911	0.004175933	0.001225613	-4.14951796	-2.789579752
0.004937398	0.001438712	0.004191882	0.001222116	-4.172230205	-2.755494037
0.004973938	0.001423207	0.004266979	0.001216418	-4.194662465	-2.72122341
0.005039352	0.001425853	0.004328174	0.001212187	-4.216813235	-2.686770172
0.005075263	0.001412481	0.004340711	0.001206685	-4.238681028	-2.652136635
0.005100782	0.001406109	0.004347358	0.001201525	-4.260264377	-2.617325123
0.005139718	0.001398655	0.004361084	0.001196243	-4.281561833	-2.582337972
0.005203305	0.001284286	0.004479176	0.001179174	-4.302571967	-2.54717753
0.005254881	0.001169775	0.004553186	0.001140927	-4.323293369	-2.511846156
0.005253862	0.001175607	0.004545856	0.001110554	-4.343724649	-2.476346222
0.005232657	0.001181753	0.004537919	0.001087811	-4.363864435	-2.44068011
0.005200969	0.001185252	0.004533268	0.001070326	-4.383711376	-2.404850213
0.005215974	0.001116147	0.004627246	0.001056363	-4.403264141	-2.368858935
0.00524895	0.001100898	0.004683613	0.001036457	-4.422521416	-2.332708692
0.005247363	0.001087925	0.004651916	0.001011709	-4.44148191	-2.29640191
0.005246405	0.001069034	0.004634526	0.000989577	-4.46014435	-2.259941025
0.005204413	0.000823995	0.004702596	0.000946195	-4.478507485	-2.223328484
0.005241433	0.000754264	0.004713566	0.000885646	-4.496570081	-2.186566744
0.005244937	0.000748802	0.004678608	0.000833582	-4.514330926	-2.149658272
0.005244098	0.000742856	0.00464494	0.000791887	-4.531788829	-2.112605545
0.005233585	0.000731561	0.004623935	0.000756917	-4.548942619	-2.075411049
0.005250388	0.000616823	0.004677723	0.000717692	-4.565791143	-2.03807728
0.005181081	0.000521544	0.004673679	0.000661862	-4.582333271	-2.000606743
0.005199022	0.000483848	0.004634956	0.000606693	-4.598567894	-1.963001954
0.005119561	0.00031605	0.00460341	0.000525381	-4.614493922	-1.925265435
0.005127678	0.000168992	0.00453438	0.000433383	-4.630110286	-1.887399719
0.005229123	-0.000165607	0.004451447	0.000275456	-4.645415937	-1.849407348
0.005335509	-0.000338156	0.004411864	0.000130367	-4.66040985	-1.811290869
0.005343626	-0.00034359	0.004418057	3.33E-05	-4.675091018	-1.773052843
0.005441087	-0.000431358	0.004373697	-7.48E-05	-4.689458455	-1.734695834
0.00552546	-0.000497447	0.004384667	-0.000164017	-4.703511197	-1.696222416
0.005539867	-0.000521971	0.004438228	-0.000227598	-4.717248302	-1.657635171
0.005547774	-0.00054877	0.00447637	-0.000280787	-4.730668847	-1.61893669
0.00554397	-0.00056382	0.004505691	-0.000324707	-4.743771933	-1.580129568
0.005559545	-0.000701632	0.004453015	-0.000394819	-4.756556678	-1.54121641
0.005567032	-0.000752301	0.004461684	-0.000456346	-4.769022227	-1.502199828
0.005604981	-0.000786498	0.004446316	-0.000527264	-4.781167742	-1.463082439
0.005663954	-0.000801093	0.004465021	-0.000568666	-4.792992408	-1.423866868
0.005674168	-0.000807039	0.004522424	-0.000599576	-4.804495431	-1.384555748
0.005692588	-0.000816513	0.004569818	-0.00062474	-4.81567604	-1.345151716
0.005708282	-0.000822089	0.004608491	-0.000645306	-4.826533484	-1.305657417
0.005843362	-0.000870311	0.004607025	-0.000666362	-4.837067035	-1.266075501
0.005893351	-0.000897111	0.004632049	-0.000690327	-4.847275986	-1.226408624
0.005891733	-0.000909174	0.004692156	-0.000713339	-4.857159652	-1.186659447
0.0059	-0.000920867	0.00474276	-0.000733318	-4.86671737	-1.14683064
0.005855433	-0.000941038	0.004727872	-0.000761832	-4.875948497	-1.106924873
0.005774864	-0.001384031	0.004709547	-0.000859773	-4.884852415	-1.066944826
0.005780285	-0.001399594	0.004737932	-0.000931938	-4.893428526	-1.026893181
0.005773576	-0.001492568	0.004709976	-0.001012687	-4.901676255	-0.986772626
0.005738952	-0.001497575	0.004690766	-0.001078885	-4.909595048	-0.946585853
0.005739162	-0.001499623	0.004716119	-0.001128064	-4.917184374	-0.906335559
0.005745601	-0.001503806	0.004738943	-0.00116455	-4.924443723	-0.866024445
0.005759768	-0.001513991	0.004756182	-0.001195118	-4.931372609	-0.825655217
0.00585085	-0.001558742	0.004727341	-0.001230968	-4.937970566	-0.785230582
0.005830603	-0.001608074	0.004713717	-0.001267895	-4.944237151	-0.744753255
0.005836563	-0.001618487	0.004749762	-0.001296604	-4.950171945	-0.704225952
0.005854953	-0.001627136	0.00477567	-0.001320692	-4.955774548	-0.663651391
0.005886043	-0.001638174	0.004795689	-0.001341772	-4.961044585	-0.623032296
0.00579544	-0.001775701	0.004745161	-0.001379236	-4.965981702	-0.582371393
0.005775014	-0.001929502	0.004727139	-0.001438783	-4.970585568	-0.54167141
0.005766987	-0.001951749	0.004745187	-0.001490162	-4.974855874	-0.500935079
0.00575294	-0.001966202	0.004759771	-0.001532591	-4.978792333	-0.460165133
0.005718076	-0.002013486	0.004721503	-0.001570055	-4.982394681	-0.419364308
0.005711547	-0.002013543	0.004714476	-0.001605587	-4.985662677	-0.378535343
0.005711188	-0.002014823	0.004732119	-0.001635618	-4.988596101	-0.337680976
0.005709031	-0.002018464	0.004746729	-0.001659583	-4.991194756	-0.296803951
0.005702052	-0.002025861	0.004756511	-0.001679807	-4.993458467	-0.255907009
0.005652154	-0.00210959	0.004721654	-0.001710473	-4.995387084	-0.214992895
0.005337846	-0.002305866	0.004648504	-0.001770607	-4.996980477	-0.174064356
0.005296633	-0.002362595	0.004613774	-0.001825947	-4.998238537	-0.133124137
0.005263956	-0.002421913	0.004579094	-0.00187894	-4.999161182	-0.092174985
0.005011976	-0.002773155	0.004450689	-0.001985635	-4.99974835	-0.05121965
0.004907716	-0.002922091	0.004324635	-0.002101477	-5	-0.010260879
0.004895466	-0.002925704	0.004273374	-0.002187899	-4.999916116	0.03069858
0.004875549	-0.002929118	0.004236217	-0.002255198	-4.999496704	0.071655977
0.004735647	-0.002985221	0.004074649	-0.002321152	-4.998741791	0.112608564
0.004689611	-0.003013529	0.003967047	-0.002381823	-4.997651429	0.153553592
0.004675325	-0.003017142	0.003938459	-0.002429314	-4.996225691	0.194488315
0.004667537	-0.003019788	0.003930118	-0.002465996	-4.994464671	0.235409985
0.004746249	-0.003094412	0.003796278	-0.002498496	-4.992368489	0.276315856
0.004731693	-0.003162379	0.00373746	-0.002545229	-4.989937286	0.317203182
0.004716298	-0.003177002	0.003758414	-0.002588049	-4.987171223	0.358069221
0.004729836	-0.003340788	0.003665902	-0.002654467	-4.984070487	0.39891123
0.004719353	-0.003420249	0.003607589	-0.002723184	-4.980635286	0.439726467
0.004728249	-0.003426479	0.003666129	-0.002773218	-4.976865851	0.480512195
0.004735047	-0.003428869	0.003709327	-0.002812223	-4.972762434	0.521265675
0.004734538	-0.003431287	0.003741403	-0.002843232	-4.968325311	0.561984174
0.004774104	-0.003502184	0.003624574	-0.002883655	-4.96355478	0.602664958
0.004962198	-0.003568359	0.003630236	-0.002928725	-4.95845116	0.643305298
0.004983912	-0.003571431	0.003718376	-0.002962668	-4.953014794	0.683902466
0.004954141	-0.003705089	0.003678414	-0.00301747	-4.947246047	0.724453738
0.004951685	-0.00372839	0.003696512	-0.003066477	-4.941145307	0.764956394
0.004914875	-0.003752515	0.003678793	-0.003111474	-4.934712982	0.805407714
0.004798903	-0.003800624	0.003671109	-0.003159942	-4.927949504	0.845804984
0.004757541	-0.003829728	0.003734679	-0.003193567	-4.920855327	0.886145493
0.004624797	-0.003915704	0.003680107	-0.003234333	-4.913430927	0.926426535
0.004597332	-0.003919914	0.003666609	-0.003268887	-4.905676802	0.966645406
0.004591611	-0.003921934	0.003693706	-0.003294883	-4.897593474	1.006799407
0.004598799	-0.003925007	0.003723305	-0.003315742	-4.889181483	1.046885843
0.004613535	-0.003930697	0.003747444	-0.003332934	-4.880441395	1.086902025
0.004586609	-0.003984268	0.003682053	-0.00335734	-4.871373796	1.126845267
0.004375214	-0.004179719	0.003633244	-0.003410161	-4.861979295	1.166712888
0.004366108	-0.004212152	0.003628391	-0.003456014	-4.852258522	1.206502214
0.004363652	-0.004229905	0.003634003	-0.003494627	-4.842212129	1.246210574
0.004364641	-0.004244158	0.003630262	-0.003527665	-4.831840791	1.285835303
0.004270235	-0.004335255	0.00353325	-0.003565497	-4.821145204	1.325373743
0.004030924	-0.004361827	0.003427088	-0.003604379	-4.810126085	1.364823239
0.003967398	-0.004375483	0.003400321	-0.003640132	-4.798784173	1.404181145
0.003899049	-0.004400291	0.003372365	-0.003671507	-4.787120231	1.44344482
0.003842471	-0.004426209	0.003335865	-0.003700583	-4.77513504	1.482611628
0.003705984	-0.004508515	0.003192673	-0.003730296	-4.762829405	1.521678942
0.003652281	-0.004529397	0.003105115	-0.00376419	-4.750204152	1.560644139
0.003648028	-0.004534063	0.003091087	-0.003794489	-4.737260128	1.599504604
0.003648238	-0.004536595	0.003077892	-0.003819041	-4.723998201	1.638257731
0.003651832	-0.004535855	0.003066543	-0.003838727	-4.710419262	1.676900918
0.003657193	-0.004535997	0.003062044	-0.003854623	-4.696524222	1.715431572
0.003654258	-0.004538216	0.00305388	-0.003868048	-4.682314013	1.753847108
0.003482188	-0.004556055	0.002969532	-0.003890889	-4.667789589	1.792144947
0.003421896	-0.004596709	0.002929418	-0.003915368	-4.652951924	1.83032252
0.003411563	-0.004605529	0.002919256	-0.003929307	-4.637802015	1.868377264
0.003295652	-0.004712842	0.002863319	-0.003957087	-4.622340878	1.906306626
0.003287385	-0.004797111	0.002828337	-0.003997364	-4.60656955	1.94410806
0.003278819	-0.004812445	0.002817796	-0.004030622	-4.59048909	1.98177903
0.003269055	-0.004825902	0.002806599	-0.004058647	-4.574100576	2.019317008
0.003215802	-0.004870853	0.002758295	-0.004097456	-4.55740511	2.056719475
0.00316177	-0.005031026	0.002717094	-0.004148151	-4.540403811	2.09398392
0.003156379	-0.005057143	0.002702939	-0.004193073	-4.523097819	2.131107843
0.003139636	-0.005091197	0.002693006	-0.004232983	-4.505488297	2.168088753
0.003113219	-0.005122578	0.002678598	-0.004269469	-4.487576426	2.204924168
0.002907514	-0.005326763	0.002585429	-0.004321802	-4.469363408	2.241611616
0.002816582	-0.005329209	0.002507577	-0.004375822	-4.450850466	2.278148636
0.002792262	-0.005322438	0.002472973	-0.004420525	-4.432038841	2.314532774
0.002773093	-0.005319935	0.002443096	-0.004454859	-4.412929796	2.350761591
0.002773423	-0.005386223	0.002370451	-0.004500932	-4.393524613	2.386832653
0.002743142	-0.005400448	0.002322881	-0.004537809	-4.373824595	2.422743542
0.002741734	-0.005404118	0.002316663	-0.004564587	-4.353831064	2.458491847
0.002738559	-0.005405996	0.002314893	-0.00458552	-4.33354536	2.494075169
0.002727328	-0.005403464	0.002307664	-0.004601978	-4.312968847	2.52949112
0.002546093	-0.005435527	0.002211891	-0.004633964	-4.292102904	2.564737323
0.00246169	-0.005456295	0.002133256	-0.004656732	-4.270948931	2.599811414
0.002439976	-0.005456893	0.002108914	-0.004668592	-4.249508349	2.634711038
0.002422963	-0.005453934	0.002087227	-0.004677445	-4.227782596	2.669433854
0.002258292	-0.005434389	0.001958468	-0.004670059	-4.20577313	2.703977531
0.002088618	-0.005395042	0.001852964	-0.004668886	-4.183481428	2.738339752
0.002071097	-0.005392169	0.001827636	-0.004667932	-4.160908986	2.77251821
0.002053665	-0.005404744	0.001805772	-0.004669203	-4.138057318	2.806510611
0.002032879	-0.005422952	0.001779131	-0.004673092	-4.114927959	2.840314676
0.001935118	-0.005562243	0.001650372	-0.004701092	-4.09152246	2.873928134
0.001874018	-0.005596582	0.001552779	-0.004730658	-4.067842392	2.907348731
0.001873568	-0.005599057	0.00154881	-0.00475208	-4.043889344	2.940574223
0.001873598	-0.005600394	0.001549139	-0.004768929	-4.019664923	2.973602382
0.001868866	-0.005600422	0.00154148	-0.004782452	-3.995170756	3.00643099
0.001771854	-0.005597264	0.001433827	-0.004794239	-3.970408486	3.039057845
0.001701109	-0.005592912	0.001384614	-0.004804951	-3.945379774	3.071480757
0.00168209	-0.005596582	0.001382819	-0.004811798	-3.9200863	3.10369755
0.001656362	-0.005601532	0.001381757	-0.004817789	-3.894529762	3.135706063
0.001403184	-0.00558304	0.001277213	-0.004820088	-3.868711874	3.167504147
0.001217517	-0.005595131	0.001187431	-0.004823927	-3.842634369	3.199089668
0.001189632	-0.005588246	0.001147191	-0.004825541	-3.816298998	3.230460508
0.001150336	-0.005586994	0.0011092	-0.004826568	-3.789707527	3.26161456
0.00099444	-0.005626824	0.001003342	-0.004830041	-3.76286174	3.292549734
0.000973325	-0.005640167	0.000932491	-0.004844714	-3.73576344	3.323263954
0.000975271	-0.005644378	0.000903423	-0.004852295	-3.708414445	3.353755159
0.000973534	-0.005646028	0.000881761	-0.004857992	-3.68081659	3.384021303
0.000949424	-0.005647479	0.000822108	-0.004862076	-3.652971727	3.414060355
0.000821202	-0.005631319	0.000770923	-0.004863128	-3.624881725	3.443870299
0.00079209	-0.005631234	0.000747669	-0.004864473	-3.596548469	3.473449134
0.000779271	-0.00563075	0.000728282	-0.004865402	-3.56797386	3.502794875
0.000769746	-0.005626966	0.000711877	-0.004865549	-3.539159815	3.531905554
0.000664917	-0.005615188	0.000654171	-0.004856892	-3.510108269	3.560779217
0.000617774	-0.00560745	0.000606449	-0.004850803	-3.48082117	3.589413925
0.000612083	-0.005612969	0.000589437	-0.004851243	-3.451300485	3.617807758
0.000607111	-0.005614818	0.000574221	-0.004852221	-3.421548194	3.64595881
0.000602948	-0.005614619	0.00056085	-0.004853028	-3.391566294	3.673865192
0.000599444	-0.005613026	0.000549045	-0.004853468	-3.361356796	3.701525031
0.000590878	-0.005609925	0.000538227	-0.004853346	-3.330921729	3.728936472
0.00051564	-0.005609612	0.000486208	-0.004866576	-3.300263134	3.756097674
0.000455947	-0.005666853	0.00043568	-0.004886262	-3.269383069	3.783006814
0.000437587	-0.005677835	0.000422738	-0.004890713	-3.238283606	3.809662088
-3.71E-06	-0.00583502	0.000294207	-0.004920963	-3.206966833	3.836061706
-9.68E-05	-0.0059	0.000192014	-0.004959503	-3.17543485	3.862203897
-9.10E-05	-0.005890469	0.000131628	-0.004986403	-3.143689773	3.888086907
-0.00020861	-0.005824266	2.83E-05	-0.004989778	-3.111733734	3.913708997
-0.000475206	-0.005814024	-8.28E-05	-0.004994229	-3.079568876	3.93906845
-0.000473948	-0.005807965	-0.000152759	-0.005	-3.047197359	3.964163563
-0.000790772	-0.005721135	-0.000309069	-0.004974347	-3.014621353	3.988992653
-0.000901951	-0.005690523	-0.000445993	-0.004953585	-2.981843046	4.013554052
-0.001012171	-0.005708219	-0.00060703	-0.004938032	-2.948864637	4.037846114
-0.001290837	-0.005719087	-0.00076784	-0.004935954	-2.915688339	4.061867206
-0.001496003	-0.00571977	-0.000973642	-0.004925878	-2.882316378	4.085615719
-0.001574206	-0.005694193	-0.001111197	-0.004926587	-2.848750995	4.109090057
-0.001818817	-0.00573243	-0.001302768	-0.004931625	-2.814994441	4.132288646
-0.001916668	-0.005805091	-0.001440222	-0.004952754	-2.781048981	4.15520993
-0.002041595	-0.005798576	-0.001596659	-0.004963661	-2.746916894	4.177852368
-0.002151965	-0.00579391	-0.001731686	-0.004971706	-2.712600471	4.200214443
-0.002161939	-0.005798377	-0.001766088	-0.004980925	-2.678102013	4.222294654
-0.002184282	-0.005817495	-0.001897425	-0.004987039	-2.643423837	4.244091518
-0.002199917	-0.005782445	-0.001972497	-0.004987357	-2.608568268	4.265603574
-0.002201774	-0.005771577	-0.001966835	-0.004987895	-2.573537648	4.286829377
-0.002325472	-0.005700111	-0.00208068	-0.004974078	-2.538334325	4.307767504
-0.002342604	-0.005653538	-0.002139625	-0.004955444	-2.502960663	4.328416548
-0.002354136	-0.005641703	-0.002130627	-0.004940184	-2.467419035	4.348775125
-0.00236953	-0.005629356	-0.002120289	-0.004926465	-2.431711826	4.368841868
-0.002592218	-0.005581076	-0.002246242	-0.004906486	-2.395841433	4.38861543
-0.002727657	-0.005558487	-0.002345099	-0.004886237	-2.359810263	4.408094486
-0.002735954	-0.005552143	-0.002351342	-0.004870073	-2.323620733	4.427277726
-0.002742453	-0.005541503	-0.002352025	-0.004855767	-2.287275273	4.446163865
-0.002758088	-0.005525599	-0.002361099	-0.004841852	-2.250776321	4.464751634
-0.002792981	-0.005410178	-0.002464455	-0.004811064	-2.214126326	4.483039787
-0.002865133	-0.005388527	-0.002513997	-0.004782012	-2.177327749	4.501027096
-0.002886638	-0.005385398	-0.002504417	-0.004759294	-2.140383058	4.518712354
-0.002950884	-0.005374587	-0.002509169	-0.004739461	-2.103294732	4.536094374
-0.003019472	-0.005367759	-0.002526635	-0.004722343	-2.066065262	4.55317199
-0.003057121	-0.005364117	-0.002547741	-0.004707793	-2.028697144	4.569944056
-0.003132448	-0.005322979	-0.002674731	-0.004685588	-1.991192887	4.586409446
-0.003403986	-0.005301926	-0.002834454	-0.004663016	-1.953555007	4.602567055
-0.003400751	-0.005302523	-0.002870548	-0.004648319	-1.915786031	4.618415799
-0.003356064	-0.00529635	-0.003035402	-0.004625161	-1.877888492	4.633954615
-0.003342046	-0.005369637	-0.003121267	-0.004623547	-1.839864934	4.64918246
-0.003379216	-0.005333676	-0.003229805	-0.004612836	-1.801717908	4.664098311
-0.003559732	-0.005283775	-0.003272092	-0.004595546	-1.763449975	4.678701168
-0.004062912	-0.00520201	-0.003427114	-0.004584542	-1.725063703	4.692990051
-0.004151568	-0.005220104	-0.003538508	-0.004568426	-1.686561667	4.706964001
-0.004124192	-0.005227529	-0.003546596	-0.004558033	-1.647946451	4.72062208
-0.00397192	-0.005300077	-0.00363926	-0.004549034	-1.609220647	4.733963372
-0.003910221	-0.005300816	-0.003643279	-0.004552262	-1.570386853	4.746986981
-0.003902224	-0.005296122	-0.003594066	-0.00455818	-1.531447676	4.759692034
-0.003891831	-0.005291257	-0.003545206	-0.004561799	-1.492405728	4.772077678
-0.003859544	-0.005290119	-0.003590527	-0.004560381	-1.453263629	4.784143081
-0.003833037	-0.005285283	-0.003597857	-0.004560014	-1.414024007	4.795887434
-0.003823662	-0.005286165	-0.003538912	-0.004562386	-1.374689494	4.80730995
-0.00381261	-0.005291712	-0.003489522	-0.004565174	-1.33526273	4.81840986
-0.003801468	-0.005296464	-0.003450722	-0.004568108	-1.29574636	4.829186421
-0.003790087	-0.005298512	-0.003418494	-0.004570798	-1.256143037	4.83963891
-0.003714939	-0.00528167	-0.003462754	-0.004567888	-1.216455419	4.849766624
-0.003620683	-0.005287701	-0.003456864	-0.004567497	-1.176686168	4.859568885
-0.003605797	-0.005285197	-0.003391828	-0.004568328	-1.136837953	4.869045034
-0.003584472	-0.005277345	-0.003332857	-0.004567913	-1.096913449	4.878194435
-0.003558414	-0.005267502	-0.003284023	-0.004566152	-1.056915335	4.887016475
-0.003301792	-0.005285311	-0.003273685	-0.004577768	-1.016846294	4.895510562
-0.003030524	-0.005376009	-0.003179302	-0.0045954	-0.976709016	4.903676125
-0.003013242	-0.005379367	-0.003068591	-0.004606233	-0.936506194	4.911512616
-0.003015698	-0.005382724	-0.0029781	-0.004615355	-0.896240526	4.919019511
-0.003040857	-0.005389324	-0.002906239	-0.004623669	-0.855914714	4.926196304
-0.003016117	-0.005443948	-0.002852122	-0.004640323	-0.815531465	4.933042514
-0.003016686	-0.005493138	-0.0027702	-0.004662845	-0.775093488	4.939557683
-0.003021479	-0.005487533	-0.002714744	-0.004678936	-0.734603497	4.945741372
-0.003155091	-0.005430434	-0.00265178	-0.00468774	-0.694064209	4.951593166
-0.003561499	-0.005454588	-0.002692601	-0.004695883	-0.653478344	4.957112674
-0.00359148	-0.005464944	-0.002751799	-0.004702021	-0.612848627	4.962299524
-0.003563655	-0.00547988	-0.002768507	-0.004710263	-0.572177783	4.967153369
-0.003518819	-0.005489951	-0.002785518	-0.004718748	-0.531468543	4.971673882
-0.00351801	-0.005490919	-0.002815622	-0.004724886	-0.490723637	4.975860761
-0.003363581	-0.005504176	-0.002790801	-0.004735206	-0.4499458	4.979713725
-0.003365319	-0.005496523	-0.0027793	-0.004740806	-0.409137769	4.983232514
-0.003358849	-0.005494816	-0.00278342	-0.004743129	-0.368302282	4.986416893
-0.003352709	-0.005495584	-0.002784709	-0.004745061	-0.327442079	4.989266648
-0.003347767	-0.005499937	-0.002785543	-0.004747238	-0.286559903	4.991781588
-0.00330275	-0.005536695	-0.002751268	-0.004757924	-0.245658497	4.993961544
-0.003306584	-0.005548103	-0.002727129	-0.004767437	-0.204740605	4.99580637
-0.003307453	-0.005543096	-0.002725537	-0.004772548	-0.163808974	4.997315942
-0.003305895	-0.005537178	-0.002723742	-0.004775605	-0.12286635	4.998490158
-0.003326382	-0.005543807	-0.002690124	-0.00477942	-0.081915481	4.99932894
-0.00334627	-0.005518316	-0.00267286	-0.004778148	-0.040959115	4.999832232
-0.003342765	-0.005514674	-0.002684007	-0.004776779	-8.88E-16	5
