# Supplementary material for: Enhanced location tracking in sensor fusion-assisted virtual reality micro-manipulation environments
Source: PLoS One. 2021 Dec 28;16(12):e0261933. doi: 10.1371/journal.pone.0261933 (PMC8714085; doi:10.1371/journal.pone.0261933)
Supplement: S1 File — (ZIP) [file pone.0261933.s001.zip › VR circle/Participant14_VR_OnRaw.csv]

Kalman_Off_X_Axis	Kalman_Off_Y_Axis	Kalman_On_X_Axis	Kalman_On_Y_Axis	Reference_X	Reference_Y
-0.001083911	-0.004824164	-0.001185154	-0.004131798	0	5
-0.001088709	-0.004826987	-0.001163376	-0.004127239	0.053247081	4.999716475
-0.001086006	-0.004846093	-0.001148487	-0.004126776	0.106488124	4.998865931
-0.001147622	-0.004850598	-0.001139275	-0.004126591	0.15971709	4.997448466
-0.001160923	-0.004853122	-0.001134449	-0.004127795	0.212927943	4.99546424
-0.001206262	-0.004857981	-0.001134837	-0.004131312	0.266114647	4.992913478
-0.00121929	-0.004840312	-0.001138836	-0.004130224	0.319271171	4.98979647
-0.001223875	-0.0048392	-0.001144874	-0.004128095	0.372391486	4.986113568
-0.00127471	-0.004827964	-0.001155841	-0.004122912	0.425469569	4.981865191
-0.001415677	-0.004829321	-0.00119127	-0.004119626	0.478499399	4.97705182
-0.001449598	-0.004830433	-0.001225331	-0.00411833	0.531474963	4.971674001
-0.001477111	-0.004831899	-0.001256116	-0.004117566	0.584390251	4.965732344
-0.001511304	-0.004793496	-0.001289893	-0.004113308	0.637239265	4.959227524
-0.001599917	-0.004784621	-0.001332676	-0.004106504	0.690016008	4.952160277
-0.001638514	-0.004778243	-0.00137035	-0.004099145	0.742714497	4.944531405
-0.00166375	-0.004775692	-0.001403637	-0.00409292	0.795328755	4.936341774
-0.001932503	-0.00474942	-0.001485256	-0.004081882	0.847852814	4.927592311
-0.002098098	-0.004741604	-0.001588265	-0.004071699	0.900280719	4.91828401
-0.002105204	-0.004736501	-0.00165502	-0.004064271	0.952606522	4.908417927
-0.002122817	-0.004733299	-0.001710422	-0.004057977	1.00482429	4.897995179
-0.002199313	-0.004721764	-0.001812425	-0.004056033	1.056928102	4.887016949
-0.002256738	-0.004713703	-0.001893243	-0.004049391	1.108912046	4.875484482
-0.002278876	-0.004714382	-0.001931692	-0.004042495	1.160770229	4.863399087
-0.002355949	-0.00470092	-0.00202358	-0.004035552	1.212496769	4.850762133
-0.002351637	-0.004706946	-0.002083832	-0.004030299	1.2640858	4.837575053
-0.002348873	-0.004711587	-0.002098231	-0.004026666	1.315531471	4.823839344
-0.002352943	-0.004721031	-0.002110849	-0.004025393	1.366827947	4.809556563
-0.002356496	-0.004726948	-0.002122822	-0.00402537	1.417969411	4.79472833
-0.002437061	-0.004727844	-0.002187771	-0.004031549	1.468950063	4.779356326
-0.002537395	-0.004702142	-0.00223427	-0.004028587	1.519764121	4.763442295
-0.002549907	-0.004696849	-0.002249855	-0.004022987	1.570405823	4.746988042
-0.002568492	-0.004690553	-0.002265673	-0.004017548	1.620869425	4.729995433
-0.00258814	-0.004684365	-0.00228322	-0.004012179	1.671149204	4.712466395
-0.00271538	-0.004580472	-0.002363729	-0.003986168	1.721239458	4.694402915
-0.00270709	-0.004461327	-0.002423078	-0.003946457	1.771134505	4.675807043
-0.002688748	-0.004463688	-0.002431593	-0.003918479	1.820828689	4.656680887
-0.002661994	-0.004468112	-0.002434613	-0.00389712	1.870316372	4.637026617
-0.002619479	-0.00448521	-0.002489885	-0.003872659	1.919591943	4.616846461
-0.002703779	-0.00449148	-0.002518295	-0.00385808	1.968649812	4.596142709
-0.002968372	-0.004423874	-0.00258456	-0.003834961	2.017484417	4.574917707
-0.003343959	-0.004407644	-0.002697917	-0.003812769	2.066090218	4.553173864
-0.003354618	-0.0044147	-0.002765343	-0.003801522	2.114461705	4.530913645
-0.003302598	-0.004439751	-0.002866289	-0.003797819	2.16259339	4.508139575
-0.003379853	-0.004382186	-0.002949326	-0.003783911	2.210479815	4.484854237
-0.003415141	-0.00437684	-0.002976162	-0.003772109	2.258115549	4.461060271
-0.003445083	-0.004371249	-0.003002611	-0.003762019	2.305495191	4.436760375
-0.003664823	-0.004354395	-0.003144688	-0.003735753	2.352613366	4.411957307
-0.003892884	-0.004324079	-0.003279257	-0.003717425	2.399464731	4.386653878
-0.003898805	-0.004322288	-0.003330349	-0.003710228	2.446043972	4.360852958
-0.003834669	-0.004299626	-0.003460349	-0.003713098	2.492345808	4.334557474
-0.003818544	-0.004301526	-0.003522511	-0.003708608	2.538364986	4.307770407
-0.003809859	-0.004300847	-0.003502049	-0.003699167	2.584096289	4.280494796
-0.003790332	-0.004196955	-0.003553709	-0.003666977	2.629534529	4.252733733
-0.00378766	-0.00418732	-0.003575436	-0.003640271	2.674674553	4.224490368
-0.003783955	-0.004187781	-0.003546071	-0.003624767	2.719511242	4.195767903
-0.003784745	-0.004185366	-0.00351895	-0.003613173	2.764039511	4.166569595
-0.003768437	-0.004140178	-0.003551696	-0.003611298	2.80825431	4.136898757
-0.003825377	-0.004119795	-0.003560443	-0.003597899	2.852150625	4.106758753
-0.003832665	-0.004115697	-0.003532317	-0.003579386	2.895723477	4.076153001
-0.003803998	-0.004103376	-0.003547877	-0.003560826	2.938967925	4.045084972
-0.003885201	-0.004067089	-0.003556573	-0.00353986	2.981879065	4.01355819
-0.003883925	-0.004068392	-0.003541658	-0.003524031	3.024452029	3.98157623
-0.003885079	-0.004070102	-0.003527905	-0.003512461	3.06668199	3.949142719
-0.004169502	-0.004006485	-0.003619586	-0.003478419	3.108564159	3.916261335
-0.004283472	-0.003962844	-0.003706004	-0.003450557	3.150093785	3.882935808
-0.004285415	-0.003962979	-0.003727189	-0.003435631	3.191266159	3.849169917
-0.004278886	-0.003960618	-0.003744994	-0.003423597	3.232076611	3.814967492
-0.004265221	-0.003952802	-0.003759006	-0.003412767	3.272520513	3.78033241
-0.00421721	-0.003950359	-0.003822948	-0.003399507	3.312593278	3.745268601
-0.004226624	-0.003934129	-0.003834844	-0.003387542	3.352290362	3.709780041
-0.004224559	-0.003928919	-0.003819439	-0.003379073	3.391607262	3.673870754
-0.004206247	-0.003756063	-0.003842533	-0.00333795	3.43053952	3.637544814
-0.004122797	-0.003638193	-0.003839669	-0.003285048	3.46908272	3.600806339
-0.004110134	-0.003633281	-0.00380984	-0.003246217	3.507232491	3.563659497
-0.004124892	-0.003637677	-0.003838921	-0.003204423	3.544984507	3.526108499
-0.004132575	-0.003646118	-0.00383856	-0.003178343	3.582334486	3.488157606
-0.00414038	-0.00363594	-0.00380873	-0.003161102	3.619278192	3.44981112
-0.004326199	-0.003533975	-0.00384514	-0.003120119	3.655811435	3.411073391
-0.004516148	-0.003466939	-0.003885523	-0.003078973	3.691930073	3.371948812
-0.00454108	-0.003457847	-0.003908385	-0.003051782	3.727630009	3.33244182
-0.004552195	-0.003449542	-0.003927584	-0.003029427	3.762907194	3.292556895
-0.004512869	-0.003463329	-0.003953671	-0.003002073	3.797757627	3.252298562
-0.004521888	-0.003466477	-0.003975502	-0.002984324	3.832177356	3.211671385
-0.004529358	-0.003464496	-0.003979992	-0.002977127	3.866162478	3.170679972
-0.004732183	-0.003460968	-0.00403658	-0.002965186	3.899709138	3.129328972
-0.00489465	-0.003421425	-0.004102638	-0.002950907	3.932813532	3.087623075
-0.004933581	-0.003413201	-0.004147821	-0.002941674	3.965471905	3.04556701
-0.005064861	-0.003276876	-0.004223221	-0.002907725	3.997680554	3.003165547
-0.005050649	-0.003141257	-0.004273332	-0.002856444	4.029435825	2.960423495
-0.005049282	-0.003132382	-0.004303858	-0.002818445	4.060734118	2.917345701
-0.005046124	-0.003127714	-0.004326901	-0.002788523	4.091571883	2.873937051
-0.00499128	-0.003082173	-0.004334565	-0.002763507	4.121945622	2.830202467
-0.005157117	-0.003023577	-0.004359389	-0.002727568	4.151851892	2.78614691
-0.005169659	-0.003015082	-0.004388444	-0.002695934	4.181287299	2.741775376
-0.005177585	-0.003004905	-0.004413242	-0.002669923	4.210248506	2.697092897
-0.005183173	-0.002988865	-0.004433162	-0.002646712	4.238732229	2.652104541
-0.005123288	-0.00276637	-0.004440129	-0.002589159	4.266735237	2.606815409
-0.005012112	-0.00253215	-0.00444271	-0.002501498	4.294254354	2.561230638
-0.005006646	-0.002503191	-0.004436362	-0.002430153	4.32128646	2.515355397
-0.004997444	-0.002448667	-0.004441858	-0.002366629	4.347828488	2.46919489
-0.005063403	-0.002421364	-0.004447484	-0.002306994	4.373877428	2.422754352
-0.005076795	-0.002401036	-0.004447742	-0.002254902	4.399430327	2.376039048
-0.005098386	-0.0023768	-0.004451432	-0.002210516	4.424484286	2.329054278
-0.005264831	-0.002066479	-0.004490731	-0.002115289	4.449036464	2.28180537
-0.005329879	-0.001963482	-0.004537978	-0.002019228	4.473084077	2.234297682
-0.005358394	-0.001965138	-0.004569124	-0.001950706	4.496624397	2.186536602
-0.005383477	-0.001965871	-0.00459725	-0.00189755	4.519654754	2.138527547
-0.005442937	-0.002013529	-0.004628215	-0.0018493	4.542172537	2.090275962
-0.0054911	-0.002014153	-0.004641737	-0.001815235	4.564175192	2.041787318
-0.00550926	-0.002004572	-0.00466847	-0.001793158	4.585660223	1.993067114
-0.005497903	-0.001961962	-0.004657374	-0.001762079	4.606625195	1.944120877
-0.00548114	-0.001907763	-0.004659696	-0.001729774	4.627067728	1.894954157
-0.005479166	-0.001876525	-0.004680701	-0.001702536	4.646985506	1.845572531
-0.005470268	-0.001670938	-0.004665296	-0.001638226	4.666376269	1.795981597
-0.005481656	-0.001639619	-0.004660599	-0.001581969	4.685237817	1.746186982
-0.005496931	-0.001639592	-0.004680133	-0.001544132	4.703568013	1.696194331
-0.00550598	-0.001639809	-0.004699563	-0.001514742	4.721364776	1.646009314
-0.00550677	-0.001552906	-0.004678327	-0.001465729	4.73862609	1.595637624
-0.005526418	-0.001534233	-0.004681088	-0.001427961	4.755349995	1.545084972
-0.005526296	-0.001531058	-0.004701163	-0.001402714	4.771534596	1.494357092
-0.005522652	-0.001522672	-0.004718787	-0.001381863	4.787178057	1.443459737
-0.005524899	-0.001470373	-0.004696699	-0.001357542	4.802278603	1.392398679
-0.005532279	-0.001428875	-0.004695951	-0.001328406	4.816834523	1.341179709
-0.00553407	-0.001418399	-0.004716336	-0.001303599	4.830844165	1.289808635
-0.005566047	-0.001274068	-0.004708414	-0.001257848	4.844305941	1.238291285
-0.005554538	-0.001105175	-0.004699976	-0.001189835	4.857218324	1.186633499
-0.005550681	-0.001076895	-0.004720052	-0.001134295	4.869579849	1.134841138
-0.005550833	-0.001048153	-0.004737857	-0.001087202	4.881389115	1.082920074
-0.005527967	-0.000860886	-0.004701963	-0.001016204	4.892644783	1.030876196
-0.005535984	-0.000864577	-0.004691951	-0.000957146	4.903345575	0.978715406
-0.005540842	-0.000868295	-0.004715046	-0.000913849	4.913490278	0.92644362
-0.005546582	-0.000868051	-0.004734476	-0.000880039	4.923077743	0.874066767
-0.00557537	-0.000774037	-0.004705756	-0.000804042	4.93210688	0.821590785
-0.005575127	-0.000659262	-0.00470426	-0.000739801	4.940576667	0.769021626
-0.005564043	-0.00063736	-0.004729728	-0.000700553	4.948486143	0.716365253
-0.005532673	-0.000558029	-0.004705808	-0.000651146	4.955834411	0.663627636
-0.005520405	-0.000458804	-0.004701292	-0.000595629	4.962620637	0.610814758
-0.005512752	-0.000424744	-0.004716233	-0.000547888	4.968844052	0.557932607
-0.005528452	-0.000287387	-0.004694919	-0.000468744	4.97450395	0.504987181
-0.005520132	-0.000162597	-0.004689319	-0.000388952	4.979599689	0.451984484
-0.005519069	-0.000132525	-0.004710608	-0.000332533	4.984130692	0.398930528
-0.005516154	-0.000103377	-0.0047272	-0.000284722	4.988096444	0.345831329
-0.005504462	1.00E-04	-0.004706143	-0.000189032	4.991496496	0.292692909
-0.005508015	0.000165609	-0.004704956	-0.000109379	4.994330461	0.239521295
-0.005509047	0.000168839	-0.004722632	-5.87E-05	4.99659802	0.186322516
-0.005509624	0.000170223	-0.00473605	-1.94E-05	4.998298913	0.133102607
-0.005497781	0.000217393	-0.004717987	1.72E-05	4.99943295	0.079867603
-0.005470754	0.000304703	-0.004710375	6.61E-05	5	0.026623541
-0.00546796	0.000328423	-0.004719665	0.0001088	5	-0.026623541
-0.005466442	0.000443497	-0.004702299	0.000167973	4.99943295	-0.079867603
-0.005482051	0.000514577	-0.004698738	0.000227655	4.998298913	-0.133102607
-0.005480684	0.000553524	-0.004711691	0.000277155	4.99659802	-0.186322516
-0.005492376	0.000559196	-0.004722684	0.00031631	4.994330461	-0.239521295
-0.005544578	0.000529667	-0.004725342	0.000339082	4.991496496	-0.292692909
-0.005660673	0.000503966	-0.004760642	0.000355882	4.988096444	-0.345831329
-0.005663527	0.000506408	-0.004795142	0.000372197	4.984130692	-0.398930528
-0.005668326	0.000509149	-0.004823242	0.000384995	4.979599689	-0.451984484
-0.005711569	0.000494684	-0.004844918	0.0003896	4.97450395	-0.504987181
-0.005714181	0.000504427	-0.004862619	0.000396959	4.968844052	-0.557932607
-0.005722623	0.000504183	-0.004885224	0.000404433	4.962620637	-0.610814758
-0.005735772	0.000505865	-0.004905764	0.000410543	4.955834411	-0.663627636
-0.005750379	0.00049406	-0.004907209	0.00041126	4.948486143	-0.716365253
-0.005767901	0.00044708	-0.004911208	0.000404804	4.940576667	-0.769021626
-0.005783996	0.000388511	-0.004934354	0.000391775	4.93210688	-0.821590785
-0.005799544	0.000318653	-0.00495412	0.000370485	4.923077743	-0.874066767
-0.005866262	3.67E-05	-0.004948727	0.000309738	4.913490278	-0.92644362
-0.005880868	-9.86E-05	-0.004950559	0.000232422	4.903345575	-0.978715406
-0.005886426	-0.000100283	-0.00498026	0.000172231	4.892644783	-1.030876196
-0.005889462	-9.67E-05	-0.005	0.000124837	4.881389115	-1.082920074
-0.0059	6.71E-05	-0.004973448	9.79E-05	4.869579849	-1.134841138
-0.00585208	0.000398906	-0.004959823	0.000142008	4.857218324	-1.186633499
-0.00584133	0.000467001	-0.004980957	0.000192526	4.844305941	-1.238291285
-0.005835438	0.000507982	-0.00499422	0.000239087	4.830844165	-1.289808635
-0.005799119	0.000801259	-0.004953037	0.000358197	4.816834523	-1.341179709
-0.005790403	0.000796292	-0.004939335	0.00044183	4.802278603	-1.392398679
-0.005783176	0.000795315	-0.00495363	0.000489872	4.787178057	-1.443459737
-0.005755663	0.00105027	-0.00492042	0.000601877	4.771534596	-1.494357092
-0.005694715	0.001522102	-0.004897506	0.000766784	4.755349995	-1.545084972
-0.005627846	0.002117476	-0.004857974	0.000991975	4.73862609	-1.595637624
-0.00556541	0.002417863	-0.004824532	0.001235493	4.721364776	-1.646009314
-0.005560672	0.002430809	-0.004826158	0.001408916	4.703568013	-1.696194331
-0.005553354	0.002438408	-0.004825023	0.00154154	4.685237817	-1.746186982
-0.00553483	0.00247559	-0.004776434	0.001698764	4.666376269	-1.795981597
-0.005505859	0.002784852	-0.004750217	0.001859297	4.646985506	-1.845572531
-0.005500453	0.002843692	-0.004753726	0.001972274	4.627067728	-1.894954157
-0.00548697	0.002911542	-0.00475739	0.002069746	4.606625195	-1.944120877
-0.005359335	0.003442051	-0.004696312	0.002236273	4.585660223	-1.993067114
-0.005352017	0.003629101	-0.004656238	0.00240479	4.564175192	-2.041787318
-0.005380228	0.003657924	-0.004656393	0.002545352	4.542172537	-2.090275962
-0.005492679	0.003780652	-0.004630099	0.00271734	4.519654754	-2.138527547
-0.005480684	0.003880663	-0.004628009	0.002857207	4.496624397	-2.186536602
-0.005472971	0.003905659	-0.004652961	0.002952018	4.473084077	-2.234297682
-0.005436074	0.004142566	-0.004624499	0.003073488	4.449036464	-2.28180537
-0.005410565	0.004291484	-0.004611675	0.00320366	4.424484286	-2.329054278
-0.00540513	0.004289801	-0.004629996	0.003295138	4.399430327	-2.376039048
-0.005401637	0.004237312	-0.004607804	0.003373449	4.373877428	-2.422754352
-0.005386059	0.004152662	-0.004601405	0.00341559	4.347828488	-2.46919489
-0.005386393	0.004106605	-0.004618126	0.003433918	4.32128646	-2.515355397
-0.005389065	0.004066248	-0.004631725	0.003441439	4.294254354	-2.561230638
-0.005411325	0.003802988	-0.004616655	0.00340638	4.266735237	-2.606815409
-0.005404553	0.003836316	-0.004613946	0.003380369	4.238732229	-2.652104541
-0.005404826	0.00384321	-0.004631647	0.003361832	4.210248506	-2.697092897
-0.005406253	0.003854717	-0.004645968	0.003348641	4.181287299	-2.741775376
-0.005388033	0.004000596	-0.004624603	0.003331332	4.151851892	-2.78614691
-0.00535976	0.004174021	-0.004616113	0.003367016	4.121945622	-2.830202467
-0.005358272	0.004186017	-0.004626461	0.003407305	4.091571883	-2.873937051
-0.005362068	0.00417261	-0.004607546	0.003433363	4.060734118	-2.917345701
-0.005350923	0.004162677	-0.004596502	0.00345581	4.029435825	-2.960423495
-0.005350286	0.004163572	-0.004609249	0.003475457	3.997680554	-3.003165547
-0.005350498	0.004162134	-0.004617919	0.003490499	3.965471905	-3.04556701
-0.005373304	0.004172556	-0.004599263	0.003506907	3.932813532	-3.087623075
-0.005390583	0.00415657	-0.004598386	0.003516603	3.899709138	-3.129328972
-0.005391039	0.004159013	-0.004617352	0.003523545	3.866162478	-3.170679972
-0.005389095	0.004164604	-0.004632189	0.003529817	3.832177356	-3.211671385
-0.005384115	0.004180074	-0.00464073	0.003537569	3.797757627	-3.252298562
-0.005377617	0.004194811	-0.004646846	0.003546062	3.762907194	-3.292556895
-0.005375035	0.004197335	-0.004624422	0.003574873	3.727630009	-3.33244182
-0.005385057	0.004191771	-0.004616552	0.003588504	3.691930073	-3.371948812
-0.005386636	0.004195923	-0.004628112	0.00358693	3.655811435	-3.411073391
-0.005391191	0.004223009	-0.004614281	0.003577835	3.619278192	-3.44981112
-0.005382415	0.004209059	-0.004605043	0.003571981	3.582334486	-3.488157606
-0.005382658	0.004200483	-0.004617945	0.003575105	3.544984507	-3.526108499
-0.005385998	0.004158389	-0.004604269	0.003570361	3.507232491	-3.563659497
-0.005388579	0.004089968	-0.004604372	0.003553791	3.46908272	-3.600806339
-0.005391343	0.004078407	-0.004623648	0.003539768	3.43053952	-3.637544814
-0.005397659	0.004061091	-0.004639517	0.003526253	3.391607262	-3.673870754
-0.005411021	0.003959913	-0.004632886	0.003505912	3.352290362	-3.709780041
-0.005415333	0.003925309	-0.004637143	0.003477887	3.312593278	-3.745268601
-0.005414422	0.003922188	-0.004651723	0.00345257	3.272520513	-3.78033241
-0.005422378	0.003868803	-0.004647671	0.003422208	3.232076611	-3.814967492
-0.005420708	0.00385184	-0.004649091	0.003393883	3.191266159	-3.849169917
-0.005421285	0.003858734	-0.004662922	0.003374467	3.150093785	-3.882935808
-0.005410748	0.003953915	-0.004657064	0.003381988	3.108564159	-3.916261335
-0.005386362	0.003977337	-0.004654793	0.00339025	3.06668199	-3.949142719
-0.005379803	0.003976495	-0.004661864	0.003391916	3.024452029	-3.98157623
-0.005348099	0.004003744	-0.004652084	0.003408462	2.981879065	-4.01355819
-0.005350498	0.00404326	-0.004649194	0.003425055	2.938967925	-4.045084972
-0.00535065	0.004050832	-0.004653581	0.003432344	2.895723477	-4.076153001
-0.00522839	0.004068229	-0.004624422	0.003433016	2.852150625	-4.106758753
-0.00418417	0.004085382	-0.004411668	0.003440236	2.80825431	-4.136898757
-0.004036462	0.004081609	-0.004234781	0.003449654	2.764039511	-4.166569595
-0.003822066	0.003990717	-0.004020607	0.003442804	2.719511242	-4.195767903
-0.003848881	0.004093524	-0.003859874	0.003454236	2.674674553	-4.224490368
-0.003843233	0.00411643	-0.003757457	0.003465738	2.629534529	-4.252733733
-0.00384217	0.004145796	-0.00368051	0.0034799	2.584096289	-4.280494796
-0.003845541	0.004175867	-0.003617599	0.003495752	2.538364986	-4.307770407
-0.003730478	0.004403437	-0.003470258	0.003537662	2.492345808	-4.334557474
-0.003679976	0.004466484	-0.003363636	0.003589661	2.446043972	-4.360852958
-0.00367779	0.004474192	-0.003328904	0.003634879	2.399464731	-4.386653878
-0.003553222	0.004671799	-0.00318871	0.003714672	2.352613366	-4.411957307
-0.003408186	0.004817406	-0.003066915	0.00380335	2.305495191	-4.436760375
-0.003399228	0.004836757	-0.003047278	0.003867568	2.258115549	-4.461060271
-0.003396343	0.004857519	-0.00303017	0.003920493	2.210479815	-4.484854237
-0.003287384	0.00520969	-0.002881977	0.004030207	2.16259339	-4.508139575
-0.00320363	0.005571767	-0.002784567	0.004182987	2.114461705	-4.530913645
-0.003196251	0.005616114	-0.002771665	0.004303786	2.066090218	-4.553173864
-0.002866094	0.005715393	-0.002609538	0.004422873	2.017484417	-4.574917707
-0.002619054	0.005702854	-0.002470274	0.004523955	1.968649812	-4.596142709
-0.002578969	0.005702338	-0.002426716	0.004592037	1.919591943	-4.616846461
-0.002521878	0.0057028	-0.002381121	0.004644985	1.870316372	-4.637026617
-0.002278026	0.005748938	-0.002196415	0.00471846	1.820828689	-4.656680887
-0.002123272	0.005818335	-0.002050442	0.004780965	1.771134505	-4.675807043
-0.002093694	0.005828594	-0.002011013	0.004818501	1.721239458	-4.694402915
-0.002060229	0.005845123	-0.001977365	0.004850274	1.671149204	-4.712466395
-0.002035662	0.00586138	-0.001939123	0.00487809	1.620869425	-4.729995433
-0.001889806	0.0059	-0.001779602	0.00490387	1.570405823	-4.746988042
-0.001706447	0.005859697	-0.001656775	0.004922684	1.519764121	-4.763442295
-0.001682213	0.005851446	-0.001618172	0.004936407	1.468950063	-4.779356326
-0.001651117	0.005845068	-0.001588498	0.004946474	1.417969411	-4.79472833
-0.001622116	0.005846235	-0.001556191	0.004954851	1.366827947	-4.809556563
-0.001485583	0.005856413	-0.00137435	0.004983361	1.315531471	-4.823839344
-0.0013779	0.00584496	-0.001229176	0.004995904	1.2640858	-4.837575053
-0.001379479	0.005846642	-0.001219396	0.004995001	1.212496769	-4.850762133
-0.001387617	0.005847972	-0.001215913	0.004994492	1.160770229	-4.863399087
-0.001390441	0.005861461	-0.001066894	0.004992016	1.108912046	-4.875484482
-0.00127216	0.005863958	-0.00099774	0.004992942	1.056928102	-4.887016949
-0.001243827	0.005864446	-0.001018073	0.004995441	1.00482429	-4.897995179
-0.001215645	0.005861108	-0.001026537	0.004996945	0.952606522	-4.908417927
-0.001196089	0.005858584	-0.001028911	0.004997732	0.900280719	-4.91828401
-0.000975195	0.005838175	-0.000885466	0.004995117	0.847852814	-4.927592311
-0.000955729	0.00584591	-0.000792675	0.004994099	0.795328755	-4.936341774
-0.000956094	0.005845041	-0.000799926	0.004993266	0.742714497	-4.944531405
-0.000952024	0.005843141	-0.000807486	0.004992294	0.690016008	-4.952160277
-0.00087653	0.00582531	-0.000673744	0.005	0.637239265	-4.959227524
-0.000711999	0.005813423	-0.000589726	0.004997802	0.584390251	-4.965732344
-0.000678837	0.005804738	-0.000601622	0.004989609	0.531474963	-4.971674001
-0.000652478	0.005794181	-0.000603221	0.004981464	0.478499399	-4.97705182
-0.000513759	0.005741746	-0.000458719	0.004963529	0.425469569	-4.981865191
-0.000429945	0.005712163	-0.000377591	0.004944761	0.372391486	-4.986113568
-0.000409264	0.005702148	-0.000380249	0.004929742	0.319271171	-4.98979647
-0.000386853	0.005696232	-0.000375784	0.004917061	0.266114647	-4.992913478
-0.000110872	0.005623577	-0.000195801	0.004891466	0.212927943	-4.99546424
-9.12E-05	0.005618665	-9.16E-05	0.00487006	0.15971709	-4.997448466
-8.28E-05	0.005618665	-9.89E-05	0.004855597	0.106488124	-4.998865931
-4.65E-06	0.005597604	4.31E-05	0.004842198	0.053247081	-4.999716475
0.000214395	0.005574155	0.000146954	0.004825351	8.88E-16	-5
0.000236351	0.005566882	0.00015196	0.004810679	-0.053247081	-4.999716475
0.000361344	0.005556704	0.000280335	0.004792744	-0.106488124	-4.998865931
0.000386154	0.00557904	0.00032717	0.004784413	-0.15971709	-4.997448466
0.000399486	0.005578389	0.000316048	0.004779854	-0.212927943	-4.99546424
0.000422626	0.00557961	0.000304927	0.004776661	-0.266114647	-4.992913478
0.000492411	0.005582189	0.000367708	0.004770852	-0.319271171	-4.98979647
0.000541394	0.005588377	0.000395189	0.00476907	-0.372391486	-4.986113568
0.000551111	0.005588838	0.000387887	0.004769371	-0.425469569	-4.981865191
0.00085002	0.005653784	0.000455158	0.004770389	-0.478499399	-4.97705182
0.000976379	0.005675877	0.000518894	0.004799293	-0.531474963	-4.971674001
0.00099955	0.00568106	0.00056018	0.004809638	-0.584390251	-4.965732344
0.001249111	0.005685946	0.000652172	0.004819542	-0.637239265	-4.959227524
0.001388771	0.005677478	0.00074246	0.004825837	-0.690016008	-4.952160277
0.001438847	0.00567243	0.000813421	0.004829354	-0.742714497	-4.944531405
0.001616528	0.0056524	0.000940919	0.004841457	-0.795328755	-4.936341774
0.001676504	0.0056394	0.001051309	0.004841226	-0.847852814	-4.927592311
0.001767546	0.005578905	0.001194186	0.004827063	-0.900280719	-4.91828401
0.001801072	0.005409034	0.001295725	0.004781359	-0.952606522	-4.908417927
0.001821115	0.005272519	0.001416075	0.004721468	-1.00482429	-4.897995179
0.001881546	0.005137877	0.001491397	0.004654751	-1.056928102	-4.887016949
0.001914617	0.00510938	0.001502467	0.004593657	-1.108912046	-4.875484482
0.002438184	0.004969282	0.001678038	0.004513981	-1.160770229	-4.863399087
0.002462357	0.00487934	0.001810206	0.004436225	-1.212496769	-4.850762133
0.002441677	0.004842538	0.001856215	0.004374461	-1.2640858	-4.837575053
0.002421209	0.004822997	0.001884883	0.004324521	-1.315531471	-4.823839344
0.00243205	0.004823133	0.00199824	0.004259817	-1.366827947	-4.809556563
0.002484677	0.004814122	0.002072891	0.004238596	-1.417969411	-4.79472833
0.002491692	0.004810838	0.00206706	0.00421358	-1.468950063	-4.779356326
0.002495306	0.004805464	0.002060299	0.004193054	-1.519764121	-4.763442295
0.002493241	0.004804107	0.002057538	0.004176508	-1.570405823	-4.746988042
0.002535725	0.004774959	0.002139801	0.004152973	-1.620869425	-4.729995433
0.002623518	0.004762284	0.002195073	0.004133372	-1.671149204	-4.712466395
0.00264514	0.004753437	0.002188519	0.004119417	-1.721239458	-4.694402915
0.002674596	0.00474657	0.002191229	0.004107268	-1.771134505	-4.675807043
0.003267858	0.004703255	0.002363393	0.004089357	-1.820828689	-4.656680887
0.003601324	0.004671799	0.002543041	0.004069038	-1.870316372	-4.637026617
0.003608339	0.004673617	0.002625846	0.004054297	-1.919591943	-4.616846461
0.003619727	0.004669356	0.002705452	0.004041916	-1.968649812	-4.596142709
0.003738556	0.004645663	0.002881307	0.004029674	-2.017484417	-4.574917707
0.00377448	0.004624168	0.003003876	0.00401447	-2.066090218	-4.553173864
0.00377117	0.004623734	0.003027822	0.004001858	-2.114461705	-4.530913645
0.003768346	0.004623164	0.003047046	0.003991884	-2.16259339	-4.508139575
0.003772051	0.004622377	0.003069057	0.003983785	-2.210479815	-4.484854237
0.003857354	0.004621617	0.003211779	0.003976379	-2.258115549	-4.461060271
0.003865978	0.004626149	0.003289346	0.003969506	-2.305495191	-4.436760375
0.00387767	0.00462159	0.00328723	0.003964994	-2.352613366	-4.411957307
0.00388016	0.004609214	0.003280856	0.00395944	-2.399464731	-4.386653878
0.003963914	0.004431446	0.003383324	0.003914846	-2.446043972	-4.360852958
0.003948426	0.004124518	0.003413567	0.003830102	-2.492345808	-4.334557474
0.003935429	0.004061173	0.003385466	0.003759774	-2.538364986	-4.307770407
0.003928505	0.004023828	0.00336312	0.003698912	-2.584096289	-4.280494796
0.003883045	0.003746944	0.003406367	0.003594428	-2.629534529	-4.252733733
0.00386941	0.003698743	0.003413644	0.003510008	-2.674674553	-4.224490368
0.003859206	0.003689298	0.003374551	0.003440097	-2.719511242	-4.195767903
0.003853284	0.003674805	0.003341238	0.003383007	-2.764039511	-4.166569595
0.004041928	0.003621855	0.003406987	0.00331018	-2.80825431	-4.136898757
0.004259572	0.003600984	0.003482618	0.003252673	-2.852150625	-4.106758753
0.004274635	0.003591865	0.003504345	0.003216827	-2.895723477	-4.076153001
0.004284565	0.003576015	0.003516706	0.00318635	-2.938967925	-4.045084972
0.004615177	0.003487511	0.003662679	0.003138609	-2.981879065	-4.01355819
0.004658026	0.003451604	0.003759444	0.003095843	-3.024452029	-3.98157623
0.004672207	0.003448348	0.003791106	0.003065967	-3.06668199	-3.949142719
0.004690519	0.003424736	0.003888103	0.00302054	-3.108564159	-3.916261335
0.004852409	0.003358025	0.003965128	0.002977243	-3.150093785	-3.882935808
0.004856782	0.003343587	0.003982469	0.002952504	-3.191266159	-3.849169917
0.004817638	0.003072429	0.004042205	0.002882131	-3.232076611	-3.814967492
0.00480789	0.002903237	0.004074925	0.002795489	-3.272520513	-3.78033241
0.004799205	0.002883154	0.004062152	0.002729026	-3.312593278	-3.745268601
0.004790003	0.002863179	0.004046102	0.0026755	-3.352290362	-3.709780041
0.004785418	0.002841195	0.00403756	0.002630165	-3.391607262	-3.673870754
0.004937013	0.002777361	0.004138145	0.0026067	-3.43053952	-3.637544814
0.0049938	0.002756979	0.004206551	0.002569766	-3.46908272	-3.600806339
0.004997475	0.002748647	0.004198294	0.00252744	-3.507232491	-3.563659497
0.005011201	0.002730273	0.004194062	0.002491548	-3.544984507	-3.526108499
0.005034341	0.002706851	0.004200126	0.002459265	-3.582334486	-3.488157606
0.005263191	0.00258605	0.004311264	0.00241039	-3.619278192	-3.44981112
0.005276432	0.002475074	0.004357066	0.002350639	-3.655811435	-3.411073391
0.005272788	0.002451354	0.004363233	0.00230144	-3.691930073	-3.371948812
0.005128663	0.002328897	0.004370226	0.002239096	-3.727630009	-3.33244182
0.00512763	0.002306507	0.004359027	0.002183024	-3.762907194	-3.292556895
0.005122103	0.002301269	0.00433552	0.002139865	-3.797757627	-3.252298562
0.005113479	0.002292041	0.004314025	0.002105778	-3.832177356	-3.211671385
0.00508958	0.002020151	0.004324889	0.002026125	-3.866162478	-3.170679972
0.005000694	0.001644748	0.004325327	0.001893547	-3.899709138	-3.129328972
0.005005856	0.001591363	0.004298388	0.001786818	-3.932813532	-3.087623075
0.005054596	0.001472842	0.00433423	0.001677358	-3.965471905	-3.04556701
0.005013175	0.001491678	0.00433792	0.001591688	-3.997680554	-3.003165547
0.005009166	0.001483644	0.004308838	0.001525897	-4.029435825	-2.960423495
0.00502432	0.001456205	0.004282647	0.001472416	-4.060734118	-2.917345701
0.005297112	0.001351824	0.004367594	0.001399567	-4.091571883	-2.873937051
0.005323653	0.001316081	0.00441799	0.001336645	-4.121945622	-2.830202467
0.005358181	0.001316325	0.00442346	0.001295383	-4.151851892	-2.78614691
0.005541875	0.00131429	0.004524302	0.001239427	-4.181287299	-2.741775376
0.005591253	0.001305089	0.004600785	0.001204206	-4.210248506	-2.697092897
0.005574459	0.001299444	0.004617971	0.001185808	-4.238732229	-2.652104541
0.005569631	0.00122717	0.004717833	0.001149592	-4.266735237	-2.606815409
0.005607864	0.001220249	0.004777879	0.001123835	-4.294254354	-2.561230638
0.005617308	0.001223831	0.004774963	0.001108562	-4.32128646	-2.515355397
0.005630366	0.00110816	0.00487854	0.001072947	-4.347828488	-2.46919489
0.0056406	0.001047393	0.004933271	0.001033838	-4.373877428	-2.422754352
0.005653628	0.001034746	0.004895029	0.00100461	-4.399430327	-2.376039048
0.005666807	0.001017322	0.004867522	0.000979362	-4.424484286	-2.329054278
0.005645277	0.000942686	0.004963307	0.000928451	-4.449036464	-2.28180537
0.005709565	0.000874049	0.005	0.000884922	-4.473084077	-2.234297682
0.005715851	0.000866477	0.004959849	0.000857684	-4.496624397	-2.186536602
0.005725234	0.000854779	0.004928213	0.000834704	-4.519654754	-2.138527547
0.005727846	0.000847804	0.004909273	0.000815242	-4.542172537	-2.090275962
0.005671939	0.000693675	0.004969113	0.00076528	-4.564175192	-2.041787318
0.005664165	0.000617873	0.004958378	0.000714808	-4.585660223	-1.993067114
0.005660066	0.000605036	0.004910641	0.000677897	-4.606625195	-1.944120877
0.005630245	0.000288066	0.004909712	0.000578365	-4.627067728	-1.894954157
0.005563648	2.04E-05	0.004884914	0.000453031	-4.646985506	-1.845572531
0.00551998	-2.20E-05	0.004826055	0.000361598	-4.666376269	-1.795981597
0.005383842	-0.000227435	0.004802444	0.000243808	-4.685237817	-1.746186982
0.005487547	-0.000297565	0.004790161	0.000137033	-4.703568013	-1.696194331
0.0055051	-0.000302911	0.004750939	6.00E-05	-4.721364776	-1.646009314
0.005518644	-0.000313577	0.004722013	-1.70E-06	-4.73862609	-1.595637624
0.005544183	-0.000318463	0.004751068	-7.20E-05	-4.755349995	-1.545084972
0.00561661	-0.000306358	0.00476299	-0.000117895	-4.771534596	-1.494357092
0.005630548	-0.000314446	0.004747482	-0.000146405	-4.787178057	-1.443459737
0.005725629	-0.000328043	0.004780175	-0.000177368	-4.802278603	-1.392398679
0.005797631	-0.000352931	0.004799967	-0.000205138	-4.816834523	-1.341179709
0.005805921	-0.000364411	0.004803399	-0.000225827	-4.830844165	-1.289808635
0.005817613	-0.000544106	0.004820584	-0.000283912	-4.844305941	-1.238291285
0.005868904	-0.000544703	0.004838931	-0.000329131	-4.857218324	-1.186633499
0.005788217	-0.000578873	0.004838518	-0.000384393	-4.869579849	-1.134841138
0.00580003	-0.000579605	0.004836222	-0.000421304	-4.881389115	-1.082920074
0.005804038	-0.00057681	0.004829667	-0.000434888	-4.892644783	-1.030876196
0.005705313	-0.000571816	0.004831138	-0.000438544	-4.903345575	-0.978715406
0.005847494	-0.000564325	0.004870851	-0.000443728	-4.913490278	-0.92644362
0.005851139	-0.000568152	0.004877431	-0.000451156	-4.923077743	-0.874066767
0.0059	-0.000633424	0.004941502	-0.000475964	-4.93210688	-0.821590785
0.005863377	-0.000672506	0.004965887	-0.000495264	-4.940576667	-0.769021626
0.005705951	-0.000926212	0.004960984	-0.00056536	-4.948486143	-0.716365253
0.005575553	-0.001105555	0.004912086	-0.000650544	-4.955834411	-0.663627636
0.00557124	-0.001108811	0.004856091	-0.000710064	-4.962620637	-0.610814758
0.005368931	-0.00119756	0.004793206	-0.000765396	-4.968844052	-0.557932607
0.005310079	-0.001328321	0.004725677	-0.000871824	-4.97450395	-0.504987181
0.005304916	-0.001348106	0.004663412	-0.000929307	-4.979599689	-0.451984484
0.005202274	-0.001534342	0.004642794	-0.001037841	-4.984130692	-0.398930528
0.00514828	-0.001623932	0.004607391	-0.001122609	-4.988096444	-0.345831329
0.005116789	-0.00166494	0.004601095	-0.001203951	-4.991496496	-0.292692909
0.005224564	-0.00165764	0.004595754	-0.001258403	-4.994330461	-0.239521295
0.005259881	-0.001719411	0.004641633	-0.001320932	-4.99659802	-0.186322516
0.005287637	-0.001774885	0.004667179	-0.001372422	-4.998298913	-0.133102607
0.005424717	-0.001935799	0.004740772	-0.001451172	-4.99943295	-0.079867603
0.005376432	-0.002051226	0.00475579	-0.001522749	-5	-0.026623541
0.005347188	-0.002183698	0.004778008	-0.001607216	-5	0.026623541
0.005316426	-0.002401036	0.004753391	-0.0017061	-4.99943295	0.079867603
0.005340872	-0.002403533	0.004687642	-0.001775548	-4.998298913	0.133102607
0.005362129	-0.002402474	0.00464282	-0.001827778	-4.99659802	0.186322516
0.005319705	-0.002394142	0.004621558	-0.001881559	-4.994330461	0.239521295
0.005310686	-0.002427742	0.00456355	-0.001925621	-4.991496496	0.292692909
0.005305524	-0.002433686	0.004520612	-0.00195508	-4.988096444	0.345831329
0.005282323	-0.002570282	0.004454915	-0.002009509	-4.984130692	0.398930528
0.005260155	-0.002619297	0.004403462	-0.00206049	-4.979599689	0.451984484
0.005255903	-0.002617994	0.004386509	-0.002092911	-4.97450395	0.504987181
0.005033157	-0.002682425	0.004308761	-0.002119778	-4.968844052	0.557932607
0.004898082	-0.002763411	0.004237413	-0.002162382	-4.962620637	0.610814758
0.004905218	-0.00276295	0.004195043	-0.002199663	-4.955834411	0.663627636
0.004909439	-0.002763493	0.004164258	-0.002227896	-4.948486143	0.716365253
0.004860942	-0.002908774	0.004101916	-0.002275683	-4.940576667	0.769021626
0.004861033	-0.002958956	0.004047779	-0.00232516	-4.93210688	0.821590785
0.004875822	-0.003072402	0.003995009	-0.002376904	-4.923077743	0.874066767
0.004835373	-0.003246371	0.003960922	-0.002462412	-4.913490278	0.92644362
0.004833611	-0.003262058	0.003957594	-0.002525219	-4.903345575	0.978715406
0.00474099	-0.00334204	0.003889419	-0.002593972	-4.892644783	1.030876196
0.00473847	-0.003379493	0.003828831	-0.002655621	-4.881389115	1.082920074
0.004709681	-0.003404733	0.003820316	-0.00270482	-4.869579849	1.134841138
0.004558784	-0.003610429	0.00371003	-0.002802269	-4.857218324	1.186633499
0.004532061	-0.003741651	0.003638991	-0.002883913	-4.844305941	1.238291285
0.004589152	-0.003788468	0.003554715	-0.002959678	-4.830844165	1.289808635
0.004562672	-0.003800111	0.003513945	-0.003025007	-4.816834523	1.341179709
0.004598262	-0.003801251	0.003470671	-0.003079737	-4.802278603	1.392398679
0.004596531	-0.003791806	0.003470078	-0.003113685	-4.787178057	1.443459737
0.004597139	-0.003796665	0.003513635	-0.003138192	-4.771534596	1.494357092
0.004586783	-0.003830047	0.003467136	-0.003161912	-4.755349995	1.545084972
0.004551527	-0.003901344	0.0034395	-0.00319482	-4.73862609	1.595637624
0.004503941	-0.00400141	0.00339424	-0.003251701	-4.721364776	1.646009314
0.004489243	-0.004129946	0.003393362	-0.003315618	-4.703568013	1.696194331
0.004471933	-0.004144411	0.003436119	-0.003359171	-4.685237817	1.746186982
0.004232697	-0.004251371	0.003370887	-0.003400317	-4.666376269	1.795981597
0.004067497	-0.004261684	0.003309938	-0.00344093	-4.646985506	1.845572531
0.004057355	-0.004261684	0.003302816	-0.00347872	-4.627067728	1.894954157
0.003944296	-0.004301634	0.003223907	-0.003538402	-4.606625195	1.944120877
0.003860603	-0.004319927	0.003178389	-0.003576702	-4.585660223	1.993067114
0.003844265	-0.004323048	0.003166493	-0.003597251	-4.564175192	2.041787318
0.003744325	-0.004384955	0.003102654	-0.003613196	-4.542172537	2.090275962
0.003600353	-0.004479728	0.003026377	-0.003647283	-4.519654754	2.138527547
0.003571564	-0.004495388	0.002993064	-0.003683268	-4.496624397	2.186536602
0.003331356	-0.004552545	0.002871114	-0.003735129	-4.473084077	2.234297682
0.003115018	-0.004639448	0.002749654	-0.003778681	-4.449036464	2.28180537
0.00294095	-0.004740328	0.002578754	-0.003829685	-4.424484286	2.329054278
0.002842893	-0.004723203	0.002433787	-0.003869928	-4.399430327	2.376039048
0.002696036	-0.004671826	0.002240824	-0.003887794	-4.373877428	2.422754352
0.002718751	-0.004727084	0.002115984	-0.003917206	-4.347828488	2.46919489
0.002711888	-0.004742825	0.002098979	-0.003942408	-4.32128646	2.515355397
0.002558045	-0.005006492	0.001947484	-0.004028795	-4.294254354	2.561230638
0.002403049	-0.005082973	0.001822747	-0.004107754	-4.266735237	2.606815409
0.002381184	-0.005083542	0.001809174	-0.004152325	-4.238732229	2.652104541
0.00222142	-0.005097357	0.001664542	-0.004199094	-4.210248506	2.697092897
0.00230065	-0.005111931	0.001613992	-0.004235588	-4.181287299	2.741775376
0.002297431	-0.005106693	0.001638377	-0.004258058	-4.151851892	2.78614691
0.002263814	-0.005080313	0.001589633	-0.004264446	-4.121945622	2.830202467
0.002273501	-0.005068018	0.001598277	-0.004271018	-4.091571883	2.873937051
0.002276477	-0.005065087	0.001633061	-0.00427921	-4.060734118	2.917345701
0.002276872	-0.005082864	0.0016287	-0.004296288	-4.029435825	2.960423495
0.00223208	-0.005111985	0.001631307	-0.004311793	-3.997680554	3.003165547
0.002188502	-0.005126885	0.001621346	-0.004320471	-3.965471905	3.04556701
0.002247749	-0.005197178	0.001633087	-0.004346899	-3.932813532	3.087623075
0.002185192	-0.005370767	0.00161954	-0.004404313	-3.899709138	3.129328972
0.002091781	-0.005295317	0.001599903	-0.004428565	-3.866162478	3.170679972
0.002017259	-0.005284	0.001565171	-0.004470915	-3.832177356	3.211671385
0.00183314	-0.005363222	0.001511369	-0.004510949	-3.797757627	3.252298562
0.001334899	-0.005586341	0.001368157	-0.004542607	-3.762907194	3.292556895
0.0012127	-0.005550245	0.001230363	-0.004583244	-3.727630009	3.33244182
0.001228582	-0.00553605	0.001105394	-0.004622931	-3.691930073	3.371948812
0.001225819	-0.005480413	0.001026872	-0.004637187	-3.655811435	3.411073391
0.001269001	-0.005436989	0.000966671	-0.004620432	-3.619278192	3.44981112
0.001242308	-0.005432864	0.000933746	-0.004617285	-3.582334486	3.488157606
0.001239211	-0.005431805	0.000927372	-0.004618951	-3.544984507	3.526108499
0.001240183	-0.005434438	0.000904148	-0.004616267	-3.507232491	3.563659497
0.001211515	-0.00544372	0.00089344	-0.004618187	-3.46908272	3.600806339
0.001209147	-0.005441901	0.000892124	-0.004621335	-3.43053952	3.637544814
0.001079993	-0.005438454	0.000861443	-0.004623487	-3.391607262	3.673870754
0.00085418	-0.005552959	0.000798352	-0.004645194	-3.352290362	3.709780041
0.000852996	-0.005554397	0.00075531	-0.004661925	-3.312593278	3.745268601
0.000798546	-0.005523267	0.000687936	-0.004667826	-3.272520513	3.78033241
0.000755303	-0.005521748	0.000619349	-0.004673195	-3.232076611	3.814967492
0.000745282	-0.005520146	0.000589958	-0.004678679	-3.191266159	3.849169917
0.000273369	-0.005534911	0.000453713	-0.004694647	-3.150093785	3.882935808
4.79E-05	-0.005494092	0.000310294	-0.00469872	-3.108564159	3.916261335
2.03E-05	-0.005493902	0.000221734	-0.004694369	-3.06668199	3.949142719
8.62E-05	-0.005545034	8.37E-05	-0.004672385	-3.024452029	3.98157623
-8.38E-05	-0.005500795	-5.39E-05	-0.00467544	-2.981879065	4.01355819
-0.000224234	-0.005558468	-0.000197736	-0.004688191	-2.938967925	4.045084972
-0.000255543	-0.005659022	-0.000285341	-0.004714364	-2.895723477	4.076153001
-0.000230976	-0.005683611	-0.000309236	-0.004740074	-2.852150625	4.106758753
-0.000301702	-0.005841377	-0.000404608	-0.004798599	-2.80825431	4.136898757
-0.000333588	-0.005860213	-0.000462744	-0.004845831	-2.764039511	4.166569595
-0.000426118	-0.005835678	-0.000541963	-0.004900746	-2.719511242	4.195767903
-0.00047832	-0.005814047	-0.000597415	-0.004928539	-2.674674553	4.224490368
-0.000457002	-0.005805851	-0.000649204	-0.004939577	-2.629534529	4.252733733
-0.000450443	-0.005835461	-0.00066719	-0.004943743	-2.584096289	4.280494796
-0.00045685	-0.005829517	-0.000642186	-0.00494807	-2.538364986	4.307770407
-0.000466537	-0.005861977	-0.00067315	-0.004957605	-2.492345808	4.334557474
-0.000498909	-0.005881952	-0.000684685	-0.004968921	-2.446043972	4.360852958
-0.000515976	-0.005880893	-0.000668738	-0.004976465	-2.399464731	4.386653878
-0.00057003	-0.005861271	-0.0006948	-0.004986763	-2.352613366	4.411957307
-0.00069062	-0.005865749	-0.000724062	-0.004993127	-2.305495191	4.436760375
-0.001001341	-0.0059	-0.000806738	-0.005	-2.258115549	4.461060271
-0.001275591	-0.00585815	-0.000916508	-0.00499794	-2.210479815	4.484854237
-0.001285552	-0.005849764	-0.000983109	-0.004994886	-2.16259339	4.508139575
-0.001278081	-0.005673597	-0.001083409	-0.004960567	-2.114461705	4.530913645
-0.001421173	-0.005470697	-0.00118758	-0.004896233	-2.066090218	4.553173864
-0.001501253	-0.005464129	-0.001250774	-0.004847034	-2.017484417	4.574917707
-0.00158118	-0.005437884	-0.001385471	-0.004799571	-1.968649812	4.596142709
-0.001585219	-0.005470561	-0.001464716	-0.004768446	-1.919591943	4.616846461
-0.001530618	-0.005476668	-0.001556784	-0.004711656	-1.870316372	4.637026617
-0.001455519	-0.005478948	-0.001593942	-0.004696938	-1.820828689	4.656680887
-0.001448565	-0.005480766	-0.001566977	-0.004690921	-1.771134505	4.675807043
-0.001461957	-0.005512113	-0.001622301	-0.004692819	-1.721239458	4.694402915
-0.001491019	-0.005542374	-0.001654633	-0.004699646	-1.671149204	4.712466395
-0.001487952	-0.005545712	-0.001617553	-0.004704228	-1.620869425	4.729995433
-0.001458526	-0.005587807	-0.001648647	-0.004720219	-1.570405823	4.746988042
-0.00143821	-0.005594103	-0.001636932	-0.004731836	-1.519764121	4.763442295
-0.001436752	-0.005593669	-0.001588059	-0.004738061	-1.468950063	4.779356326
-0.001434383	-0.005592068	-0.001552294	-0.00474262	-1.417969411	4.79472833
-0.00148452	-0.005531301	-0.001581298	-0.00473452	-1.366827947	4.809556563
-0.001554092	-0.005505002	-0.001591697	-0.004723505	-1.315531471	4.823839344
-0.00155388	-0.00550104	-0.00157575	-0.004715822	-1.2640858	4.837575053
-0.001577354	-0.005357278	-0.001604857	-0.004673773	-1.212496769	4.850762133
-0.001619869	-0.005230941	-0.001621011	-0.004619738	-1.160770229	4.863399087
-0.001635265	-0.005206569	-0.00160607	-0.004583429	-1.108912046	4.875484482
-0.001667789	-0.005068941	-0.001640725	-0.004534022	-1.056928102	4.887016949
-0.001753608	-0.005045546	-0.001675767	-0.004486119	-1.00482429	4.897995179
-0.001852788	-0.005029696	-0.001745618	-0.004430185	-0.952606522	4.908417927
-0.002082641	-0.005003778	-0.001835494	-0.004386818	-0.900280719	4.91828401
-0.002291813	-0.004959729	-0.00196196	-0.004339355	-0.847852814	4.927592311
-0.002512889	-0.004942169	-0.002080478	-0.004307142	-0.795328755	4.936341774
-0.002533933	-0.004940432	-0.002140162	-0.004286013	-0.742714497	4.944531405
-0.002525522	-0.004923741	-0.00226188	-0.004264839	-0.690016008	4.952160277
-0.002535695	-0.004909628	-0.002328145	-0.00424584	-0.637239265	4.959227524
-0.002557468	-0.004905557	-0.002378902	-0.004223948	-0.584390251	4.965732344
-0.002546931	-0.004923307	-0.002391004	-0.004220407	-0.531474963	4.971674001
-0.002542862	-0.00492518	-0.002374541	-0.004215061	-0.478499399	4.97705182
-0.002542983	-0.004925614	-0.002363909	-0.004210965	-0.425469569	4.981865191
-0.002633904	-0.004893371	-0.002405454	-0.004200205	-0.372391486	4.986113568
-0.002753643	-0.004864874	-0.002449889	-0.004186898	-0.319271171	4.98979647
-0.00278644	-0.004869108	-0.00250498	-0.004189745	-0.266114647	4.992913478
-0.002800713	-0.004829456	-0.002546034	-0.004172736	-0.212927943	4.99546424
-0.002808851	-0.004821179	-0.002551273	-0.004158943	-0.15971709	4.997448466
-0.002780549	-0.004777754	-0.002607448	-0.004137283	-0.106488124	4.998865931
-0.002758836	-0.004735334	-0.002640245	-0.004112868	-0.053247081	4.999716475
-0.002731566	-0.004746597	-0.002666643	-0.004094378	-8.88E-16	5
