# Supplementary material for: Enhanced location tracking in sensor fusion-assisted virtual reality micro-manipulation environments
Source: PLoS One. 2021 Dec 28;16(12):e0261933. doi: 10.1371/journal.pone.0261933 (PMC8714085; doi:10.1371/journal.pone.0261933)
Supplement: S1 File — (ZIP) [file pone.0261933.s001.zip › VR circle/Participant15_VR_OnRaw.csv]

Kalman_Off_X_Axis	Kalman_Off_Y_Axis	Kalman_On_X_Axis	Kalman_On_Y_Axis	Reference_X	Reference_Y
-0.003786781	-0.004324625	-0.002912547	-0.003699693	0	5
-0.003778464	-0.004306948	-0.002939298	-0.003695603	0.042568878	4.999818789
-0.00375748	-0.004300056	-0.002960354	-0.003692083	0.08513467	4.999275169
-0.003750797	-0.004307893	-0.002976758	-0.003690514	0.127694291	4.99836918
-0.003747236	-0.004310283	-0.002988801	-0.003689229	0.170244656	4.997100888
-0.003742625	-0.004312285	-0.002997063	-0.003688706	0.212782681	4.995470383
-0.003739765	-0.004312257	-0.003003048	-0.00368835	0.255305283	4.993477785
-0.00384985	-0.004288494	-0.003025655	-0.003688088	0.297809379	4.991123238
-0.003884668	-0.004280517	-0.003049837	-0.00368414	0.340291888	4.988406913
-0.003874044	-0.004285909	-0.003067235	-0.003680193	0.382749732	4.985329006
-0.003858868	-0.004290356	-0.003078647	-0.003677839	0.425179832	4.98188974
-0.00384197	-0.00429647	-0.003085504	-0.003676935	0.467579114	4.978089366
-0.003878072	-0.004322096	-0.003107942	-0.003681976	0.509944503	4.973928157
-0.004044309	-0.004287632	-0.003157105	-0.003679551	0.552272929	4.969406417
-0.004087619	-0.00427418	-0.003189501	-0.003674652	0.594561325	4.964524472
-0.004142049	-0.004262757	-0.003223642	-0.00366904	0.636806623	4.959282677
-0.004492297	-0.00414358	-0.003339561	-0.003647162	0.679005763	4.953681412
-0.004684216	-0.004029016	-0.00346173	-0.003607306	0.721155686	4.947721081
-0.00469592	-0.00401726	-0.003534373	-0.003574228	0.763253337	4.941402119
-0.004734356	-0.00400617	-0.003598366	-0.003546571	0.805295663	4.934724982
-0.004771333	-0.004011506	-0.003657973	-0.003525336	0.847279618	4.927690154
-0.004869365	-0.00397229	-0.003782832	-0.003507477	0.889202159	4.920298146
-0.004885183	-0.00384194	-0.003864634	-0.003465671	0.931060246	4.912549494
-0.004883637	-0.003830573	-0.003892451	-0.003429501	0.972850846	4.904444758
-0.004883228	-0.003813424	-0.003916996	-0.003398444	1.014570929	4.895984526
-0.004881886	-0.003790133	-0.003939119	-0.003370003	1.056217472	4.887169413
-0.004880689	-0.003556031	-0.004032721	-0.003316782	1.097787456	4.878000055
-0.005124149	-0.003413174	-0.004121089	-0.003240804	1.139277867	4.868477119
-0.005160309	-0.0034005	-0.004154527	-0.003176407	1.180685698	4.858601295
-0.005221831	-0.003262007	-0.004254502	-0.003103996	1.222007949	4.848373298
-0.005276786	-0.003212896	-0.004329786	-0.003032465	1.263241622	4.837793869
-0.00526269	-0.003197888	-0.004337467	-0.002972681	1.304383731	4.826863776
-0.005259801	-0.003189689	-0.004339648	-0.002925406	1.345431291	4.815583811
-0.005265842	-0.003056115	-0.004400563	-0.002863149	1.38638133	4.803954791
-0.005236453	-0.002961395	-0.00442208	-0.002794638	1.427230877	4.79197756
-0.005231462	-0.002942718	-0.004398019	-0.0027403	1.467976972	4.779652985
-0.005222619	-0.002928349	-0.004380331	-0.002695593	1.508616662	4.76698196
-0.005219817	-0.002921429	-0.004366301	-0.002659066	1.549147001	4.753965404
-0.005198571	-0.002889105	-0.004397122	-0.002623634	1.58956505	4.740604259
-0.005197287	-0.002832629	-0.00439797	-0.00258335	1.629867882	4.726899494
-0.0051918	-0.002810645	-0.004370566	-0.002548536	1.670052573	4.712852103
-0.005183336	-0.002788049	-0.004350018	-0.002517621	1.710116211	4.698463104
-0.005178608	-0.002767954	-0.004332597	-0.00248987	1.750055893	4.68373354
-0.005177178	-0.002621095	-0.004354259	-0.002444853	1.789868723	4.668664478
-0.005143791	-0.002588633	-0.004356052	-0.002398934	1.829551816	4.653257011
-0.005147731	-0.002586409	-0.004333421	-0.002362122	1.869102294	4.637512256
-0.00515707	-0.002577849	-0.004313309	-0.00233242	1.908517292	4.621431353
-0.005201402	-0.002470484	-0.004347474	-0.002279604	1.947793953	4.605015469
-0.005280405	-0.002457643	-0.004373716	-0.002237917	1.986929428	4.588265793
-0.005290999	-0.002450361	-0.004367222	-0.00220988	2.025920883	4.57118354
-0.005309298	-0.002443747	-0.004365235	-0.002187004	2.064765489	4.553769947
-0.005318637	-0.002441217	-0.004367828	-0.002168265	2.103460433	4.536026277
-0.005471478	-0.00241726	-0.004435431	-0.002141655	2.142002908	4.517953816
-0.005610311	-0.002371734	-0.004492227	-0.002115139	2.180390122	4.499553874
-0.005622306	-0.002369177	-0.004515852	-0.002097399	2.218619291	4.480827785
-0.005672008	-0.002322485	-0.004577688	-0.002075878	2.256687646	4.461776905
-0.005674459	-0.002281712	-0.004623701	-0.002050338	2.294592425	4.442402617
-0.005688847	-0.002263035	-0.004636446	-0.002027414	2.332330883	4.422706324
-0.005708606	-0.002234992	-0.004646139	-0.002005227	2.369900283	4.402689454
-0.005721797	-0.002197777	-0.00465978	-0.00198178	2.407297902	4.382353457
-0.005722906	-0.002156198	-0.004669909	-0.001956549	2.44452103	4.361699809
-0.005734259	-0.001886131	-0.004740056	-0.001892294	2.481566968	4.340730005
-0.005815539	-0.001833074	-0.004797724	-0.001826518	2.518433032	4.319445566
-0.005821347	-0.001830211	-0.004797119	-0.001776151	2.555116548	4.297848035
-0.005841922	-0.001825514	-0.004798839	-0.001736058	2.591614858	4.275938977
-0.005866204	-0.001821818	-0.004810082	-0.001703146	2.627925317	4.25371998
-0.005864599	-0.001740356	-0.004894452	-0.001655252	2.664045292	4.231192655
-0.005867897	-0.001593913	-0.004941798	-0.001592377	2.699972166	4.208358635
-0.005862614	-0.001574736	-0.004930095	-0.001543913	2.735703334	4.185219575
-0.005808097	-0.001365036	-0.004977756	-0.001476067	2.771236206	4.161777151
-0.005789623	-0.001257476	-0.004987449	-0.0013955	2.806568207	4.138033064
-0.005787959	-0.001246581	-0.004943325	-0.001329914	2.841696775	4.113989034
-0.005795547	-0.00123338	-0.004909935	-0.001277335	2.876619365	4.089646804
-0.005806929	-0.001226042	-0.00489186	-0.001234127	2.911333445	4.065008138
-0.005773805	-0.001148972	-0.004942113	-0.001170752	2.945836498	4.040074823
-0.005768522	-0.001109061	-0.004950352	-0.001119791	2.980126025	4.014848666
-0.005766742	-0.00109672	-0.004914345	-0.001084144	3.014199539	3.989331495
-0.005758307	-0.001064036	-0.004883112	-0.001051232	3.048054571	3.96352516
-0.005748414	-0.001029461	-0.004860651	-0.001019557	3.081688666	3.937431531
-0.005777336	-0.000897165	-0.004918998	-0.000971782	3.115099387	3.911052499
-0.005757928	-0.000861812	-0.004932954	-0.000923841	3.148284312	3.884389978
-0.00575501	-0.000856837	-0.004895615	-0.000886601	3.181241036	3.857445899
-0.005746342	-0.000849305	-0.004868647	-0.00085602	3.213967169	3.830222216
-0.005762043	-0.000774764	-0.004918998	-0.000808435	3.24646034	3.802720901
-0.005809819	-0.000677571	-0.004946015	-0.000756142	3.278718193	3.774943948
-0.005821201	-0.000664425	-0.004917253	-0.000719069	3.310738391	3.746893371
-0.00583232	-0.000646276	-0.004895252	-0.000687465	3.342518611	3.718571203
-0.005834334	-0.000616648	-0.004883985	-0.000657621	3.374056551	3.689979496
-0.005818662	-0.000319622	-0.004942719	-0.000581357	3.405349925	3.661120324
-0.005885262	-0.000218566	-0.00498001	-0.000498935	3.436396465	3.631995777
-0.005885174	-0.000207032	-0.004956094	-0.00043644	3.467193919	3.602607968
-0.005880971	-0.000185742	-0.004935305	-0.000384409	3.497740056	3.572959026
-0.005880154	-0.00017154	-0.004923238	-0.000340605	3.528032661	3.5430511
-0.0059	-7.77E-05	-0.004977732	-0.000292355	3.558069539	3.512886358
-0.00588605	-6.61E-06	-0.005	-0.00023659	3.587848513	3.482466987
-0.00588354	-9.17E-07	-0.004968912	-0.000190052	3.617367423	3.451795192
-0.005884269	2.33E-06	-0.004946233	-0.000153407	3.646624131	3.420873195
-0.005881643	0.000107004	-0.004965254	-0.000109413	3.675616516	3.389703238
-0.005854734	0.000249389	-0.004954011	-4.45E-05	3.704342476	3.358287581
-0.005853333	0.000274903	-0.004924207	1.12E-05	3.732799929	3.326628501
-0.005856164	0.000290328	-0.004901188	5.68E-05	3.760986813	3.294728292
-0.005846942	0.000475403	-0.00490223	0.000133693	3.788901084	3.262589266
-0.005847555	0.000506003	-0.004892102	0.000199921	3.816540718	3.230213754
-0.005848518	0.000505225	-0.004871991	0.000246435	3.843903713	3.197604102
-0.005849277	0.000506198	-0.004857428	0.000283366	3.870988085	3.164762674
-0.005840434	0.000511034	-0.004863583	0.000368642	3.897791871	3.131691849
-0.005853363	0.000529294	-0.004869253	0.000421102	3.924313128	3.098394026
-0.005851261	0.000528988	-0.004854811	0.000427927	3.950549933	3.064871618
-0.005853625	0.000527043	-0.004843762	0.000432897	3.976500386	3.031127055
-0.005858061	0.000524764	-0.004837341	0.000436488	4.002162604	2.997162782
-0.005858645	0.00053741	-0.004858131	0.000443241	4.027534728	2.962981262
-0.005859083	0.000598888	-0.004868211	0.000458722	4.052614919	2.928584972
-0.005853538	0.000612924	-0.004854884	0.00047192	4.077401358	2.893976405
-0.00584093	0.000648388	-0.004842405	0.000487829	4.10189225	2.85915807
-0.005834976	0.000681351	-0.004833755	0.000505617	4.126085818	2.824132491
-0.005826921	0.000934603	-0.004856628	0.000557791	4.14998031	2.788902206
-0.005822485	0.001041523	-0.004866272	0.000623924	4.173573993	2.75346977
-0.005817319	0.001068288	-0.004851831	0.000680616	4.196865157	2.71783775
-0.005814926	0.001082574	-0.004838746	0.000727178	4.219852114	2.682008729
-0.005795927	0.001220456	-0.00485801	0.00078846	4.242533197	2.645985305
-0.005770886	0.00147607	-0.004852412	0.000885912	4.264906763	2.609770088
-0.00576931	0.001518371	-0.004829951	0.000967621	4.286971191	2.573365703
-0.005766158	0.001568677	-0.004810082	0.001038462	4.308724879	2.53677479
-0.005763707	0.001619066	-0.004795204	0.00110255	4.330166253	2.5
-0.005744649	0.001797749	-0.00480165	0.001178576	4.351293757	2.463043999
-0.005745408	0.001804086	-0.004796707	0.001249798	4.37210586	2.425909466
-0.005746925	0.001808783	-0.00477914	0.001308297	4.392601054	2.388599093
-0.00574964	0.001815286	-0.004765401	0.001354645	4.412777853	2.351115583
-0.005754893	0.001824986	-0.004756436	0.001393621	4.432634795	2.313461654
-0.005770828	0.001863424	-0.004766467	0.001466175	4.452170439	2.275640035
-0.005757111	0.001990245	-0.004767	0.001533616	4.471383372	2.237653468
-0.005756498	0.002002835	-0.004757696	0.00156931	4.490272198	2.199504707
-0.005756381	0.002009894	-0.004749748	0.001598108	4.50883555	2.161196515
-0.005773367	0.002023207	-0.004758834	0.001616157	4.527072082	2.12273167
-0.005770361	0.002116064	-0.004760046	0.001652731	4.544980472	2.084112961
-0.005768814	0.00213085	-0.004753092	0.00168707	4.562559422	2.045343186
-0.005764903	0.002146498	-0.004746017	0.001715844	4.579807657	2.006425155
-0.005766246	0.002151973	-0.004752074	0.001744286	4.596723929	1.96736169
-0.005769018	0.002148471	-0.004753043	0.001765854	4.613307009	1.928155622
-0.005769602	0.002147999	-0.004746962	0.001780741	4.629555697	1.888809793
-0.005771207	0.002150028	-0.004742261	0.001792536	4.645468814	1.849327055
-0.005780984	0.002194163	-0.0047497	0.001815841	4.661045208	1.809710269
-0.005773513	0.002261562	-0.004749603	0.001843235	4.676283748	1.769962308
-0.005770653	0.002274736	-0.004744151	0.001864019	4.691183331	1.730086052
-0.005761051	0.00230189	-0.004737851	0.001884399	4.705742877	1.690084392
-0.005737411	0.002316787	-0.004729782	0.0019029	4.719961329	1.649960227
-0.005482656	0.002357615	-0.004687452	0.00192095	4.733837659	1.609716466
-0.005328998	0.002376737	-0.004622005	0.001942043	4.747370859	1.569356026
-0.005315923	0.002389327	-0.00456676	0.001962422	4.760559948	1.528881831
-0.005307576	0.002408505	-0.004521836	0.00198147	4.773403972	1.488296817
-0.005318141	0.002587771	-0.004479239	0.002028722	4.785901998	1.447603924
-0.005276027	0.002693524	-0.004440107	0.002086318	4.798053122	1.406806103
-0.005253584	0.002714981	-0.004409892	0.00213238	4.809856461	1.365906311
-0.005239692	0.002733407	-0.004383311	0.002171427	4.821311161	1.324907511
-0.005239692	0.002759283	-0.004361552	0.002206527	4.832416391	1.283812676
-0.005241122	0.002777571	-0.004343719	0.002237584	4.843171347	1.242624785
-0.005207151	0.002882462	-0.004300758	0.002277179	4.853575248	1.201346823
-0.005193171	0.003007421	-0.00425833	0.002334727	4.863627341	1.159981783
-0.005199184	0.003032824	-0.004249026	0.002385355	4.873326897	1.118532661
-0.005206538	0.003057977	-0.004242581	0.002428849	4.882673213	1.077002464
-0.005191041	0.003146581	-0.004200008	0.002467873	4.891665612	1.035394201
-0.005174814	0.003322262	-0.00417522	0.002538691	4.900303441	0.993710888
-0.005175952	0.003357449	-0.004179654	0.002604443	4.908586075	0.951955546
-0.005180943	0.003411923	-0.004184016	0.002664179	4.916512913	0.910131202
-0.00518462	0.003451501	-0.004186487	0.002717947	4.92408338	0.868240888
-0.005062306	0.003493052	-0.004135603	0.002778895	4.931296929	0.826287641
-0.005015932	0.003579711	-0.004095914	0.002841414	4.938153035	0.7842745
-0.005026584	0.00358741	-0.004090922	0.002886073	4.944651203	0.742204511
-0.005034931	0.003608588	-0.004086149	0.002923979	4.95079096	0.700080725
-0.004963253	0.003656253	-0.004039772	0.002942718	4.956571863	0.657906193
-0.004943903	0.0037	-0.0040137	0.002977461	4.961993492	0.615683974
-0.004941189	0.00369622	-0.004010162	0.003015605	4.967055453	0.573417127
-0.00492864	0.003747832	-0.003984381	0.003063141	4.971757381	0.531108716
-0.004880426	0.003923819	-0.003960175	0.00313132	4.976098934	0.488761809
-0.004871058	0.003960256	-0.003958551	0.003183613	4.980079798	0.446379473
-0.004859326	0.00401159	-0.003955256	0.003231887	4.983699683	0.403964782
-0.004851563	0.004047999	-0.003950337	0.003275547	4.986958329	0.36152081
-0.004853168	0.004083574	-0.003918983	0.003311717	4.989855497	0.319050634
-0.004756507	0.004085714	-0.003888283	0.003346983	4.99239098	0.276557331
-0.004727994	0.004089077	-0.003874423	0.003377256	4.994564591	0.234043982
-0.0045108	0.004195748	-0.003802944	0.003412617	4.996376175	0.191513668
-0.004382912	0.004345359	-0.00373425	0.003474398	4.9978256	0.148969473
-0.004382211	0.004368816	-0.003694318	0.003528284	4.998912761	0.10641448
-0.004383992	0.004392774	-0.003666647	0.003572872	4.999637578	0.063851774
-0.004359681	0.004536937	-0.003618526	0.003621051	5	0.021284439
-0.00434681	0.004708282	-0.003590903	0.003697957	5	-0.021284439
-0.004342899	0.004730823	-0.003578133	0.003767205	4.999637578	-0.063851774
-0.004335749	0.004768455	-0.003567157	0.003826537	4.998912761	-0.10641448
-0.004327986	0.0048092	-0.003556229	0.003880185	4.9978256	-0.148969473
-0.004270141	0.004915842	-0.00351717	0.003950527	4.996376175	-0.191513668
-0.004081199	0.004913202	-0.003445084	0.004007909	4.994564591	-0.234043982
-0.004068124	0.004921206	-0.00341293	0.00404786	4.99239098	-0.276557331
-0.004059427	0.004928043	-0.00338446	0.004080225	4.989855497	-0.319050634
-0.003998751	0.005006253	-0.003301276	0.004129427	4.986958329	-0.36152081
-0.003936296	0.005063702	-0.003230136	0.004176298	4.983699683	-0.403964782
-0.00392576	0.005062729	-0.003208328	0.004207402	4.980079798	-0.446379473
-0.003918814	0.005061673	-0.003192627	0.004231349	4.976098934	-0.488761809
-0.003756254	0.005069566	-0.003095318	0.004254273	4.971757381	-0.531108716
-0.003679906	0.005092857	-0.003026964	0.004276009	4.967055453	-0.573417127
-0.003674128	0.005097971	-0.003006392	0.004293463	4.961993492	-0.615683974
-0.003666802	0.00510667	-0.002990618	0.004308255	4.956571863	-0.657906193
-0.003517843	0.005130044	-0.002900311	0.004315508	4.95079096	-0.700080725
-0.003232152	0.005148138	-0.002803777	0.004329776	4.944651203	-0.742204511
-0.003213036	0.005152335	-0.002758054	0.004345685	4.938153035	-0.7842745
-0.0031821	0.005158032	-0.002717614	0.00435893	4.931296929	-0.826287641
-0.003158548	0.005167676	-0.002679281	0.004370963	4.92408338	-0.868240888
-0.003086199	0.005264314	-0.002582747	0.004396337	4.916512913	-0.910131202
-0.003079661	0.005355809	-0.002510589	0.004434409	4.908586075	-0.951955546
-0.003071898	0.005363924	-0.002492416	0.004465324	4.900303441	-0.993710888
-0.002920662	0.005495497	-0.002404871	0.00451531	4.891665612	-1.035394201
-0.002845744	0.005657115	-0.002331162	0.004585676	4.882673213	-1.077002464
-0.002846211	0.005664842	-0.002314952	0.004638159	4.873326897	-1.118532661
-0.00284338	0.005671762	-0.002302788	0.00467956	4.863627341	-1.159981783
-0.002833662	0.005671957	-0.002289559	0.004712258	4.853575248	-1.201346823
-0.002639845	0.005679544	-0.002199761	0.004740153	4.843171347	-1.242624785
-0.002625194	0.005756392	-0.002145121	0.004777131	4.832416391	-1.283812676
-0.002624027	0.005759616	-0.002131188	0.004806737	4.821311161	-1.324907511
-0.002620087	0.005766815	-0.002120503	0.004830756	4.809856461	-1.365906311
-0.002613199	0.005775625	-0.002107976	0.00485123	4.798053122	-1.406806103
-0.00260815	0.005787354	-0.002093704	0.004869399	4.785901998	-1.447603924
-0.002561863	0.005746526	-0.002041051	0.004859958	4.773403972	-1.488296817
-0.002430444	0.00569383	-0.002011199	0.004857913	4.760559948	-1.528881831
-0.002243981	0.005672568	-0.001955639	0.004856605	4.747370859	-1.569356026
-0.002180679	0.005662952	-0.001898067	0.004854013	4.733837659	-1.609716466
-0.002171836	0.005663813	-0.001862182	0.004853061	4.719961329	-1.649960227
-0.002151349	0.005665564	-0.001831531	0.00485261	4.705742877	-1.690084392
-0.002115568	0.00566259	-0.001801024	0.00485173	4.691183331	-1.730086052
-0.001974663	0.005709311	-0.001734488	0.004853347	4.676283748	-1.769962308
-0.001878295	0.005708922	-0.001667854	0.004857342	4.661045208	-1.809710269
-0.001856348	0.005703029	-0.001626614	0.004862217	4.645468814	-1.849327055
-0.001829148	0.005696331	-0.00159051	0.004864975	4.629555697	-1.888809793
-0.00180294	0.005692968	-0.001556709	0.004866545	4.613307009	-1.928155622
-0.001586738	0.00567418	-0.001469285	0.00485601	4.596723929	-1.96736169
-0.001505079	0.005692107	-0.001386732	0.004855511	4.579807657	-2.006425155
-0.001499855	0.005693024	-0.001340186	0.004859054	4.562559422	-2.045343186
-0.001352237	0.005716287	-0.001239436	0.004859482	4.544980472	-2.084112961
-0.001264012	0.005766982	-0.001157343	0.00487318	4.527072082	-2.12273167
-0.001272738	0.005772679	-0.001118089	0.004886948	4.50883555	-2.161196515
-0.0012716	0.005773513	-0.001087147	0.00489765	4.490272198	-2.199504707
-0.001085313	0.005732963	-0.000985331	0.004895509	4.471383372	-2.237653468
-0.00102309	0.005694219	-0.000913706	0.004891514	4.452170439	-2.275640035
-0.001019005	0.005696276	-0.00088223	0.004888684	4.432634795	-2.313461654
-0.001014744	0.005696943	-0.000856425	0.004886615	4.412777853	-2.351115583
-0.000989586	0.005861423	-0.000812786	0.004912845	4.392601054	-2.388599093
-0.000919397	0.00589522	-0.000782861	0.004940858	4.37210586	-2.425909466
-0.00090352	0.005898054	-0.00076132	0.00496188	4.351293757	-2.463043999
-0.000887731	0.00589861	-0.000741863	0.004978312	4.330166253	-2.5
-0.000874802	0.0059	-0.000724006	0.004991534	4.308724879	-2.53677479
-0.000767343	0.005877793	-0.000683759	0.005	4.286971191	-2.573365703
-0.000680022	0.005831295	-0.000637988	0.004998835	4.264906763	-2.609770088
-0.000667035	0.005828071	-0.0006061	0.004997123	4.242533197	-2.645985305
-0.000656207	0.005828988	-0.000578671	0.004995838	4.219852114	-2.682008729
-0.000479464	0.00578741	-0.000507919	0.00498295	4.196865157	-2.71783775
-0.000217092	0.005757143	-0.000408234	0.004969942	4.173573993	-2.75346977
-0.000175241	0.005756253	-0.000339202	0.004961833	4.14998031	-2.788902206
-0.000123934	0.005751862	-0.000277317	0.004954841	4.126085818	-2.824132491
-9.07E-05	0.005762396	-0.000220836	0.004950846	4.10189225	-2.85915807
0.000239535	0.005680072	-8.17E-05	0.00492835	4.077401358	-2.893976405
0.000322449	0.005625514	4.20E-05	0.004905449	4.052614919	-2.928584972
0.00033818	0.005619817	0.000106517	0.004887519	4.027534728	-2.962981262
0.000354815	0.005617065	0.000162853	0.00487287	4.002162604	-2.997162782
0.000448732	0.005666203	0.000274167	0.004863501	3.976500386	-3.031127055
0.00047853	0.005707532	0.000351729	0.004865713	3.950549933	-3.064871618
0.000488745	0.0057092	0.000381314	0.004870064	3.924313128	-3.098394026
0.000520877	0.005709033	0.000409131	0.004873394	3.897791871	-3.131691849
0.000557825	0.005706921	0.000440679	0.004875724	3.870988085	-3.164762674
0.000916128	0.005676042	0.000572323	0.004872752	3.843903713	-3.197604102
0.001050116	0.005661757	0.000688556	0.004867591	3.816540718	-3.230213754
0.001057879	0.005662952	0.000750368	0.004863905	3.788901084	-3.262589266
0.001071888	0.005660339	0.000799605	0.004860576	3.760986813	-3.294728292
0.001120685	0.005646109	0.000923519	0.004853561	3.732799929	-3.326628501
0.00117386	0.005635492	0.00102473	0.004846712	3.704342476	-3.358287581
0.001181856	0.005635242	0.001049202	0.004842432	3.675616516	-3.389703238
0.001246121	0.005638827	0.0011642	0.004840624	3.646624131	-3.420873195
0.00127805	0.005641329	0.001229622	0.004835987	3.617367423	-3.451795192
0.001282544	0.005638605	0.001221117	0.004834323	3.587848513	-3.482466987
0.001288585	0.00563816	0.001216174	0.004832991	3.558069539	-3.512886358
0.001300668	0.005639077	0.001218379	0.004832111	3.528032661	-3.5430511
0.001303353	0.00565453	0.001309462	0.004833918	3.497740056	-3.572959026
0.001398671	0.005651529	0.001358892	0.004834965	3.467193919	-3.602607968
0.001415073	0.00564597	0.001352083	0.004834798	3.436396465	-3.631995777
0.001446534	0.005639105	0.001346486	0.004833585	3.405349925	-3.661120324
0.001466321	0.005636687	0.001349636	0.004832182	3.374056551	-3.689979496
0.001545004	0.005602752	0.001453463	0.004822337	3.342518611	-3.718571203
0.001594034	0.005539049	0.001518934	0.004804906	3.310738391	-3.746893371
0.001593042	0.005526626	0.001514572	0.004790781	3.278718193	-3.774943948
0.001596281	0.005523096	0.001506164	0.004779271	3.24646034	-3.802720901
0.001641606	0.005522818	0.001605703	0.004768808	3.213967169	-3.830222216
0.001663757	0.005477432	0.001660076	0.004752399	3.181241036	-3.857445899
0.001675081	0.005456643	0.001643842	0.004736633	3.148284312	-3.884389978
0.00218281	0.005426654	0.001801751	0.004718631	3.115099387	-3.911052499
0.00228414	0.005430628	0.001924672	0.004706789	3.081688666	-3.937431531
0.002283585	0.005420789	0.001957384	0.004693733	3.048054571	-3.96352516
0.002351878	0.005409311	0.002056753	0.004694161	3.014199539	-3.989331495
0.002404673	0.00537557	0.002102427	0.004683746	2.980126025	-4.014848666
0.00241553	0.005374291	0.00210342	0.004667218	2.945836498	-4.040074823
0.002426883	0.005377043	0.002105262	0.004655067	2.911333445	-4.065008138
0.00244454	0.00537796	0.002110568	0.004645673	2.876619365	-4.089646804
0.002547387	0.005289994	0.002165765	0.004620942	2.841696775	-4.113989034
0.002712866	0.005202168	0.002224209	0.00458306	2.806568207	-4.138033064
0.002749551	0.005167371	0.002255103	0.004552241	2.771236206	-4.161777151
0.00279686	0.0051296	0.002286651	0.004522158	2.735703334	-4.185219575
0.003094312	0.004980628	0.002396391	0.004461091	2.699972166	-4.208358635
0.003213445	0.004898444	0.002499855	0.004399476	2.664045292	-4.231192655
0.003231306	0.004863508	0.002556845	0.004353342	2.627925317	-4.25371998
0.003258623	0.004825681	0.002603949	0.004311679	2.591614858	-4.275938977
0.003342704	0.004758783	0.002694013	0.004270301	2.555116548	-4.297848035
0.003340778	0.00475025	0.002744921	0.004231088	2.518433032	-4.319445566
0.003349388	0.004745386	0.002769782	0.004198485	2.481566968	-4.340730005
0.003362229	0.004744414	0.00279108	0.004172945	2.44452103	-4.361699809
0.003433761	0.004757226	0.002831933	0.004158439	2.407297902	-4.382353457
0.003439248	0.004760645	0.002853595	0.004144289	2.369900283	-4.402689454
0.003426027	0.004751751	0.002866292	0.004129617	2.332330883	-4.422706324
0.003347199	0.004586576	0.002855049	0.004094874	2.294592425	-4.442402617
0.003329834	0.004518316	0.002839711	0.004050571	2.256687646	-4.461776905
0.003327178	0.004516092	0.002836052	0.004013878	2.218619291	-4.480827785
0.003403613	0.004527932	0.002829776	0.003986388	2.180390122	-4.499553874
0.003484572	0.004525264	0.00284652	0.003963345	2.142002908	-4.517953816
0.003506256	0.004531712	0.002872785	0.003946937	2.103460433	-4.536026277
0.003532377	0.004539772	0.002896919	0.00393557	2.064765489	-4.553769947
0.003544722	0.004543107	0.002917297	0.003927033	2.025920883	-4.57118354
0.003705823	0.004525987	0.002949135	0.003907105	1.986929428	-4.588265793
0.003866018	0.004527515	0.003007531	0.003895761	1.947793953	-4.605015469
0.003862575	0.004530684	0.003058778	0.003892551	1.908517292	-4.621431353
0.003861641	0.004535686	0.003099485	0.003890815	1.869102294	-4.637512256
0.003867915	0.004532824	0.003133117	0.003888936	1.829551816	-4.653257011
0.003948437	0.004508032	0.003178113	0.003869437	1.789868723	-4.668664478
0.003971872	0.004432907	0.003224369	0.003848082	1.750055893	-4.68373354
0.003983779	0.004420372	0.003256208	0.003836073	1.710116211	-4.698463104
0.003999656	0.004412952	0.003284218	0.003825443	1.670052573	-4.712852103
0.00401635	0.004385714	0.003326185	0.003804778	1.629867882	-4.726899494
0.003989791	0.004327404	0.003351385	0.003780427	1.58956505	-4.740604259
0.003973156	0.004311534	0.003357951	0.003763115	1.549147001	-4.753965404
0.003945606	0.004215064	0.003376827	0.003746183	1.508616662	-4.76698196
0.003986815	0.004120039	0.003396744	0.00370804	1.467976972	-4.779652985
0.004001407	0.004101056	0.003401009	0.003669183	1.427230877	-4.79197756
0.004013169	0.004088049	0.003405831	0.003637222	1.38638133	-4.803954791
0.004032752	0.004052557	0.003442782	0.003608043	1.345431291	-4.815583811
0.00402137	0.00405164	0.003466795	0.003581552	1.304383731	-4.826863776
0.004021866	0.00404836	0.003463596	0.003558842	1.263241622	-4.837793869
0.004025222	0.004041662	0.003458871	0.003540579	1.222007949	-4.848373298
0.00402601	0.00404811	0.003457393	0.003527072	1.180685698	-4.858601295
0.004023763	0.004039049	0.003489765	0.003513326	1.139277867	-4.868477119
0.003961482	0.003944358	0.00348332	0.003486383	1.097787456	-4.878000055
0.003919252	0.003911506	0.003459041	0.003460011	1.056217472	-4.887169413
0.00385808	0.003869622	0.003428171	0.003432997	1.014570929	-4.895984526
0.00378112	0.003822012	0.003392431	0.003404008	0.972850846	-4.904444758
0.003669721	0.003712868	0.003354632	0.003355378	0.931060246	-4.912549494
0.003724589	0.003681267	0.003320394	0.003311669	0.889202159	-4.920298146
0.00376393	0.00368413	0.0032974	0.003281992	0.847279618	-4.927690154
0.003807532	0.003683685	0.003285817	0.003258544	0.805295663	-4.934724982
0.003848362	0.003684102	0.003282134	0.003239877	0.763253337	-4.941402119
0.004075507	0.003753863	0.003306583	0.003238379	0.721155686	-4.947721081
0.004380635	0.003788243	0.00337799	0.00324147	0.679005763	-4.953681412
0.004427856	0.003801862	0.00344741	0.0032443	0.636806623	-4.959282677
0.004472247	0.003793524	0.003509925	0.003245204	0.594561325	-4.964524472
0.004642891	0.003826626	0.003590128	0.003251648	0.552272929	-4.969406417
0.004681415	0.003825848	0.003666575	0.003256975	0.509944503	-4.973928157
0.00469125	0.003813897	0.003725576	0.00325883	0.467579114	-4.978089366
0.004698138	0.003803724	0.003773067	0.003258592	0.425179832	-4.98188974
0.004699889	0.003785297	0.003811739	0.003255453	0.382749732	-4.985329006
0.004824041	0.003647999	0.003873091	0.003223587	0.340291888	-4.988406913
0.004958934	0.003595497	0.003942099	0.003191745	0.297809379	-4.991123238
0.004960159	0.003563257	0.003991529	0.003165135	0.255305283	-4.993477785
0.004967018	0.003528738	0.004031679	0.00313881	0.212782681	-4.995470383
0.004964625	0.003499889	0.00406393	0.003113365	0.170244656	-4.997100888
0.005019288	0.003404503	0.004115274	0.003087897	0.127694291	-4.99836918
0.00495657	0.003353168	0.004143212	0.003050015	0.08513467	-4.999275169
0.004959751	0.003319566	0.004155472	0.003010587	0.042568878	-4.999818789
0.004957591	0.003294636	0.004165067	0.002975249	8.88E-16	-5
0.004917404	0.003228016	0.004180841	0.002930352	-0.042568878	-4.999818789
0.004929399	0.003210951	0.004186729	0.002891495	-0.08513467	-4.999275169
0.004928786	0.003203863	0.004184331	0.002862436	-0.127694291	-4.99836918
0.004923649	0.003193997	0.004181714	0.002838489	-0.170244656	-4.997100888
0.004920351	0.003187771	0.004180236	0.002817919	-0.212782681	-4.995470383
0.004903833	0.003082685	0.00421205	0.002723535	-0.255305283	-4.993477785
0.004905555	0.002869789	0.00423221	0.002677734	-0.297809379	-4.991123238
0.004919388	0.00283741	0.004225644	0.002630459	-0.340291888	-4.988406913
0.00494081	0.00280806	0.004222009	0.002588867	-0.382749732	-4.985329006
0.005179455	0.002634408	0.004307373	0.002547418	-0.425179832	-4.98188974
0.005340117	0.002565092	0.004383844	0.002483806	-0.467579114	-4.978089366
0.005349135	0.002552223	0.004422686	0.002425496	-0.509944503	-4.973928157
0.005359029	0.002530767	0.004447934	0.002377317	-0.552272929	-4.969406417
0.005380713	0.002485492	0.004480814	0.002331302	-0.594561325	-4.964524472
0.005545842	0.002158366	0.004586338	0.00223454	-0.636806623	-4.959282677
0.005555969	0.001972235	0.004660047	0.002118921	-0.679005763	-4.953681412
0.005549869	0.00196448	0.004677832	0.002032289	-0.721155686	-4.947721081
0.005471945	0.001833018	0.004736664	0.001930818	-0.763253337	-4.941402119
0.005467568	0.001766203	0.004764189	0.001839003	-0.805295663	-4.934724982
0.005466517	0.001756726	0.004742237	0.00177237	-0.847279618	-4.927690154
0.005466896	0.0017403	0.004725542	0.001718793	-0.889202159	-4.920298146
0.005464883	0.001727515	0.004715632	0.001674395	-0.931060246	-4.912549494
0.005485604	0.001581184	0.004774875	0.001642767	-0.972850846	-4.904444758
0.005466634	0.00125353	0.004785343	0.00154056	-1.014570929	-4.895984526
0.005452041	0.001211673	0.004755176	0.001444368	-1.056217472	-4.887169413
0.005436894	0.001159894	0.004729709	0.001360852	-1.097787456	-4.878000055
0.005437011	0.001087243	0.004712142	0.001282805	-1.139277867	-4.868477119
0.005429511	0.000980656	0.00474764	0.001189824	-1.180685698	-4.858601295
0.005396561	0.000997137	0.004756872	0.001118079	-1.222007949	-4.848373298
0.005388885	0.000999694	0.004723603	0.001068069	-1.263241622	-4.837793869
0.005385821	0.000998499	0.004696247	0.00102895	-1.304383731	-4.826863776
0.005388652	0.000991273	0.004677808	0.000996157	-1.345431291	-4.815583811
0.005436048	0.000937021	0.004722683	0.000965504	-1.38638133	-4.803954791
0.005466546	0.000943218	0.004743012	0.000937325	-1.427230877	-4.79197756
0.005477345	0.000942135	0.004730776	0.000912641	-1.467976972	-4.779652985
0.005544674	0.00091134	0.004776765	0.000873546	-1.508616662	-4.76698196
0.005614047	0.000841384	0.004817302	0.000834332	-1.549147001	-4.753965404
0.005614864	0.000807727	0.004815437	0.000805748	-1.58956505	-4.740604259
0.005649068	0.000684992	0.004863074	0.000758306	-1.629867882	-4.726899494
0.005653855	0.000641801	0.004876255	0.000718142	-1.670052573	-4.712852103
0.005658408	0.000628127	0.00486351	0.00068259	-1.710116211	-4.698463104
0.005669702	0.000612813	0.004851928	0.000652983	-1.750055893	-4.68373354
0.005690219	0.00059925	0.004848923	0.000627539	-1.789868723	-4.668664478
0.005792629	0.000543385	0.004899686	0.000599573	-1.829551816	-4.653257011
0.005791753	0.000506253	0.004925249	0.000567921	-1.869102294	-4.637512256
0.005794409	0.00048577	0.004922414	0.000538719	-1.908517292	-4.621431353
0.005795547	0.000452362	0.004919967	0.000510706	-1.947793953	-4.605015469
0.005803661	0.00026687	0.004945433	0.000429092	-1.986929428	-4.588265793
0.005766479	0.000156281	0.004947517	0.000369594	-2.025920883	-4.57118354
0.005769952	0.000137827	0.004934844	0.000321415	-2.064765489	-4.553769947
0.00578005	0.000112396	0.004927163	0.000279894	-2.103460433	-4.536026277
0.005724161	-0.00021284	0.004932591	0.000197947	-2.142002908	-4.517953816
0.005774388	-0.000319705	0.004933294	0.0001043	-2.180390122	-4.499553874
0.005790557	-0.000338271	0.00492537	2.82E-05	-2.218619291	-4.480827785
0.005801034	-0.000363007	0.004920573	-3.47E-05	-2.256687646	-4.461776905
0.005793592	-0.000393274	0.004916381	-8.99E-05	-2.294592425	-4.442402617
0.005763619	-0.000689188	0.004912698	-0.000188364	-2.332330883	-4.422706324
0.005801822	-0.000780573	0.004906543	-0.000287171	-2.369900283	-4.402689454
0.005780517	-0.000810006	0.004898862	-0.000365955	-2.407297902	-4.382353457
0.005838828	-0.000852835	0.004895397	-0.000476581	-2.44452103	-4.361699809
0.005893112	-0.000869205	0.004905865	-0.00055137	-2.481566968	-4.340730005
0.005895476	-0.000868649	0.004918295	-0.000588682	-2.518433032	-4.319445566
0.005895797	-0.000866537	0.004928157	-0.000616909	-2.555116548	-4.297848035
0.0059	-0.000878182	0.004937001	-0.000641498	-2.591614858	-4.275938977
0.005838945	-0.001190717	0.004951781	-0.000730008	-2.627925317	-4.25371998
0.005838157	-0.001488521	0.004964551	-0.000834451	-2.664045292	-4.231192655
0.005844082	-0.001513563	0.004960965	-0.00092308	-2.699972166	-4.208358635
0.005860075	-0.001531351	0.00496002	-0.00099542	-2.735703334	-4.185219575
0.005831591	-0.00155403	0.004979622	-0.001074038	-2.771236206	-4.161777151
0.0058273	-0.001568288	0.005	-0.001136604	-2.806568207	-4.138033064
0.005827125	-0.001572902	0.004990114	-0.00117665	-2.841696775	-4.113989034
0.005832349	-0.001583213	0.00498127	-0.001209324	-2.876619365	-4.089646804
0.005834655	-0.001591662	0.004976012	-0.001236552	-2.911333445	-4.065008138
0.00581014	-0.001635686	0.004993215	-0.001261522	-2.945836498	-4.040074823
0.005803135	-0.001636326	0.004988781	-0.001284422	-2.980126025	-4.014848666
0.005811161	-0.001642718	0.004974752	-0.001307132	-3.014199539	-3.989331495
0.005775527	-0.001812618	0.004961522	-0.001359544	-3.048054571	-3.96352516
0.005772725	-0.001946442	0.004939327	-0.001426604	-3.081688666	-3.937431531
0.005770478	-0.001967565	0.004923941	-0.001477542	-3.115099387	-3.911052499
0.005758891	-0.002144386	0.004899371	-0.001556374	-3.148284312	-3.884389978
0.005706709	-0.002203474	0.004870391	-0.001629783	-3.181241036	-3.857445899
0.005692408	-0.00221751	0.004854496	-0.001682718	-3.213967169	-3.830222216
0.005692787	-0.002226654	0.004842187	-0.001724928	-3.24646034	-3.802720901
0.005580192	-0.002231184	0.004801117	-0.001761812	-3.278718193	-3.774943948
0.005468764	-0.002260061	0.004756024	-0.001797007	-3.310738391	-3.746893371
0.005463219	-0.002261951	0.004726947	-0.001823331	-3.342518611	-3.718571203
0.005452362	-0.002268371	0.004702789	-0.001844686	-3.374056551	-3.689979496
0.005439784	-0.002275431	0.004680425	-0.001862616	-3.405349925	-3.661120324
0.005382727	-0.002349305	0.004631867	-0.001880594	-3.436396465	-3.631995777
0.00535576	-0.002468594	0.004591378	-0.00192649	-3.467193919	-3.602607968
0.005331304	-0.002487271	0.004572551	-0.001964063	-3.497740056	-3.572959026
0.00530241	-0.002498694	0.004553191	-0.001995477	-3.528032661	-3.5430511
0.005294939	-0.002508671	0.004535018	-0.002022468	-3.558069539	-3.512886358
0.005295114	-0.002515425	0.004520504	-0.002045249	-3.587848513	-3.482466987
0.005164395	-0.00257607	0.00446899	-0.002088981	-3.617367423	-3.451795192
0.005064962	-0.002633407	0.004420844	-0.002127981	-3.646624131	-3.420873195
0.005052559	-0.002633713	0.004390096	-0.002151262	-3.675616516	-3.389703238
0.004966434	-0.002652474	0.00432855	-0.002171546	-3.704342476	-3.358287581
0.004951637	-0.002647721	0.004273596	-0.002188882	-3.732799929	-3.326628501
0.004946122	-0.002659144	0.004252152	-0.002204981	-3.760986813	-3.294728292
0.004938504	-0.002671484	0.00423175	-0.002219916	-3.788901084	-3.262589266
0.004937775	-0.002693885	0.004214909	-0.002235278	-3.816540718	-3.230213754
0.004943261	-0.002719983	0.004201825	-0.002251662	-3.843903713	-3.197604102
0.004894873	-0.003020428	0.004137324	-0.002335726	-3.870988085	-3.164762674
0.004858158	-0.003297026	0.004090438	-0.002443807	-3.897791871	-3.131691849
0.00486026	-0.003327154	0.004088669	-0.002519857	-3.924313128	-3.098394026
0.004865046	-0.003355864	0.004087045	-0.002584159	-3.950549933	-3.064871618
0.00487097	-0.003372568	0.004084453	-0.002638211	-3.976500386	-3.031127055
0.004806618	-0.00342318	0.004030807	-0.002723749	-4.002162604	-2.997162782
0.004784408	-0.003409894	0.004014936	-0.002776993	-4.027534728	-2.962981262
0.004786276	-0.003414369	0.004019854	-0.002804388	-4.052614919	-2.928584972
0.004788144	-0.003417204	0.004023465	-0.00282629	-4.077401358	-2.893976405
0.004747402	-0.003448666	0.004003983	-0.002857941	-4.10189225	-2.85915807
0.004687806	-0.003496915	0.003977063	-0.002890187	-4.126085818	-2.824132491
0.004682757	-0.003496832	0.003972314	-0.002909378	-4.14998031	-2.788902206
0.004676424	-0.003498944	0.003967783	-0.002924526	-4.173573993	-2.75346977
0.004671959	-0.003506476	0.003961483	-0.002937772	-4.196865157	-2.71783775
0.004651559	-0.003642468	0.003924968	-0.002985713	-4.219852114	-2.682008729
0.004609824	-0.00370478	0.003899817	-0.003029207	-4.242533197	-2.645985305
0.004603987	-0.0037102	0.003896449	-0.00305703	-4.264906763	-2.609770088
0.004453977	-0.003828405	0.003842536	-0.0031122	-4.286971191	-2.573365703
0.00430455	-0.003953307	0.003778592	-0.003173054	-4.308724879	-2.53677479
0.004295766	-0.003958143	0.003746123	-0.003214408	-4.330166253	-2.5
0.004269062	-0.003969539	0.003718912	-0.00324801	-4.351293757	-2.463043999
0.004248836	-0.003974958	0.003691483	-0.003275571	-4.37210586	-2.425909466
0.004235207	-0.003985937	0.003666817	-0.003299351	-4.392601054	-2.388599093
0.004137934	-0.004009422	0.003588601	-0.00332463	-4.412777853	-2.351115583
0.004106385	-0.004062563	0.003532677	-0.00335445	-4.432634795	-2.313461654
0.004099585	-0.004068149	0.003517242	-0.003377779	-4.452170439	-2.275640035
0.004081987	-0.004067676	0.00350188	-0.003396066	-4.471383372	-2.237653468
0.004079214	-0.004072818	0.003487245	-0.003411547	-4.490272198	-2.199504707
0.003912656	-0.004147971	0.003405055	-0.003439322	-4.50883555	-2.161196515
0.003798485	-0.004199444	0.003337816	-0.003470688	-4.527072082	-2.12273167
0.003789525	-0.004203752	0.003309612	-0.003493969	-4.544980472	-2.084112961
0.003787278	-0.004201862	0.003288047	-0.003511971	-4.562559422	-2.045343186
0.003788241	-0.004198888	0.003269123	-0.003525764	-4.579807657	-2.006425155
0.003743413	-0.004217232	0.003201132	-0.003527	-4.596723929	-1.96736169
0.003672289	-0.004235409	0.003148067	-0.003552635	-4.613307009	-1.928155622
0.003663096	-0.004258644	0.003129143	-0.003570708	-4.629555697	-1.888809793
0.003652881	-0.00427279	0.003117052	-0.003586546	-4.645468814	-1.849327055
0.003718547	-0.004416009	0.003075836	-0.003638102	-4.661045208	-1.809710269
0.003677367	-0.004444191	0.003054417	-0.00367879	-4.676283748	-1.769962308
0.003672494	-0.00445756	0.003061565	-0.003704996	-4.691183331	-1.730086052
0.003669429	-0.004474125	0.003067113	-0.003727872	-4.705742877	-1.690084392
0.003652152	-0.004626265	0.003038958	-0.003774981	-4.719961329	-1.649960227
0.003674069	-0.004772207	0.003039467	-0.003839973	-4.733837659	-1.609716466
0.003656996	-0.004813452	0.003050928	-0.003894834	-4.747370859	-1.569356026
0.0036436	-0.004839828	0.003058366	-0.003941324	-4.760559948	-1.528881831
0.003631139	-0.004897054	0.003056016	-0.003991572	-4.773403972	-1.488296817
0.003571018	-0.004918427	0.003053157	-0.004036802	-4.785901998	-1.447603924
0.003552252	-0.00492393	0.003048819	-0.004071427	-4.798053122	-1.406806103
0.003534945	-0.004931295	0.003042641	-0.004099107	-4.809856461	-1.365906311
0.003458919	-0.005016176	0.003032173	-0.004132851	-4.821311161	-1.324907511
0.003348483	-0.00509522	0.003002442	-0.004177344	-4.832416391	-1.283812676
0.003313724	-0.005112952	0.002969198	-0.004215369	-4.843171347	-1.242624785
0.003256784	-0.005142941	0.002934306	-0.004249493	-4.853575248	-1.201346823
0.00321216	-0.005175514	0.002899851	-0.004281644	-4.863627341	-1.159981783
0.002988108	-0.0052495	0.002831497	-0.004316269	-4.873326897	-1.118532661
0.002945673	-0.005218983	0.002762779	-0.004343283	-4.882673213	-1.077002464
0.002935254	-0.005216954	0.002714149	-0.00436566	-4.891665612	-1.035394201
0.002914533	-0.00521045	0.002672545	-0.004382188	-4.900303441	-0.993710888
0.002896117	-0.005212257	0.002635375	-0.004395837	-4.908586075	-0.951955546
0.002874812	-0.005212451	0.002601841	-0.004406943	-4.916512913	-0.910131202
0.002733032	-0.005189244	0.002529028	-0.004406562	-4.92408338	-0.868240888
0.002608442	-0.005196581	0.002450497	-0.004410795	-4.931296929	-0.826287641
0.002590639	-0.00519786	0.002401746	-0.004417026	-4.938153035	-0.7842745
0.00246675	-0.005277654	0.002313401	-0.00443177	-4.944651203	-0.742204511
0.002356664	-0.005297943	0.002225372	-0.004449462	-4.95079096	-0.700080725
0.002342159	-0.005296498	0.002181127	-0.004464943	-4.956571863	-0.657906193
0.00231455	-0.005291023	0.002142625	-0.004476001	-4.961993492	-0.615683974
0.002292457	-0.00528955	0.002106498	-0.004484514	-4.967055453	-0.573417127
0.002196643	-0.005277682	0.002015561	-0.004485679	-4.971757381	-0.531108716
0.002030261	-0.005331768	0.001927241	-0.00449845	-4.976098934	-0.488761809
0.001997369	-0.005380656	0.001882681	-0.004518116	-4.980079798	-0.446379473
0.00197799	-0.005411618	0.001843646	-0.004538496	-4.983699683	-0.403964782
0.001936198	-0.005481128	0.001743453	-0.004565914	-4.986958329	-0.36152081
0.001932491	-0.005483185	0.001676892	-0.004590551	-4.989855497	-0.319050634
0.001934476	-0.005482129	0.001671222	-0.00460948	-4.99239098	-0.276557331
0.001935089	-0.005479878	0.001667176	-0.004623748	-4.994564591	-0.234043982
0.001926158	-0.005478321	0.001657653	-0.004635115	-4.996376175	-0.191513668
0.001741038	-0.005515926	0.001557412	-0.004646815	-4.9978256	-0.148969473
0.001605241	-0.00559647	0.001476506	-0.004672688	-4.998912761	-0.10641448
0.001573488	-0.005607226	0.001448738	-0.004696325	-4.999637578	-0.063851774
0.001521014	-0.005640189	0.001380069	-0.004721866	-5	-0.021284439
0.001454997	-0.005615648	0.001338683	-0.004738726	-5	0.021284439
0.00145777	-0.00561473	0.001326181	-0.004751139	-4.999637578	0.063851774
0.001465971	-0.005612507	0.001318499	-0.004760223	-4.998912761	0.10641448
0.001471487	-0.005608421	0.00131283	-0.00476681	-4.9978256	0.148969473
0.001438683	-0.005604753	0.001298267	-0.004771994	-4.996376175	0.191513668
0.0013389	-0.005655809	0.001280191	-0.00478486	-4.994564591	0.234043982
0.001317916	-0.005669733	0.001261558	-0.00479713	-4.99239098	0.276557331
0.001293663	-0.005685464	0.001242077	-0.004809044	-4.989855497	0.319050634
0.001274518	-0.00570353	0.001224049	-0.004821315	-4.986958329	0.36152081
0.001196273	-0.005734325	0.001208614	-0.004831374	-4.983699683	0.403964782
0.001111462	-0.005744108	0.001178884	-0.004844976	-4.980079798	0.446379473
0.001109419	-0.00574244	0.00114673	-0.004857865	-4.976098934	0.488761809
0.001105012	-0.005742524	0.001120755	-0.0048679	-4.971757381	0.531108716
0.001047022	-0.005742746	0.001110287	-0.004872395	-4.967055453	0.573417127
0.000888607	-0.005733435	0.001075517	-0.004876414	-4.961993492	0.615683974
0.000867535	-0.005732185	0.00102851	-0.004881194	-4.956571863	0.657906193
0.000603324	-0.005722874	0.000966673	-0.004879814	-4.95079096	0.700080725
0.000326564	-0.005717927	0.000852378	-0.004879672	-4.944651203	0.742204511
0.000281824	-0.005717788	0.00074637	-0.004881408	-4.938153035	0.7842745
0.000239272	-0.005720789	0.00065759	-0.004883191	-4.931296929	0.826287641
0.000214815	-0.005721762	0.000583857	-0.004884975	-4.92408338	0.868240888
5.08E-05	-0.005731962	0.00051354	-0.004892394	-4.916512913	0.910131202
5.61E-05	-0.005751834	0.000469222	-0.004900099	-4.908586075	0.951955546
4.85E-05	-0.005759644	0.000407047	-0.004904903	-4.900303441	0.993710888
4.51E-05	-0.005768344	0.000358199	-0.004909873	-4.891665612	1.035394201
4.92E-05	-0.005775014	0.000322677	-0.004914748	-4.882673213	1.077002464
-7.73E-07	-0.005761729	0.000350348	-0.004905925	-4.873326897	1.118532661
-8.09E-05	-0.005761089	0.000375208	-0.004901145	-4.863627341	1.159981783
-0.000124371	-0.00576512	0.000308599	-0.004906639	-4.853575248	1.201346823
-0.000443129	-0.005798694	0.000287276	-0.004917292	-4.843171347	1.242624785
-0.000597896	-0.005858866	0.000202421	-0.004936507	-4.832416391	1.283812676
-0.000618646	-0.005865564	8.57E-05	-0.004951869	-4.821311161	1.324907511
-0.000628482	-0.00587682	-4.31E-06	-0.004965447	-4.809856461	1.365906311
-0.000632305	-0.005883352	-7.55E-05	-0.004977218	-4.798053122	1.406806103
-0.00064252	-0.005888883	-0.000134261	-0.004987492	-4.785901998	1.447603924
-0.00073775	-0.0059	-0.000126943	-0.004985613	-4.773403972	1.488296817
-0.000930749	-0.005877321	-0.000175743	-0.004988039	-4.760559948	1.528881831
-0.000956987	-0.00587532	-0.000264136	-0.004994768	-4.747370859	1.569356026
-0.000990637	-0.005874819	-0.000346374	-0.005	-4.733837659	1.609716466
-0.001100051	-0.005861673	-0.000356696	-0.004994816	-4.719961329	1.649960227
-0.001174852	-0.005859033	-0.000405254	-0.004994007	-4.705742877	1.690084392
-0.001189036	-0.005855725	-0.000488389	-0.004996314	-4.691183331	1.730086052
-0.001363065	-0.005832991	-0.000536123	-0.004994626	-4.676283748	1.769962308
-0.001447993	-0.005825598	-0.000609711	-0.004991701	-4.661045208	1.809710269
-0.001458237	-0.005820623	-0.000708207	-0.004988752	-4.645468814	1.849327055
-0.001470699	-0.005813146	-0.000786181	-0.004985256	-4.629555697	1.888809793
-0.001472654	-0.005801278	-0.000846733	-0.004980595	-4.613307009	1.928155622
-0.00160492	-0.005771345	-0.000882618	-0.004976434	-4.596723929	1.96736169
-0.001657686	-0.005752001	-0.000943485	-0.004966232	-4.579807657	2.006425155
-0.001679342	-0.005748221	-0.001012421	-0.004956434	-4.562559422	2.045343186
-0.001702193	-0.005744664	-0.001068974	-0.00494804	-4.544980472	2.084112961
-0.001726913	-0.005738243	-0.001117338	-0.004940311	-4.527072082	2.12273167
-0.001807784	-0.005728377	-0.001142514	-0.004925663	-4.50883555	2.161196515
-0.001792842	-0.00573413	-0.001163788	-0.004917577	-4.490272198	2.199504707
-0.001815752	-0.005729544	-0.001208954	-0.004913987	-4.471383372	2.237653468
-0.001834809	-0.00572318	-0.001243458	-0.00491011	-4.452170439	2.275640035
-0.00196725	-0.00570517	-0.001268972	-0.004902144	-4.432634795	2.313461654
-0.00200557	-0.005657198	-0.001314913	-0.004888019	-4.412777853	2.351115583
-0.002019842	-0.005649111	-0.001368075	-0.004876747	-4.392601054	2.388599093
-0.002041584	-0.005641857	-0.001413071	-0.004866878	-4.37210586	2.425909466
-0.00207287	-0.005638855	-0.001452809	-0.004858507	-4.351293757	2.463043999
-0.002152633	-0.005633296	-0.001489251	-0.004850089	-4.330166253	2.5
-0.002154997	-0.00562746	-0.001525331	-0.004842099	-4.308724879	2.53677479
-0.00215704	-0.005627404	-0.001560586	-0.00483613	-4.286971191	2.573365703
-0.002157244	-0.005624541	-0.001588499	-0.004831088	-4.264906763	2.609770088
-0.002159841	-0.005621707	-0.001611058	-0.004826594	-4.242533197	2.645985305
-0.002210156	-0.005602446	-0.001634682	-0.004816154	-4.219852114	2.682008729
-0.002440162	-0.00555264	-0.001694265	-0.004800507	-4.196865157	2.71783775
-0.00247819	-0.005548666	-0.001748929	-0.004789711	-4.173573993	2.75346977
-0.002498532	-0.005544608	-0.001794943	-0.00478065	-4.14998031	2.788902206
-0.002645886	-0.005495192	-0.001858935	-0.004768665	-4.126085818	2.824132491
-0.002766537	-0.005441162	-0.001931336	-0.004746573	-4.10189225	2.85915807
-0.002780779	-0.005439855	-0.001989343	-0.004728025	-4.077401358	2.893976405
-0.002793007	-0.005436937	-0.002036472	-0.004713186	-4.052614919	2.928584972
-0.002802755	-0.005428683	-0.002075701	-0.004699964	-4.027534728	2.962981262
-0.002962192	-0.005313813	-0.002143279	-0.004665054	-4.002162604	2.997162782
-0.003098515	-0.005188299	-0.002226269	-0.004616043	-3.976500386	3.031127055
-0.003105752	-0.005176237	-0.00228338	-0.004578779	-3.950549933	3.064871618
-0.003164268	-0.005160561	-0.002369277	-0.004543252	-3.924313128	3.098394026
-0.00317924	-0.005154614	-0.00244507	-0.004513812	-3.897791871	3.131691849
-0.003182129	-0.005134686	-0.002477805	-0.004489294	-3.870988085	3.164762674
-0.003189688	-0.005109311	-0.002504846	-0.004466227	-3.843903713	3.197604102
-0.003195613	-0.005075208	-0.002525539	-0.004442732	-3.816540718	3.230213754
-0.003171798	-0.004834936	-0.002593796	-0.004384066	-3.788901084	3.262589266
-0.003181195	-0.004768066	-0.002635521	-0.00432112	-3.760986813	3.294728292
-0.003182158	-0.004761812	-0.002628664	-0.004272608	-3.732799929	3.326628501
-0.003184639	-0.00475428	-0.002622921	-0.00423368	-3.704342476	3.358287581
-0.00319071	-0.004749055	-0.002622703	-0.00420179	-3.675616516	3.389703238
-0.003182071	-0.004745609	-0.002675695	-0.004169259	-3.646624131	3.420873195
-0.003232531	-0.004743747	-0.002707752	-0.00414398	-3.617367423	3.451795192
-0.003245927	-0.004736076	-0.002697648	-0.004125622	-3.587848513	3.482466987
-0.003252873	-0.004731795	-0.00269331	-0.004110474	-3.558069539	3.512886358
-0.003309171	-0.004693913	-0.002766923	-0.004084744	-3.528032661	3.5430511
-0.003413886	-0.00468035	-0.002829558	-0.004063793	-3.497740056	3.572959026
-0.003426232	-0.004675625	-0.002825609	-0.004050643	-3.467193919	3.602607968
-0.00352082	-0.004665342	-0.002911893	-0.004037064	-3.436396465	3.631995777
-0.003730688	-0.004631907	-0.002994568	-0.004020275	-3.405349925	3.661120324
-0.003801607	-0.004630517	-0.003027351	-0.004007648	-3.374056551	3.689979496
-0.003846494	-0.004628599	-0.003056355	-0.003997826	-3.342518611	3.718571203
-0.004062491	-0.004471123	-0.003190471	-0.003961918	-3.310738391	3.746893371
-0.004231238	-0.004297443	-0.003318795	-0.003900731	-3.278718193	3.774943948
-0.004279218	-0.00428677	-0.003368274	-0.003853718	-3.24646034	3.802720901
-0.004305747	-0.004278571	-0.003406558	-0.003816288	-3.213967169	3.830222216
-0.004422457	-0.004255503	-0.003540043	-0.003784565	-3.181241036	3.857445899
-0.004370333	-0.004090634	-0.003597372	-0.00372723	-3.148284312	3.884389978
-0.004358017	-0.004072262	-0.003601201	-0.0036781	-3.115099387	3.911052499
-0.004346693	-0.004055892	-0.003595458	-0.003638244	-3.081688666	3.937431531
-0.004337237	-0.004011256	-0.003656834	-0.003599078	-3.048054571	3.96352516
-0.004337179	-0.003949722	-0.003700667	-0.00355449	-3.014199539	3.989331495
-0.004341002	-0.003928293	-0.003676654	-0.003515752	-2.980126025	4.014848666
-0.004338872	-0.00382682	-0.003720245	-0.00346384	-2.945836498	4.040074823
-0.00434932	-0.003810978	-0.003732845	-0.00341937	-2.911333445	4.065008138
-0.004351859	-0.003804558	-0.003708178	-0.003386126	-2.876619365	4.089646804
-0.00435291	-0.003797499	-0.003682954	-0.003359492	-2.841696775	4.113989034
-0.00435434	-0.003791273	-0.003665339	-0.003337424	-2.806568207	4.138033064
-0.004343454	-0.00376687	-0.003703744	-0.003312407	-2.771236206	4.161777151
-0.004381598	-0.003766092	-0.003730179	-0.003291813	-2.735703334	4.185219575
-0.004378301	-0.003767843	-0.003705222	-0.00327802	-2.699972166	4.208358635
-0.004366743	-0.003768983	-0.003681549	-0.003267533	-2.664045292	4.231192655
-0.004351655	-0.003770623	-0.003711449	-0.003262349	-2.627925317	4.25371998
-0.004359827	-0.003772735	-0.003719009	-0.00325707	-2.591614858	4.275938977
-0.004363621	-0.003775653	-0.003690248	-0.003251267	-2.555116548	4.297848035
-0.004370129	-0.003774458	-0.003671057	-0.003246464	-2.518433032	4.319445566
-0.004399547	-0.003832462	-0.003696548	-0.00324606	-2.481566968	4.340730005
-0.004418955	-0.00388149	-0.003705198	-0.003257878	-2.44452103	4.361699809
-0.00442485	-0.003880656	-0.003688164	-0.003269269	-2.407297902	4.382353457
-0.004439881	-0.003876292	-0.003677866	-0.003277212	-2.369900283	4.402689454
-0.004461798	-0.003871873	-0.003674038	-0.003282657	-2.332330883	4.422706324
-0.004854539	-0.003755837	-0.003771177	-0.003233765	-2.294592425	4.442402617
-0.005085684	-0.003659005	-0.003872873	-0.003197952	-2.256687646	4.461776905
-0.005093943	-0.003654002	-0.003932746	-0.003183208	-2.218619291	4.480827785
-0.005098408	-0.003639049	-0.0040192	-0.003159594	-2.180390122	4.499553874
-0.005156486	-0.00361323	-0.004095526	-0.00313862	-2.142002908	4.517953816
-0.005173764	-0.003604503	-0.00412436	-0.003127087	-2.103460433	4.536026277
-0.005193843	-0.003592246	-0.004150602	-0.00311629	-2.064765489	4.553769947
-0.005207968	-0.003574263	-0.004176528	-0.003104923	-2.025920883	4.57118354
-0.005084254	-0.003521679	-0.004234463	-0.003085804	-1.986929428	4.588265793
-0.005099167	-0.003491106	-0.004268604	-0.00306464	-1.947793953	4.605015469
-0.005104654	-0.003489272	-0.004256368	-0.003048731	-1.908517292	4.621431353
-0.005117437	-0.003481073	-0.004246336	-0.003035104	-1.869102294	4.637512256
-0.00512339	-0.003477237	-0.004243017	-0.00302369	-1.829551816	4.653257011
-0.005079175	-0.003479183	-0.004297075	-0.003020931	-1.789868723	4.668664478
-0.005102115	-0.003479822	-0.004322468	-0.003014558	-1.750055893	4.68373354
-0.005111483	-0.003480712	-0.004299425	-0.003007068	-1.710116211	4.698463104
-0.005122807	-0.00348388	-0.004283288	-0.003001646	-1.670052573	4.712852103
-0.005112359	-0.003493302	-0.004273814	-0.002998792	-1.629867882	4.726899494
-0.005018909	-0.003518316	-0.004324988	-0.003003881	-1.58956505	4.740604259
-0.004912296	-0.003546165	-0.004318301	-0.003011015	-1.549147001	4.753965404
-0.004904971	-0.003553029	-0.004263855	-0.003015866	-1.508616662	4.76698196
-0.00494726	-0.003557699	-0.004274347	-0.003019814	-1.467976972	4.779652985
-0.004957095	-0.003568538	-0.0042593	-0.003025521	-1.427230877	4.79197756
-0.004957825	-0.003568427	-0.004224311	-0.003030348	-1.38638133	4.803954791
-0.004956891	-0.003566509	-0.004194847	-0.003033583	-1.345431291	4.815583811
-0.004863937	-0.003614202	-0.004182659	-0.003037007	-1.304383731	4.826863776
-0.004758025	-0.003625959	-0.004144665	-0.003045615	-1.263241622	4.837793869
-0.004752597	-0.003619817	-0.004096641	-0.003055128	-1.222007949	4.848373298
-0.004751283	-0.00361965	-0.004057339	-0.003062428	-1.180685698	4.858601295
-0.004573051	-0.003640717	-0.004017359	-0.003074889	-1.139277867	4.868477119
-0.004484738	-0.003654503	-0.003965699	-0.003086399	-1.097787456	4.878000055
-0.004486372	-0.003659061	-0.003908443	-0.003094389	-1.056217472	4.887169413
-0.004491538	-0.003664591	-0.003864537	-0.003101428	-1.014570929	4.895984526
-0.004502307	-0.003662757	-0.003831511	-0.003106731	-0.972850846	4.904444758
-0.004604571	-0.003648805	-0.003834225	-0.003106541	-0.931060246	4.912549494
-0.004635478	-0.003632657	-0.00382933	-0.003104591	-0.889202159	4.920298146
-0.004653864	-0.003633797	-0.003821867	-0.003104805	-0.847279618	4.927690154
-0.004700356	-0.003630934	-0.003823152	-0.003104519	-0.805295663	4.934724982
-0.004784379	-0.003629989	-0.003837181	-0.003104115	-0.763253337	4.941402119
-0.005150649	-0.003646359	-0.003920195	-0.003103021	-0.721155686	4.947721081
-0.005127972	-0.003652362	-0.003987991	-0.003105328	-0.679005763	4.953681412
-0.005107572	-0.003660006	-0.004025476	-0.003109703	-0.636806623	4.959282677
-0.005086063	-0.003667204	-0.004049609	-0.003114959	-0.594561325	4.964524472
-0.005121143	-0.003620734	-0.004030467	-0.003110916	-0.552272929	4.969406417
-0.005105763	-0.003624041	-0.004040814	-0.003108348	-0.509944503	4.973928157
-0.005011058	-0.003683102	-0.003974955	-0.003119881	-0.467579114	4.978089366
-0.005073455	-0.003669038	-0.003965821	-0.003124709	-0.425179832	4.98188974
-0.00508726	-0.003665509	-0.00399182	-0.003126112	-0.382749732	4.985329006
-0.005102348	-0.003664564	-0.004018498	-0.003127182	-0.340291888	4.988406913
-0.005120472	-0.003658699	-0.004038803	-0.003126944	-0.297809379	4.991123238
-0.005121814	-0.00366259	-0.004011374	-0.003115411	-0.255305283	4.993477785
-0.005015611	-0.003695025	-0.003996036	-0.003117884	-0.212782681	4.995470383
-0.005015348	-0.003687688	-0.004010356	-0.003124447	-0.170244656	4.997100888
-0.00501672	-0.003684686	-0.004021478	-0.003129037	-0.127694291	4.99836918
-0.005021973	-0.003680878	-0.004028892	-0.003132033	-0.08513467	4.999275169
-0.005042869	-0.003661312	-0.003993104	-0.003123044	-0.042568878	4.999818789
-0.005129519	-0.003645831	-0.003988403	-0.003117242	-8.88E-16	5
