# Supplementary material for: Enhanced location tracking in sensor fusion-assisted virtual reality micro-manipulation environments
Source: PLoS One. 2021 Dec 28;16(12):e0261933. doi: 10.1371/journal.pone.0261933 (PMC8714085; doi:10.1371/journal.pone.0261933)
Supplement: S1 File — (ZIP) [file pone.0261933.s001.zip › VR circle/Participant1_VR_OnRaw.csv]

Kalman_Off_X_Axis	Kalman_Off_Y_Axis	Kalman_On_X_Axis	Kalman_On_Y_Axis	Reference_X	Reference_Y
-0.005162472	-0.002839505	-0.003789008	-0.002272616	0	5
-0.005207006	-0.002866936	-0.003866427	-0.002316599	0.114654154	4.998685442
-0.005290761	-0.002866857	-0.003943554	-0.002350347	0.22924802	4.994742461
-0.005384692	-0.002841309	-0.004012246	-0.002381444	0.343721343	4.988173129
-0.005408846	-0.002833244	-0.004070623	-0.002386078	0.458013928	4.978980902
-0.005424753	-0.002775728	-0.004116291	-0.002379623	0.57206568	4.967170611
-0.005440436	-0.002704974	-0.004167038	-0.002361343	0.685816626	4.952748468
-0.005438731	-0.002656982	-0.004201742	-0.002339351	0.799206954	4.935722055
-0.005441498	-0.002318359	-0.004241055	-0.002253598	0.912177041	4.916100327
-0.005455867	-0.002144963	-0.004268845	-0.002155029	1.024667484	4.8938936
-0.005415667	-0.001946655	-0.004281241	-0.002065057	1.136619133	4.869113551
-0.00539115	-0.001753997	-0.004283165	-0.001922435	1.247973122	4.84177321
-0.005395539	-0.001628964	-0.004290303	-0.001791339	1.358670898	4.811886954
-0.00539839	-0.001552055	-0.004302453	-0.001676771	1.468654253	4.779470497
-0.00538623	-0.001271506	-0.004324336	-0.001524583	1.577865357	4.744540884
-0.005405379	-0.001068369	-0.004343981	-0.001372625	1.686246782	4.707116482
-0.005447005	-0.000927445	-0.004379065	-0.001223755	1.79374154	4.66721697
-0.0054557	-0.000895821	-0.004399539	-0.00110656	1.900293107	4.624863329
-0.005487346	-0.000804693	-0.004427463	-0.000995888	2.005845457	4.580077827
-0.005505042	-0.00075747	-0.004438248	-0.000897179	2.110343087	4.532884016
-0.005520305	-0.000614397	-0.004450487	-0.000792939	2.21373105	4.48330671
-0.005526344	-0.000467688	-0.004450935	-0.000688237	2.315954982	4.431371978
-0.005521452	-0.000441981	-0.004441716	-0.000613803	2.416961132	4.377107128
-0.005537554	-0.000213111	-0.004445811	-0.00050184	2.516696388	4.320540695
-0.005581193	-6.51E-05	-0.00445362	-0.000388793	2.615108307	4.261702423
-0.005655499	4.36E-05	-0.004471139	-0.000260694	2.712145142	4.200623249
-0.00563853	0.000175891	-0.004474854	-0.000149376	2.807755869	4.137335291
-0.00563635	0.00042166	-0.004480783	-1.86E-05	2.901890214	4.071871827
-0.005622735	0.0005724	-0.004484251	0.000111686	2.994498677	4.004267279
-0.005600398	0.000750732	-0.004478322	0.00024133	3.085532565	3.934557195
-0.005591928	0.000885714	-0.004469774	0.000369568	3.174944008	3.86277823
-0.005569703	0.001180138	-0.004456349	0.000533789	3.262685993	3.788968128
-0.00556182	0.001287901	-0.004445453	0.000681229	3.348712382	3.713165699
-0.00554896	0.00150783	-0.004436122	0.000828761	3.432977941	3.635410803
-0.005555138	0.00166897	-0.004434645	0.000976247	3.515438362	3.555744323
-0.005543453	0.001804616	-0.004435607	0.001116241	3.596050284	3.474208152
-0.005530761	0.001920046	-0.004435719	0.00125453	3.674771321	3.390845162
-0.005527127	0.001937449	-0.004430282	0.001353952	3.751560078	3.305699187
-0.005513848	0.002117611	-0.004435786	0.001477833	3.826376178	3.218815
-0.005423662	0.002257262	-0.004422742	0.001596574	3.899180282	3.130238286
-0.005362775	0.002271376	-0.004395533	0.001683272	3.969934107	3.040015621
-0.004982493	0.002418933	-0.004322277	0.001794474	4.03860045	2.948194445
-0.004530002	0.002611484	-0.004181649	0.001911347	4.105143203	2.854823041
-0.004523181	0.002736517	-0.00405317	0.002015795	4.169527378	2.759950506
-0.004458826	0.002779044	-0.003927981	0.00210957	4.23171912	2.663626725
-0.004434058	0.002785305	-0.003846513	0.002182576	4.291685726	2.565902348
-0.004402188	0.002791407	-0.003776165	0.002239998	4.349395665	2.46682876
-0.00430096	0.002829264	-0.003663976	0.002307517	4.404818592	2.366458057
-0.004281112	0.002915299	-0.003586669	0.002370495	4.457925363	2.264843016
-0.004240772	0.003087264	-0.003511779	0.002452997	4.508688056	2.162037068
-0.004266323	0.003206248	-0.003466447	0.002539603	4.557079976	2.058094272
-0.004236299	0.003213915	-0.003442976	0.002602028	4.603075679	1.953069282
-0.004302023	0.003372429	-0.003426172	0.002676001	4.646650978	1.847017324
-0.00430725	0.003434243	-0.003434316	0.002750597	4.687782962	1.739994161
-0.004284047	0.003511444	-0.003464098	0.002819845	4.726450002	1.632056069
-0.004257405	0.003574292	-0.003489807	0.002890822	4.762631765	1.523259805
-0.004252821	0.003595967	-0.003476964	0.002950042	4.796309228	1.413662576
-0.004180108	0.003766604	-0.003513055	0.003033928	4.82746468	1.30332201
-0.004105857	0.00385776	-0.003513972	0.003117283	4.856081741	1.192296128
-0.003881429	0.00397571	-0.003489337	0.003207946	4.882145362	1.080643309
-0.003624628	0.00409175	-0.003406034	0.003301214	4.905641838	0.968422262
-0.003503831	0.004145737	-0.003317115	0.003385077	4.926558816	0.855691998
-0.003522729	0.004229517	-0.003231933	0.003455754	4.944885295	0.74251179
-0.003509198	0.004240739	-0.003146996	0.003515459	4.96061164	0.628941153
-0.003289355	0.004329693	-0.003072934	0.003576246	4.973729582	0.515039804
-0.003257932	0.004403922	-0.003002766	0.003640169	4.984232221	0.400867636
-0.003260588	0.004407663	-0.002924184	0.003689431	4.992114037	0.286484681
-0.003206298	0.004422334	-0.002894313	0.003720344	4.997370885	0.171951087
-0.002954697	0.004449845	-0.002829022	0.003754806	5	0.057327077
-0.002653949	0.00464749	-0.00273216	0.003828757	5	-0.057327077
-0.002456833	0.004881267	-0.002584304	0.003928917	4.997370885	-0.171951087
-0.002246746	0.004887157	-0.002387022	0.004010221	4.992114037	-0.286484681
-0.002037078	0.004974147	-0.002166358	0.004092055	4.984232221	-0.400867636
-0.001326919	0.005078806	-0.001812359	0.004202359	4.973729582	-0.515039804
-0.001298963	0.005080186	-0.001545289	0.004263654	4.96061164	-0.628941153
-0.001241849	0.005112658	-0.00126213	0.004316903	4.944885295	-0.74251179
-0.001044845	0.005159482	-0.001054936	0.004370684	4.926558816	-0.855691998
-0.000670546	0.005288416	-0.000818407	0.004442997	4.905641838	-0.968422262
-0.000515308	0.005420214	-0.000627905	0.004522388	4.882145362	-1.080643309
-0.000244417	0.005536148	-0.000387774	0.004611184	4.856081741	-1.192296128
-0.000157307	0.005630779	-0.000226471	0.004688154	4.82746468	-1.30332201
-6.47E-05	0.005630779	-5.02E-05	0.004743617	4.796309228	-1.413662576
5.97E-05	0.005649323	8.33E-05	0.004795484	4.762631765	-1.523259805
0.000459704	0.005782766	0.00027677	0.004858738	4.726450002	-1.632056069
0.000587014	0.0059	0.000429794	0.004931398	4.687782962	-1.739994161
0.000635797	0.005897957	0.000595393	0.004966045	4.646650978	-1.847017324
0.000966625	0.00582134	0.000747008	0.004997142	4.603075679	-1.953069282
0.001366532	0.005689409	0.000946908	0.005	4.557079976	-2.058094272
0.001401896	0.005590321	0.001082972	0.004980913	4.508688056	-2.162037068
0.001555485	0.005310886	0.001291084	0.004896336	4.457925363	-2.264843016
0.002138278	0.005272286	0.001527142	0.004833496	4.404818592	-2.366458057
0.002210711	0.005137436	0.001773538	0.004768236	4.349395665	-2.46682876
0.002300728	0.004951332	0.001929605	0.00468034	4.291685726	-2.565902348
0.002345989	0.004905356	0.001947125	0.004606481	4.23171912	-2.663626725
0.002657499	0.004786796	0.002183743	0.004522204	4.169527378	-2.759950506
0.002749418	0.0046507	0.002359747	0.004430549	4.105143203	-2.854823041
0.002977145	0.004578699	0.002557454	0.004325825	4.03860045	-2.948194445
0.003062578	0.004503859	0.00267027	0.004235899	3.969934107	-3.040015621
0.003202049	0.004368108	0.002808884	0.004149224	3.899180282	-3.130238286
0.00339103	0.004266951	0.002916017	0.00407313	3.826376178	-3.218815
0.003465671	0.004253765	0.002906194	0.004008631	3.751560078	-3.305699187
0.003674724	0.004107137	0.003050022	0.003913242	3.674771321	-3.390845162
0.003689569	0.004031316	0.003101373	0.003829149	3.596050284	-3.474208152
0.003757305	0.003990009	0.003165791	0.003741759	3.515438362	-3.555744323
0.003798512	0.003907237	0.003209087	0.003669053	3.432977941	-3.635410803
0.00405372	0.003845238	0.003315884	0.003603747	3.348712382	-3.713165699
0.004118773	0.00377703	0.003399277	0.00354236	3.262685993	-3.788968128
0.004159477	0.003574265	0.003506409	0.003459443	3.174944008	-3.86277823
0.00445276	0.003445677	0.003635067	0.003366774	3.085532565	-3.934557195
0.004787222	0.003415062	0.003850361	0.003287775	2.994498677	-4.004267279
0.004763795	0.003368503	0.003971814	0.003219081	2.901890214	-4.071871827
0.004758791	0.003256389	0.004101501	0.003118782	2.807755869	-4.137335291
0.004919257	0.003174572	0.004181761	0.003053798	2.712145142	-4.200623249
0.004962589	0.003158522	0.004159811	0.003002093	2.615108307	-4.261702423
0.005082882	0.002882084	0.004296881	0.002886465	2.516696388	-4.320540695
0.005042179	0.002623422	0.004357003	0.002756729	2.416961132	-4.377107128
0.004964322	0.002331863	0.004421914	0.002595988	2.315954982	-4.431371978
0.004881769	0.002114321	0.004415694	0.002436123	2.21373105	-4.48330671
0.00485837	0.002042824	0.004325812	0.002314939	2.110343087	-4.532884016
0.004820238	0.001929331	0.004366132	0.002185342	2.005845457	-4.580077827
0.004850961	0.001806791	0.004367587	0.002063904	1.900293107	-4.624863329
0.00485468	0.001770658	0.00429706	0.001970959	1.79374154	-4.66721697
0.004821524	0.001568822	0.004352707	0.001847332	1.686246782	-4.707116482
0.004946626	0.001474403	0.004382914	0.001735438	1.577865357	-4.744540884
0.004939833	0.001444823	0.004325387	0.001652152	1.468654253	-4.779470497
0.004904385	0.001114	0.004383272	0.001518128	1.358670898	-4.811886954
0.00486698	0.000906645	0.004356578	0.001374584	1.247973122	-4.84177321
0.004864883	0.00086059	0.004285716	0.00126216	1.136619133	-4.869113551
0.004918978	0.000604846	0.004294867	0.001095564	1.024667484	-4.8938936
0.005016795	0.000511276	0.004289117	0.000950752	0.912177041	-4.916100327
0.005228727	0.000293867	0.004319413	0.000816244	0.799206954	-4.935722055
0.005541747	0.000198441	0.004389313	0.000676043	0.685816626	-4.952748468
0.005555837	0.000197751	0.004415873	0.000585034	0.57206568	-4.967170611
0.005520669	0.000145727	0.004514749	0.000496999	0.458013928	-4.978980902
0.005658127	-0.000196265	0.004621904	0.00036422	0.343721343	-4.988173129
0.005800869	-0.000459491	0.004767499	0.000222958	0.22924802	-4.994742461
0.005798716	-0.000639759	0.004835475	6.77E-05	0.114654154	-4.998685442
0.0059	-0.000812572	0.004935917	-0.000102028	8.88E-16	-5
0.005876154	-0.001014965	0.004968831	-0.000273488	-0.114654154	-4.998685442
0.005834723	-0.001222877	0.004996532	-0.000484919	-0.22924802	-4.994742461
0.005887476	-0.001386033	0.004997762	-0.0006307	-0.343721343	-4.988173129
0.005790134	-0.00167494	0.005	-0.000813247	-0.458013928	-4.978980902
0.005699166	-0.001808913	0.00495733	-0.000975026	-0.57206568	-4.967170611
0.005684294	-0.00185595	0.004884924	-0.001094826	-0.685816626	-4.952748468
0.005648063	-0.002133237	0.004878346	-0.001270712	-0.799206954	-4.935722055
0.00561555	-0.002287824	0.004841516	-0.001424745	-0.912177041	-4.916100327
0.005566293	-0.002529534	0.004822945	-0.001628823	-1.024667484	-4.8938936
0.005564056	-0.002653347	0.004803076	-0.001790555	-1.136619133	-4.869113551
0.005564643	-0.002673377	0.004747406	-0.001887488	-1.247973122	-4.84177321
0.005556312	-0.002827911	0.004759064	-0.002004938	-1.358670898	-4.811886954
0.005549435	-0.002942757	0.004734026	-0.002114711	-1.468654253	-4.779470497
0.0055361	-0.003111512	0.004710017	-0.002237923	-1.577865357	-4.744540884
0.005545549	-0.003287694	0.00467632	-0.002365077	-1.686246782	-4.707116482
0.005541636	-0.003317593	0.004635172	-0.002458253	-1.79374154	-4.66721697
0.005450863	-0.003445332	0.00459747	-0.002558437	-1.900293107	-4.624863329
0.005399481	-0.003715721	0.004555315	-0.002689095	-2.005845457	-4.580077827
0.005346085	-0.003981361	0.004518441	-0.00286777	-2.110343087	-4.532884016
0.005321149	-0.004068696	0.004484676	-0.003015094	-2.21373105	-4.48330671
0.005271136	-0.004304914	0.004453217	-0.003174729	-2.315954982	-4.431371978
0.005226575	-0.004478762	0.004413501	-0.003342108	-2.416961132	-4.377107128
0.005043912	-0.004748912	0.004354117	-0.003508658	-2.516696388	-4.320540695
0.004443674	-0.004939473	0.004188854	-0.003674033	-2.615108307	-4.261702423
0.004203982	-0.005193413	0.00399533	-0.003866447	-2.712145142	-4.200623249
0.004231938	-0.005247507	0.003840292	-0.004012342	-2.807755869	-4.137335291
0.004236606	-0.005248409	0.003744146	-0.004113586	-2.901890214	-4.071871827
0.004211949	-0.005295738	0.003649812	-0.004201805	-2.994498677	-4.004267279
0.004104488	-0.005516118	0.003605822	-0.004313768	-3.085532565	-3.934557195
0.003965576	-0.005725701	0.003569977	-0.004461047	-3.174944008	-3.86277823
0.003793732	-0.005782554	0.003496139	-0.004571973	-3.262685993	-3.788968128
0.003741147	-0.005763851	0.003406347	-0.004648874	-3.348712382	-3.713165699
0.003481914	-0.005792529	0.003330742	-0.004735895	-3.432977941	-3.635410803
0.00320504	-0.00579436	0.003203046	-0.004790435	-3.515438362	-3.555744323
0.00288696	-0.005882252	0.003024783	-0.004853252	-3.596050284	-3.474208152
0.002712684	-0.005893235	0.002836943	-0.004896589	-3.674771321	-3.390845162
0.002701418	-0.0059	0.002702714	-0.004930983	-3.751560078	-3.305699187
0.002363377	-0.005871454	0.002523198	-0.004931029	-3.826376178	-3.218815
0.002186781	-0.005775603	0.002367578	-0.004952306	-3.899180282	-3.130238286
0.002087957	-0.005772367	0.002242031	-0.004975265	-3.969934107	-3.040015621
0.001657215	-0.00575873	0.002076543	-0.004975542	-4.03860045	-2.948194445
0.001036123	-0.005838345	0.001827015	-0.004990918	-4.105143203	-2.854823041
0.000991254	-0.005829087	0.001593932	-0.004998294	-4.169527378	-2.759950506
0.000987871	-0.00582853	0.001429206	-0.005	-4.23171912	-2.663626725
0.000982113	-0.005784517	0.001290345	-0.004975657	-4.291685726	-2.565902348
0.000994189	-0.005713577	0.001225256	-0.004952905	-4.349395665	-2.46682876
0.000999138	-0.005694927	0.001154461	-0.004940411	-4.404818592	-2.366458057
0.000832913	-0.005785207	0.001130497	-0.004937737	-4.457925363	-2.264843016
0.000731629	-0.005674499	0.001084605	-0.004921969	-4.508688056	-2.162037068
0.000730092	-0.00567434	0.001005979	-0.004912103	-4.557079976	-2.058094272
0.000626041	-0.005679036	0.000997006	-0.004948779	-4.603075679	-1.953069282
6.51E-05	-0.005680946	0.000869042	-0.004958898	-4.646650978	-1.847017324
-8.20E-05	-0.00568153	0.000698722	-0.004943039	-4.687782962	-1.739994161
-0.000104079	-0.005688242	0.000561786	-0.004930452	-4.726450002	-1.632056069
-0.000194013	-0.005834419	0.000366898	-0.004946935	-4.762631765	-1.523259805
-0.000652682	-0.005790009	2.64E-05	-0.004953574	-4.796309228	-1.413662576
-0.000965507	-0.005773481	-0.000302793	-0.004963785	-4.82746468	-1.30332201
-0.001167068	-0.005736738	-0.000712103	-0.00488262	-4.856081741	-1.192296128
-0.001247888	-0.005726683	-0.000964092	-0.004883058	-4.882145362	-1.080643309
-0.001308663	-0.005719334	-0.001024282	-0.004889282	-4.905641838	-0.968422262
-0.00141168	-0.005711747	-0.001335073	-0.00490007	-4.926558816	-0.855691998
-0.00135384	-0.005711561	-0.001493177	-0.004905095	-4.944885295	-0.74251179
-0.001367035	-0.005661208	-0.001692585	-0.004882873	-4.96061164	-0.628941153
-0.001448414	-0.005478685	-0.001731003	-0.004844308	-4.973729582	-0.515039804
-0.001589507	-0.005397452	-0.001820012	-0.004796821	-4.984232221	-0.400867636
-0.001736973	-0.005337071	-0.001848204	-0.00475104	-4.992114037	-0.286484681
-0.001732277	-0.005313592	-0.001775104	-0.004711045	-4.997370885	-0.171951087
-0.001805045	-0.005147756	-0.001848406	-0.004646476	-5	-0.057327077
-0.001774014	-0.004937802	-0.001828313	-0.004557358	-5	0.057327077
-0.001790313	-0.004912625	-0.001753848	-0.004488686	-4.997370885	0.171951087
-0.002034478	-0.004813617	-0.001813814	-0.004417871	-4.992114037	0.286484681
-0.002293404	-0.004700018	-0.001881141	-0.004338088	-4.984232221	0.400867636
-0.002338021	-0.004691555	-0.001889487	-0.004274788	-4.973729582	0.515039804
-0.002464577	-0.004538825	-0.00199418	-0.004181635	-4.96061164	0.628941153
-0.002688111	-0.004457936	-0.002095697	-0.004096689	-4.944885295	0.74251179
-0.002741394	-0.004441249	-0.002128946	-0.004037883	-4.926558816	0.855691998
-0.003014997	-0.004285999	-0.002258499	-0.003953975	-4.905641838	0.968422262
-0.003239929	-0.004231454	-0.002346165	-0.003880024	-4.882145362	1.080643309
-0.003782438	-0.0041477	-0.002490127	-0.00381677	-4.856081741	1.192296128
-0.003853781	-0.004138017	-0.002605225	-0.003756627	-4.82746468	1.30332201
-0.003866249	-0.00414319	-0.002698753	-0.003713152	-4.796309228	1.413662576
-0.00388224	-0.004129554	-0.002782996	-0.003674563	-4.762631765	1.523259805
-0.004041447	-0.004030334	-0.00288449	-0.003625531	-4.726450002	1.632056069
-0.004339847	-0.003974861	-0.003028318	-0.003565066	-4.687782962	1.739994161
-0.004443954	-0.003921988	-0.003157378	-0.003523158	-4.646650978	1.847017324
-0.004501794	-0.003783079	-0.003268248	-0.003458336	-4.603075679	1.953069282
-0.00456777	-0.003736865	-0.003342086	-0.003397825	-4.557079976	2.058094272
-0.004604951	-0.003681949	-0.003394981	-0.003333164	-4.508688056	2.162037068
-0.004680124	-0.003675688	-0.003461435	-0.003273345	-4.457925363	2.264843016
-0.004790968	-0.003551901	-0.003546103	-0.003217605	-4.404818592	2.366458057
-0.004877995	-0.003296475	-0.003629115	-0.003125674	-4.349395665	2.46682876
-0.004872375	-0.003199006	-0.003683397	-0.003041742	-4.291685726	2.565902348
-0.004900918	-0.003104455	-0.003733786	-0.002970305	-4.23171912	2.663626725
-0.004884452	-0.002996878	-0.003753969	-0.002886419	-4.169527378	2.759950506
-0.004885543	-0.002955996	-0.003778067	-0.00281067	-4.105143203	2.854823041
-0.004892196	-0.002736491	-0.003799681	-0.00266081	-4.03860045	2.948194445
-0.004858286	-0.002571398	-0.003836131	-0.002531742	-3.969934107	3.040015621
-0.004836676	-0.002423575	-0.003881575	-0.002407285	-3.899180282	3.130238286
-0.004859488	-0.002317988	-0.003902227	-0.002309753	-3.826376178	3.218815
-0.004904077	-0.002183112	-0.003935633	-0.00217619	-3.751560078	3.305699187
-0.005117687	-0.00207649	-0.003993898	-0.002066717	-3.674771321	3.390845162
-0.005344827	-0.001959468	-0.00409933	-0.001952794	-3.596050284	3.474208152
-0.005318605	-0.001830535	-0.004169029	-0.001858259	-3.515438362	3.555744323
-0.005316648	-0.001797904	-0.004188317	-0.001786291	-3.432977941	3.635410803
-0.005293752	-0.001612144	-0.0042477	-0.001687582	-3.348712382	3.713165699
-0.005283045	-0.001536907	-0.004257859	-0.001596666	-3.262685993	3.788968128
-0.005295206	-0.001525525	-0.004251348	-0.001531129	-3.174944008	3.86277823
-0.005309351	-0.001288405	-0.004250564	-0.001432168	-3.085532565	3.934557195
-0.005307534	-0.001069139	-0.004240854	-0.001312874	-2.994498677	4.004267279
-0.005290258	-0.001035605	-0.004233447	-0.001219998	-2.901890214	4.071871827
-0.005243404	-0.000867753	-0.004203576	-0.0011262	-2.807755869	4.137335291
-0.005285086	-0.000876004	-0.00418505	-0.001044204	-2.712145142	4.200623249
-0.005292075	-0.000874837	-0.004188339	-0.000977239	-2.615108307	4.261702423
-0.005420671	-0.000739722	-0.004191516	-0.000894206	-2.516696388	4.320540695
-0.005533808	-0.000568898	-0.004230897	-0.000796397	-2.416961132	4.377107128
-0.005614572	-0.000272033	-0.004284284	-0.000672815	-2.315954982	4.431371978
-0.005618626	-0.00030302	-0.004329236	-0.000574983	-2.21373105	4.48330671
-0.005649824	-0.000220911	-0.004388597	-0.000447829	-2.110343087	4.532884016
-0.005664165	-0.000113891	-0.004432967	-0.000326415	-2.005845457	4.580077827
-0.005554188	0.000313605	-0.004466015	-0.000152212	-1.900293107	4.624863329
-0.005553293	0.000390514	-0.004505127	-1.16E-05	-1.79374154	4.66721697
-0.005614488	0.000399614	-0.00450864	7.41E-05	-1.686246782	4.707116482
-0.0056399	0.000387198	-0.004587132	0.000151612	-1.577865357	4.744540884
-0.005635175	0.00032886	-0.004642332	0.000198177	-1.468654253	4.779470497
-0.005647616	0.000300632	-0.004623157	0.000222128	-1.358670898	4.811886954
-0.005674984	0.000184884	-0.00470816	0.000214175	-1.247973122	4.84177321
-0.005739199	8.31E-05	-0.004755103	0.000192737	-1.136619133	4.869113551
-0.00573235	7.60E-05	-0.004739083	0.000178191	-1.024667484	4.8938936
-0.005757202	5.45E-05	-0.004820976	0.0001349	-0.912177041	4.916100327
-0.005784543	1.05E-05	-0.004866375	0.000104725	-0.799206954	4.935722055
-0.005808389	-5.09E-05	-0.004932114	9.32E-05	-0.685816626	4.952748468
-0.005857675	-8.35E-05	-0.004968093	7.50E-05	-0.57206568	4.967170611
-0.005855243	-0.000105879	-0.005	4.77E-05	-0.458013928	4.978980902
-0.005855047	-0.000146443	-0.00498389	2.79E-05	-0.343721343	4.988173129
-0.00586321	-0.000157055	-0.004932494	6.02E-06	-0.22924802	4.994742461
-0.005896645	-0.000498569	-0.004952923	-7.21E-05	-0.114654154	4.998685442
-0.0059	-0.000459544	-0.004949835	-0.000130727	-8.88E-16	5
