# Supplementary material for: Enhanced location tracking in sensor fusion-assisted virtual reality micro-manipulation environments
Source: PLoS One. 2021 Dec 28;16(12):e0261933. doi: 10.1371/journal.pone.0261933 (PMC8714085; doi:10.1371/journal.pone.0261933)
Supplement: S1 File — (ZIP) [file pone.0261933.s001.zip › VR circle/Participant2_VR_OnRaw.csv]

Kalman_Off_X_Axis	Kalman_Off_Y_Axis	Kalman_On_X_Axis	Kalman_On_Y_Axis	Reference_X	Reference_Y
-0.005889539	-6.77E-05	-0.004204228	-0.004022988	0	5
-0.005876111	9.51E-05	-0.004416275	-0.002994939	0.145423594	4.99788475
-0.005895534	0.000154708	-0.004562237	-0.002240009	0.290724145	4.991540791
-0.005887306	-0.00021124	-0.00469721	-0.001690563	0.435778714	4.98097349
-0.0059	-0.000214821	-0.004788151	-0.001308835	0.580464571	4.966191789
-0.005849041	-5.79E-05	-0.004874727	-0.000964842	0.724659297	4.947208193
-0.005846165	-5.32E-05	-0.004915707	-0.000730937	0.868240888	4.924038765
-0.005814996	0.000130445	-0.004962443	-0.000500147	1.011087862	4.896703109
-0.005782084	0.000416686	-0.00497435	-0.000288768	1.153079354	4.865224353
-0.005792667	0.000715146	-0.005	-6.39E-05	1.294095226	4.829629131
-0.005775324	0.000838639	-0.004995733	0.000129183	1.434016164	4.789947562
-0.005765566	0.000938114	-0.004999082	0.000308905	1.572723781	4.746213218
-0.005739047	0.001215436	-0.004985488	0.000505891	1.710100717	4.698463104
-0.005719318	0.001416037	-0.004981048	0.00068513	1.846030737	4.646737621
-0.005712007	0.001436507	-0.004962418	0.00086597	1.98039883	4.591080534
-0.005692676	0.001659791	-0.00495252	0.001076866	2.113091309	4.531538935
-0.005675057	0.001843818	-0.004932352	0.001194211	2.243995901	4.468163202
-0.005668389	0.001841957	-0.00492104	0.001293354	2.373001849	4.401006956
-0.005671203	0.001977774	-0.004900749	0.001428841	2.5	4.330127019
-0.005641074	0.002302183	-0.004887428	0.00157352	2.624882902	4.255583362
-0.00564089	0.00236644	-0.004866516	0.00169268	2.74754489	4.177439057
-0.005638413	0.002487474	-0.004857188	0.001810479	2.867882182	4.095760221
-0.005613851	0.00260749	-0.004837169	0.001926554	2.985792959	4.010615964
-0.005595896	0.002747837	-0.004821417	0.002047165	3.101177456	3.922078325
-0.00559822	0.002975615	-0.004798223	0.002172765	3.213938048	3.830222216
-0.005584976	0.003163013	-0.004776145	0.002312787	3.323979328	3.735125356
-0.005573781	0.003261189	-0.004752504	0.002436754	3.431208189	3.636868208
-0.005547628	0.003496797	-0.004729062	0.002595765	3.535533906	3.535533906
-0.005531202	0.003628646	-0.004704156	0.002728016	3.636868208	3.431208189
-0.005532059	0.003680087	-0.004682723	0.002844394	3.735125356	3.323979328
-0.005523158	0.003781388	-0.004660546	0.002947771	3.830222216	3.213938048
-0.005511137	0.00390165	-0.004634251	0.003057376	3.922078325	3.101177456
-0.005502603	0.003937921	-0.00460813	0.00314633	4.010615964	2.985792959
-0.005483699	0.004010676	-0.004574864	0.003240121	4.095760221	2.867882182
-0.005475379	0.004010746	-0.004551223	0.003303072	4.177439057	2.74754489
-0.005499177	0.004038029	-0.004533536	0.003357981	4.255583362	2.624882902
-0.005469139	0.004128023	-0.004518702	0.003410228	4.330127019	2.5
-0.005082264	0.004585616	-0.004430911	0.003546713	4.401006956	2.373001849
-0.002475598	0.004800331	-0.003899528	0.003692722	4.468163202	2.243995901
-0.003263357	0.004462053	-0.003580912	0.003737683	4.531538935	2.113091309
-0.003520876	0.004537721	-0.003336914	0.003811428	4.591080534	1.98039883
-0.003009111	0.004710512	-0.00312184	0.003917072	4.646737621	1.846030737
-0.003038965	0.004717781	-0.003071458	0.003946673	4.698463104	1.710100717
-0.003013363	0.00477649	-0.003022093	0.003987824	4.746213218	1.572723781
-0.002785024	0.004925931	-0.00292557	0.004050957	4.789947562	1.434016164
-0.002413535	0.005085098	-0.002777351	0.0041078	4.829629131	1.294095226
-0.002167761	0.005171722	-0.00258686	0.004188862	4.865224353	1.153079354
-0.001986284	0.005150864	-0.002374664	0.004272344	4.896703109	1.011087862
-0.001842827	0.005136644	-0.002190326	0.004329308	4.924038765	0.868240888
-0.001399456	0.005110484	-0.001967885	0.004359241	4.947208193	0.724659297
-0.001215256	0.005098581	-0.001769705	0.004377806	4.966191789	0.580464571
-0.000762708	0.005141595	-0.001488547	0.004387179	4.98097349	0.435778714
-0.000625705	0.005328922	-0.001234502	0.0044436	4.991540791	0.290724145
-0.00051302	0.005545886	-0.000944388	0.004524934	4.99788475	0.145423594
-0.000490201	0.005537178	-0.000705749	0.004588429	5	0
-0.000366045	0.005579594	-0.000400974	0.004665803	4.99788475	-0.145423594
-0.000200503	0.005804142	-0.00019689	0.004766851	4.991540791	-0.290724145
2.43E-05	0.0059	4.12E-06	0.004856017	4.98097349	-0.435778714
0.000214176	0.005887324	0.00016298	0.004904545	4.966191789	-0.580464571
0.000427129	0.005895541	0.000374134	0.004968041	4.947208193	-0.724659297
0.000762158	0.005852036	0.00054654	0.005	4.924038765	-0.868240888
0.001129732	0.005696871	0.000821124	0.004989841	4.896703109	-1.011087862
0.00124878	0.005426536	0.001022901	0.004927162	4.865224353	-1.153079354
0.001739195	0.005265157	0.001292971	0.00485647	4.829629131	-1.294095226
0.002172778	0.005229904	0.001508392	0.004783179	4.789947562	-1.434016164
0.002312687	0.005232256	0.001754772	0.004723735	4.746213218	-1.572723781
0.00240081	0.005206589	0.001909242	0.004666468	4.698463104	-1.710100717
0.002474619	0.005182923	0.002103999	0.004618695	4.646737621	-1.846030737
0.002544023	0.005163049	0.002219152	0.004589064	4.591080534	-1.98039883
0.00264793	0.0051417	0.002368885	0.004556712	4.531538935	-2.113091309
0.003134552	0.004994471	0.002536478	0.004505885	4.468163202	-2.243995901
0.003415042	0.004610511	0.002748972	0.004391685	4.401006956	-2.373001849
0.003489585	0.004584562	0.002890419	0.004297258	4.330127019	-2.5
0.003776193	0.004506682	0.00310006	0.004217828	4.255583362	-2.624882902
0.004035425	0.004499589	0.003244236	0.004153486	4.177439057	-2.74754489
0.004261225	0.004450466	0.003421926	0.004093287	4.095760221	-2.867882182
0.004417345	0.004414054	0.003543032	0.004034932	4.010615964	-2.985792959
0.004692391	0.004328343	0.00376902	0.003954595	3.922078325	-3.101177456
0.004870137	0.004285961	0.003934952	0.003902045	3.830222216	-3.213938048
0.004984077	0.004008499	0.004123855	0.003806076	3.735125356	-3.323979328
0.004964317	0.003706948	0.004226852	0.003676062	3.636868208	-3.431208189
0.005279311	0.003590127	0.004412083	0.003547197	3.535533906	-3.535533906
0.005625902	0.00329114	0.004567496	0.003392329	3.431208189	-3.636868208
0.005602197	0.002886042	0.004729533	0.003175961	3.323979328	-3.735125356
0.005582253	0.002550502	0.004822037	0.002953999	3.213938048	-3.830222216
0.00555503	0.0022144	0.004930541	0.002735878	3.101177456	-3.922078325
0.005606601	0.001951439	0.00491655	0.002501277	2.985792959	-4.010615964
0.005662822	0.001536158	0.004943813	0.002247417	2.867882182	-4.095760221
0.005817749	0.001318177	0.004962095	0.001984244	2.74754489	-4.177439057
0.005819065	0.000963571	0.005	0.001693708	2.624882902	-4.255583362
0.005783032	0.00071648	0.004989854	0.001457838	2.5	-4.330127019
0.005656949	0.000409488	0.004962765	0.00120815	2.373001849	-4.401006956
0.00562422	0.00019428	0.004906603	0.000967019	2.243995901	-4.468163202
0.005793248	0.000190277	0.004897325	0.000795612	2.113091309	-4.531538935
0.0059	0.000118752	0.004879217	0.000650328	1.98039883	-4.591080534
0.005828883	-0.000512474	0.004871775	0.000377298	1.846030737	-4.646737621
0.005693746	-0.000715076	0.004831861	0.000145268	1.710100717	-4.698463104
0.005627156	-0.001071929	0.004789913	-3.20E-05	1.572723781	-4.746213218
0.005644194	-0.001252375	0.004740671	-0.000259741	1.434016164	-4.789947562
0.005601983	-0.001390299	0.004702097	-0.000485452	1.294095226	-4.829629131
0.005626667	-0.001582507	0.004677712	-0.000685855	1.153079354	-4.865224353
0.005540807	-0.001927457	0.004651516	-0.000917099	1.011087862	-4.896703109
0.005435187	-0.002280799	0.004600117	-0.001140996	0.868240888	-4.924038765
0.005149099	-0.0026353	0.004511657	-0.00140692	0.724659297	-4.947208193
0.005093521	-0.002864658	0.004421485	-0.001638527	0.580464571	-4.966191789
0.005095448	-0.003076319	0.004353589	-0.001863815	0.435778714	-4.98097349
0.005080704	-0.003200549	0.004292292	-0.002065427	0.290724145	-4.991540791
0.00502274	-0.003392301	0.004233153	-0.002287691	0.145423594	-4.99788475
0.004986616	-0.00349304	0.004174212	-0.002445311	8.88E-16	-5
0.004950278	-0.003756809	0.004119489	-0.002647498	-0.145423594	-4.99788475
0.004966612	-0.004044665	0.004076995	-0.002843789	-0.290724145	-4.991540791
0.004907913	-0.004439405	0.00403083	-0.003080355	-0.435778714	-4.98097349
0.004835787	-0.004503241	0.003981638	-0.003259472	-0.580464571	-4.966191789
0.004724111	-0.00461964	0.003926865	-0.003481615	-0.724659297	-4.947208193
0.004717688	-0.004631403	0.00388906	-0.00362581	-0.868240888	-4.924038765
0.004553278	-0.004695028	0.003834361	-0.003703093	-1.011087862	-4.896703109
0.004338031	-0.004765991	0.003747042	-0.003790777	-1.153079354	-4.865224353
0.004191546	-0.004850122	0.0036466	-0.003872263	-1.294095226	-4.829629131
0.004033376	-0.00491185	0.003537029	-0.003945645	-1.434016164	-4.789947562
0.003968622	-0.004943066	0.003428277	-0.004003698	-1.572723781	-4.746213218
0.00388738	-0.004969892	0.003324684	-0.004054131	-1.710100717	-4.698463104
0.003791365	-0.005027302	0.003225755	-0.004123432	-1.846030737	-4.646737621
0.003672286	-0.00510283	0.00314243	-0.004181001	-1.98039883	-4.591080534
0.003238367	-0.005232748	0.002993888	-0.004255835	-2.113091309	-4.531538935
0.003005593	-0.005283767	0.002839243	-0.004318363	-2.243995901	-4.468163202
0.002720056	-0.005262524	0.002648356	-0.004345968	-2.373001849	-4.401006956
0.002355724	-0.005229272	0.002421202	-0.00436414	-2.5	-4.330127019
0.002152498	-0.005279132	0.002177402	-0.004391322	-2.624882902	-4.255583362
0.002104598	-0.005305713	0.001978304	-0.004418836	-2.74754489	-4.177439057
0.002047092	-0.005376746	0.001787268	-0.004452307	-2.867882182	-4.095760221
0.00193511	-0.005413439	0.001644506	-0.004494789	-2.985792959	-4.010615964
0.00163746	-0.005415687	0.001463765	-0.004522334	-3.101177456	-3.922078325
0.001624582	-0.005447253	0.001338417	-0.004545132	-3.213938048	-3.830222216
0.001562122	-0.005417583	0.001203494	-0.00456415	-3.323979328	-3.735125356
0.001390188	-0.005410174	0.001105185	-0.004576244	-3.431208189	-3.636868208
0.001282365	-0.005476643	0.000992265	-0.004595716	-3.535533906	-3.535533906
0.0012545	-0.005549081	0.000918366	-0.004627615	-3.636868208	-3.431208189
0.001178795	-0.005798769	0.000811623	-0.004696432	-3.735125356	-3.323979328
0.001189103	-0.005797224	0.000752732	-0.00475261	-3.830222216	-3.213938048
0.001167844	-0.005843749	0.000695181	-0.004813717	-3.922078325	-3.101177456
0.00101154	-0.005852211	0.000642665	-0.004859433	-4.010615964	-2.985792959
0.000295387	-0.005884901	0.00044905	-0.004915642	-4.095760221	-2.867882182
0.000217051	-0.005892732	0.00031368	-0.004942249	-4.177439057	-2.74754489
0.000179184	-0.0059	0.000177839	-0.004967315	-4.255583362	-2.624882902
1.72E-05	-0.005877984	7.19E-05	-0.004979409	-4.330127019	-2.5
-0.000389506	-0.005860322	-8.69E-05	-0.004987754	-4.401006956	-2.373001849
-0.000617079	-0.005897647	-0.000251167	-0.005	-4.468163202	-2.243995901
-0.000744967	-0.005864782	-0.000437242	-0.004996311	-4.531538935	-2.113091309
-0.000909928	-0.005853335	-0.000602355	-0.004996553	-4.591080534	-1.98039883
-0.001253001	-0.005833952	-0.000805967	-0.004987966	-4.646737621	-1.846030737
-0.001631526	-0.005815097	-0.000999236	-0.004979107	-4.698463104	-1.710100717
-0.001708393	-0.005814254	-0.001167524	-0.004972637	-4.746213218	-1.572723781
-0.001718762	-0.005821979	-0.001290888	-0.004976476	-4.789947562	-1.434016164
-0.001791103	-0.005859234	-0.001403162	-0.0049821	-4.829629131	-1.294095226
-0.002233831	-0.005856355	-0.001541335	-0.004982463	-4.865224353	-1.153079354
-0.002409987	-0.005882163	-0.001700966	-0.004991685	-4.896703109	-1.011087862
-0.0024013	-0.005863728	-0.001815151	-0.004995192	-4.924038765	-0.868240888
-0.002570084	-0.005854915	-0.001937696	-0.004985819	-4.947208193	-0.724659297
-0.0029305	-0.005794029	-0.002082591	-0.004978533	-4.966191789	-0.580464571
-0.003091576	-0.005703402	-0.002239865	-0.004960935	-4.98097349	-0.435778714
-0.00317398	-0.005645993	-0.002385803	-0.00492825	-4.991540791	-0.290724145
-0.003852785	-0.00530494	-0.002659842	-0.004811177	-4.99788475	-0.145423594
-0.003921761	-0.005094578	-0.002866332	-0.004691564	-5	-8.88E-16
-0.003986118	-0.004764622	-0.003114572	-0.004546281	-4.99788475	0.145423594
-0.00435152	-0.004593937	-0.003332697	-0.004390777	-4.991540791	0.290724145
-0.004412329	-0.004329572	-0.003540799	-0.004238872	-4.98097349	0.435778714
-0.00437544	-0.004143613	-0.003647691	-0.00408089	-4.966191789	0.580464571
-0.004366967	-0.003790482	-0.003747389	-0.00389122	-4.947208193	0.724659297
-0.00442383	-0.003471902	-0.003798342	-0.003681323	-4.924038765	0.868240888
-0.004834656	-0.003237593	-0.003932223	-0.003440887	-4.896703109	1.011087862
-0.004984903	-0.003076249	-0.00404038	-0.003239275	-4.865224353	1.153079354
-0.005077034	-0.00281564	-0.004160593	-0.00303745	-4.829629131	1.294095226
-0.005221684	-0.002749803	-0.004267659	-0.002870095	-4.789947562	1.434016164
-0.005247653	-0.002509069	-0.004360138	-0.002690917	-4.746213218	1.572723781
-0.005254015	-0.002302148	-0.004416647	-0.002509623	-4.698463104	1.710100717
-0.005280259	-0.00214586	-0.004498211	-0.002346379	-4.646737621	1.846030737
-0.005272215	-0.002067839	-0.004531204	-0.002208897	-4.591080534	1.98039883
-0.005269921	-0.001941889	-0.004569605	-0.002068602	-4.531538935	2.113091309
-0.005269187	-0.001713408	-0.00458052	-0.001920265	-4.468163202	2.243995901
-0.005269462	-0.001438123	-0.004598703	-0.001752274	-4.401006956	2.373001849
-0.005268177	-0.001297706	-0.004595453	-0.001604693	-4.330127019	2.5
-0.005248754	-0.001222775	-0.004608105	-0.001453635	-4.255583362	2.624882902
-0.005227801	-0.001147738	-0.004590294	-0.001335019	-4.177439057	2.74754489
-0.005262977	-0.000896048	-0.004592005	-0.001192609	-4.095760221	2.867882182
-0.005273255	-0.000806721	-0.004581066	-0.001068581	-4.010615964	2.985792959
-0.005272368	-0.000676381	-0.004577022	-0.00094277	-3.922078325	3.101177456
-0.005266067	-0.000549904	-0.004558368	-0.000819347	-3.830222216	3.213938048
-0.005288396	-0.000446778	-0.004548246	-0.000699159	-3.735125356	3.323979328
-0.00530993	-0.000320511	-0.004536141	-0.000586863	-3.636868208	3.431208189
-0.00529904	-0.00023782	-0.004525846	-0.000479707	-3.535533906	3.535533906
-0.00529901	-6.62E-05	-0.00451059	-0.000375273	-3.431208189	3.636868208
-0.005292036	0.000206394	-0.004493126	-0.000235341	-3.323979328	3.735125356
-0.005291485	0.000497551	-0.004472413	-7.89E-05	-3.213938048	3.830222216
-0.005280535	0.000722239	-0.004450533	9.64E-05	-3.101177456	3.922078325
-0.005298	0.000793729	-0.004437634	0.000241358	-2.985792959	4.010615964
-0.005307452	0.000919504	-0.004424982	0.000381985	-2.867882182	4.095760221
-0.005290445	0.001210801	-0.004410247	0.000541449	-2.74754489	4.177439057
-0.00529072	0.001412455	-0.00439452	0.000705872	-2.624882902	4.255583362
-0.005299377	0.001408873	-0.004389434	0.000861949	-2.5	4.330127019
-0.005291975	0.001427027	-0.004383853	0.000963995	-2.373001849	4.401006956
-0.005271817	0.001533595	-0.004379735	0.001059752	-2.243995901	4.468163202
-0.00528968	0.001834302	-0.004380306	0.001194392	-2.113091309	4.531538935
-0.005297756	0.001846873	-0.004380628	0.001294382	-1.98039883	4.591080534
-0.005277598	0.002095262	-0.004369242	0.001386239	-1.846030737	4.646737621
-0.005258817	0.002384593	-0.004355424	0.00155169	-1.710100717	4.698463104
-0.005203729	0.003133658	-0.004329675	0.001824085	-1.572723781	4.746213218
-0.005188098	0.003351991	-0.004310698	0.002078036	-1.434016164	4.789947562
-0.005165708	0.003452133	-0.004285767	0.002300602	-1.294095226	4.829629131
-0.00517311	0.003634791	-0.004274728	0.002532179	-1.153079354	4.865224353
-0.005148487	0.003820082	-0.004257116	0.00272974	-1.011087862	4.896703109
-0.005136038	0.004074511	-0.004247416	0.002926938	-0.868240888	4.924038765
-0.005106092	0.004181254	-0.004230349	0.003094777	-0.724659297	4.947208193
-0.005085078	0.004261312	-0.004214151	0.003237067	-0.580464571	4.966191789
-0.005082172	0.004498149	-0.004189815	0.003399283	-0.435778714	4.98097349
-0.005083885	0.00474092	-0.004175676	0.003564945	-0.290724145	4.991540791
-0.005042072	0.005145071	-0.00414236	0.003784941	-0.145423594	4.99788475
-0.004876561	0.005390721	-0.004097212	0.003991029	-8.88E-16	5
