# Supplementary material for: Enhanced location tracking in sensor fusion-assisted virtual reality micro-manipulation environments
Source: PLoS One. 2021 Dec 28;16(12):e0261933. doi: 10.1371/journal.pone.0261933 (PMC8714085; doi:10.1371/journal.pone.0261933)
Supplement: S1 File — (ZIP) [file pone.0261933.s001.zip › VR circle/Participant3_VR_OnRaw.csv]

Kalman_Off_X_Axis	Kalman_Off_Y_Axis	Kalman_On_X_Axis	Kalman_On_Y_Axis	Reference_X	Reference_Y
-0.005019469	-0.002602819	-0.004327911	-0.002198729	0	5
-0.005031754	-0.002599028	-0.004334613	-0.002198801	0.021241278	4.999954881
-0.005034377	-0.002596248	-0.004339335	-0.002198442	0.042482172	4.999819523
-0.005026088	-0.002586953	-0.00434195	-0.002196745	0.0637223	4.99959393
-0.005012432	-0.002580607	-0.004342559	-0.002194401	0.084961277	4.999278106
-0.005009868	-0.002578894	-0.004342432	-0.002192202	0.106198722	4.998872056
-0.005018455	-0.002575299	-0.004344082	-0.002189835	0.127434249	4.998375787
-0.005058947	-0.002567184	-0.004376704	-0.00218632	0.148667477	4.997789309
-0.005066341	-0.002561483	-0.004389347	-0.002182686	0.169898022	4.997112633
-0.005061183	-0.00255713	-0.004388687	-0.00217898	0.1911255	4.996345769
-0.005059215	-0.002550335	-0.004387062	-0.002174963	0.212349529	4.995488733
-0.005061153	-0.002545083	-0.004386173	-0.002170899	0.233569725	4.994541539
-0.005063926	-0.002540787	-0.004387037	-0.002166906	0.254785706	4.993504205
-0.005066729	-0.002535901	-0.004387087	-0.002162913	0.275997089	4.992376749
-0.005067981	-0.002529919	-0.004393079	-0.002158562	0.297203491	4.991159193
-0.005069681	-0.002522225	-0.004388814	-0.002154163	0.318404529	4.989851557
-0.005068876	-0.002513885	-0.004389905	-0.00214919	0.33959982	4.988453865
-0.005063956	-0.002496558	-0.00439153	-0.002142495	0.360788982	4.986966143
-0.005050181	-0.002427225	-0.004417628	-0.002124994	0.381971633	4.985388417
-0.005076539	-0.002363901	-0.004422248	-0.002101611	0.403147391	4.983720717
-0.005096129	-0.002327591	-0.004425904	-0.002076937	0.424315872	4.981963071
-0.00511545	-0.002296701	-0.004426919	-0.002052358	0.445476695	4.980115512
-0.005134116	-0.002264969	-0.004430549	-0.00202766	0.466629479	4.978178073
-0.005141421	-0.002223296	-0.004435271	-0.002001169	0.487773841	4.97615079
-0.005141063	-0.002187407	-0.004438927	-0.001974056	0.508909399	4.974033698
-0.005142465	-0.002153035	-0.00444172	-0.001946681	0.530035773	4.971826835
-0.005147981	-0.002124392	-0.004446112	-0.001919831	0.551152581	4.969530243
-0.005163903	-0.002093362	-0.00445162	-0.001893124	0.572259443	4.967143961
-0.005180989	-0.002069661	-0.004457612	-0.001867638	0.593355976	4.964668034
-0.005233884	-0.001999625	-0.004497342	-0.00183505	0.6144418	4.962102506
-0.005258662	-0.001943574	-0.004518515	-0.001798899	0.635516535	4.959447422
-0.005271036	-0.001916644	-0.004529075	-0.001765737	0.6565798	4.956702832
-0.005273094	-0.001896397	-0.00453593	-0.001735827	0.677631216	4.953868785
-0.005272975	-0.001866434	-0.004542454	-0.001706897	0.698670402	4.950945331
-0.005276463	-0.001852225	-0.004547862	-0.001681148	0.719696978	4.947932524
-0.005284872	-0.001836976	-0.004554945	-0.001657741	0.740710566	4.944830418
-0.005293399	-0.001821503	-0.004561697	-0.001636246	0.761710785	4.941639069
-0.005300675	-0.001815943	-0.004568628	-0.001617884	0.782697258	4.938358534
-0.005303209	-0.001809737	-0.004573756	-0.001601913	0.803669604	4.934988873
-0.005301271	-0.00180106	-0.004577843	-0.001587472	0.824627446	4.931530146
-0.005303597	-0.001759021	-0.004613207	-0.001568656	0.845570405	4.927982416
-0.005337916	-0.001732906	-0.004621331	-0.001549027	0.866498104	4.924345748
-0.00535524	-0.001724706	-0.004625266	-0.001531812	0.887410164	4.920620206
-0.005369582	-0.001713978	-0.004627703	-0.001516271	0.908306209	4.916805857
-0.005378706	-0.001701033	-0.004631638	-0.001501735	0.92918586	4.912902772
-0.005383745	-0.001690278	-0.004636309	-0.001488226	0.950048742	4.908911019
-0.00538786	-0.001674748	-0.004640701	-0.001474837	0.970894478	4.904830672
-0.005386399	-0.001661353	-0.004643443	-0.001461831	0.991722692	4.900661804
-0.005381151	-0.00164501	-0.004646185	-0.001448728	1.012533007	4.896404489
-0.005378527	-0.001632963	-0.004647479	-0.001436128	1.033325048	4.892058806
-0.005378378	-0.001620607	-0.004649485	-0.001423935	1.054098439	4.887624832
-0.005385087	-0.001590925	-0.004681472	-0.001409852	1.074852807	4.883102647
-0.005381181	-0.001582135	-0.004686626	-0.00139577	1.095587776	4.878492333
-0.005377752	-0.001580956	-0.004682082	-0.001384222	1.116302973	4.873793973
-0.005371699	-0.001579692	-0.004676217	-0.001374658	1.136998022	4.869007652
-0.005367614	-0.001573233	-0.004670708	-0.001365932	1.157672551	4.864133457
-0.005367227	-0.001562759	-0.004666291	-0.001357205	1.178326187	4.859171475
-0.005367078	-0.001546415	-0.004661493	-0.001347593	1.198958557	4.854121795
-0.005363529	-0.001532852	-0.004657609	-0.001337671	1.219569288	4.84898451
-0.005357775	-0.00151721	-0.004653141	-0.001327271	1.240158009	4.843759711
-0.005356254	-0.001503563	-0.00465149	-0.001316679	1.260724348	4.838447494
-0.005357775	-0.00148559	-0.004646616	-0.001305275	1.281267934	4.833047953
-0.005378647	-0.001432235	-0.004676014	-0.001288323	1.301788395	4.827561186
-0.005396626	-0.001404153	-0.004679391	-0.001268933	1.322285362	4.821987293
-0.005404826	-0.001394184	-0.004674821	-0.001251695	1.342758465	4.816326374
-0.005407211	-0.001385732	-0.004674694	-0.001236393	1.363207335	4.810578531
-0.005404707	-0.001381098	-0.004673196	-0.001223076	1.383631601	4.804743868
-0.005403663	-0.001378852	-0.004671597	-0.001211886	1.404030896	4.79882249
-0.005406138	-0.001375201	-0.004670657	-0.001202155	1.424404851	4.792814504
-0.005407092	-0.001372618	-0.004670099	-0.001193811	1.4447531	4.786720018
-0.005407241	-0.001370455	-0.004669718	-0.001186614	1.465075273	4.780539143
-0.005402739	-0.001363014	-0.004668398	-0.001179609	1.485371006	4.77427199
-0.005397849	-0.001352989	-0.004666215	-0.001172341	1.50563993	4.767918672
-0.005403753	-0.001290001	-0.004688073	-0.001156298	1.525881682	4.761479304
-0.005406317	-0.001235748	-0.004691348	-0.001135067	1.546095894	4.754954001
-0.005406734	-0.001201067	-0.004686651	-0.001112186	1.566282203	4.748342883
-0.005407331	-0.001169166	-0.004680152	-0.001088755	1.586440245	4.741646067
-0.005415262	-0.00113353	-0.004677334	-0.001064248	1.606569654	4.734863675
-0.005424207	-0.001112441	-0.004675379	-0.001041009	1.626670069	4.72799583
-0.00543688	-0.001091183	-0.004675862	-0.001018797	1.646741126	4.721042655
-0.005447554	-0.001076609	-0.004677436	-0.000998379	1.666782463	4.714004276
-0.005453309	-0.00106883	-0.004679314	-0.000980184	1.686793718	4.70688082
-0.005457841	-0.001063017	-0.00468165	-0.000964357	1.706774531	4.699672414
-0.00545966	-0.001060209	-0.004684214	-0.000950896	1.72672454	4.692379191
-0.005480383	-0.00105288	-0.004702696	-0.000937387	1.746643386	4.68500128
-0.005513033	-0.001049847	-0.004713586	-0.000926628	1.766530708	4.677538816
-0.005529134	-0.001050072	-0.004720695	-0.000918164	1.786386149	4.669991932
-0.005542104	-0.001048808	-0.004729453	-0.000911039	1.80620935	4.662360766
-0.00555424	-0.001046225	-0.004738009	-0.000904991	1.825999952	4.654645455
-0.005567002	-0.001042995	-0.00474664	-0.000899563	1.8457576	4.646846137
-0.005578034	-0.001038025	-0.004756693	-0.000894375	1.865481935	4.638962955
-0.005597117	-0.001028814	-0.004767026	-0.000888709	1.885172603	4.630996049
-0.005622521	-0.001017946	-0.004779414	-0.000882444	1.904829248	4.622945565
-0.005652696	-0.001004439	-0.004794393	-0.000875272	1.924451515	4.614811647
-0.005669036	-0.000992336	-0.004809675	-0.000867525	1.94403905	4.606594441
-0.005677653	-0.000974644	-0.00482308	-0.000858511	1.9635915	4.598294097
-0.005676908	-0.000915055	-0.00485428	-0.000841512	1.983108511	4.589910764
-0.005685078	-0.000885794	-0.00486875	-0.000822863	2.002589731	4.581444594
-0.005685972	-0.000873972	-0.004874107	-0.000805983	2.02203481	4.572895738
-0.005684392	-0.000858611	-0.004876443	-0.000789964	2.041443395	4.564264353
-0.005681291	-0.000846311	-0.004878194	-0.000775045	2.060815137	4.555550592
-0.005680337	-0.000832439	-0.004879692	-0.000760724	2.080149685	4.546754614
-0.005682454	-0.000817584	-0.004880352	-0.000746809	2.099446692	4.537876577
-0.005687314	-0.000809468	-0.004882053	-0.000734209	2.118705808	4.528916642
-0.005694768	-0.00080197	-0.004883805	-0.000722756	2.137926687	4.51987497
-0.005702223	-0.00079846	-0.004886699	-0.000712834	2.157108981	4.510751724
-0.005706814	-0.0007986	-0.004890126	-0.000704681	2.176252344	4.501547069
-0.005704191	-0.000791973	-0.004911375	-0.000697174	2.19535643	4.492261172
-0.005706278	-0.000784026	-0.00491338	-0.000689308	2.214420895	4.482894199
-0.005705204	-0.00077782	-0.004910207	-0.000681944	2.233445395	4.47344632
-0.005703833	-0.000769143	-0.004908075	-0.000674556	2.252429587	4.463917705
-0.005703982	-0.000760269	-0.004906247	-0.000667192	2.271373127	4.454308527
-0.005703475	-0.000750777	-0.00490518	-0.000659708	2.290275674	4.444618959
-0.005700493	-0.000741426	-0.004902286	-0.000652225	2.309136886	4.434849174
-0.005702223	-0.000729183	-0.004901804	-0.000644191	2.327956424	4.424999351
-0.005705711	-0.000719944	-0.004900712	-0.000636254	2.346733948	4.415069667
-0.005707411	-0.000713485	-0.004900814	-0.000628722	2.365469118	4.4050603
-0.005708007	-0.000707054	-0.004900509	-0.000621574	2.384161597	4.394971432
-0.005716893	-0.000674283	-0.004915691	-0.000610049	2.402811048	4.384803245
-0.005711854	-0.000635025	-0.004918001	-0.000594652	2.421417133	4.374555922
-0.005706665	-0.000615087	-0.004914574	-0.000579159	2.439979516	4.364229647
-0.005703028	-0.000592397	-0.004910334	-0.000563116	2.458497864	4.353824609
-0.005698973	-0.000566674	-0.004906018	-0.000546141	2.476971842	4.343340993
-0.005699241	-0.000546118	-0.004902286	-0.000529141	2.495401116	4.33277899
-0.005698853	-0.000521715	-0.004899062	-0.000511568	2.513785353	4.32213879
-0.005697094	-0.000488775	-0.00489594	-0.000492202	2.532124222	4.311420585
-0.005695842	-0.000464232	-0.004893172	-0.000472549	2.550417392	4.300624568
-0.005695812	-0.000439633	-0.00489104	-0.000452704	2.568664533	4.289750935
-0.005699957	-0.000424272	-0.004889669	-0.000434079	2.586865316	4.278799882
-0.005716624	-0.00038243	-0.004901626	-0.000411007	2.605019411	4.267771605
-0.00571239	-0.000353478	-0.004904571	-0.000387839	2.623126491	4.256666305
-0.005708961	-0.000338061	-0.004902413	-0.000366967	2.64118623	4.245484182
-0.005706218	-0.000324694	-0.004899418	-0.000348103	2.659198302	4.234225437
-0.005704429	-0.000311159	-0.004896777	-0.000330673	2.677162381	4.222890274
-0.005708991	-0.000301611	-0.004895102	-0.000315013	2.695078143	4.211478897
-0.00571731	-0.000290687	-0.00489462	-0.000300548	2.712945266	4.199991513
-0.005721604	-0.000283414	-0.004894746	-0.000287613	2.730763426	4.188428328
-0.005722916	-0.000276422	-0.004895229	-0.000275922	2.748532301	4.176789551
-0.005720471	-0.00026811	-0.00489434	-0.000265115	2.766251572	4.165075393
-0.005719189	-0.000260893	-0.004893782	-0.000255121	2.783920919	4.153286064
-0.005718413	-0.000237725	-0.004899646	-0.000242879	2.801540021	4.141421778
-0.005719546	-0.000210233	-0.004899316	-0.000228558	2.819108563	4.129482748
-0.0057174	-0.000188779	-0.004896346	-0.000213639	2.836626226	4.11746919
-0.00571403	-0.000158675	-0.004893046	-0.000196902	2.854092694	4.105381322
-0.005708574	-0.000125736	-0.004888984	-0.000178301	2.871507652	4.09321936
-0.005703982	-9.45E-05	-0.004884795	-0.000158361	2.888870786	4.080983525
-0.005700374	-6.01E-05	-0.004880606	-0.000136819	2.906181783	4.068674037
-0.005698734	-3.52E-05	-0.00487662	-0.000115421	2.923440329	4.056291119
-0.005697482	-2.57E-06	-0.004873041	-9.30E-05	2.940646114	4.043834994
-0.005696289	1.51E-05	-0.004869639	-7.20E-05	2.957798827	4.031305887
-0.005700493	2.77E-05	-0.004867456	-5.29E-05	2.974898159	4.018704024
-0.005699897	3.99E-05	-0.004866491	-3.51E-05	2.9919438	4.006029632
-0.005706487	5.12E-05	-0.004865577	-1.83E-05	3.008935444	3.99328294
-0.005709021	6.04E-05	-0.00486479	-3.12E-06	3.025872783	3.980464179
-0.005711436	7.23E-05	-0.004864485	1.11E-05	3.042755511	3.967573578
-0.005710691	8.62E-05	-0.004864105	2.47E-05	3.059583325	3.954611373
-0.005706516	0.000109139	-0.00486314	3.93E-05	3.076355921	3.941577795
-0.005702849	0.000136912	-0.00486182	5.55E-05	3.093072995	3.92847308
-0.005698168	0.000180411	-0.004860017	7.53E-05	3.109734246	3.915297466
-0.005691339	0.000252581	-0.004857555	0.000102701	3.126339374	3.902051189
-0.005698168	0.000271058	-0.004856514	0.000128379	3.142888078	3.888734489
-0.005690832	0.000406328	-0.004854559	0.000171105	3.15938006	3.875347605
-0.005687105	0.00044977	-0.004852249	0.000212658	3.175815023	3.861890781
-0.005689461	0.000471983	-0.004850675	0.000249311	3.192192669	3.848364258
-0.005694291	0.000485209	-0.004850142	0.000281062	3.208512703	3.83476828
-0.005702342	0.000485321	-0.004850904	0.000307003	3.224774831	3.821103094
-0.005716356	0.000479396	-0.004853645	0.00032735	3.240978759	3.807368945
-0.005724049	0.00047948	-0.004857072	0.00034399	3.257124195	3.793566082
-0.005728015	0.000479761	-0.004860525	0.000357666	3.273210847	3.779694754
-0.005727239	0.000482597	-0.004863241	0.000369334	3.289238425	3.76575521
-0.005725569	0.00048813	-0.004865323	0.000380452	3.30520664	3.751747703
-0.005721216	0.000494532	-0.004866542	0.000390637	3.321115203	3.737672485
-0.005721395	0.000498127	-0.004867659	0.000399483	3.336963828	3.723529811
-0.005739256	0.000493605	-0.004873092	0.000411868	3.352752228	3.709319935
-0.005749006	0.000497986	-0.004878753	0.000418658	3.368480118	3.695043114
-0.005750348	0.000499334	-0.004882967	0.000422962	3.384147215	3.680699606
-0.005753508	0.000497818	-0.004886851	0.000425616	3.399753236	3.66628967
-0.00575971	0.000494392	-0.004891142	0.000427241	3.415297899	3.651813565
-0.005762871	0.000490123	-0.004895026	0.000427935	3.430780923	3.637271553
-0.005767105	0.000487034	-0.004898986	0.00042803	3.44620203	3.622663897
-0.005771428	0.000483889	-0.004902845	0.000427624	3.46156094	3.60799086
-0.005770534	0.00048198	-0.004905891	0.000427002	3.476857377	3.593252706
-0.005765018	0.000482738	-0.004907618	0.000426596	3.492091065	3.578449702
-0.005761708	0.000485069	-0.004908531	0.00042662	3.507261729	3.563582116
-0.005756579	0.000506495	-0.004911476	0.00043023	3.522369094	3.548650214
-0.005769729	0.000544602	-0.004913837	0.000438861	3.537412888	3.533654267
-0.005776557	0.000572459	-0.004915716	0.00045017	3.552392841	3.518594546
-0.00576958	0.000600344	-0.004916097	0.000463655	3.56730868	3.503471322
-0.005750765	0.00064387	-0.004913482	0.000481276	3.582160138	3.488284869
-0.005745368	0.000661758	-0.004910309	0.000498371	3.596946946	3.473035459
-0.005746382	0.000684055	-0.004907871	0.000515752	3.611668837	3.457723369
-0.005744951	0.000700989	-0.004905688	0.000532656	3.626325546	3.442348875
-0.005745428	0.000712671	-0.004903454	0.000547934	3.640916807	3.426912254
-0.005751361	0.00072556	-0.004902388	0.000562231	3.655442359	3.411413785
-0.005754373	0.000736231	-0.004901601	0.000575597	3.669901937	3.395853747
-0.00574674	0.000781134	-0.004897564	0.000590731	3.684295283	3.380232422
-0.005749006	0.000801774	-0.004894137	0.000608926	3.698622135	3.364550091
-0.005757802	0.00080958	-0.004893274	0.000625638	3.712882236	3.348807038
-0.005771577	0.000817275	-0.004894823	0.000640844	3.727075327	3.333003546
-0.005785353	0.000825755	-0.004897996	0.000654544	3.741201153	3.317139901
-0.005800947	0.000835444	-0.004902946	0.000667216	3.755259459	3.301216389
-0.005807358	0.000845778	-0.004908049	0.000679099	3.769249991	3.285233298
-0.005809714	0.000849765	-0.004912593	0.000689475	3.783172497	3.269190915
-0.00581022	0.000850495	-0.004916401	0.000698082	3.797026725	3.253089531
-0.00581189	0.000852293	-0.004919752	0.000705422	3.810812425	3.236929435
-0.005815677	0.000854539	-0.004923053	0.000711782	3.824529349	3.220710921
-0.005828349	0.000864929	-0.00492351	0.000719457	3.838177248	3.204434279
-0.005854111	0.000884755	-0.004930745	0.000728303	3.851755877	3.188099805
-0.005860969	0.000891438	-0.004939123	0.000736456	3.865264991	3.171707793
-0.005861417	0.000901688	-0.004946485	0.000744585	3.878704345	3.155258538
-0.005864011	0.000909102	-0.004952806	0.000752332	3.892073698	3.138752338
-0.005870541	0.000915841	-0.004958848	0.00075972	3.905372807	3.122189491
-0.005877935	0.000918425	-0.004965271	0.000766127	3.918601433	3.105570295
-0.005886195	0.000917077	-0.004971491	0.000771172	3.931759338	3.08889505
-0.005893082	0.000913005	-0.00497799	0.000774663	3.944846283	3.072164058
-0.005895259	0.000910731	-0.004983422	0.000777197	3.957862032	3.05537762
-0.005894633	0.000908287	-0.004987814	0.000778919	3.970806351	3.038536039
-0.005895021	0.000911938	-0.004988068	0.000780951	3.983679006	3.02163962
-0.005897972	0.000922778	-0.004990277	0.000784322	3.996479765	3.004688666
-0.005899314	0.000938054	-0.004993983	0.000789415	4.009208396	2.987683485
-0.0059	0.000958638	-0.004997106	0.000796707	4.02186467	2.970624383
-0.005896243	0.000989135	-0.004999162	0.000807275	4.034448358	2.953511667
-0.005891323	0.001024967	-0.005	0.000821357	4.046959234	2.936345648
-0.005885926	0.001057907	-0.004999035	0.000838021	4.059397071	2.919126633
-0.005878204	0.001104241	-0.004998477	0.000858464	4.071761646	2.901854935
-0.005874596	0.001134513	-0.004996497	0.00087991	4.084052734	2.884530865
-0.005869258	0.001174305	-0.004994339	0.00090346	4.096270114	2.867154736
-0.005865352	0.001216568	-0.004991775	0.000929139	4.108413566	2.849726861
-0.005835476	0.001408169	-0.004979716	0.000980973	4.120482871	2.832247555
-0.005817764	0.001513391	-0.004969942	0.001041009	4.13247781	2.814717133
-0.005811682	0.001555373	-0.004963265	0.001095402	4.144398167	2.797135911
-0.005812278	0.001581489	-0.004958112	0.001143459	4.156243727	2.779504208
-0.005811055	0.0016087	-0.004953695	0.001186758	4.168014277	2.76182234
-0.005811443	0.001623303	-0.004950166	0.001224319	4.179709603	2.744090628
-0.005811294	0.001632373	-0.004947297	0.001256405	4.191329495	2.726309391
-0.005809207	0.001632935	-0.004944758	0.001282728	4.202873743	2.708478951
-0.005808163	0.001631699	-0.004942372	0.001304175	4.214342138	2.690599628
-0.00580703	0.001630295	-0.004940366	0.001321533	4.225734474	2.672671746
-0.005807925	0.001628357	-0.004938818	0.001335519	4.237050546	2.654695628
-0.005812576	0.001634564	-0.004933588	0.001349697	4.248290148	2.636671599
-0.005813292	0.001643746	-0.004932446	0.001361867	4.259453078	2.618599984
-0.005809356	0.001654165	-0.004932471	0.001373009	4.270539134	2.600481109
-0.005807328	0.00166492	-0.004932268	0.001383648	4.281548117	2.582315301
-0.005806464	0.001678371	-0.004932065	0.001394312	4.292479828	2.564102887
-0.00580709	0.001692047	-0.004931837	0.001405095	4.303334069	2.545844198
-0.005808431	0.001710356	-0.004931456	0.001416762	4.314110645	2.527539562
-0.005810459	0.001725576	-0.004931989	0.001428525	4.324809361	2.509189309
-0.005813053	0.001745009	-0.004932344	0.001441149	4.335430024	2.490793771
-0.005813202	0.001762756	-0.004932801	0.00145418	4.345972442	2.47235328
-0.005811592	0.001786878	-0.004932649	0.001468525	4.356436425	2.453868168
-0.005806553	0.001845457	-0.004926607	0.001490665	4.366821784	2.435338769
-0.005808163	0.001888871	-0.004924246	0.001514645	4.377128333	2.416765418
-0.005807358	0.001911561	-0.004924906	0.001537646	4.387355883	2.39814845
-0.005804048	0.001939053	-0.004924779	0.001560527	4.397504252	2.3794882
-0.005799486	0.001960395	-0.004923941	0.001582403	4.407573256	2.360785006
-0.005791883	0.001982299	-0.004922164	0.001603587	4.417562714	2.342039205
-0.005783713	0.001999401	-0.00491927	0.001623503	4.427472444	2.323251136
-0.005776438	0.002011869	-0.004915817	0.001641698	4.437302268	2.304421137
-0.005769013	0.002025264	-0.004911705	0.001658793	4.44705201	2.285549548
-0.005765853	0.002037198	-0.004907922	0.00167462	4.456721491	2.26663671
-0.005764034	0.002051436	-0.004903175	0.001689946	4.46631054	2.247682964
-0.005758219	0.002085948	-0.004893756	0.001708738	4.475818981	2.228688653
-0.00575485	0.002113637	-0.004888273	0.001728296	4.485246644	2.209654119
-0.005751361	0.002128941	-0.004885988	0.001746252	4.494593359	2.190579705
-0.005751809	0.002147447	-0.004884363	0.001763657	4.503858956	2.171465756
-0.005752196	0.002162527	-0.004882865	0.001780131	4.513043269	2.152312617
-0.005748648	0.002177916	-0.004881114	0.001795911	4.522146131	2.133120634
-0.005748857	0.002186031	-0.004879311	0.001810089	4.531167379	2.113890153
-0.005749543	0.002197376	-0.004878144	0.001823382	4.54010685	2.09462152
-0.005752673	0.00221049	-0.004877357	0.001836269	4.548964382	2.075315085
-0.005755089	0.002229249	-0.004876925	0.001849682	4.557739816	2.055971194
-0.005753836	0.002251714	-0.004876773	0.001864027	4.566432992	2.036590198
-0.005740538	0.002332842	-0.004866415	0.00188949	4.575043755	2.017172445
-0.005733292	0.002361935	-0.004859154	0.001914356	4.583571949	1.997718288
-0.005730251	0.00236786	-0.004857961	0.001935396	4.59201742	1.978228075
-0.005727299	0.002367607	-0.004856844	0.001952371	4.600380015	1.958702161
-0.005725122	0.002366653	-0.004854813	0.001966047	4.608659583	1.939140896
-0.005721544	0.002367635	-0.00485329	0.001977332	4.616855976	1.919544633
-0.005720173	0.002370921	-0.004851437	0.001987063	4.624969045	1.899913728
-0.00572056	0.002384569	-0.004850396	0.001997081	4.632998644	1.880248533
-0.00571734	0.002402429	-0.004848644	0.002008222	4.640944627	1.860549403
-0.005708037	0.002434273	-0.004846105	0.002022137	4.648806853	1.840816695
-0.005699688	0.002468449	-0.004842729	0.00203873	4.656585177	1.821050764
-0.005672704	0.002587431	-0.004825999	0.002073542	4.664279461	1.801251968
-0.00566671	0.002643454	-0.004818688	0.002109357	4.671889565	1.781420662
-0.005668619	0.002671367	-0.004815971	0.002142113	4.679415352	1.761557206
-0.005666949	0.00268889	-0.00481323	0.002171138	4.686856687	1.741661958
-0.005668112	0.00271026	-0.004811046	0.002198012	4.694213434	1.721735276
-0.005669871	0.002723402	-0.004809625	0.002221921	4.701485461	1.701777521
-0.005676729	0.002738173	-0.004808863	0.00224375	4.708672637	1.681789053
-0.005681828	0.002757942	-0.004809574	0.002264574	4.715774832	1.661770232
-0.005686688	0.002778498	-0.004810361	0.002284777	4.722791918	1.64172142
-0.00568964	0.002812954	-0.004811503	0.002306535	4.729723768	1.621642978
-0.005689849	0.00284317	-0.004812214	0.002328961	4.736570258	1.601535269
-0.005684004	0.002922052	-0.004800485	0.002359875	4.743331263	1.581398656
-0.005677474	0.002953756	-0.004799851	0.002390766	4.750006662	1.561233503
-0.005673419	0.002975154	-0.004799115	0.002419194	4.756596334	1.541040172
-0.005667545	0.00300537	-0.004798708	0.002446856	4.76310016	1.520819029
-0.005661761	0.003040051	-0.004797541	0.002474686	4.769518023	1.500570439
-0.005656274	0.003067094	-0.004795814	0.002501512	4.775849807	1.480294766
-0.005649804	0.00310155	-0.004793377	0.002528649	4.782095398	1.459992378
-0.005645659	0.003128087	-0.004791016	0.002554829	4.788254682	1.43966364
-0.005641068	0.003159623	-0.004787995	0.002581057	4.79432755	1.419308919
-0.005639785	0.003182369	-0.004785228	0.002606018	4.800313891	1.398928583
-0.005638026	0.003206379	-0.004782385	0.002630166	4.806213597	1.378522999
-0.005634329	0.003263749	-0.004769209	0.002658905	4.812026561	1.358092535
-0.005632182	0.003301604	-0.004763141	0.002689246	4.81775268	1.337637562
-0.005629886	0.003321064	-0.004762684	0.002716884	4.823391849	1.317158446
-0.005627322	0.003340272	-0.004762456	0.002742347	4.828943966	1.296655559
-0.005623744	0.003358048	-0.004761161	0.002765826	4.834408933	1.27612927
-0.005615812	0.003384107	-0.004758445	0.00278897	4.839786649	1.25557995
-0.005608299	0.00340573	-0.004756109	0.00281111	4.845077017	1.235007969
-0.005601858	0.003429909	-0.004752454	0.002832938	4.850279944	1.214413699
-0.00559983	0.003455042	-0.004749636	0.0028546	4.855395333	1.193797512
-0.005598936	0.003473604	-0.004746412	0.002875233	4.860423094	1.173159779
-0.005596729	0.003496546	-0.004744228	0.00289558	4.865363135	1.152500873
-0.005590766	0.003543724	-0.004729428	0.002920828	4.870215367	1.131821167
-0.005588232	0.003550098	-0.004723894	0.002942465	4.874979703	1.111121034
-0.005588619	0.003548076	-0.004724554	0.002959321	4.879656057	1.090400848
-0.005590945	0.003547037	-0.004725264	0.00297283	4.884244343	1.069660983
-0.005592972	0.003549733	-0.004726559	0.002984187	4.888744481	1.048901812
-0.005592436	0.003559056	-0.004726991	0.002994898	4.893156387	1.028123711
-0.005587665	0.003572395	-0.004727295	0.003005657	4.897479983	1.007327055
-0.005580121	0.003591575	-0.004726026	0.003017301	4.901715191	0.986512218
-0.005574039	0.003603734	-0.004724427	0.003028681	4.905861934	0.965679577
-0.005572369	0.003615163	-0.004722827	0.003039751	4.909920137	0.944829508
-0.005572876	0.003621959	-0.004721507	0.003049865	4.913889727	0.923962386
-0.00558191	0.003645379	-0.004712596	0.003061986	4.917770633	0.903078589
-0.005579286	0.003663604	-0.00470922	0.003075065	4.921562784	0.882178493
-0.005576036	0.003669558	-0.004712469	0.003086493	4.925266111	0.861262476
-0.005573681	0.003676775	-0.004713637	0.003096846	4.928880549	0.840330915
-0.005571892	0.00368489	-0.004714297	0.003106505	4.932406032	0.819384188
-0.005572488	0.00369295	-0.004715034	0.003115614	4.935842496	0.798422673
-0.005573174	0.003700841	-0.00471549	0.003124269	4.93918988	0.777446748
-0.005570311	0.003706653	-0.004715897	0.003132231	4.942448122	0.756456791
-0.005568165	0.003707889	-0.00471544	0.003138949	4.945617164	0.735453182
-0.005568165	0.003704884	-0.004715084	0.003144018	4.948696949	0.7144363
-0.00556897	0.003706485	-0.004714881	0.003148417	4.951687421	0.693406524
-0.005570967	0.003719009	-0.004705057	0.003156331	4.954588526	0.672364233
-0.005565898	0.003727153	-0.004702213	0.003162715	4.957400212	0.651309807
-0.005563006	0.003725524	-0.004703102	0.003167138	4.960122429	0.630243627
-0.005559219	0.003727406	-0.004703508	0.003170964	4.962755126	0.609166072
-0.005555373	0.003727771	-0.004703076	0.003174167	4.965298257	0.588077523
-0.005556446	0.003729063	-0.004702873	0.003176941	4.967751776	0.56697836
-0.005556089	0.003734482	-0.004702467	0.003180049	4.970115638	0.545868965
-0.005552063	0.003736392	-0.004701731	0.003182416	4.9723898	0.524749718
-0.005546249	0.003737234	-0.004699928	0.003184472	4.974574222	0.503621
-0.005538437	0.003739593	-0.004697161	0.003186504	4.976668865	0.482483193
-0.005533845	0.003739706	-0.00469447	0.003188226	4.978673689	0.461336678
-0.005530774	0.003740997	-0.004680634	0.003187772	4.98058866	0.440181837
-0.005531251	0.003741896	-0.00467609	0.003189158	4.982413743	0.419019051
-0.0055297	0.003739818	-0.00467576	0.003190425	4.984148904	0.397848703
-0.005526778	0.003740295	-0.004675354	0.003191716	4.985794113	0.376671175
-0.005527017	0.003742514	-0.004675684	0.003193103	4.987349339	0.355486848
-0.005523379	0.003741082	-0.004674592	0.003194012	4.988814555	0.334296106
-0.00551992	0.003740014	-0.004674161	0.003194609	4.990189735	0.31309933
-0.005517714	0.003741531	-0.004672917	0.003195303	4.991474852	0.291896903
-0.005520159	0.003742205	-0.004672282	0.003195996	4.992669885	0.270689208
-0.005518787	0.003739425	-0.004671978	0.00319614	4.993774811	0.249476628
-0.005516104	0.003741053	-0.004671191	0.003196498	4.994789612	0.228259545
-0.005515865	0.003740941	-0.004660427	0.003195924	4.995714267	0.207038343
-0.005517893	0.003736813	-0.004659411	0.003195948	4.996548761	0.185813404
-0.005520099	0.003735718	-0.004661924	0.003195709	4.997293079	0.164585111
-0.005522395	0.003737291	-0.004664387	0.003195733	4.997947207	0.143353848
-0.005520189	0.003738638	-0.004666392	0.003195948	4.998511133	0.122119997
-0.005517923	0.003741194	-0.004666316	0.00319657	4.998984847	0.100883942
-0.005520368	0.003745547	-0.004669312	0.00319767	4.999368341	0.079646067
-0.005518847	0.003754561	-0.004670048	0.003199869	4.999661608	0.058406754
-0.00552159	0.003765288	-0.004671191	0.003203312	4.999864642	0.037166386
-0.005522872	0.003777756	-0.004672054	0.003208022	4.99997744	0.015925348
-0.005522067	0.003784327	-0.004672714	0.003212876	5	-0.005315977
-0.005527762	0.003804378	-0.004663295	0.00322024	4.999932321	-0.026557207
-0.005533726	0.003826478	-0.004665961	0.003229636	4.999774405	-0.047797958
-0.005535246	0.003843636	-0.004669185	0.003239917	4.999526254	-0.069037846
-0.005529134	0.003867028	-0.004671571	0.003251824	4.999187872	-0.090276488
-0.005522336	0.003881574	-0.004671825	0.003263802	4.998759267	-0.111513501
-0.005517296	0.003893705	-0.004671901	0.003275398	4.998240446	-0.132748502
-0.005517952	0.003895503	-0.004671495	0.003285177	4.997631417	-0.153981106
-0.005518996	0.003893256	-0.004671978	0.003292828	4.996932193	-0.175210932
-0.005525914	0.003895952	-0.004672511	0.003299522	4.996142785	-0.196437596
-0.005532503	0.003897553	-0.004674643	0.00330526	4.995263208	-0.217660715
-0.005539749	0.003900024	-0.00467703	0.003310353	4.994293478	-0.238879905
-0.005545981	0.003918165	-0.004670175	0.003318912	4.993233613	-0.260094785
-0.005545742	0.00392058	-0.004672105	0.003325368	4.992083631	-0.28130497
-0.005547531	0.003919175	-0.00467675	0.003330102	4.990843553	-0.302510079
-0.005551556	0.003923135	-0.004681726	0.003334525	4.989513401	-0.323709728
-0.005554389	0.003927544	-0.00468627	0.003338781	4.9880932	-0.344903535
-0.005553316	0.003929088	-0.00469018	0.003342486	4.986582976	-0.366091117
-0.00554929	0.003933104	-0.004692617	0.003346121	4.984982755	-0.387272092
-0.005544072	0.003933469	-0.004694191	0.003348942	4.983292566	-0.408446078
-0.005539272	0.003930801	-0.004694572	0.003350807	4.98151244	-0.429612693
-0.005535694	0.003929257	-0.004694115	0.003352122	4.979642409	-0.450771554
-0.005533219	0.003927768	-0.004693709	0.003352983	4.977682507	-0.47192228
-0.005538139	0.003922124	-0.00468787	0.003351835	4.975632768	-0.493064489
-0.005541538	0.003924904	-0.004687641	0.003352074	4.973493231	-0.514197799
-0.005538854	0.003928021	-0.00468919	0.003352983	4.971263934	-0.535321829
-0.005534799	0.003933946	-0.004690231	0.003354871	4.968944916	-0.556436198
-0.005534441	0.003938411	-0.004690688	0.003357119	4.966536221	-0.577540525
-0.005533666	0.003943578	-0.004691246	0.003359701	4.96403789	-0.598634428
-0.005533368	0.003952424	-0.004691525	0.003363168	4.96144997	-0.619717528
-0.005533964	0.003962337	-0.004691525	0.003367519	4.958772507	-0.640789443
-0.005532473	0.003978344	-0.004691703	0.003373473	4.95600555	-0.661849793
-0.005531519	0.003991345	-0.004691297	0.003380334	4.953149148	-0.682898199
-0.005529015	0.004004207	-0.004690535	0.003387914	4.950203352	-0.70393428
-0.005523856	0.00404602	-0.00468165	0.003399031	4.947168217	-0.724957656
-0.005527852	0.004096511	-0.004679289	0.003417322	4.944043796	-0.745967949
-0.005522634	0.004129058	-0.004678984	0.003437501	4.940830147	-0.766964779
-0.005512913	0.004172641	-0.004677766	0.003460573	4.937527327	-0.787947768
-0.005505459	0.00418744	-0.004673907	0.003481708	4.934135396	-0.808916535
-0.005495172	0.004190557	-0.004671622	0.003499425	4.930654414	-0.829870704
-0.005490282	0.004187917	-0.004667865	0.00351346	4.927084446	-0.850809895
-0.005489507	0.004181739	-0.004664336	0.003524051	4.923425555	-0.871733731
-0.005489656	0.004169552	-0.004661518	0.003530913	4.919677807	-0.892641835
-0.005493353	0.00415332	-0.004659157	0.003534093	4.91584127	-0.913533828
-0.005497528	0.004141245	-0.004658091	0.003534906	4.911916013	-0.934409335
-0.005500539	0.004143716	-0.004646946	0.003534643	4.907902107	-0.955267977
-0.005500569	0.00413605	-0.004643265	0.003534189	4.903799625	-0.976109379
-0.00550045	0.004128019	-0.004644509	0.003532921	4.899608641	-0.996933165
-0.005498243	0.004119201	-0.004645448	0.003530722	4.895329229	-1.017738959
-0.005496902	0.004107126	-0.004646159	0.003527088	4.890961468	-1.038526384
-0.005499019	0.004097382	-0.004646946	0.003522617	4.886505436	-1.059295067
-0.005503521	0.004090389	-0.004648292	0.003517907	4.881961214	-1.080044632
-0.005511512	0.004090446	-0.004650627	0.003514057	4.877328883	-1.100774705
-0.005514404	0.00409213	-0.004653242	0.00351114	4.872608528	-1.121484911
-0.005518608	0.004091681	-0.004655476	0.003508678	4.867800233	-1.142174877
-0.005520875	0.00409668	-0.004658548	0.003507411	4.862904085	-1.162844229
-0.005517595	0.004101622	-0.004649891	0.003507076	4.857920173	-1.183492595
-0.0055232	0.004111114	-0.004651567	0.003507745	4.852848586	-1.204119602
-0.005525914	0.00411468	-0.004654892	0.003509084	4.847689417	-1.224724877
-0.005527583	0.004116056	-0.004658751	0.003510447	4.842442757	-1.245308049
-0.005525138	0.004121953	-0.004661569	0.003512479	4.837108703	-1.265868746
-0.005523439	0.004124087	-0.004663803	0.003514464	4.83168735	-1.286406597
-0.005520219	0.004121223	-0.004665047	0.003515898	4.826178795	-1.306921231
-0.005517505	0.004118359	-0.004665504	0.003516616	4.820583139	-1.327412278
-0.005516998	0.004119005	-0.004665961	0.003517309	4.814900483	-1.347879369
-0.005517774	0.00412083	-0.004666088	0.003518146	4.809130928	-1.368322134
-0.005518221	0.004121672	-0.004665656	0.003518959	4.80327458	-1.388740203
-0.005513957	0.004123835	-0.004653648	0.003520011	4.797331543	-1.409133209
-0.005512705	0.004120746	-0.004649942	0.003520393	4.791301925	-1.429500784
-0.005515001	0.004122459	-0.004651389	0.003520943	4.785185835	-1.449842559
-0.005517624	0.004125997	-0.004653318	0.003521971	4.778983384	-1.470158169
-0.005520696	0.004126643	-0.004654791	0.003522928	4.772694682	-1.490447245
-0.005523588	0.00412698	-0.004657304	0.00352374	4.766319844	-1.510709422
-0.005521441	0.004121055	-0.004658218	0.003523501	4.759858985	-1.530944334
-0.005520159	0.004108474	-0.004658903	0.003521421	4.753312221	-1.551151616
-0.005522783	0.004092664	-0.004659386	0.003517333	4.746679671	-1.571330904
-0.005525556	0.00407882	-0.004660503	0.003511905	4.739961454	-1.591481833
-0.005527405	0.004061269	-0.004660706	0.003504781	4.733157691	-1.611604039
-0.005528836	0.004008251	-0.004646058	0.003490674	4.726268506	-1.63169716
-0.005525884	0.003983342	-0.0046406	0.003475062	4.719294022	-1.651760832
-0.005529969	0.003977894	-0.00464786	0.003461529	4.712234365	-1.671794694
-0.005534412	0.003973233	-0.004651668	0.003449838	4.705089663	-1.691798384
-0.005536916	0.003970649	-0.004655349	0.003439916	4.697860046	-1.71177154
-0.005541001	0.003967981	-0.004658903	0.003431428	4.690545642	-1.731713804
-0.005540226	0.003963123	-0.004661848	0.003423466	4.683146584	-1.751624813
-0.005536857	0.003957816	-0.004663803	0.00341615	4.675663007	-1.77150421
-0.005536141	0.003946162	-0.004665123	0.00340838	4.668095044	-1.791351636
-0.005535574	0.003934115	-0.004666443	0.003400203	4.660442833	-1.811166732
-0.005539242	0.003920074	-0.004667662	0.003391356	4.652706511	-1.83094914
-0.005546994	0.003889886	-0.004654537	0.003377154	4.644886219	-1.850698504
-0.00555594	0.003837654	-0.004656949	0.003358936	4.636982097	-1.870414467
-0.005559756	0.003799744	-0.004663651	0.003338661	4.628994287	-1.890096674
-0.005562559	0.003759924	-0.004669693	0.003316354	4.620922935	-1.909744769
-0.005566584	0.003727378	-0.004675075	0.003293186	4.612768186	-1.929358397
-0.005573234	0.003702301	-0.004680863	0.003270473	4.604530187	-1.948937205
-0.005575947	0.003692444	-0.004685661	0.003250389	4.596209086	-1.968480839
-0.005574486	0.0036925	-0.004689393	0.003233916	4.587805034	-1.987988946
-0.005573204	0.003698397	-0.004692262	0.003221292	4.579318183	-2.007461175
-0.005569655	0.0037048	-0.004694318	0.003211896	4.570748685	-2.026897174
-0.005565093	0.003712438	-0.004695003	0.003205321	4.562096696	-2.046296592
-0.005556566	0.003751135	-0.004680228	0.0032014	4.553362371	-2.065659079
-0.005549529	0.003780789	-0.0046751	0.003205655	4.544545868	-2.084984286
-0.005544132	0.003791937	-0.004675049	0.003211776	4.535647347	-2.104271863
-0.005540554	0.003794465	-0.004675329	0.003217251	4.526666967	-2.123521464
-0.005541597	0.003794549	-0.004674999	0.003221674	4.517604891	-2.14273274
-0.005541866	0.003795813	-0.004674872	0.003225476	4.508461283	-2.161905344
-0.005541359	0.003794352	-0.004673704	0.003228297	4.499236307	-2.181038931
-0.005542522	0.00379351	-0.004674085	0.003231142	4.48993013	-2.200133155
-0.005544877	0.003795026	-0.004674034	0.003233725	4.480542921	-2.219187672
-0.00554282	0.00379556	-0.004673374	0.003235948	4.471074847	-2.238202138
-0.00553948	0.003795504	-0.004672739	0.003237741	4.461526081	-2.257176209
-0.005531639	0.00379775	-0.004652988	0.003241352	4.451896794	-2.276109544
-0.005536886	0.003812212	-0.004649586	0.003245201	4.44218716	-2.2950018
-0.005532951	0.003830887	-0.00465144	0.00325058	4.432397356	-2.313852636
-0.005531281	0.003847006	-0.004653268	0.003257442	4.422527556	-2.332661713
-0.005527703	0.003876941	-0.004654461	0.003267604	4.41257794	-2.35142869
-0.005522455	0.003902916	-0.004654511	0.003279845	4.402548686	-2.37015323
-0.005514911	0.003940377	-0.004653394	0.003295553	4.392439977	-2.388834994
-0.005509991	0.003971267	-0.004652607	0.003313055	4.382251994	-2.407473645
-0.005508322	0.004014316	-0.004650627	0.003333927	4.371984922	-2.426068847
-0.005503253	0.004057281	-0.004648901	0.003357501	4.361638945	-2.444620264
-0.005497915	0.004096764	-0.00464654	0.003382845	4.35121425	-2.463127561
-0.005478057	0.004212236	-0.004623184	0.003421195	4.340711025	-2.481590404
-0.005479101	0.004215858	-0.004619021	0.003454596	4.330129461	-2.50000846
-0.005480949	0.00420544	-0.004618742	0.003480035	4.319469748	-2.518381397
-0.005484378	0.004189686	-0.00462128	0.003498158	4.308732078	-2.536708883
-0.005489447	0.004172613	-0.004623083	0.003510256	4.297916645	-2.554990587
-0.005488761	0.0041602	-0.004624911	0.003518241	4.287023644	-2.573226179
-0.005485511	0.004159077	-0.004625596	0.003524721	4.276053273	-2.591415331
-0.005484915	0.004165367	-0.004625977	0.003530985	4.265005728	-2.609557713
-0.005486436	0.004166968	-0.004626789	0.003536364	4.253881209	-2.627652999
-0.005488821	0.004162784	-0.004627373	0.003540142	4.242679918	-2.645700862
-0.005491833	0.004156409	-0.004628008	0.003542318	4.231402056	-2.663700976
-0.005484557	0.004152253	-0.004613283	0.003543537	4.220047827	-2.681653016
-0.005470334	0.004146103	-0.004607622	0.003543561	4.208617435	-2.699556659
-0.005438042	0.004144559	-0.004603459	0.003543322	4.197111087	-2.717411581
-0.005360667	0.004148518	-0.004589242	0.003543776	4.185528991	-2.73521746
-0.005291372	0.004157055	-0.004566267	0.00354545	4.173871356	-2.752973975
-0.005203799	0.004146384	-0.004534305	0.003545211	4.162138392	-2.770680804
-0.005090523	0.004146103	-0.004490158	0.003544948	4.15033031	-2.78833763
-0.004806157	0.004154051	-0.004411712	0.003545928	4.138447325	-2.805944132
-0.004468805	0.004194348	-0.004296406	0.003552766	4.12648965	-2.823499993
-0.004350401	0.004217403	-0.004180794	0.003561899	4.114457501	-2.841004897
-0.004135688	0.004251297	-0.004054876	0.003574475	4.102351095	-2.858458527
-0.003848578	0.004284378	-0.003859906	0.003588582	4.090170652	-2.875860568
-0.003852544	0.004283086	-0.003712231	0.003601373	4.07791639	-2.893210707
-0.003942264	0.004289348	-0.003613857	0.003612897	4.06558853	-2.91050863
-0.003998886	0.004286428	-0.003545567	0.003621815	4.053187296	-2.927754025
-0.004087801	0.004276908	-0.003495225	0.003627601	4.040712912	-2.944946581
-0.004176299	0.004261266	-0.003461663	0.00362992	4.028165601	-2.962085987
-0.004206444	0.004256127	-0.003444578	0.003631211	4.015545592	-2.979171935
-0.004223469	0.00425756	-0.003431555	0.003632478	4.00285311	-2.996204115
-0.004218609	0.004261744	-0.003420537	0.003634128	3.990088387	-3.013182221
-0.004201703	0.004260677	-0.003410433	0.003635348	3.977251651	-3.030105945
-0.004184946	0.004261154	-0.003400989	0.003636399	3.964343135	-3.046974983
-0.00416467	0.004253572	-0.003323458	0.003635874	3.951363071	-3.063789031
-0.004123522	0.004245681	-0.003305662	0.003634391	3.938311695	-3.080547784
-0.004103068	0.004244558	-0.003312059	0.003633076	3.92518924	-3.09725094
-0.00407328	0.004245204	-0.003315258	0.003632263	3.911995945	-3.113898197
-0.004034578	0.004254246	-0.003311831	0.003632981	3.898732048	-3.130489257
-0.003995308	0.004266911	-0.00330325	0.003635491	3.885397787	-3.147023818
-0.003956695	0.004286624	-0.003289846	0.00364056	3.871993403	-3.163501582
-0.003938447	0.004307348	-0.00327634	0.003647828	3.858519139	-3.179922252
-0.003929025	0.00433557	-0.003266287	0.003658013	3.844975237	-3.196285533
-0.003919483	0.004373902	-0.003256031	0.003672143	3.831361942	-3.212591127
-0.003903173	0.004406308	-0.003245368	0.003688641	3.817679499	-3.228838742
-0.003867005	0.004561852	-0.003181927	0.003726752	3.803928156	-3.245028083
-0.003895451	0.004656319	-0.003176748	0.003773087	3.790108161	-3.26115886
-0.003904455	0.004695381	-0.003185582	0.003816482	3.776219763	-3.277230779
-0.003903859	0.004750898	-0.003192919	0.003860187	3.762263213	-3.293243553
-0.00389062	0.004799508	-0.003198276	0.003903176	3.748238762	-3.309196891
-0.003877918	0.004837137	-0.003199697	0.003944084	3.734146664	-3.325090505
-0.003879409	0.004871902	-0.003203175	0.003982769	3.719987174	-3.340924109
-0.003886863	0.004894789	-0.003207415	0.004017939	3.705760546	-3.356697417
-0.00388582	0.00491717	-0.003209801	0.004050216	3.691467037	-3.372410145
-0.003870345	0.004944606	-0.003210182	0.004080796	3.677106906	-3.388062008
-0.003850307	0.004974934	-0.003206603	0.004110514	3.662680411	-3.403652724
-0.003852633	0.005049126	-0.003171518	0.004147789	3.648187813	-3.419182013
-0.003883822	0.005088945	-0.003167862	0.004184632	3.633629374	-3.434649592
-0.003876606	0.005104924	-0.003174666	0.004216718	3.619005356	-3.450055185
-0.003852693	0.005120284	-0.003177636	0.004245122	3.604316023	-3.465398512
-0.003833013	0.005130029	-0.003177992	0.004269724	3.58956164	-3.480679296
-0.003819626	0.00514758	-0.003176646	0.004292438	3.574742474	-3.495897262
-0.003815034	0.005171618	-0.003175935	0.004314625	3.559858791	-3.511052135
-0.003811664	0.005191977	-0.003174793	0.004335904	3.544910862	-3.526143642
-0.003795563	0.005218711	-0.00317233	0.004357375	3.529898955	-3.541171509
-0.003762019	0.005236992	-0.003165705	0.004377769	3.514823341	-3.556135467
-0.003709093	0.005255554	-0.003153037	0.004397303	3.499684292	-3.571035245
-0.003552374	0.005272262	-0.003097135	0.004416501	3.484482082	-3.585870574
-0.003373411	0.005290122	-0.00303575	0.004435246	3.469216985	-3.600641186
-0.003282857	0.005300513	-0.002983199	0.004451863	3.453889277	-3.615346814
-0.003210848	0.005313177	-0.002927805	0.004467308	3.438499234	-3.629987194
-0.003150856	0.005319355	-0.002873604	0.004480817	3.423047133	-3.644562061
-0.003100167	0.005334885	-0.002820546	0.004494206	3.407533254	-3.659071152
-0.003080338	0.00534491	-0.002775358	0.004506662	3.391957877	-3.673514205
-0.00307679	0.005350891	-0.002737557	0.004517732	3.376321283	-3.68789096
-0.00308335	0.005356311	-0.00270793	0.00452763	3.360623754	-3.702201156
-0.003085527	0.005358585	-0.002684371	0.004536094	3.344865574	-3.716444537
-0.003077804	0.005359905	-0.002664544	0.004543267	3.329047026	-3.730620844
-0.003017454	0.00536086	-0.002625474	0.004549077	3.313168396	-3.744729822
-0.002936083	0.005372289	-0.002592928	0.00455601	3.297229971	-3.758771216
-0.002858976	0.005384926	-0.002558656	0.004563733	3.281232039	-3.772744773
-0.002780556	0.005398798	-0.002519357	0.004572125	3.265174887	-3.78665024
-0.002714899	0.005408992	-0.002476403	0.004580517	3.249058807	-3.800487367
-0.002645663	0.005412839	-0.002430199	0.004587953	3.232884089	-3.814255904
-0.002593633	0.005413906	-0.002383335	0.004594217	3.216651024	-3.827955603
-0.002550517	0.005408824	-0.002338984	0.004598568	3.200359906	-3.841586216
-0.002522876	0.005407195	-0.002297198	0.004601892	3.184011029	-3.855147496
-0.002495832	0.005410424	-0.002258356	0.004605095	3.167604687	-3.868639201
-0.00248477	0.00541312	-0.002224363	0.004608132	3.151141178	-3.882061085
-0.002412732	0.005428537	-0.002166761	0.004614468	3.134620797	-3.895412907
-0.002357868	0.005421825	-0.002122664	0.004617887	3.118043844	-3.908694425
-0.002325695	0.005418231	-0.002092047	0.00461956	3.101410617	-3.921905401
-0.002308491	0.005418484	-0.002063106	0.004621019	3.084721417	-3.935045595
-0.002294566	0.005412895	-0.002037237	0.004621354	3.067976544	-3.94811477
-0.002281178	0.005410115	-0.00201477	0.00462121	3.051176302	-3.961112692
-0.002262215	0.005408065	-0.001993191	0.004620325	3.034320992	-3.974039124
-0.002242237	0.005406802	-0.001972933	0.004619489	3.01741092	-3.986893833
-0.002215044	0.005408009	-0.001951379	0.004618891	3.000446391	-3.999676589
-0.002192055	0.005408234	-0.00193074	0.004618508	2.98342771	-4.012387159
-0.002172554	0.005405285	-0.001909872	0.004617672	2.966355185	-4.025025316
-0.002125861	0.005369902	-0.001873518	0.00460928	2.949229124	-4.037590829
-0.00210305	0.005338676	-0.001846456	0.004598975	2.932049836	-4.050083474
-0.002095447	0.005329015	-0.001828609	0.004589865	2.914817632	-4.062503023
-0.002094553	0.005318906	-0.001814418	0.004581378	2.897532821	-4.074849254
-0.002094642	0.005310229	-0.001802638	0.004573153	2.880195717	-4.087121943
-0.002090527	0.005304388	-0.001792864	0.00456555	2.862806632	-4.099320869
-0.002073442	0.005295374	-0.001782202	0.004557971	2.845365879	-4.111445811
-0.002045831	0.005286556	-0.001769838	0.004550416	2.827873774	-4.123496552
-0.002019682	0.005282625	-0.001755927	0.004543626	2.810330632	-4.135472872
-0.001994277	0.005276166	-0.001741177	0.004537074	2.79273677	-4.147374557
-0.001958228	0.005265776	-0.001723076	0.004530069	2.775092506	-4.159201391
-0.001819936	0.00528518	-0.001673394	0.004527487	2.757398157	-4.170953161
-0.001730723	0.005309864	-0.00162356	0.004528898	2.739654044	-4.182629655
-0.001666855	0.005322557	-0.001577508	0.004531958	2.721860486	-4.194230662
-0.001609874	0.005335811	-0.001531533	0.004536429	2.704017805	-4.205755973
-0.001580266	0.005349936	-0.001488426	0.004542263	2.686126322	-4.217205379
-0.001553132	0.005368274	-0.001448112	0.004549794	2.668186361	-4.228578675
-0.001527161	0.005383803	-0.001410844	0.004558019	2.650198245	-4.239875654
-0.001501012	0.005400736	-0.001374846	0.004567295	2.632162299	-4.251096114
-0.001475816	0.005422162	-0.001341386	0.00457815	2.614078848	-4.262239851
-0.001446238	0.005439433	-0.001308028	0.00458965	2.59594822	-4.273306664
-0.001375124	0.005464116	-0.001268754	0.004602776	2.57777074	-4.284296353
-0.001202244	0.005571894	-0.001176245	0.004628765	2.559546737	-4.295208721
-0.001164048	0.005636257	-0.001107879	0.004661927	2.54127654	-4.306043571
-0.001134559	0.005651281	-0.001065711	0.004691431	2.522960479	-4.316800706
-0.001091682	0.005664311	-0.001023772	0.004717324	2.504598884	-4.327479932
-0.001046896	0.005669534	-0.000980589	0.004739153	2.486192087	-4.338081058
-0.000993762	0.005682283	-0.000939996	0.00475895	2.46774042	-4.348603891
-0.00095819	0.005696099	-0.000900291	0.004777192	2.449244216	-4.359048242
-0.000931504	0.005714745	-0.000862338	0.004794909	2.430703808	-4.369413922
-0.000912421	0.005735778	-0.000830833	0.004812673	2.412119532	-4.379700744
-0.000891489	0.005755801	-0.000800369	0.004830222	2.393491722	-4.389908522
-0.000864624	0.005772902	-0.0007729	0.004847269	2.374820715	-4.400037073
-0.000733965	0.005822467	-0.000696511	0.004870031	2.356106848	-4.410086212
-0.000645885	0.005894103	-0.000641244	0.004900013	2.337350459	-4.42005576
-0.000650715	0.005898736	-0.000611085	0.004924854	2.318551886	-4.429945537
-0.000684021	0.005875822	-0.000587754	0.004941638	2.299711468	-4.439755362
-0.000693443	0.0059	-0.000580392	0.004958661	2.280829546	-4.449485061
-0.000683663	0.005891435	-0.000566709	0.004971381	2.261906459	-4.459134456
-0.00066786	0.005869026	-0.000554396	0.004979151	2.242942551	-4.468703374
-0.000660734	0.005885566	-0.000545689	0.004987806	2.223938162	-4.478191642
-0.000650864	0.005869981	-0.000536803	0.004992779	2.204893637	-4.487599089
-0.000634942	0.0058533	-0.000528552	0.00499431	2.185809318	-4.496925545
-0.000621375	0.005856445	-0.000520987	0.004995983	2.16668555	-4.506170842
-0.00056344	0.005831902	-0.000497301	0.005	2.147522679	-4.515334813
-0.000468294	0.005814884	-0.000474859	0.004995792	2.128321049	-4.524417293
-0.000418738	0.005817693	-0.000452367	0.004991249	2.109081008	-4.533418117
-0.000372998	0.005800394	-0.000427513	0.004984507	2.089802903	-4.542337123
-0.000344224	0.005808763	-0.000402609	0.004980347	2.070487082	-4.55117415
-0.000313453	0.005811767	-0.000377374	0.004977382	2.051133893	-4.559929039
-0.000247975	0.005798625	-0.000346707	0.004973007	2.031743686	-4.568601632
-0.000205097	0.005810223	-0.000314771	0.004971142	2.01231681	-4.577191772
-0.000153365	0.005804691	-0.000280651	0.004968799	1.992853617	-4.585699304
-0.000105896	0.005791352	-0.000245211	0.004964854	1.973354457	-4.594124075
-3.78E-05	0.005796856	-0.000205557	0.004961315	1.953819683	-4.602465932
0.00013452	0.005773745	-0.000138993	0.004948548	1.934249646	-4.610724725
0.000204471	0.005757794	-7.53E-05	0.004940108	1.914644701	-4.618900306
0.000235094	0.005754397	-2.09E-05	0.004934346	1.895005201	-4.626992525
0.000273558	0.005740974	2.99E-05	0.004927604	1.8753315	-4.635001238
0.000306595	0.00573283	7.63E-05	0.004921029	1.855623954	-4.6429263
0.000357195	0.005721092	0.000122999	0.004913689	1.835882918	-4.650767568
0.000417008	0.005706433	0.000169837	0.004906086	1.816108748	-4.6585249
0.00046728	0.005702502	0.000216676	0.0048992	1.796301802	-4.666198156
0.000536843	0.005694835	0.000265165	0.004892434	1.776462436	-4.673787198
0.000607928	0.00568467	0.000315964	0.004885356	1.75659101	-4.681291889
0.000669232	0.005680261	0.000366737	0.004878877	1.736687881	-4.688712093
0.000861761	0.005656055	0.000452671	0.00486764	1.716753408	-4.696047677
0.001004138	0.005634039	0.000537971	0.004856259	1.696787952	-4.703298507
0.001052293	0.005631764	0.000609663	0.004847628	1.676791873	-4.710464454
0.00111801	0.005627383	0.000678817	0.004839953	1.656765532	-4.717545388
0.001171025	0.005625333	0.000744467	0.004833402	1.63670929	-4.724541181
0.001242944	0.005621318	0.000808391	0.004827425	1.616623509	-4.731451707
0.001270704	0.005617498	0.000865283	0.004821974	1.596508551	-4.738276841
0.00128278	0.00560489	0.000915498	0.004815638	1.57636478	-4.745016459
0.001279023	0.005596521	0.000955685	0.004809135	1.55619256	-4.751670441
0.001270913	0.005593769	0.000987672	0.004803397	1.535992253	-4.758238667
0.001264979	0.005596578	0.001013592	0.004799093	1.515764225	-4.764721017
0.001283436	0.005598515	0.001057765	0.004798017	1.495508842	-4.771117374
0.001311613	0.005582424	0.001079725	0.004792781	1.475226467	-4.777427624
0.001320737	0.005570097	0.00109356	0.004786302	1.454917469	-4.783651652
0.001321602	0.005565154	0.001104223	0.004780253	1.434582212	-4.789789346
0.001327357	0.005567036	0.001113286	0.004775638	1.414221064	-4.795840596
0.00133663	0.005566614	0.001121283	0.004771813	1.393834393	-4.801805291
0.001360036	0.005566643	0.001130854	0.004768394	1.373422566	-4.807683325
0.001412634	0.005569844	0.001146796	0.004766051	1.352985952	-4.813474591
0.001468511	0.005576359	0.001168528	0.004765094	1.33252492	-4.819178985
0.001559364	0.005581919	0.001200134	0.004765166	1.312039839	-4.824796404
0.001651111	0.005587704	0.001241718	0.004766027	1.291531078	-4.830326746
0.001731379	0.005565014	0.001296045	0.004762751	1.270999008	-4.835769912
0.001753653	0.005546957	0.001341437	0.004757563	1.250444	-4.841125804
0.001753444	0.005543953	0.001375049	0.004753092	1.229866423	-4.846394324
0.001774346	0.005548109	0.001404828	0.004750223	1.209266651	-4.851575377
0.00178502	0.005549625	0.001429707	0.004748119	1.188645054	-4.856668871
0.001790089	0.005544851	0.001450194	0.00474568	1.168002004	-4.861674713
0.001808785	0.005539684	0.001468828	0.004742907	1.147337875	-4.866592813
0.001833473	0.005529799	0.001486522	0.004739153	1.126653039	-4.871423082
0.001858848	0.005515057	0.00150409	0.004733845	1.105947869	-4.876165433
0.001881896	0.005506576	0.001520921	0.004728203	1.08522274	-4.880819781
0.001922209	0.005492198	0.001540494	0.004721508	1.064478025	-4.88538604
0.001981098	0.005458416	0.001566922	0.004711299	1.043714098	-4.88986413
0.001982857	0.005426684	0.001590252	0.004697312	1.022931335	-4.894253969
0.001989358	0.005412221	0.001611044	0.004683589	1.00213011	-4.898555477
0.001998631	0.005394586	0.001629297	0.004669721	0.981310799	-4.902768578
0.002003879	0.005373413	0.001645469	0.004655209	0.960473777	-4.906893195
0.002007785	0.005358305	0.001659685	0.004641078	0.939619421	-4.910929254
0.002010856	0.005344432	0.001672303	0.004627403	0.918748107	-4.914876682
0.002012734	0.005336345	0.001682584	0.00461497	0.897860212	-4.918735408
0.002011064	0.005329802	0.00169152	0.004603804	0.876956112	-4.922505361
0.002012973	0.005323455	0.001700076	0.004593667	0.856036186	-4.926186475
0.002023826	0.005314132	0.001707869	0.004583936	0.835100809	-4.929778682
0.002107612	0.00527962	0.001733942	0.004570834	0.814150362	-4.933281918
0.002174403	0.005246989	0.001766157	0.0045546	0.79318522	-4.93669612
0.002215014	0.005238705	0.001793144	0.004539824	0.772205763	-4.940021225
0.002311085	0.005231039	0.001830437	0.004526698	0.75121237	-4.943257175
0.002355691	0.005226433	0.001868847	0.004515293	0.730205419	-4.94640391
0.002413895	0.005217981	0.001909694	0.004504702	0.70918529	-4.949461373
0.002452776	0.005213179	0.001950085	0.004495305	0.688152361	-4.95242951
0.002502243	0.005194195	0.00199116	0.004484786	0.667107013	-4.955308267
0.002551203	0.005180744	0.002032947	0.004474098	0.646049625	-4.958097593
0.00260386	0.005171842	0.002076841	0.004463985	0.624980577	-4.960797435
0.002687497	0.005159599	0.002124517	0.004453799	0.60390025	-4.963407747
0.00292022	0.005127445	0.00222284	0.004439239	0.582809024	-4.96592848
0.003069366	0.005107872	0.002308216	0.004424846	0.561707279	-4.96835959
0.00312253	0.005103295	0.002380619	0.004412628	0.540595397	-4.970701033
0.003166927	0.005091248	0.00244505	0.004400937	0.519473758	-4.972952765
0.003192481	0.005085126	0.002501841	0.004390465	0.498342744	-4.975114747
0.003242603	0.005072489	0.00255533	0.004380016	0.477202736	-4.97718694
0.003273047	0.00506165	0.002603616	0.004369879	0.456054116	-4.979169305
0.003307814	0.005046991	0.002647814	0.004359359	0.434897265	-4.981061809
0.003343803	0.005030648	0.00268922	0.004348265	0.413732565	-4.982864415
0.003383728	0.005009839	0.002728417	0.004336048	0.392560398	-4.984577092
0.003414589	0.004990828	0.002764594	0.004323137	0.371381146	-4.986199809
0.003498912	0.004959405	0.00281524	0.004306927	0.350195191	-4.987732536
0.003554551	0.004935367	0.002856595	0.00428988	0.329002917	-4.989175246
0.003579836	0.004918602	0.002892137	0.004273574	0.307804704	-4.990527913
0.003601811	0.004896726	0.002924302	0.004257148	0.286600937	-4.991790512
0.003614126	0.004871312	0.002952836	0.004239814	0.265391997	-4.992963021
0.003625814	0.004844298	0.002978147	0.004221524	0.244178267	-4.994045418
0.00363956	0.00480942	0.003001122	0.004201249	0.22296013	-4.995037684
0.003647342	0.004776368	0.003021	0.004179707	0.201737969	-4.995939801
0.00364436	0.00473902	0.003037121	0.004156348	0.180512168	-4.996751753
0.003633805	0.00470007	0.003048646	0.004131339	0.159283109	-4.997473525
0.003624681	0.004656881	0.003056795	0.004104298	0.138051175	-4.998105104
0.003568535	0.004509452	0.003058318	0.004060043	0.116816749	-4.998646478
0.003574648	0.004427734	0.003058192	0.004009403	0.095580215	-4.999097639
0.003584785	0.004397884	0.00305875	0.003963618	0.074341956	-4.999458577
0.003594178	0.004366685	0.003060476	0.003921753	0.053102356	-4.999729286
0.003594267	0.004340709	0.003062	0.003883714	0.031861797	-4.999909761
0.00359054	0.004321867	0.003062761	0.003849405	0.010620663	-5
0.00358407	0.004304203	0.003062939	0.003818562	-0.010620663	-5
0.00357745	0.004295414	0.00306205	0.003792119	-0.031861797	-4.999909761
0.003573157	0.004286821	0.003061162	0.00376907	-0.053102356	-4.999729286
0.003577987	0.004279632	0.003061238	0.00374913	-0.074341956	-4.999458577
0.003595162	0.004278565	0.003064361	0.003732514	-0.095580215	-4.999097639
0.003637562	0.004288421	0.003081497	0.00371781	-0.116816749	-4.998646478
0.003664308	0.004286175	0.003096805	0.003706811	-0.138051175	-4.998105104
0.003690785	0.004281906	0.003110311	0.003698085	-0.159283109	-4.997473525
0.00374058	0.004273229	0.003128234	0.003689717	-0.180512168	-4.996751753
0.003772037	0.004266939	0.003147604	0.003681946	-0.201737969	-4.995939801
0.003910538	0.004232904	0.003198377	0.003669609	-0.22296013	-4.995037684
0.003938089	0.004224255	0.003232269	0.00365842	-0.244178267	-4.994045418
0.003962539	0.004209231	0.003262149	0.003647422	-0.265391997	-4.992963021
0.004004015	0.004176488	0.003305839	0.003635156	-0.286600937	-4.991790512
0.00400652	0.004126334	0.003338233	0.003615551	-0.307804704	-4.990527913
0.004024798	0.004090389	0.003359152	0.003593483	-0.329002917	-4.989175246
0.004057596	0.004042735	0.00338365	0.003568426	-0.350195191	-4.987732536
0.004093496	0.004006987	0.003408808	0.003542629	-0.371381146	-4.986199809
0.004134614	0.003968571	0.003436531	0.003515827	-0.392560398	-4.984577092
0.004157335	0.003938159	0.003462603	0.003489335	-0.413732565	-4.982864415
0.004180085	0.00390477	0.00348865	0.003462653	-0.434897265	-4.981061809
0.004200123	0.003882978	0.003512818	0.003437525	-0.456054116	-4.979169305
0.00423155	0.003852482	0.003539144	0.003412349	-0.477202736	-4.97718694
0.00426739	0.003823108	0.003566384	0.003387244	-0.498342744	-4.975114747
0.004328843	0.003747175	0.003625814	0.003356354	-0.519473758	-4.972952765
0.004351534	0.00369455	0.003660239	0.003320705	-0.540595397	-4.970701033
0.004364266	0.003670484	0.003684559	0.003287448	-0.561707279	-4.96835959
0.004385257	0.00364771	0.003705224	0.003257108	-0.582809024	-4.96592848
0.004419786	0.003626508	0.003729164	0.003229062	-0.60390025	-4.963407747
0.004450855	0.00361536	0.003752596	0.003204484	-0.624980577	-4.960797435
0.004485622	0.003605026	0.003776282	0.003182822	-0.646049625	-4.958097593
0.00452674	0.003589974	0.003802125	0.003162811	-0.667107013	-4.955308267
0.004588014	0.003572198	0.003832513	0.003143683	-0.688152361	-4.95242951
0.004634559	0.003560095	0.003864069	0.003126158	-0.70918529	-4.949461373
0.004679434	0.00354114	0.00389791	0.003108944	-0.730205419	-4.94640391
0.004770495	0.00347175	0.003964728	0.003083313	-0.75121237	-4.943257175
0.00480723	0.003393402	0.004007987	0.003050151	-0.772205763	-4.940021225
0.004826492	0.003358132	0.004038832	0.003017922	-0.79318522	-4.93669612
0.00485786	0.003311629	0.004069524	0.002984569	-0.814150362	-4.933281918
0.004891225	0.003268271	0.004098795	0.002950834	-0.835100809	-4.929778682
0.004907267	0.003227917	0.004126543	0.002917098	-0.856036186	-4.926186475
0.004904673	0.00318133	0.004148045	0.002882717	-0.876956112	-4.922505361
0.004893133	0.003135416	0.004164141	0.002847619	-0.897860212	-4.918735408
0.004878612	0.003071811	0.004174651	0.002809292	-0.918748107	-4.914876682
0.004868236	0.003034182	0.004182267	0.002772114	-0.939619421	-4.910929254
0.004871188	0.003014805	0.004189172	0.002738594	-0.960473777	-4.906893195
0.004887886	0.002946679	0.004221946	0.0027012	-0.981310799	-4.902768578
0.004908847	0.002901861	0.004234614	0.002661894	-1.00213011	-4.898555477
0.004918597	0.002879424	0.004241926	0.002626771	-1.022931335	-4.894253969
0.004923845	0.002854094	0.00424152	0.002594064	-1.043714098	-4.88986413
0.004926052	0.002835223	0.004243398	0.00256468	-1.064478025	-4.88538604
0.004926827	0.002816605	0.004246825	0.002537997	-1.08522274	-4.880819781
0.004930882	0.002790938	0.00424944	0.002512223	-1.105947869	-4.876165433
0.00494093	0.002762548	0.004252258	0.00248676	-1.126653039	-4.871423082
0.004950532	0.002738791	0.004257158	0.002462397	-1.147337875	-4.866592813
0.004970092	0.002712591	0.004263149	0.002438369	-1.168002004	-4.861674713
0.005008615	0.002688918	0.004274979	0.002414555	-1.188645054	-4.856668871
0.005065238	0.002640168	0.004317172	0.002386606	-1.209266651	-4.851575377
0.005065805	0.002621466	0.004331059	0.00236088	-1.229866423	-4.846394324
0.005065536	0.002607312	0.004334689	0.002338118	-1.250444	-4.841125804
0.00506813	0.002592794	0.004342889	0.00231727	-1.270999008	-4.835769912
0.005075883	0.002581168	0.004350581	0.002298453	-1.291531078	-4.830326746
0.005093922	0.002570413	0.00436	0.00228143	-1.312039839	-4.824796404
0.005117657	0.002563842	0.00437315	0.002266391	-1.33252492	-4.819178985
0.005134116	0.002555642	0.004385056	0.002252644	-1.352985952	-4.813474591
0.005148577	0.002544746	0.004396277	0.002239757	-1.373422566	-4.807683325
0.005158238	0.002537445	0.004408108	0.002227994	-1.393834393	-4.801805291
0.005159192	0.002526325	0.004416866	0.002216709	-1.414221064	-4.795840596
0.005151499	0.00251644	0.004423898	0.002205902	-1.434582212	-4.789789346
0.005136591	0.002474233	0.00445256	0.002188592	-1.454917469	-4.783651652
0.00513507	0.002455503	0.004453702	0.002172931	-1.475226467	-4.777427624
0.005131164	0.00243739	0.004445248	0.002157892	-1.495508842	-4.771117374
0.005123978	0.002417733	0.004440856	0.002142591	-1.515764225	-4.764721017
0.005119476	0.002397121	0.00443847	0.002126906	-1.535992253	-4.758238667
0.005123143	0.002376341	0.004436465	0.002110911	-1.55619256	-4.751670441
0.005130419	0.002363676	0.004435017	0.002095897	-1.57636478	-4.745016459
0.005137843	0.002347669	0.004436287	0.002081097	-1.596508551	-4.738276841
0.005143508	0.002337026	0.004436718	0.002067349	-1.616623509	-4.731451707
0.005151261	0.002329416	0.004438165	0.002054917	-1.63670929	-4.724541181
0.005153318	0.002318914	0.004440044	0.002043082	-1.656765532	-4.717545388
0.005149591	0.002309141	0.004440933	0.002031988	-1.676791873	-4.710464454
0.005178156	0.002268198	0.004467233	0.002016567	-1.696787952	-4.703298507
0.005222464	0.00224416	0.00448277	0.001999663	-1.716753408	-4.696047677
0.005235584	0.00223714	0.004490691	0.001984768	-1.736687881	-4.688712093
0.005230694	0.002225879	0.00449064	0.001971092	-1.75659101	-4.681291889
0.005223389	0.002215152	0.004494448	0.001958276	-1.776462436	-4.673787198
0.005223299	0.00220757	0.004495032	0.001946561	-1.796301802	-4.666198156
0.005226847	0.002194624	0.004496783	0.001934965	-1.816108748	-4.6585249
0.005229829	0.002177551	0.004497748	0.001922915	-1.835882918	-4.650767568
0.005239192	0.002147756	0.004500109	0.001908546	-1.855623954	-4.6429263
0.005252252	0.002113047	0.004503689	0.001891523	-1.8753315	-4.635001238
0.005259676	0.002069549	0.004507497	0.001870985	-1.895005201	-4.626992525
0.005255681	0.001928157	0.004524328	0.001830483	-1.914644701	-4.618900306
0.00522309	0.001851242	0.004521764	0.001785654	-1.934249646	-4.610724725
0.005220079	0.001821026	0.004514732	0.001745295	-1.953819683	-4.602465932
0.005225625	0.001788957	0.004508842	0.001707663	-1.973354457	-4.594124075
0.005234928	0.0017668	0.004505694	0.00167364	-1.992853617	-4.585699304
0.005249002	0.001748968	0.004504882	0.00164318	-2.01231681	-4.577191772
0.005261316	0.001739926	0.004505847	0.001616904	-2.031743686	-4.568601632
0.005277209	0.001738241	0.00450902	0.001595147	-2.051133893	-4.559929039
0.005309918	0.001735601	0.004516788	0.001576904	-2.070487082	-4.55117415
0.005342985	0.001733383	0.004527298	0.001561579	-2.089802903	-4.542337123
0.005366899	0.001735882	0.004540423	0.001548883	-2.109081008	-4.533418117
0.005371431	0.001725997	0.004563119	0.001534227	-2.128321049	-4.524417293
0.005376828	0.001711311	0.004576143	0.001521555	-2.147522679	-4.515334813
0.005384699	0.001707295	0.004583733	0.001511322	-2.16668555	-4.506170842
0.005407659	0.001700078	0.004593355	0.001501926	-2.185809318	-4.496925545
0.00543846	0.001698084	0.004605896	0.001494012	-2.204893637	-4.487599089
0.005473763	0.001696287	0.004621661	0.00148727	-2.223938162	-4.478191642
0.005490849	0.001691962	0.004636995	0.001481221	-2.242942551	-4.468703374
0.005500659	0.001685363	0.004652074	0.001475243	-2.261906459	-4.459134456
0.005513152	0.001676714	0.004665986	0.001469051	-2.280829546	-4.449485061
0.0055379	0.001667391	0.004681853	0.001462548	-2.299711468	-4.439755362
0.005576156	0.001655821	0.004700462	0.001455471	-2.318551886	-4.429945537
0.005601321	0.001622095	0.004737145	0.001442608	-2.337350459	-4.42005576
0.005634925	0.001610498	0.004761669	0.001431418	-2.356106848	-4.410086212
0.005662238	0.001613053	0.004781014	0.001423313	-2.374820715	-4.400037073
0.005690117	0.001615917	0.004800232	0.001417216	-2.393491722	-4.389908522
0.005719964	0.001613025	0.004820312	0.001411813	-2.412119532	-4.379700744
0.005751391	0.00160665	0.004841891	0.001406457	-2.430703808	-4.369413922
0.005778286	0.001600781	0.00486314	0.001401173	-2.449244216	-4.359048242
0.005808909	0.001587049	0.004885404	0.00139479	-2.46774042	-4.348603891
0.005831271	0.001574272	0.004906145	0.001387617	-2.486192087	-4.338081058
0.005852412	0.001551049	0.004929095	0.001378221	-2.504598884	-4.327479932
0.005871584	0.001531448	0.00494651	0.00136751	-2.522960479	-4.316800706
0.0059	0.00145032	0.004984057	0.001345179	-2.54127654	-4.306043571
0.005874149	0.001379751	0.004997893	0.001316177	-2.559546737	-4.295208721
0.005839352	0.001324093	0.005	0.001284259	-2.57777074	-4.284296353
0.005822446	0.001276663	0.004999111	0.001251049	-2.59594822	-4.273306664
0.005813321	0.001222128	0.004997639	0.001215592	-2.614078848	-4.262239851
0.005804674	0.001173912	0.004994161	0.001179466	-2.632162299	-4.251096114
0.005786993	0.001096687	0.004988627	0.001138246	-2.650198245	-4.239875654
0.005775275	0.001056559	0.004982077	0.001098342	-2.668186361	-4.228578675
0.00576794	0.001018705	0.004974867	0.001059921	-2.686126322	-4.217205379
0.00575813	0.000977902	0.004967099	0.001022264	-2.704017805	-4.205755973
0.00574349	0.00095305	0.00495867	0.0009875	-2.721860486	-4.194230662
0.005699002	0.000873915	0.004951257	0.000945923	-2.739654044	-4.182629655
0.005697124	0.000826429	0.004938386	0.000903795	-2.757398157	-4.170953161
0.005696378	0.000787817	0.00492516	0.000862935	-2.775092506	-4.159201391
0.005693427	0.000760325	0.004913355	0.000825661	-2.79273677	-4.147374557
0.005691846	0.00073449	0.004903048	0.000791471	-2.810330632	-4.135472872
0.005695216	0.000719803	0.004894873	0.00076113	-2.827873774	-4.123496552
0.005696349	0.000707812	0.004887867	0.000734663	-2.845365879	-4.111445811
0.005693516	0.000699304	0.004881368	0.000711782	-2.862806632	-4.099320869
0.005695484	0.000685291	0.004876036	0.000690814	-2.880195717	-4.087121943
0.005710065	0.000663612	0.004873498	0.000670443	-2.897532821	-4.074849254
0.00572217	0.00064095	0.004873015	0.000650551	-2.914817632	-4.062503023
0.005744444	0.000569314	0.004875554	0.000621287	-2.932049836	-4.050083474
0.005722469	0.000513768	0.004874564	0.000588962	-2.949229124	-4.037590829
0.005715909	0.000482934	0.004873041	0.000558884	-2.966355185	-4.025025316
0.005713016	0.000449152	0.004871289	0.000529213	-2.98342771	-4.012387159
0.00570911	0.000425114	0.004869284	0.000501407	-3.000446391	-3.999676589
0.005699062	0.000383947	0.004866136	0.000472764	-3.01741092	-3.986893833
0.005690504	0.000348508	0.004862251	0.000443954	-3.034320992	-3.974039124
0.005668619	0.00030602	0.004855829	0.000413972	-3.051176302	-3.961112692
0.00563579	0.000265077	0.004845572	0.000383153	-3.067976544	-3.94811477
0.005617154	0.000236321	0.004834377	0.00035353	-3.084721417	-3.935045595
0.005607732	0.000207116	0.004823689	0.000324815	-3.101410617	-3.921905401
0.005615484	0.000145309	0.00481488	0.000291367	-3.118043844	-3.908694425
0.005616946	0.00011265	0.004808305	0.000257464	-3.134620797	-3.895412907
0.005625294	9.62E-05	0.004805004	0.000227099	-3.151141178	-3.882061085
0.005629349	7.52E-05	0.004803481	0.000199508	-3.167604687	-3.868639201
0.005625384	5.39E-05	0.004802313	0.000173782	-3.184011029	-3.855147496
0.005622193	3.44E-05	0.004801349	0.000149921	-3.200359906	-3.841586216
0.005622551	1.59E-05	0.004801171	0.000127686	-3.216651024	-3.827955603
0.00562598	2.46E-06	0.004802237	0.000107435	-3.232884089	-3.814255904
0.005631556	-2.12E-05	0.004804395	8.73E-05	-3.249058807	-3.800487367
0.005623505	-4.18E-05	0.004805207	6.79E-05	-3.265174887	-3.78665024
0.005578601	-0.000106444	0.004806426	4.07E-05	-3.281232039	-3.772744773
0.005573889	-0.00013562	0.004800714	1.40E-05	-3.297229971	-3.758771216
0.005582149	-0.000159995	0.004795078	-1.10E-05	-3.313168396	-3.744729822
0.005582805	-0.000177013	0.00479028	-3.39E-05	-3.329047026	-3.730620844
0.005569387	-0.000200517	0.004784416	-5.61E-05	-3.344865574	-3.716444537
0.005553047	-0.000226352	0.004777079	-7.82E-05	-3.360623754	-3.702201156
0.005542164	-0.00025845	0.004769767	-0.000101099	-3.376321283	-3.68789096
0.005538586	-0.000301021	0.004763243	-0.000126299	-3.391957877	-3.673514205
0.005532623	-0.000341712	0.004757023	-0.000153053	-3.407533254	-3.659071152
0.005529015	-0.000380212	0.004751641	-0.000180836	-3.423047133	-3.644562061
0.005532324	-0.000417504	0.004747859	-0.000209263	-3.438499234	-3.629987194
0.005544997	-0.000538648	0.004755043	-0.000253256	-3.453889277	-3.615346814
0.005517356	-0.000595065	0.004752555	-0.000297942	-3.469216985	-3.600641186
0.005504624	-0.000650189	0.004745345	-0.000341647	-3.484482082	-3.585870574
0.00549219	-0.000687959	0.004737552	-0.000382914	-3.499684292	-3.571035245
0.005474747	-0.000715928	0.00472925	-0.000420786	-3.514823341	-3.556135467
0.005465802	-0.000728593	0.004720365	-0.000453661	-3.529898955	-3.541171509
0.005468158	-0.000733395	0.004714323	-0.000481204	-3.544910862	-3.526143642
0.005477968	-0.000731008	0.004710616	-0.000503463	-3.559858791	-3.511052135
0.005479965	-0.000735276	0.004708204	-0.000522303	-3.574742474	-3.495897262
0.005476387	-0.000740977	0.004706453	-0.000538609	-3.58956164	-3.480679296
0.00546938	-0.000742886	0.004703229	-0.000553122	-3.604316023	-3.465398512
0.005434464	-0.00075381	0.004710286	-0.00057091	-3.619005356	-3.450055185
0.00544499	-0.000752883	0.004709271	-0.000582482	-3.633629374	-3.434649592
0.005462045	-0.000751058	0.004707316	-0.000590874	-3.648187813	-3.419182013
0.005469261	-0.000748727	0.00470625	-0.000597234	-3.662680411	-3.403652724
0.005463566	-0.000748755	0.004705387	-0.000602422	-3.677106906	-3.388062008
0.005452265	-0.000749795	0.004705717	-0.000606415	-3.691467037	-3.372410145
0.00543673	-0.000756338	0.004698202	-0.000610647	-3.705760546	-3.356697417
0.005429097	-0.000762263	0.004694978	-0.000615022	-3.719987174	-3.340924109
0.005434345	-0.000773524	0.004692566	-0.000620282	-3.734146664	-3.325090505
0.005449403	-0.000787368	0.004693328	-0.00062669	-3.748238762	-3.309196891
0.005462999	-0.000804189	0.004696882	-0.000634484	-3.762263213	-3.293243553
0.005422478	-0.000923873	0.004717572	-0.000659421	-3.776219763	-3.277230779
0.005346563	-0.001047292	0.004709042	-0.000699589	-3.790108161	-3.26115886
0.005319161	-0.001137574	0.004689215	-0.000745852	-3.803928156	-3.245028083
0.005283888	-0.001192699	0.004666748	-0.000791925	-3.817679499	-3.228838742
0.005227891	-0.001254366	0.004639203	-0.000838834	-3.831361942	-3.212591127
0.005193154	-0.001306233	0.00461044	-0.000885003	-3.844975237	-3.196285533
0.005162442	-0.001353887	0.004581905	-0.000929999	-3.858519139	-3.179922252
0.005117925	-0.001400166	0.004551797	-0.000973848	-3.871993403	-3.163501582
0.005069085	-0.001448045	0.004518134	-0.001017028	-3.885397787	-3.147023818
0.005045052	-0.001473908	0.004487314	-0.001057195	-3.898732048	-3.130489257
0.005020483	-0.001499182	0.004458272	-0.001094039	-3.911995945	-3.113898197
0.004976323	-0.001556412	0.004442659	-0.001138796	-3.92518924	-3.09725094
0.004995555	-0.001565483	0.004422248	-0.001173751	-3.938311695	-3.080547784
0.005005425	-0.001573149	0.004402243	-0.001202179	-3.951363071	-3.063789031
0.005021079	-0.001587639	0.004387214	-0.001227236	-3.964343135	-3.046974983
0.005035033	-0.001597805	0.004377491	-0.001249232	-3.977251651	-3.030105945
0.005043054	-0.001610132	0.004370637	-0.001268646	-3.990088387	-3.013182221
0.005039685	-0.001619877	0.004364341	-0.00128598	-4.00285311	-2.996204115
0.005020781	-0.00163271	0.004356649	-0.00130219	-4.015545592	-2.979171935
0.005003576	-0.001645684	0.004345885	-0.001317325	-4.028165601	-2.962085987
0.004992961	-0.001674131	0.004336517	-0.001334085	-4.040712912	-2.944946581
0.004993588	-0.001706621	0.004327835	-0.001352686	-4.053187296	-2.927754025
0.004963681	-0.001816168	0.004328469	-0.001386398	-4.06558853	-2.91050863
0.004953036	-0.001867501	0.004317959	-0.001421831	-4.07791639	-2.893210707
0.004939529	-0.001886653	0.004302829	-0.001452984	-4.090170652	-2.875860568
0.004928914	-0.00189679	0.00428818	-0.001479738	-4.102351095	-2.858458527
0.004926052	-0.001905187	0.004276198	-0.001502834	-4.114457501	-2.841004897
0.004930524	-0.001909567	0.0042665	-0.001522344	-4.12648965	-2.823499993
0.004936816	-0.001909202	0.00425924	-0.00153822	-4.138447325	-2.805944132
0.004936279	-0.001906956	0.004253223	-0.001550915	-4.15033031	-2.78833763
0.004934222	-0.00190763	0.004247435	-0.001561387	-4.162138392	-2.770680804
0.004935712	-0.001909146	0.004243068	-0.001570497	-4.173871356	-2.752973975
0.004937084	-0.001911842	0.004239362	-0.001578387	-4.185528991	-2.73521746
0.004947937	-0.00192754	0.004244693	-0.001589504	-4.197111087	-2.717411581
0.004945671	-0.001929533	0.004242687	-0.001597275	-4.208617435	-2.699556659
0.004951575	-0.001931892	0.004240073	-0.001603587	-4.220047827	-2.681653016
0.004959029	-0.001936947	0.004239159	-0.001609492	-4.231402056	-2.663700976
0.004959298	-0.001941328	0.004238625	-0.001615015	-4.242679918	-2.645700862
0.004952171	-0.001948348	0.004237051	-0.00162049	-4.253881209	-2.627652999
0.004939052	-0.00195916	0.0042337	-0.001626587	-4.265005728	-2.609557713
0.004936428	-0.00196413	0.004230552	-0.001632349	-4.276053273	-2.591415331
0.004941586	-0.001972358	0.004228852	-0.001638327	-4.287023644	-2.573226179
0.004949577	-0.001980249	0.004228395	-0.001644399	-4.297916645	-2.554990587
0.004961534	-0.001989151	0.004230197	-0.001650759	-4.308732078	-2.536708883
0.004957867	-0.001997744	0.00423563	-0.001658123	-4.319469748	-2.518381397
0.004953364	-0.002001703	0.004235528	-0.001664196	-4.330129461	-2.50000846
0.004960938	-0.002005438	0.004235046	-0.001669504	-4.340711025	-2.481590404
0.004974475	-0.002010858	0.004237178	-0.001674668	-4.35121425	-2.463127561
0.004992723	-0.002020069	0.004242154	-0.001680263	-4.361638945	-2.444620264
0.005006707	-0.002029279	0.00424812	-0.00168624	-4.371984922	-2.426068847
0.005019886	-0.002040793	0.00425533	-0.001692887	-4.382251994	-2.407473645
0.005021944	-0.002052138	0.004261194	-0.001700036	-4.392439977	-2.388834994
0.005013863	-0.00205781	0.004265053	-0.001706802	-4.402548686	-2.37015323
0.005006975	-0.00206455	0.004267287	-0.001713353	-4.41257794	-2.35142869
0.005009152	-0.002073115	0.004269369	-0.001720024	-4.422527556	-2.332661713
0.005013446	-0.002079349	0.004271603	-0.001726479	-4.432397356	-2.313852636
0.005021347	-0.002112345	0.004277518	-0.001736879	-4.44218716	-2.2950018
0.005034974	-0.002148037	0.004280514	-0.001751225	-4.451896794	-2.276109544
0.005046185	-0.002169716	0.004283915	-0.00176624	-4.461526081	-2.257176209
0.005043382	-0.002192041	0.004285921	-0.001781828	-4.471074847	-2.238202138
0.005036196	-0.002208777	0.004286429	-0.001796987	-4.480542921	-2.219187672
0.005034497	-0.002228238	0.004286784	-0.001812336	-4.48993013	-2.200133155
0.005036494	-0.002249412	0.00428747	-0.001828116	-4.499236307	-2.181038931
0.005039297	-0.002280077	0.004288663	-0.001845641	-4.508461283	-2.161905344
0.005038254	-0.002309394	0.004289602	-0.001864434	-4.517604891	-2.14273274
0.005030114	-0.00234736	0.004289374	-0.001885593	-4.526666967	-2.123521464
0.005012849	-0.002382069	0.004286784	-0.001908235	-4.535647347	-2.104271863
0.004941885	-0.00246887	0.004276401	-0.001940249	-4.544545868	-2.084984286
0.004902973	-0.002526241	0.004260712	-0.001976447	-4.553362371	-2.065659079
0.004901124	-0.002548088	0.004246267	-0.002009226	-4.562096696	-2.046296592
0.004904732	-0.002559939	0.004234741	-0.002037654	-4.570748685	-2.026897174
0.004910308	-0.002566987	0.004225856	-0.00206185	-4.579318183	-2.007461175
0.004919283	-0.002569065	0.004219611	-0.002081886	-4.587805034	-1.987988946
0.004924322	-0.002572266	0.004214965	-0.002098742	-4.596209086	-1.968480839
0.004922414	-0.002580354	0.004210624	-0.002113757	-4.604530187	-1.948937205
0.004918269	-0.002588217	0.00420613	-0.002127265	-4.612768186	-1.929358397
0.00491332	-0.002598916	0.004201535	-0.002140104	-4.620922935	-1.909744769
0.004913409	-0.002610738	0.004197829	-0.002152369	-4.628994287	-1.890096674
0.004912723	-0.00263677	0.004192599	-0.002168293	-4.636982097	-1.870414467
0.004914304	-0.002646795	0.004189934	-0.002181921	-4.644886219	-1.850698504
0.004905537	-0.002658927	0.004187014	-0.002194449	-4.652706511	-1.83094914
0.004890838	-0.002671507	0.004182368	-0.002206547	-4.660442833	-1.811166732
0.004868743	-0.002688581	0.004174981	-0.002219076	-4.668095044	-1.791351636
0.004857591	-0.002700487	0.004167365	-0.002230863	-4.675663007	-1.77150421
0.004853208	-0.002720931	0.004160206	-0.00224363	-4.683146584	-1.751624813
0.004851688	-0.002740953	0.004154088	-0.002257091	-4.690545642	-1.731713804
0.004839373	-0.00277218	0.004147182	-0.002272847	-4.697860046	-1.71177154
0.004824137	-0.002806636	0.004139135	-0.002290946	-4.705089663	-1.691798384
0.004813581	-0.002838144	0.004130656	-0.002310599	-4.712234365	-1.671794694
0.00479426	-0.002934295	0.00411748	-0.002341729	-4.719294022	-1.651760832
0.004771151	-0.003000287	0.004104583	-0.002378357	-4.726268506	-1.63169716
0.004748997	-0.003027498	0.004091814	-0.002412403	-4.733157691	-1.611604039
0.004737369	-0.003052968	0.004079704	-0.002443868	-4.739961454	-1.591481833
0.004737011	-0.003080966	0.004069473	-0.002473802	-4.746679671	-1.571330904
0.004744107	-0.003104274	0.00406234	-0.002501704	-4.753312221	-1.551151616
0.004749713	-0.003129631	0.004056958	-0.002528458	-4.759858985	-1.530944334
0.004746373	-0.003151732	0.004052464	-0.00255361	-4.766319844	-1.510709422
0.004735043	-0.003177763	0.004046752	-0.002578188	-4.772694682	-1.490447245
0.004734238	-0.003192394	0.004042132	-0.002600543	-4.778983384	-1.470158169
0.004744644	-0.003203514	0.004039974	-0.002620603	-4.785185835	-1.449842559
0.004746343	-0.003227075	0.004036166	-0.002642073	-4.791301925	-1.429500784
0.004725114	-0.003237128	0.00403279	-0.002660818	-4.797331543	-1.409133209
0.004722639	-0.003243671	0.004030352	-0.002676885	-4.80327458	-1.388740203
0.00473066	-0.003252011	0.00402987	-0.002691086	-4.809130928	-1.368322134
0.004744942	-0.003263946	0.00403185	-0.002704476	-4.814900483	-1.347879369
0.004757614	-0.003279728	0.004035557	-0.002717769	-4.820583139	-1.327412278
0.00475508	-0.003301884	0.004038324	-0.002731995	-4.826178795	-1.306921231
0.004745807	-0.00332873	0.004039314	-0.002747727	-4.83168735	-1.286406597
0.004741096	-0.003356952	0.004039466	-0.002764846	-4.837108703	-1.265868746
0.004742348	-0.003383827	0.004039923	-0.002782969	-4.842442757	-1.245308049
0.004743272	-0.003412049	0.004040456	-0.002802096	-4.847689417	-1.224724877
0.004723891	-0.003505336	0.004039822	-0.002833154	-4.852848586	-1.204119602
0.004727738	-0.003575933	0.004039035	-0.002869758	-4.857920173	-1.183492595
0.004730958	-0.00358916	0.004038324	-0.002901485	-4.862904085	-1.162844229
0.004728841	-0.003598399	0.004037486	-0.002928574	-4.867800233	-1.142174877
0.0047241	-0.00360292	0.004036141	-0.002951288	-4.872608528	-1.121484911
0.00471748	-0.003599101	0.00403416	-0.002969243	-4.877328883	-1.100774705
0.004711994	-0.003595225	0.004031799	-0.002983326	-4.881961214	-1.080044632
0.004702154	-0.003595169	0.004028499	-0.00299485	-4.886505436	-1.059295067
0.004692673	-0.00359135	0.004024437	-0.00300372	-4.890961468	-1.038526384
0.004688468	-0.003588233	0.004020629	-0.003010558	-4.895329229	-1.017738959
0.00468659	-0.003587138	0.004017075	-0.003016081	-4.899608641	-0.996933165
0.00470287	-0.003606823	0.004020553	-0.003027223	-4.903799625	-0.976109379
0.004710026	-0.003647176	0.004021797	-0.00304054	-4.907902107	-0.955267977
0.004701051	-0.003675174	0.004019715	-0.003054622	-4.911916013	-0.934409335
0.004683429	-0.003713646	0.004015323	-0.00307143	-4.91584127	-0.913533828
0.004665658	-0.003748832	0.004009231	-0.003090462	-4.919677807	-0.892641835
0.004646814	-0.003787838	0.004001158	-0.00311198	-4.923425555	-0.871733731
0.004635185	-0.003819851	0.003992856	-0.003134383	-4.927084446	-0.850809895
0.0046229	-0.003863349	0.003984275	-0.003159248	-4.930654414	-0.829870704
0.004608976	-0.003899631	0.003975136	-0.003185118	-4.934135396	-0.808916535
0.004585241	-0.003948352	0.003964093	-0.003213665	-4.937527327	-0.787947768
0.004551071	-0.004032008	0.00395239	-0.003248907	-4.940830147	-0.766964779
0.004539561	-0.004050485	0.003939036	-0.003282738	-4.944043796	-0.745967949
0.004537444	-0.004057843	0.003926825	-0.003311835	-4.947168217	-0.724957656
0.004535655	-0.004067952	0.00391629	-0.003336868	-4.950203352	-0.70393428
0.004528231	-0.004074411	0.00390644	-0.003358219	-4.953149148	-0.682898199
0.004517377	-0.00407736	0.003896564	-0.003376055	-4.95600555	-0.661849793
0.004500978	-0.004081403	0.003885902	-0.003391261	-4.958772507	-0.640789443
0.004482223	-0.004090249	0.003874122	-0.003405032	-4.96144997	-0.619717528
0.004452764	-0.004110018	0.00385988	-0.003419282	-4.96403789	-0.598634428
0.004430281	-0.004130013	0.003844623	-0.003433986	-4.966536221	-0.577540525
0.004402879	-0.004161211	0.003827766	-0.003450746	-4.968944916	-0.556436198
0.004350133	-0.004241974	0.00380276	-0.003477572	-4.971263934	-0.535321829
0.004315426	-0.004297099	0.003777348	-0.003508319	-4.973493231	-0.514197799
0.004295269	-0.00432358	0.003753687	-0.003537345	-4.975632768	-0.493064489
0.004273383	-0.004359243	0.003730763	-0.003566346	-4.977682507	-0.47192228
0.004248575	-0.004386033	0.003708118	-0.003593985	-4.979642409	-0.450771554
0.004212377	-0.004423326	0.003683747	-0.003622245	-4.98151244	-0.429612693
0.004196067	-0.004450874	0.003661559	-0.003649478	-4.983292566	-0.408446078
0.004188017	-0.004485723	0.003641478	-0.003677093	-4.984982755	-0.387272092
0.004187331	-0.004515209	0.003625205	-0.003704181	-4.986582976	-0.366091117
0.004185333	-0.004535624	0.003611166	-0.003729501	-4.9880932	-0.344903535
0.004181576	-0.004557107	0.003598879	-0.003753553	-4.989513401	-0.323709728
0.004124804	-0.00459732	0.003572527	-0.003779829	-4.990843553	-0.302510079
0.004044864	-0.004622762	0.003542825	-0.003805938	-4.992083631	-0.28130497
0.004013228	-0.004627199	0.00351627	-0.003827863	-4.993233613	-0.260094785
0.003998529	-0.004631635	0.003492178	-0.003846296	-4.994293478	-0.238879905
0.003992178	-0.00463405	0.003471031	-0.00386167	-4.995263208	-0.217660715
0.003981592	-0.004636465	0.003451763	-0.003874581	-4.996142785	-0.196437596
0.003967757	-0.004638965	0.003433865	-0.003885507	-4.996932193	-0.175210932
0.003944232	-0.004638628	0.003414926	-0.003894425	-4.997631417	-0.153981106
0.003914265	-0.00463728	0.003394693	-0.003901526	-4.998240446	-0.132748502
0.00386298	-0.004635848	0.003370423	-0.003907169	-4.998759267	-0.111513501
0.003829048	-0.004636746	0.003344757	-0.00391195	-4.999187872	-0.090276488
0.003813602	-0.004635567	0.003304951	-0.003915943	-4.999526254	-0.069037846
0.003805373	-0.004655786	0.003278929	-0.003922423	-4.999774405	-0.047797958
0.003798992	-0.004673589	0.003263723	-0.003930384	-4.999932321	-0.026557207
0.003784352	-0.00468822	0.003249659	-0.003939087	-5	-0.005315977
0.003769294	-0.004699312	0.003236127	-0.003947647	-4.99997744	0.015925348
0.003752746	-0.004711696	0.003221276	-0.003956445	-4.999864642	0.037166386
0.003747349	-0.004716358	0.003209547	-0.003964407	-4.999661608	0.058406754
0.003747677	-0.004720682	0.003199317	-0.003971555	-4.999368341	0.079646067
0.003753819	-0.004723912	0.003191802	-0.003977891	-4.998984847	0.100883942
0.00376509	-0.004728377	0.003187385	-0.003983749	-4.998511133	0.122119997
0.003750241	-0.004730876	0.003164689	-0.00398712	-4.997947207	0.143353848
0.003718187	-0.004737054	0.003152402	-0.003992524	-4.997293079	0.164585111
0.003692425	-0.004741126	0.003143288	-0.003998118	-4.996548761	0.185813404
0.003654438	-0.004750168	0.003130823	-0.004004024	-4.995714267	0.207038343
0.003625635	-0.004758565	0.00311615	-0.004010121	-4.994789612	0.228259545
0.00360855	-0.004763226	0.003102034	-0.004015811	-4.993774811	0.249476628
0.003586217	-0.004772577	0.00308698	-0.004021884	-4.992669885	0.270689208
0.003559411	-0.004787938	0.003071723	-0.004029152	-4.991474852	0.291896903
0.003529117	-0.004808662	0.00305446	-0.004038238	-4.990189735	0.31309933
0.003511316	-0.004825399	0.003037603	-0.004048208	-4.988814555	0.334296106
0.003498673	-0.004842697	0.003021812	-0.004059015	-4.987349339	0.355486848
0.003495274	-0.004853733	0.002997365	-0.004070108	-4.985794113	0.376671175
0.003494111	-0.004855222	0.002984291	-0.004079457	-4.984148904	0.397848703
0.003492859	-0.004858002	0.002977944	-0.004087323	-4.982413743	0.419019051
0.003489311	-0.004868617	0.002972283	-0.004095332	-4.98058866	0.440181837
0.003483258	-0.004879456	0.002966748	-0.004103318	-4.978673689	0.461336678
0.003473657	-0.004893974	0.00296063	-0.004112045	-4.976668865	0.482483193
0.003465457	-0.004910543	0.002953953	-0.00412168	-4.974574222	0.503621
0.00346009	-0.004922618	0.002947658	-0.004131411	-4.9723898	0.524749718
0.003447686	-0.004937557	0.002940168	-0.00414162	-4.970115638	0.545868965
0.003433076	-0.004950699	0.00293207	-0.00415202	-4.967751776	0.56697836
0.0034128	-0.004966818	0.002921585	-0.004162947	-4.965298257	0.588077523
0.003345145	-0.005009839	0.002887872	-0.004177268	-4.962755126	0.609166072
0.00332633	-0.005028991	0.002867207	-0.004193598	-4.960122429	0.630243627
0.003322454	-0.005033765	0.002852559	-0.004207872	-4.957400212	0.651309807
0.003316282	-0.00504115	0.002840779	-0.004220567	-4.954588526	0.672364233
0.003309752	-0.005047188	0.002829863	-0.004231805	-4.951687421	0.693406524
0.003300956	-0.005056567	0.002818134	-0.004242396	-4.948696949	0.7144363
0.003294038	-0.005065609	0.002808284	-0.004252438	-4.945617164	0.735453182
0.003284347	-0.005074118	0.002798764	-0.004261978	-4.942448122	0.756456791
0.003273375	-0.005081756	0.002788432	-0.00427092	-4.93918988	0.777446748
0.003248239	-0.005091641	0.002776932	-0.004279742	-4.935842496	0.798422673
0.003202887	-0.005100655	0.002760963	-0.004288325	-4.932406032	0.819384188
0.00307354	-0.005177009	0.002706077	-0.004306257	-4.928880549	0.840330915
0.002997178	-0.005220002	0.002658655	-0.004329138	-4.925266111	0.861262476
0.002958744	-0.00523219	0.002624738	-0.004349748	-4.921562784	0.882178493
0.002906713	-0.005246006	0.002588511	-0.004368516	-4.917770633	0.903078589
0.002874331	-0.005250275	0.002555077	-0.004384392	-4.913889727	0.923962386
0.002853877	-0.005248421	0.002524282	-0.004397016	-4.909920137	0.944829508
0.00282731	-0.005242833	0.00249458	-0.00440646	-4.905861934	0.965679577
0.002804559	-0.005239997	0.002467264	-0.004413752	-4.901715191	0.986512218
0.00277993	-0.005240137	0.002440481	-0.004419729	-4.897479983	1.007327055
0.002758372	-0.005240502	0.002416084	-0.004424702	-4.893156387	1.028123711
0.002678731	-0.005238789	0.002365691	-0.004427906	-4.888744481	1.048901812
0.002663703	-0.005236571	0.002332562	-0.004430751	-4.884244343	1.069660983
0.002661347	-0.005231404	0.002312785	-0.004432497	-4.879656057	1.090400848
0.002649748	-0.005231179	0.002295802	-0.004433859	-4.874979703	1.111121034
0.002645276	-0.005230926	0.002279833	-0.004434911	-4.870215367	1.131821167
0.002647125	-0.005228455	0.002267394	-0.004435413	-4.865363135	1.152500873
0.002659946	-0.005226096	0.002259219	-0.004435461	-4.860423094	1.173159779
0.002670561	-0.00522458	0.002253863	-0.004435246	-4.855395333	1.193797512
0.002673632	-0.005225928	0.002250182	-0.004435294	-4.850279944	1.214413699
0.002675033	-0.005232302	0.002247617	-0.004436442	-4.845077017	1.235007969
0.002674646	-0.005235756	0.002246145	-0.004437876	-4.839786649	1.25557995
0.002645097	-0.005248786	0.00222614	-0.004442036	-4.834408933	1.27612927
0.002599984	-0.005245192	0.002213091	-0.00444426	-4.828943966	1.296655559
0.002573923	-0.005246399	0.002203292	-0.004446005	-4.823391849	1.317158446
0.002539842	-0.005251763	0.002191132	-0.004448229	-4.81775268	1.337637562
0.002505314	-0.00525912	0.002175189	-0.004451002	-4.812026561	1.358092535
0.002472605	-0.005267208	0.002157114	-0.004454493	-4.806213597	1.378522999
0.002434856	-0.005280041	0.002135611	-0.004459299	-4.800313891	1.398928583
0.002412016	-0.005291779	0.002114438	-0.004465013	-4.79432755	1.419308919
0.002399821	-0.005297761	0.002094941	-0.004470608	-4.788254682	1.43966364
0.002398091	-0.00530318	0.002077526	-0.004476011	-4.782095398	1.459992378
0.002400954	-0.005308179	0.002063893	-0.004481223	-4.775849807	1.480294766
0.002385807	-0.005298884	0.002030281	-0.004483757	-4.769518023	1.500570439
0.002372806	-0.005298294	0.002010784	-0.004486101	-4.76310016	1.520819029
0.002360671	-0.005297143	0.002000147	-0.004487989	-4.756596334	1.541040172
0.002347223	-0.005294587	0.0019905	-0.004489137	-4.750006662	1.561233503
0.002344749	-0.005293661	0.001981945	-0.004489926	-4.743331263	1.581398656
0.002348028	-0.005292425	0.001974964	-0.00449038	-4.736570258	1.601535269
0.002349012	-0.005289589	0.001970267	-0.004490332	-4.729723768	1.621642978
0.002342095	-0.005288999	0.001965317	-0.004490189	-4.722791918	1.64172142
0.002331182	-0.005288269	0.00195963	-0.004489974	-4.715774832	1.661770232
0.002320984	-0.005289252	0.001953791	-0.004489902	-4.708672637	1.681789053
0.002311711	-0.005291723	0.0019478	-0.004490213	-4.701485461	1.701777521
0.002284786	-0.005299502	0.001923073	-0.004491408	-4.694213434	1.721735276
0.002264689	-0.00529967	0.001909263	-0.004492628	-4.686856687	1.741661958
0.002248171	-0.005298856	0.001905252	-0.004493584	-4.679415352	1.761557206
0.002231354	-0.005297255	0.001898676	-0.004494086	-4.671889565	1.781420662
0.002218234	-0.005295542	0.001890883	-0.004494277	-4.664279461	1.801251968
0.002197392	-0.00529147	0.001880855	-0.004493823	-4.656585177	1.821050764
0.00217002	-0.005287876	0.001869177	-0.004492891	-4.648806853	1.840816695
0.002131585	-0.005284871	0.00185298	-0.004491671	-4.640944627	1.860549403
0.002105138	-0.005284113	0.001835514	-0.004490548	-4.632998644	1.880248533
0.002085011	-0.005284366	0.001818556	-0.004489687	-4.624969045	1.899913728
0.002062141	-0.005282428	0.001799973	-0.004488659	-4.616855976	1.919544633
0.002016342	-0.00528709	0.001762857	-0.004488515	-4.608659583	1.939140896
0.001970513	-0.005286837	0.001733155	-0.004488372	-4.600380015	1.958702161
0.001941203	-0.005285405	0.001710433	-0.004488013	-4.59201742	1.978228075
0.001904587	-0.005286472	0.001687179	-0.004487918	-4.583571949	1.997718288
0.001883715	-0.005289364	0.001664483	-0.004488252	-4.575043755	2.017172445
0.00187477	-0.005284675	0.001644504	-0.004487822	-4.566432992	2.036590198
0.001867823	-0.005281277	0.00162719	-0.004486961	-4.557739816	2.055971194
0.001846682	-0.005282681	0.001609699	-0.004486459	-4.548964382	2.075315085
0.001821278	-0.005280996	0.001591903	-0.004485694	-4.54010685	2.09462152
0.001787585	-0.005280968	0.001571822	-0.004485025	-4.531167379	2.113890153
0.001758722	-0.005284618	0.001552071	-0.004485049	-4.522146131	2.133120634
0.001681883	-0.00528942	0.001508939	-0.004484666	-4.513043269	2.152312617
0.001603821	-0.005297592	0.001470554	-0.004486435	-4.503858956	2.171465756
0.001566967	-0.005306803	0.001440801	-0.004489663	-4.494593359	2.190579705
0.00154374	-0.005320142	0.001412012	-0.004494301	-4.485246644	2.209654119
0.001516099	-0.005335306	0.001384493	-0.00450047	-4.475818981	2.228688653
0.00148831	-0.005347212	0.001357227	-0.004507332	-4.46631054	2.247682964
0.001466006	-0.005356395	0.001330774	-0.004514361	-4.456721491	2.26663671
0.001448265	-0.005361618	0.001306733	-0.004520888	-4.44705201	2.285549548
0.001440751	-0.005360158	0.001284977	-0.004526052	-4.437302268	2.304421137
0.001439499	-0.005358277	0.001266774	-0.004529997	-4.427472444	2.323251136
0.001437442	-0.005356199	0.001251415	-0.004532938	-4.417562714	2.342039205
0.001401721	-0.005355216	0.001213614	-0.004535042	-4.407573256	2.360785006
0.001377837	-0.005364202	0.001190589	-0.004538366	-4.397504252	2.3794882
0.001364091	-0.00536833	0.001175814	-0.004541737	-4.387355883	2.39814845
0.001352522	-0.005371306	0.001162714	-0.004544941	-4.377128333	2.416765418
0.001339313	-0.005377765	0.001149691	-0.004548527	-4.366821784	2.435338769
0.00132521	-0.005385488	0.001137302	-0.004552639	-4.356436425	2.453868168
0.001300819	-0.005398602	0.001123314	-0.004557995	-4.345972442	2.47235328
0.001278904	-0.005410284	0.001109376	-0.004564139	-4.335430024	2.490793771
0.001248222	-0.005424072	0.001092875	-0.00457124	-4.324809361	2.509189309
0.001212978	-0.005435136	0.001074876	-0.004578652	-4.314110645	2.527539562
0.001186649	-0.005441454	0.001055277	-0.004585657	-4.303334069	2.545844198
0.001111033	-0.0054626	0.001008083	-0.004593547	-4.292479828	2.564102887
0.001075193	-0.005463134	0.000977289	-0.004601342	-4.281548117	2.582315301
0.001054022	-0.005465324	0.000953857	-0.00460818	-4.270539134	2.600481109
0.001036728	-0.005466588	0.000932075	-0.004613918	-4.259453078	2.618599984
0.001024116	-0.005466279	0.00091268	-0.004618795	-4.248290148	2.636671599
0.001006524	-0.005466953	0.000893868	-0.00462286	-4.237050546	2.654695628
0.000993255	-0.005470322	0.000876377	-0.004626709	-4.225734474	2.672671746
0.000988574	-0.0054708	0.000861601	-0.004629937	-4.214342138	2.690599628
0.000986337	-0.005468441	0.000848705	-0.004632232	-4.202873743	2.708478951
0.000982521	-0.005469283	0.000837789	-0.004634241	-4.191329495	2.726309391
0.000977064	-0.005473748	0.000825375	-0.004636631	-4.179709603	2.744090628
0.000919219	-0.005494922	0.000791179	-0.004642728	-4.168014277	2.76182234
0.000861582	-0.005506969	0.000768229	-0.004648897	-4.156243727	2.779504208
0.000832332	-0.005511266	0.000749113	-0.004654181	-4.144398167	2.797135911
0.000803111	-0.005515646	0.000728473	-0.00465913	-4.13247781	2.814717133
0.000750006	-0.005521993	0.00070296	-0.004664127	-4.120482871	2.832247555
0.00066792	-0.00554019	0.000672039	-0.004671013	-4.108413566	2.849726861
0.000622568	-0.005557291	0.000637462	-0.004679165	-4.096270114	2.867154736
0.000556582	-0.005580009	0.000599712	-0.004689327	-4.084052734	2.884530865
0.000507265	-0.005599947	0.000561225	-0.004700636	-4.071761646	2.901854935
0.000478312	-0.005613904	0.000523171	-0.004711969	-4.059397071	2.919126633
0.00046409	-0.005626288	0.000490218	-0.004723158	-4.046959234	2.936345648
0.000486631	-0.005658329	0.000434926	-0.004735854	-4.034448358	2.953511667
0.000493012	-0.005658863	0.000404792	-0.004747904	-4.02186467	2.970624383
0.000478223	-0.005659396	0.000387656	-0.004758089	-4.009208396	2.987683485
0.000456337	-0.005658891	0.000371764	-0.004766314	-3.996479765	3.004688666
0.000416799	-0.005653162	0.000351581	-0.004772267	-3.983679006	3.02163962
0.00039056	-0.005651786	0.000331272	-0.004776881	-3.970806351	3.038536039
0.000366766	-0.00564822	0.000310099	-0.004780133	-3.957862032	3.05537762
0.000352365	-0.005640806	0.000290501	-0.004781663	-3.944846283	3.072164058
0.000345835	-0.005638897	0.000273466	-0.004782644	-3.931759338	3.08889505
0.000345835	-0.005635443	0.000258539	-0.004782907	-3.918601433	3.105570295
0.000346103	-0.005631989	0.000247521	-0.00478262	-3.905372807	3.122189491
0.000346789	-0.005624547	0.000198321	-0.004780635	-3.892073698	3.138752338
0.000347564	-0.005625389	0.000192533	-0.004779679	-3.878704345	3.155258538
0.000344731	-0.005623957	0.00020053	-0.004778746	-3.865264991	3.171707793
0.000333938	-0.00562362	0.000197915	-0.004777886	-3.851755877	3.188099805
0.000318224	-0.005624687	0.000193498	-0.004777336	-3.838177248	3.204434279
0.00029607	-0.005626176	0.000186034	-0.004777121	-3.824529349	3.220710921
0.000274899	-0.005627861	0.000177885	-0.004777192	-3.810812425	3.236929435
0.000242637	-0.005631146	0.000166029	-0.004777718	-3.797026725	3.253089531
0.000210912	-0.005632971	0.000152524	-0.004778459	-3.783172497	3.269190915
0.000181452	-0.005631371	0.000136327	-0.004778818	-3.769249991	3.285233298
0.000173491	-0.005629574	0.000117541	-0.004778962	-3.755259459	3.301216389
0.000175787	-0.005629882	0.000112184	-0.004779105	-3.741201153	3.317139901
0.000186223	-0.005631595	6.78E-05	-0.004779488	-3.727075327	3.333003546
0.000182436	-0.005636313	5.26E-05	-0.00478054	-3.712882236	3.348807038
0.000181333	-0.005635302	5.48E-05	-0.004781257	-3.698622135	3.364550091
0.00017692	-0.005635106	5.60E-05	-0.004781783	-3.684295283	3.380232422
0.000167438	-0.00563738	5.39E-05	-0.0047825	-3.669901937	3.395853747
0.000161594	-0.005636959	5.26E-05	-0.004783026	-3.655442359	3.411413785
0.000159537	-0.005635078	5.03E-05	-0.00478317	-3.640916807	3.426912254
0.000157897	-0.005633898	4.90E-05	-0.004783122	-3.626325546	3.442348875
0.000155184	-0.005630669	4.75E-05	-0.004782596	-3.611668837	3.457723369
0.000150502	-0.005630444	4.52E-05	-0.004782118	-3.596946946	3.473035459
0.000144509	-0.005630528	4.05E-05	-0.004781711	-3.582160138	3.488284869
9.73E-05	-0.005630865	-3.81E-07	-0.004780946	-3.56730868	3.503471322
2.95E-05	-0.005633954	-2.60E-05	-0.004781137	-3.552392841	3.518594546
-3.24E-05	-0.005641031	-4.25E-05	-0.00478262	-3.537412888	3.533654267
-0.000131151	-0.005653555	-7.09E-05	-0.004785728	-3.522369094	3.548650214
-0.000232768	-0.00566813	-0.000109874	-0.00479051	-3.507261729	3.563582116
-0.000366975	-0.005704776	-0.000162805	-0.004799978	-3.492091065	3.578449702
-0.000433915	-0.005721962	-0.000215457	-0.00481033	-3.476857377	3.593252706
-0.000525155	-0.00574308	-0.000275573	-0.004822046	-3.46156094	3.60799086
-0.000615263	-0.005775233	-0.000335664	-0.004836439	-3.44620203	3.622663897
-0.000643738	-0.005787982	-0.000390525	-0.004849708	-3.430780923	3.637271553
-0.000677491	-0.005811964	-0.000440257	-0.004864197	-3.415297899	3.651813565
-0.000736231	-0.00586282	-0.000530812	-0.004879786	-3.399753236	3.66628967
-0.000733458	-0.005876496	-0.000579174	-0.004898554	-3.384147215	3.680699606
-0.000734949	-0.005883404	-0.000604865	-0.004915793	-3.368480118	3.695043114
-0.000739034	-0.00588624	-0.000625758	-0.004930688	-3.352752228	3.709319935
-0.000746786	-0.005886465	-0.000645306	-0.004942881	-3.336963828	3.723529811
-0.000752392	-0.005885931	-0.000660437	-0.004952732	-3.321115203	3.737672485
-0.00076077	-0.005883432	-0.000673587	-0.004960407	-3.30520664	3.751747703
-0.000779496	-0.005882224	-0.0006859	-0.00496648	-3.289238425	3.76575521
-0.000800815	-0.005882168	-0.000703721	-0.004971501	-3.273210847	3.779694754
-0.000833614	-0.005880174	-0.000713241	-0.004975254	-3.257124195	3.793566082
-0.000858452	-0.005879051	-0.000730276	-0.004978219	-3.240978759	3.807368945
-0.000870617	-0.005880399	-0.000769549	-0.004980968	-3.224774831	3.821103094
-0.000868977	-0.005880371	-0.000783486	-0.004983216	-3.208512703	3.83476828
-0.0008668	-0.005879641	-0.000786406	-0.004984818	-3.192192669	3.848364258
-0.000865429	-0.005880062	-0.000787218	-0.004986205	-3.175815023	3.861890781
-0.000867188	-0.005883881	-0.000789402	-0.004987902	-3.15938006	3.875347605
-0.000875477	-0.005888178	-0.00079227	-0.004989958	-3.142888078	3.888734489
-0.000893129	-0.005892615	-0.000797855	-0.004992301	-3.126339374	3.902051189
-0.000908843	-0.005896321	-0.000804735	-0.004994764	-3.109734246	3.915297466
-0.000919189	-0.0059	-0.000812808	-0.00499737	-3.093072995	3.92847308
-0.000913673	-0.00589868	-0.000818647	-0.004999283	-3.076355921	3.941577795
-0.00090601	-0.005892727	-0.000822227	-0.005	-3.059583325	3.954611373
-0.000912033	-0.005858551	-0.000853148	-0.004994644	-3.042755511	3.967573578
-0.000936781	-0.005835159	-0.000861094	-0.004987113	-3.025872783	3.980464179
-0.000952584	-0.005823028	-0.00086315	-0.004979247	-3.008935444	3.99328294
-0.000976975	-0.005809633	-0.000869878	-0.004970807	-2.9919438	4.006029632
-0.001000769	-0.005801209	-0.000877747	-0.004962654	-2.974898159	4.018704024
-0.001013083	-0.005795255	-0.000887978	-0.004955075	-2.957798827	4.031305887
-0.001026114	-0.005789892	-0.000896458	-0.00494807	-2.940646114	4.043834994
-0.001040277	-0.005785623	-0.000905546	-0.004941734	-2.923440329	4.056291119
-0.001061357	-0.005777255	-0.000917579	-0.004935231	-2.906181783	4.068674037
-0.001080619	-0.005768213	-0.000929943	-0.00492856	-2.888870786	4.080983525
-0.001111957	-0.005753498	-0.00094652	-0.004920837	-2.871507652	4.09321936
-0.001229586	-0.005707444	-0.001001051	-0.004906851	-2.854092694	4.105381322
-0.001286149	-0.005676638	-0.001046214	-0.004890473	-2.836626226	4.11746919
-0.001309735	-0.005658582	-0.00107056	-0.004874789	-2.819108563	4.129482748
-0.00133335	-0.005642182	-0.001096302	-0.004859511	-2.801540021	4.141421778
-0.001353029	-0.005623817	-0.001119303	-0.004844329	-2.783920919	4.153286064
-0.001371993	-0.005596184	-0.001142481	-0.004827712	-2.766251572	4.165075393
-0.001384576	-0.005561953	-0.001162917	-0.004808943	-2.748532301	4.176789551
-0.001389823	-0.005519718	-0.001180409	-0.004787186	-2.730763426	4.188428328
-0.001385261	-0.005463162	-0.001194498	-0.004760839	-2.712945266	4.199991513
-0.00137894	-0.005407026	-0.001204881	-0.004730881	-2.695078143	4.211478897
-0.001376137	-0.005352801	-0.001213513	-0.004698101	-2.677162381	4.222890274
-0.001391821	-0.005208208	-0.001257077	-0.004648873	-2.659198302	4.234225437
-0.001444687	-0.005131966	-0.00127439	-0.004594982	-2.64118623	4.245484182
-0.001495287	-0.005095179	-0.001285535	-0.004545897	-2.623126491	4.256666305
-0.001544485	-0.00507482	-0.001304575	-0.004502598	-2.605019411	4.267771605
-0.001592282	-0.005056932	-0.001329226	-0.004464535	-2.586865316	4.278799882
-0.001629554	-0.005045222	-0.001353292	-0.004431803	-2.568664533	4.289750935
-0.001673623	-0.005037752	-0.001381802	-0.00440383	-2.550417392	4.300624568
-0.001709255	-0.005030142	-0.00141092	-0.004379777	-2.532124222	4.311420585
-0.001733944	-0.005020988	-0.001437856	-0.004358714	-2.513785353	4.32213879
-0.001765401	-0.005011187	-0.001468345	-0.004339825	-2.495401116	4.33277899
-0.001780399	-0.005005796	-0.001492793	-0.004323591	-2.476971842	4.343340993
-0.001802255	-0.004977686	-0.001559458	-0.004303914	-2.458497864	4.353824609
-0.001814539	-0.004925959	-0.001591166	-0.004280675	-2.439979516	4.364229647
-0.001814718	-0.004895491	-0.001606119	-0.004257411	-2.421417133	4.374555922
-0.001807711	-0.004866314	-0.001609166	-0.004234315	-2.402811048	4.384803245
-0.001797156	-0.004832728	-0.001614802	-0.004210263	-2.384161597	4.394971432
-0.001790715	-0.00480108	-0.001616198	-0.004185876	-2.365469118	4.4050603
-0.001781562	-0.004763872	-0.001617239	-0.004160245	-2.346733948	4.415069667
-0.001777178	-0.004733263	-0.00161536	-0.004134686	-2.327956424	4.424999351
-0.001782844	-0.004707905	-0.001615639	-0.004109821	-2.309136886	4.434849174
-0.001798259	-0.004686086	-0.001617569	-0.004086127	-2.290275674	4.444618959
-0.001817521	-0.004671287	-0.001622418	-0.004064394	-2.271373127	4.454308527
-0.001952265	-0.00464298	-0.00168299	-0.004040198	-2.252429587	4.463917705
-0.002009454	-0.004639723	-0.001717516	-0.004020593	-2.233445395	4.47344632
-0.002018489	-0.004636128	-0.001731834	-0.004004669	-2.214420895	4.482894199
-0.00202481	-0.004630316	-0.00174633	-0.003990659	-2.19535643	4.492261172
-0.002029193	-0.004619897	-0.001760496	-0.003977604	-2.176252344	4.501547069
-0.002033547	-0.004609395	-0.001769508	-0.003965507	-2.157108981	4.510751724
-0.002042074	-0.004603919	-0.001779942	-0.003954676	-2.137926687	4.51987497
-0.002053912	-0.004602262	-0.001789716	-0.00394559	-2.118705808	4.528916642
-0.002077139	-0.004601391	-0.001801521	-0.003937963	-2.099446692	4.537876577
-0.002093449	-0.004602206	-0.001813224	-0.003931843	-2.080149685	4.546754614
-0.002108298	-0.004601981	-0.001825639	-0.00392675	-2.060815137	4.555550592
-0.002137877	-0.004595185	-0.001874787	-0.003918573	-2.041443395	4.564264353
-0.002162804	-0.004585441	-0.001891593	-0.003913146	-2.02203481	4.572895738
-0.002170914	-0.004582689	-0.001896087	-0.003908531	-2.002589731	4.581444594
-0.00218311	-0.004579797	-0.001903094	-0.0039043	-1.983108511	4.589910764
-0.002198704	-0.004581734	-0.001911674	-0.003901167	-1.9635915	4.598294097
-0.00222384	-0.004580892	-0.001922261	-0.003898466	-1.94403905	4.606594441
-0.002253061	-0.004578814	-0.001935487	-0.003895955	-1.924451515	4.614811647
-0.002278614	-0.004578477	-0.001951049	-0.003893827	-1.904829248	4.622945565
-0.00230855	-0.004576736	-0.001966738	-0.003891867	-1.885172603	4.630996049
-0.002329482	-0.004575753	-0.001983443	-0.003890122	-1.865481935	4.638962955
-0.002355393	-0.004573029	-0.002002204	-0.003888257	-1.8457576	4.646846137
-0.002400089	-0.004568564	-0.002045615	-0.003885674	-1.825999952	4.654645455
-0.002447618	-0.004573029	-0.002075825	-0.003884455	-1.80620935	4.662360766
-0.002485873	-0.004575388	-0.002095982	-0.003883953	-1.786386149	4.669991932
-0.002519775	-0.004579207	-0.002120811	-0.00388412	-1.766530708	4.677538816
-0.002546193	-0.004583363	-0.002143684	-0.003884885	-1.746643386	4.68500128
-0.002552216	-0.004586424	-0.002164628	-0.003885961	-1.72672454	4.692379191
-0.002550994	-0.004589906	-0.002181586	-0.003887372	-1.706774531	4.699672414
-0.002553856	-0.004594174	-0.002195346	-0.003889189	-1.686793718	4.70688082
-0.002558806	-0.004598724	-0.00220903	-0.003891341	-1.666782463	4.714004276
-0.00256143	-0.004601111	-0.00221789	-0.003893493	-1.646741126	4.721042655
-0.002567632	-0.004599847	-0.002228197	-0.003895071	-1.626670069	4.72799583
-0.002586953	-0.004597348	-0.002239418	-0.003896003	-1.606569654	4.734863675
-0.002740065	-0.004629052	-0.002304382	-0.003901144	-1.586440245	4.741646067
-0.002852774	-0.004674432	-0.002355511	-0.003912907	-1.566282203	4.748342883
-0.002917209	-0.004703496	-0.002394962	-0.003927133	-1.546095894	4.754954001
-0.002960533	-0.004721047	-0.002433677	-0.003941406	-1.525881682	4.761479304
-0.002995807	-0.004731185	-0.002470767	-0.00395458	-1.50563993	4.767918672
-0.003030752	-0.00473433	-0.002507121	-0.003965817	-1.485371006	4.77427199
-0.003057051	-0.004732673	-0.002541495	-0.003974759	-1.465075273	4.780539143
-0.003074047	-0.004724501	-0.002572949	-0.003980856	-1.4447531	4.786720018
-0.003085855	-0.004719054	-0.002598767	-0.003985255	-1.424404851	4.792814504
-0.00311269	-0.004712314	-0.002626464	-0.003987933	-1.404030896	4.79882249
-0.003148113	-0.004705462	-0.002652765	-0.003989057	-1.383631601	4.804743868
-0.003268932	-0.004709113	-0.002730321	-0.003993145	-1.363207335	4.810578531
-0.003289208	-0.004712651	-0.002772819	-0.003995106	-1.342758465	4.816326374
-0.003300717	-0.004712483	-0.002801607	-0.003996277	-1.322285362	4.821987293
-0.003307307	-0.004715937	-0.002815062	-0.003997162	-1.301788395	4.827561186
-0.003311839	-0.004718913	-0.002833112	-0.003998238	-1.281267934	4.833047953
-0.003317862	-0.004725906	-0.002846517	-0.004000222	-1.260724348	4.838447494
-0.003325048	-0.00473023	-0.002859667	-0.004002494	-1.240158009	4.843759711
-0.003337452	-0.004728096	-0.002872107	-0.004004024	-1.219569288	4.84898451
-0.003352808	-0.00472818	-0.002884927	-0.004005291	-1.198958557	4.854121795
-0.003368432	-0.004727478	-0.002896859	-0.004006224	-1.178326187	4.859171475
-0.003375618	-0.004724417	-0.002908613	-0.004006534	-1.157672551	4.864133457
-0.003404779	-0.004706305	-0.002953065	-0.004002637	-1.136998022	4.869007652
-0.003446285	-0.004694229	-0.002976015	-0.003998525	-1.116302973	4.873793973
-0.003479113	-0.00469013	-0.002988378	-0.003994962	-1.095587776	4.878492333
-0.003510869	-0.004687546	-0.003002188	-0.003991711	-1.074852807	4.883102647
-0.003553507	-0.004683502	-0.003021381	-0.003988435	-1.054098439	4.887624832
-0.003593581	-0.004682182	-0.003042655	-0.003985542	-1.033325048	4.892058806
-0.003628676	-0.004682407	-0.003065148	-0.003983223	-1.012533007	4.896404489
-0.003646775	-0.004678391	-0.003086752	-0.003980737	-0.991722692	4.900661804
-0.003661922	-0.004665193	-0.003108077	-0.003976863	-0.970894478	4.904830672
-0.003675728	-0.004646856	-0.003126457	-0.003970934	-0.950048742	4.908911019
-0.00368673	-0.004629417	-0.003144862	-0.003963426	-0.92918586	4.912902772
-0.003719142	-0.004564043	-0.00319952	-0.003947336	-0.908306209	4.916805857
-0.003734259	-0.004509312	-0.003219956	-0.003925124	-0.887410164	4.920620206
-0.003741743	-0.004476681	-0.003234477	-0.003901933	-0.866498104	4.924345748
-0.003742757	-0.004432228	-0.003242296	-0.003876278	-0.845570405	4.927982416
-0.00373736	-0.004386398	-0.003247044	-0.003848424	-0.824627446	4.931530146
-0.003731933	-0.0043552	-0.003252146	-0.003820857	-0.803669604	4.934988873
-0.003723465	-0.00431552	-0.003254254	-0.00379231	-0.782697258	4.938358534
-0.003715504	-0.00428727	-0.003251918	-0.003764719	-0.761710785	4.941639069
-0.003704919	-0.004252533	-0.003250928	-0.003736817	-0.740710566	4.944830418
-0.003702861	-0.004235403	-0.003248186	-0.003711354	-0.719696978	4.947932524
-0.003705754	-0.004220941	-0.003247577	-0.00368821	-0.698670402	4.950945331
-0.003716309	-0.004191764	-0.00327964	-0.003663823	-0.677631216	4.953868785
-0.003711508	-0.004162026	-0.003281849	-0.003639077	-0.6565798	4.956702832
-0.003710644	-0.004144138	-0.003273827	-0.003616316	-0.635516535	4.959447422
-0.003710047	-0.004120296	-0.003267099	-0.0035942	-0.6144418	4.962102506
-0.003708229	-0.004098673	-0.003260397	-0.003572945	-0.593355976	4.964668034
-0.00370629	-0.004071041	-0.003256031	-0.003551355	-0.572259443	4.967143961
-0.003708258	-0.004052957	-0.00325108	-0.003530985	-0.551152581	4.969530243
-0.003713089	-0.004040011	-0.003248948	-0.003512336	-0.530035773	4.971826835
-0.003722928	-0.004030491	-0.003247298	-0.003495647	-0.508909399	4.974033698
-0.003731188	-0.00402305	-0.003247704	-0.003480824	-0.487773841	4.97615079
-0.003740133	-0.004011761	-0.003249405	-0.003466933	-0.466629479	4.978178073
-0.003784203	-0.00396478	-0.003289033	-0.003447399	-0.445476695	4.980115512
-0.003807758	-0.003942287	-0.003310841	-0.003427435	-0.424315872	4.981963071
-0.003823591	-0.003934424	-0.003311044	-0.003410531	-0.403147391	4.983720717
-0.003837128	-0.003921197	-0.003315029	-0.003394752	-0.381971633	4.985388417
-0.003845089	-0.003901596	-0.003319117	-0.003378995	-0.360788982	4.986966143
-0.003849383	-0.003884214	-0.003323686	-0.003363479	-0.33959982	4.988453865
-0.003848518	-0.003865736	-0.003326555	-0.003348057	-0.318404529	4.989851557
-0.003848339	-0.003853184	-0.003329754	-0.003333497	-0.297203491	4.991159193
-0.003850099	-0.00383816	-0.003332546	-0.003319319	-0.275997089	4.992376749
-0.003857404	-0.003827096	-0.003334882	-0.003306049	-0.254785706	4.993504205
-0.00393305	-0.003800278	-0.003374536	-0.003289456	-0.233569725	4.994541539
-0.00405041	-0.003787894	-0.003408656	-0.003274633	-0.212349529	4.995488733
-0.004131722	-0.003782867	-0.003439907	-0.003262224	-0.1911255	4.996345769
-0.004199616	-0.003780789	-0.003475575	-0.003251871	-0.169898022	4.997112633
-0.00427875	-0.003787416	-0.003517413	-0.003244436	-0.148667477	4.997789309
-0.004337938	-0.003798031	-0.003560037	-0.003239989	-0.127434249	4.998375787
-0.004387434	-0.003798677	-0.003603347	-0.003236498	-0.106198722	4.998872056
-0.00443058	-0.003801345	-0.003645032	-0.003233796	-0.084961277	4.999278106
-0.004487471	-0.003805361	-0.003687326	-0.003232194	-0.0637223	4.99959393
-0.004514217	-0.003800699	-0.003726041	-0.003230186	-0.042482172	4.999819523
-0.004536878	-0.003798733	-0.003760694	-0.003228249	-0.021241278	4.999954881
-0.004576803	-0.003804265	-0.003818855	-0.003224567	-8.88E-16	5
