# Supplementary material for: Enhanced location tracking in sensor fusion-assisted virtual reality micro-manipulation environments
Source: PLoS One. 2021 Dec 28;16(12):e0261933. doi: 10.1371/journal.pone.0261933 (PMC8714085; doi:10.1371/journal.pone.0261933)
Supplement: S1 File — (ZIP) [file pone.0261933.s001.zip › VR circle/Participant4_VR_OnRaw.csv]

Kalman_Off_X_Axis	Kalman_Off_Y_Axis	Kalman_On_X_Axis	Kalman_On_Y_Axis	Reference_X	Reference_Y
-0.004906798	-0.004721475	-0.004221799	-0.004076629	0	5
-0.004937984	-0.004705638	-0.004203715	-0.004062717	0.030034301	4.999909794
-0.004947105	-0.004695128	-0.004192331	-0.004049676	0.060067519	4.99963918
-0.00480341	-0.004675075	-0.004178278	-0.004027488	0.09009857	4.999188166
-0.004610255	-0.004692279	-0.004134521	-0.004020302	0.120126369	4.99855677
-0.004559778	-0.004701679	-0.004080505	-0.004016383	0.150149834	4.997745015
-0.004480118	-0.004715323	-0.0040256	-0.004015221	0.180167881	4.996752928
-0.004404896	-0.004713585	-0.003970014	-0.004014036	0.210179427	4.995580548
-0.004305576	-0.004717317	-0.003908409	-0.004013624	0.24018339	4.994227914
-0.00421926	-0.004705268	-0.003844213	-0.004011495	0.270178686	4.992695077
-0.004159508	-0.004695641	-0.003781902	-0.004008277	0.300164233	4.990982092
-0.004086597	-0.004700967	-0.00371925	-0.00400685	0.33013895	4.989089021
-0.004048755	-0.004702306	-0.003661963	-0.004005906	0.360101755	4.987015931
-0.004034518	-0.004708715	-0.003612187	-0.004006027	0.390051566	4.984762898
-0.003891963	-0.004737882	-0.003555502	-0.004015875	0.419987303	4.982330003
-0.003751041	-0.004784169	-0.003481859	-0.004027827	0.449907887	4.979717333
-0.003691812	-0.004817523	-0.003408713	-0.004040627	0.479812236	4.976924984
-0.003627222	-0.004837234	-0.003339675	-0.004053765	0.509699273	4.973953055
-0.003565035	-0.00485649	-0.003273019	-0.004067387	0.539567918	4.970801654
-0.003475021	-0.004878422	-0.003203877	-0.004081807	0.569417095	4.967470895
-0.003394684	-0.004892408	-0.003134343	-0.00409572	0.599245725	4.963960898
-0.003287382	-0.004908159	-0.003060202	-0.004109463	0.629052734	4.96027179
-0.003202669	-0.004914711	-0.00298525	-0.00412173	0.658837045	4.956403703
-0.003136198	-0.004921974	-0.002913125	-0.004132884	0.688597583	4.952356777
-0.002930563	-0.004925763	-0.002801142	-0.004141401	0.718333275	4.948131158
-0.002831273	-0.004924709	-0.002700386	-0.004149603	0.748043048	4.943727
-0.00277867	-0.004925706	-0.00262198	-0.004156813	0.77772583	4.939144459
-0.002733463	-0.00493351	-0.002547656	-0.004163927	0.80738055	4.934383703
-0.002698148	-0.004942767	-0.002478409	-0.004171258	0.837006137	4.929444902
-0.00265895	-0.004946157	-0.002416517	-0.004177694	0.866601523	4.924328236
-0.002592849	-0.004953392	-0.002354022	-0.004184081	0.89616564	4.919033888
-0.002544037	-0.004961738	-0.002295086	-0.00419059	0.925697422	4.913562049
-0.002465024	-0.004973701	-0.002234136	-0.004197582	0.955195802	4.907912918
-0.002382961	-0.004980423	-0.002172897	-0.004204333	0.984659716	4.902086697
-0.002317754	-0.004990222	-0.002111737	-0.004211325	1.014088102	4.896083598
-0.002104815	-0.005040411	-0.001989286	-0.004225939	1.043479897	4.889903836
-0.002034616	-0.005081342	-0.00190015	-0.004243868	1.07283404	4.883547635
-0.00199662	-0.00509886	-0.001842496	-0.004260563	1.102149473	4.877015224
-0.001952923	-0.005125321	-0.001783116	-0.00427825	1.131425138	4.870306839
-0.001919056	-0.00515053	-0.001729179	-0.004296493	1.160659979	4.863422721
-0.001876745	-0.005189125	-0.001678487	-0.004317205	1.18985294	4.85636312
-0.001860012	-0.005226952	-0.001633971	-0.004339924	1.219002968	4.849128289
-0.001850921	-0.005292949	-0.001597123	-0.004368402	1.248109012	4.841718491
-0.00184143	-0.005360969	-0.001565431	-0.00440201	1.277170021	4.834133992
-0.001837763	-0.005455451	-0.001539182	-0.004443723	1.306184947	4.826375066
-0.001840814	-0.005540817	-0.001517723	-0.00449088	1.335152743	4.818441992
-0.001786146	-0.005806544	-0.001456798	-0.00457508	1.364072363	4.810335058
-0.001665902	-0.005871573	-0.001411131	-0.004652795	1.392942764	4.802054556
-0.001595949	-0.00588103	-0.001382448	-0.004716526	1.421762904	4.793600784
-0.001529941	-0.0058814	-0.001345888	-0.004768014	1.450531744	4.784974048
-0.001469295	-0.00587821	-0.001305874	-0.004809292	1.479248246	4.776174658
-0.001439188	-0.005875048	-0.00126879	-0.004842415	1.507911372	4.767202933
-0.00141207	-0.005873738	-0.001235345	-0.004869224	1.53652009	4.758059196
-0.001381346	-0.005871972	-0.001202579	-0.00489175	1.565073366	4.748743777
-0.001339405	-0.005868725	-0.001169369	-0.004909654	1.59357017	4.739257011
-0.001287511	-0.005870177	-0.001132443	-0.004924704	1.622009475	4.729599242
-0.00109377	-0.005884419	-0.001040088	-0.004945851	1.650390254	4.719770819
-0.000937533	-0.005894816	-0.000945403	-0.004962376	1.678711483	4.709772094
-0.000878859	-0.005898206	-0.000887462	-0.004972345	1.70697214	4.69960343
-0.000813621	-0.0059	-0.000824784	-0.004980377	1.735171205	4.689265193
-0.000752975	-0.005898775	-0.000763938	-0.004986717	1.763307662	4.678757756
-0.000706135	-0.00589473	-0.000707777	-0.004991241	1.791380494	4.668081498
-0.000672607	-0.005890486	-0.000654468	-0.00499429	1.819388689	4.657236805
-0.000663177	-0.005890714	-0.000609795	-0.004996806	1.847331235	4.646224068
-0.000662284	-0.005891141	-0.000571743	-0.004998935	1.875207126	4.635043684
-0.00065686	-0.005886613	-0.000539371	-0.005	1.903015355	4.623696057
-0.000631776	-0.005790821	-0.000457196	-0.004985192	1.930754919	4.612181596
-0.000541115	-0.005670334	-0.000395853	-0.004953835	1.958424816	4.600500716
-0.000484752	-0.005598611	-0.000373346	-0.004918244	1.986024049	4.588653839
-0.00045711	-0.005542754	-0.000349924	-0.004881007	2.013551621	4.576641393
-0.00043218	-0.005455764	-0.00032166	-0.004837334	2.04100654	4.564463811
-0.000414122	-0.005383101	-0.000297374	-0.004790685	2.068387814	4.552121532
-0.000393752	-0.005309755	-0.000276908	-0.004741593	2.095694456	4.539615002
-0.000368699	-0.00522587	-0.000254271	-0.004689476	2.12292548	4.526944672
-0.000336835	-0.005167506	-0.000232785	-0.004637891	2.150079904	4.514110998
-0.000279579	-0.00509735	-0.000206877	-0.004585072	2.177156748	4.501114445
-0.000132216	-0.004964159	-0.000115935	-0.004526665	2.204155035	4.487955482
-8.45E-05	-0.004951341	-5.77E-05	-0.00446995	2.231073791	4.474634582
-5.00E-05	-0.004949233	-3.38E-05	-0.004422213	2.257912045	4.461152226
-2.23E-05	-0.004947439	-5.02E-06	-0.004382774	2.284668828	4.447508902
1.78E-05	-0.004942454	2.40E-05	-0.004350086	2.311343174	4.433705101
7.05E-05	-0.004924595	5.54E-05	-0.004320761	2.337934122	4.419741321
0.000113942	-0.004903858	8.70E-05	-0.004293711	2.364440711	4.405618067
0.000161923	-0.004874377	0.000119808	-0.00426712	2.390861986	4.391335848
0.000191137	-0.004849169	0.000150192	-0.004241546	2.417196993	4.376895178
0.000212616	-0.004820343	0.000178717	-0.004216164	2.443444782	4.36229658
0.000365063	-0.004681342	0.00024799	-0.004169588	2.469604405	4.34754058
0.000581607	-0.004560541	0.000326737	-0.004112269	2.49567492	4.332627711
0.000685766	-0.004493689	0.000389807	-0.004059063	2.521655384	4.31755851
0.00071387	-0.004467455	0.000447487	-0.0040121	2.547544861	4.302333521
0.000749185	-0.004444013	0.000500508	-0.003970436	2.573342417	4.286953294
0.000784624	-0.00443054	0.000549499	-0.003934481	2.59904712	4.271418383
0.000804654	-0.00442886	0.000590848	-0.003904551	2.624658044	4.255729349
0.000818614	-0.004432449	0.000626753	-0.003880477	2.650174263	4.239886759
0.000838028	-0.004439256	0.000657425	-0.003861774	2.675594858	4.223891184
0.000869491	-0.004451134	0.000685637	-0.003848249	2.700918912	4.2077432
0.000990537	-0.004482637	0.000724264	-0.003840216	2.72614551	4.191443391
0.001002278	-0.004503602	0.000750016	-0.003837748	2.751273741	4.174992345
0.001014173	-0.004520379	0.000777364	-0.003838958	2.776302701	4.158390655
0.001025266	-0.004537725	0.000799007	-0.003842587	2.801231485	4.141638921
0.001032354	-0.004551597	0.000816829	-0.003847644	2.826059194	4.124737747
0.001052261	-0.00455906	0.000833813	-0.003852918	2.850784932	4.107687742
0.001076852	-0.004558376	0.000851504	-0.003857153	2.875407806	4.090489522
0.001101135	-0.004552822	0.000868044	-0.003859766	2.89992693	4.073143707
0.001113215	-0.004552366	0.000883877	-0.003861871	2.924341417	4.055650924
0.001116544	-0.004551796	0.000896727	-0.003863492	2.948650387	4.038011804
0.001111243	-0.004551996	0.000906096	-0.003864871	2.972852962	4.020226982
0.001103816	-0.004554388	0.00088338	-0.003865694	2.99694827	4.002297101
0.001103909	-0.004565212	0.000870085	-0.003867774	3.020935441	3.984222808
0.001106806	-0.004572818	0.00088003	-0.003871597	3.04481361	3.966004754
0.001110719	-0.004583812	0.000893665	-0.003876436	3.068581914	3.947643598
0.001113647	-0.004595263	0.00090005	-0.003882025	3.092239497	3.929140001
0.001111243	-0.004605403	0.000904604	-0.003888147	3.115785504	3.910494632
0.00110283	-0.004613863	0.000904525	-0.003894389	3.139219087	3.891708162
0.001091244	-0.004629501	0.000904421	-0.003901962	3.162539399	3.872781271
0.001081013	-0.004643714	0.000901228	-0.00391031	3.185745599	3.85371464
0.001071614	-0.004658013	0.000897381	-0.003919311	3.20883685	3.834508959
0.001078116	-0.004717174	0.00085276	-0.003935618	3.231812318	3.815164919
0.001112229	-0.004737768	0.000839989	-0.003953136	3.254671175	3.795683219
0.001124371	-0.004750301	0.00086226	-0.003969105	3.277412596	3.776064562
0.001144186	-0.004751099	0.00087791	-0.003982485	3.300035759	3.756309655
0.001163384	-0.004751697	0.000894659	-0.003993349	3.32253985	3.736419212
0.001192382	-0.004758733	0.000911644	-0.004003317	3.344924056	3.71639395
0.001229669	-0.004763005	0.00093224	-0.004012076	3.367187569	3.696234591
0.001277558	-0.004766907	0.00095684	-0.004019794	3.389329585	3.675941864
0.001328681	-0.004768759	0.000983717	-0.004026496	3.411349307	3.6555165
0.001399743	-0.004770553	0.001019413	-0.00403211	3.433245939	3.634959236
0.001595857	-0.004775794	0.001047991	-0.004040989	3.455018692	3.614270815
0.001660108	-0.004769984	0.001098291	-0.004044062	3.476666779	3.593451982
0.00171077	-0.004765797	0.001168192	-0.004045756	3.49818942	3.572503488
0.001754436	-0.004760328	0.001228933	-0.004046288	3.519585837	3.55142609
0.001797086	-0.004756226	0.001285696	-0.004046095	3.54085526	3.530220549
0.001832062	-0.004751697	0.001338351	-0.004045224	3.561996921	3.508887628
0.001855267	-0.004747367	0.00138619	-0.004043941	3.583010056	3.487428099
0.001871044	-0.004746712	0.001427697	-0.00404278	3.603893907	3.465842735
0.001880567	-0.004746	0.001463184	-0.004041715	3.624647722	3.444132315
0.001893694	-0.004741927	0.001495373	-0.004040239	3.645270751	3.422297623
0.001948824	-0.004705553	0.001521465	-0.00403407	3.665762249	3.400339446
0.002024663	-0.004649326	0.001562003	-0.00401948	3.686121479	3.378258577
0.00210198	-0.004601131	0.001612067	-0.004000002	3.706347704	3.356055812
0.002148358	-0.004575524	0.001659932	-0.003980332	3.726440195	3.333731953
0.00219184	-0.004547923	0.001705809	-0.003960177	3.746398228	3.311287805
0.002223303	-0.004518442	0.001748336	-0.003939272	3.766221082	3.288724177
0.002255198	-0.004487935	0.001788193	-0.003917593	3.785908041	3.266041885
0.002286969	-0.00445911	0.001825957	-0.003895527	3.805458396	3.243241746
0.00231418	-0.004439769	0.001861208	-0.003874525	3.824871441	3.220324584
0.00235498	-0.004418292	0.001896486	-0.003854056	3.844146476	3.197291224
0.002502743	-0.004325548	0.001949978	-0.003822843	3.863282805	3.174142499
0.002544406	-0.004271799	0.002001691	-0.003785824	3.882279737	3.150879243
0.002576856	-0.004243771	0.002047777	-0.003753427	3.901136588	3.127502295
0.002632602	-0.004208678	0.002093993	-0.003721731	3.919852676	3.104012501
0.002686654	-0.00417595	0.002140263	-0.003690906	3.938427326	3.080410706
0.00275374	-0.004140374	0.00218818	-0.003660516	3.956859869	3.056697762
0.002834786	-0.0041085	0.002240024	-0.00363078	3.975149639	3.032874526
0.002904985	-0.004081896	0.002293359	-0.003602762	3.993295976	3.008941856
0.002999437	-0.004048086	0.002352399	-0.003574695	4.011298226	2.984900616
0.003057433	-0.004029258	0.002410393	-0.00354883	4.029155738	2.960751674
0.003258507	-0.00396309	0.002506229	-0.003517013	4.046867869	2.936495902
0.003284146	-0.003944433	0.002577909	-0.003487567	4.06443398	2.912134173
0.003298476	-0.003931957	0.002639723	-0.003461702	4.081853435	2.887667368
0.003318075	-0.003922642	0.002691829	-0.003438934	4.099125608	2.863096369
0.003356164	-0.003908144	0.002740741	-0.003418175	4.116249875	2.838422063
0.003405192	-0.003892934	0.002788842	-0.003398867	4.133225618	2.813645339
0.003452895	-0.003869748	0.002835556	-0.003379583	4.150052224	2.788767093
0.003466732	-0.003848328	0.002875047	-0.003360638	4.166729087	2.763788221
0.003461401	-0.003825227	0.002907734	-0.003341572	4.183255604	2.738709625
0.00345912	-0.003811213	0.002933904	-0.003323812	4.199631179	2.713532211
0.003468334	-0.003792727	0.002956568	-0.003306488	4.215855221	2.688256885
0.003485838	-0.003717871	0.00300616	-0.003275543	4.231927146	2.662884561
0.003561861	-0.003640993	0.003043427	-0.003241693	4.247846372	2.637416153
0.003586021	-0.003613819	0.003065541	-0.00321007	4.263612326	2.611852582
0.003597176	-0.003589893	0.003079909	-0.003181301	4.279224439	2.586194768
0.003604387	-0.003558361	0.003092496	-0.00315321	4.294682148	2.560443639
0.003615789	-0.003538422	0.003103593	-0.003127466	4.309984894	2.534600123
0.003648762	-0.003513157	0.003118091	-0.003102666	4.325132125	2.508665152
0.003684755	-0.003488689	0.003135154	-0.003078737	4.340123296	2.482639662
0.003704693	-0.003465959	0.00315261	-0.003055727	4.354957865	2.456524594
0.003693846	-0.003407851	0.003177681	-0.003026692	4.369635296	2.430320888
0.003726203	-0.003375237	0.003197152	-0.002997174	4.384155061	2.40402949
0.003734677	-0.003359315	0.003206913	-0.002971624	4.398516635	2.377651349
0.003735941	-0.003340715	0.003217879	-0.002947815	4.4127195	2.351187417
0.003733722	-0.003323653	0.003223741	-0.002926257	4.426763143	2.324638648
0.003729993	-0.003298302	0.003228896	-0.002904844	4.440647059	2.298006001
0.003738283	-0.003269761	0.00323468	-0.002883044	4.454370745	2.271290436
0.00375175	-0.003249082	0.00324172	-0.002862018	4.467933707	2.244492918
0.003769438	-0.003224244	0.003249283	-0.002841138	4.481335456	2.217614413
0.003765894	-0.003205786	0.003255459	-0.002821201	4.494575507	2.190655892
0.003746881	-0.003145429	0.003266922	-0.002794077	4.507653384	2.163618326
0.003796063	-0.003107887	0.00327828	-0.002766906	4.520568613	2.136502692
0.003819391	-0.003086381	0.003286078	-0.002741622	4.53332073	2.109309968
0.003826725	-0.003067553	0.003295683	-0.002718225	4.545909274	2.082041135
0.003823982	-0.003044083	0.003303586	-0.002695626	4.55833379	2.054697177
0.003812765	-0.003024571	0.003309239	-0.002674189	4.570593832	2.02727908
0.003794399	-0.003001442	0.003311228	-0.002653139	4.582688955	1.999787835
0.003790455	-0.002983469	0.003312196	-0.002633033	4.594618724	1.972224432
0.003808759	-0.002967831	0.003315128	-0.00261416	4.606382708	1.944589867
0.00385486	-0.002953674	0.003323764	-0.002596522	4.617980483	1.916885137
0.003894428	-0.002951481	0.003336456	-0.002581641	4.629411631	1.889111241
0.003979049	-0.002933964	0.00336527	-0.002565939	4.640675738	1.861269181
0.00399193	-0.002913085	0.0033844	-0.002549462	4.651772398	1.833359962
0.003997816	-0.002901748	0.003398061	-0.002534872	4.662701212	1.805384591
0.004013162	-0.00288913	0.003411094	-0.00252108	4.673461784	1.777344078
0.004026999	-0.002879502	0.003423263	-0.002508426	4.684053727	1.749239434
0.004032977	-0.002866172	0.003433496	-0.002496111	4.694476658	1.721071673
0.004037445	-0.002849708	0.00344174	-0.002483529	4.704730201	1.692841812
0.00404783	-0.002831791	0.003449931	-0.002470584	4.714813987	1.664550869
0.004064748	-0.002813191	0.003458122	-0.002457156	4.72472765	1.636199865
0.004081605	-0.002803507	0.003466968	-0.002444671	4.734470835	1.607789823
0.004157844	-0.002789379	0.003472699	-0.002431606	4.744043188	1.579321768
0.004222527	-0.002786758	0.003493505	-0.002420597	4.753444365	1.550796728
0.004247673	-0.002785021	0.003521193	-0.002411548	4.762674027	1.522215731
0.004264714	-0.00278428	0.003546002	-0.00240412	4.77173184	1.493579809
0.004292787	-0.0027824	0.003569556	-0.002397756	4.780617477	1.464889995
0.004330599	-0.002782714	0.003595333	-0.002392602	4.789330619	1.436147324
0.004375806	-0.002783995	0.003623283	-0.002388586	4.79787095	1.407352834
0.004409488	-0.002780777	0.003651547	-0.002384715	4.806238162	1.378507563
0.004430597	-0.002778469	0.003677875	-0.002381206	4.814431954	1.349612553
0.004439318	-0.002781888	0.00370059	-0.002378811	4.82245203	1.320668845
0.00444394	-0.002787413	0.003720087	-0.002377674	4.830298101	1.291677484
0.004492445	-0.002784252	0.003730058	-0.00237523	4.837969883	1.262639517
0.004513492	-0.002756167	0.003749346	-0.002369496	4.845467099	1.23355599
0.004538638	-0.002734291	0.003776327	-0.002361802	4.85278948	1.204427954
0.004572228	-0.002715064	0.003802236	-0.00235268	4.85993676	1.175256459
0.004597897	-0.002698686	0.00382715	-0.002342784	4.866908682	1.146042558
0.004612504	-0.002681282	0.003849761	-0.002332065	4.873704995	1.116787306
0.004616418	-0.002665758	0.003869258	-0.00232096	4.880325453	1.087491757
0.004621256	-0.002648041	0.003885824	-0.002309201	4.886769817	1.058156968
0.004634753	-0.002630723	0.003901814	-0.002296958	4.893037855	1.028783999
0.004659499	-0.002611155	0.003918694	-0.002283989	4.899129341	0.999373909
0.004718604	-0.00257367	0.003932224	-0.002267512	4.905044054	0.969927759
0.0047464	-0.002559599	0.00395248	-0.002251035	4.910781782	0.940446612
0.004776477	-0.00255017	0.00398077	-0.002236373	4.916342317	0.910931531
0.004809573	-0.002537751	0.004007987	-0.00222263	4.921725459	0.881383582
0.004833055	-0.002521373	0.004033608	-0.002208983	4.926931013	0.85180383
0.004838818	-0.002500893	0.004055617	-0.002194781	4.931958792	0.822193343
0.004838694	-0.002473833	0.00407391	-0.002179126	4.936808614	0.79255319
0.004845566	-0.002452271	0.004090424	-0.002163085	4.941480304	0.762884439
0.004856753	-0.002432047	0.004106283	-0.002146874	4.945973695	0.733188162
0.00487099	-0.00240476	0.004121697	-0.002129501	4.950288622	0.703465429
0.004934532	-0.002293587	0.004145224	-0.002098483	4.954424932	0.673717314
0.004928585	-0.002234283	0.004167914	-0.002061972	4.958382474	0.643944889
0.004928277	-0.002216538	0.004183904	-0.002029889	4.962161106	0.61414923
0.004935888	-0.00219563	0.004198115	-0.002000902	4.965760691	0.58433141
0.004952899	-0.002177429	0.004212953	-0.001974529	4.9691811	0.554492506
0.004977582	-0.00216088	0.004228315	-0.0019506	4.972422209	0.524633595
0.005005872	-0.002150711	0.004245274	-0.001929526	4.975483901	0.494755754
0.005026272	-0.002144388	0.00426218	-0.001911331	4.978366066	0.464860061
0.005046888	-0.002134561	0.004279112	-0.001894926	4.9810686	0.434947595
0.005056163	-0.002127952	0.004294395	-0.001880482	4.983591405	0.405019435
0.005129691	-0.002101804	0.004321691	-0.0018649	4.985934391	0.37507666
0.005175761	-0.002087534	0.004350112	-0.001847697	4.988097471	0.345120353
0.005188364	-0.002076026	0.004373116	-0.00183301	4.99008057	0.315151592
0.005196962	-0.002065174	0.004393267	-0.001819533	4.991883615	0.28517146
0.005204697	-0.00205623	0.004411324	-0.001807145	4.99350654	0.255181038
0.005210706	-0.00204119	0.004426922	-0.001794806	4.994949288	0.225181409
0.005216037	-0.002030964	0.004440714	-0.001783192	4.996211807	0.195173654
0.0052271	-0.002020169	0.004453537	-0.001772231	4.99729405	0.165158857
0.005251568	-0.002010684	0.00446746	-0.001761827	4.998195979	0.135138101
0.005275913	-0.002005186	0.004481906	-0.001752464	4.998917561	0.105112469
0.00521351	-0.001976332	0.004483921	-0.00174114	4.999458771	0.075083044
0.0051916	-0.001943177	0.004479995	-0.001725437	4.999819588	0.04505091
0.005226114	-0.001910107	0.004481592	-0.001707267	5	0.015017151
0.005258748	-0.001878632	0.004487323	-0.001687765	5	-0.015017151
0.005272708	-0.001855361	0.004493238	-0.001668385	4.999819588	-0.04505091
0.005267623	-0.001832289	0.004496744	-0.001649125	4.999458771	-0.075083044
0.00525126	-0.001812834	0.004496273	-0.001630446	4.998917561	-0.105112469
0.005239118	-0.001791386	0.004493316	-0.001611937	4.998195979	-0.135138101
0.005243618	-0.001769083	0.004490333	-0.001593379	4.99729405	-0.165158857
0.005273448	-0.001731569	0.00449172	-0.001572571	4.996211807	-0.195173654
0.005387066	-0.001611623	0.004484811	-0.001534608	4.994949288	-0.225181409
0.005416958	-0.001586814	0.004488108	-0.001499718	4.99350654	-0.255181038
0.005420625	-0.001583082	0.004514514	-0.00147216	4.991883615	-0.28517146
0.005410178	-0.001578269	0.004529981	-0.001449077	4.99008057	-0.315151592
0.005407436	-0.001571632	0.004541705	-0.001429334	4.988097471	-0.345120353
0.005427189	-0.001564967	0.004554371	-0.001412276	4.985934391	-0.37507666
0.005448699	-0.001560409	0.004568582	-0.001397517	4.983591405	-0.405019435
0.005460809	-0.001559669	0.004580306	-0.001385249	4.9810686	-0.434947595
0.005460717	-0.001560352	0.004591115	-0.001375378	4.978366066	-0.464860061
0.005451564	-0.001561121	0.004596924	-0.001367345	4.975483901	-0.494755754
0.005421118	-0.001540955	0.004562955	-0.001354836	4.972422209	-0.524633595
0.005418838	-0.001521472	0.004544322	-0.001342569	4.9691811	-0.554492506
0.00541853	-0.001506261	0.004556387	-0.001331923	4.965760691	-0.58433141
0.005426881	-0.001492162	0.004562144	-0.001321156	4.962161106	-0.61414923
0.00543064	-0.001476211	0.004568687	-0.001310002	4.958382474	-0.643944889
0.005426634	-0.001457753	0.004573057	-0.001298098	4.954424932	-0.673717314
0.005422073	-0.00143676	0.004575491	-0.001285201	4.950288622	-0.703465429
0.005422135	-0.001411039	0.004578736	-0.001270805	4.945973695	-0.733188162
0.005428853	-0.001369538	0.004582609	-0.001252779	4.941480304	-0.762884439
0.00543819	-0.001323736	0.004586535	-0.001231125	4.936808614	-0.79255319
0.005476556	-0.00118744	0.004562746	-0.001193815	4.931958792	-0.822193343
0.005468852	-0.001155823	0.004562484	-0.001155853	4.926931013	-0.85180383
0.005461518	-0.001132665	0.004573188	-0.001121229	4.921725459	-0.881383582
0.00546158	-0.001094839	0.004584677	-0.0010875	4.916342317	-0.910931531
0.005471256	-0.001048979	0.00459538	-0.001053119	4.910781782	-0.940446612
0.005481456	-0.001024198	0.004605744	-0.00102135	4.905044054	-0.969927759
0.005491749	-0.001001924	0.004616291	-0.000992025	4.899129341	-0.999373909
0.005498282	-0.00098489	0.004626026	-0.000965459	4.893037855	-1.028783999
0.005508852	-0.000972642	0.004634819	-0.000941844	4.886769817	-1.058156968
0.005517388	-0.000963841	0.004643481	-0.000921157	4.880325453	-1.087491757
0.005549405	-0.00084455	0.004622938	-0.000886485	4.873704995	-1.116787306
0.005608203	-0.000759696	0.004627675	-0.000842401	4.866908682	-1.146042558
0.005611438	-0.000760551	0.004649213	-0.000806761	4.85993676	-1.175256459
0.005610113	-0.000765792	0.004670646	-0.000779033	4.85278948	-1.204427954
0.005609836	-0.00076807	0.004687003	-0.000757087	4.845467099	-1.23355599
0.005613934	-0.000768555	0.004701815	-0.000739401	4.837969883	-1.262639517
0.00562925	-0.000772058	0.004715842	-0.000725561	4.830298101	-1.291677484
0.005651653	-0.000770435	0.00473055	-0.000714044	4.82245203	-1.320668845
0.005664935	-0.000767729	0.004743766	-0.000704245	4.814431954	-1.349612553
0.005668417	-0.000753771	0.004726598	-0.000696768	4.806238162	-1.378507563
0.005687061	-0.00072731	0.004730472	-0.000682396	4.79787095	-1.407352834
0.005705705	-0.000694211	0.004752612	-0.000666161	4.789330619	-1.436147324
0.005725766	-0.000649634	0.004773914	-0.000646176	4.780617477	-1.464889995
0.005736521	-0.000612662	0.004793333	-0.000624303	4.77173184	-1.493579809
0.005745211	-0.000551023	0.004810396	-0.000597156	4.762674027	-1.522215731
0.005749926	-0.000503027	0.004825732	-0.000568145	4.753444365	-1.550796728
0.00575236	-0.000425807	0.004838346	-0.00053282	4.744043188	-1.579321768
0.005754764	-0.000379008	0.004849337	-0.000496793	4.734470835	-1.607789823
0.005767244	-0.00032429	0.004860878	-0.000459024	4.72472765	-1.636199865
0.005855717	-0.000180959	0.004864019	-0.000408213	4.714813987	-1.664550869
0.0059	-0.000103511	0.004887494	-0.000350822	4.704730201	-1.692841812
0.005896764	-7.80E-05	0.004910969	-0.000299721	4.694476658	-1.721071673
0.005889461	-4.69E-05	0.004932873	-0.000253096	4.684053727	-1.749239434
0.005881664	-2.12E-05	0.004948654	-0.000211142	4.673461784	-1.777344078
0.005880524	-2.85E-07	0.004961948	-0.000173881	4.662701212	-1.805384591
0.005883051	2.50E-05	0.004973254	-0.000139571	4.651772398	-1.833359962
0.005887489	4.55E-05	0.004983591	-0.000108456	4.640675738	-1.861269181
0.005892142	6.17E-05	0.004993484	-8.06E-05	4.629411631	-1.889111241
0.005883729	8.29E-05	0.005	-5.45E-05	4.617980483	-1.916885137
0.005753038	0.000181642	0.004974039	-1.66E-05	4.606382708	-1.944589867
0.005706074	0.000248608	0.004951585	2.59E-05	4.594618724	-1.972224432
0.005696583	0.000272876	0.004940044	6.29E-05	4.582688955	-1.999787835
0.005688725	0.000303525	0.004929052	9.73E-05	4.570593832	-2.02727908
0.005680744	0.000337136	0.004917877	0.000130547	4.55833379	-2.054697177
0.005663795	0.000368469	0.004907043	0.000162267	4.545909274	-2.082041135
0.005638063	0.00040433	0.00489401	0.000193842	4.53332073	-2.109309968
0.005624443	0.000428655	0.004881972	0.000223312	4.520568613	-2.136502692
0.005610606	0.000461156	0.004870352	0.000252274	4.507653384	-2.163618326
0.005592856	0.00048568	0.00485834	0.000279784	4.494575507	-2.190655892
0.005521733	0.000540797	0.004834603	0.00031465	4.481335456	-2.217614413
0.005504414	0.0005629	0.004816467	0.000345959	4.467933707	-2.244492918
0.005490917	0.00057381	0.004800425	0.000371073	4.454370745	-2.271290436
0.005480316	0.00058677	0.004786031	0.000393696	4.440647059	-2.298006001
0.005478313	0.000602863	0.004773914	0.000414069	4.426763143	-2.324638648
0.005483675	0.000628784	0.004765174	0.00043478	4.4127195	-2.351187417
0.005488513	0.000653252	0.004758867	0.000455346	4.398516635	-2.377651349
0.005487003	0.000681536	0.004753659	0.000476445	4.384155061	-2.40402949
0.005471687	0.000703896	0.004747325	0.000497132	4.369635296	-2.430320888
0.005445771	0.000717141	0.004738454	0.000516101	4.354957865	-2.456524594
0.005362167	0.000776587	0.004721155	0.000541385	4.340123296	-2.482639662
0.005378838	0.000814158	0.004707232	0.000568847	4.325132125	-2.508665152
0.005380687	0.00083421	0.004694278	0.000593575	4.309984894	-2.534600123
0.005376188	0.000856029	0.004683208	0.000616923	4.294682148	-2.560443639
0.005376188	0.000879699	0.004674075	0.000639498	4.279224439	-2.586194768
0.005389532	0.000918409	0.004668527	0.000663741	4.263612326	-2.611852582
0.005416588	0.000958543	0.004667872	0.000689606	4.247846372	-2.637416153
0.005456926	0.001014713	0.00467308	0.00071927	4.231927146	-2.662884561
0.005485431	0.001083046	0.004681455	0.000753821	4.215855221	-2.688256885
0.005491872	0.001134574	0.004689044	0.000789969	4.199631179	-2.713532211
0.005408206	0.001278076	0.004679413	0.000844046	4.183255604	-2.738709625
0.005418437	0.001353074	0.004672138	0.000901292	4.166729087	-2.763788221
0.00541816	0.001391813	0.004669364	0.000951861	4.150052224	-2.788767093
0.005417143	0.001414942	0.004665752	0.000996259	4.133225618	-2.813645339
0.005420625	0.001434937	0.004662664	0.001035311	4.116249875	-2.838422063
0.005428976	0.00144616	0.004660675	0.001068797	4.099125608	-2.863096369
0.00543628	0.001448182	0.004659524	0.001096477	4.081853435	-2.887667368
0.005432458	0.001450034	0.004657247	0.00111939	4.06443398	-2.912134173
0.005425432	0.001453423	0.004654525	0.001138674	4.046867869	-2.936495902
0.005423368	0.001457041	0.004650469	0.00115503	4.029155738	-2.960751674
0.005553412	0.001500564	0.004646727	0.001173491	4.011298226	-2.984900616
0.005552056	0.001524178	0.004646674	0.001198436	3.993295976	-3.008941856
0.005550268	0.001546395	0.004664889	0.001218785	3.975149639	-3.032874526
0.005561424	0.00157317	0.004678602	0.001239496	3.956859869	-3.056697762
0.005603087	0.001625581	0.004694357	0.001264466	3.938427326	-3.080410706
0.005677539	0.001684343	0.00471914	0.001293646	3.919852676	-3.104012501
0.005777105	0.001748945	0.004754182	0.001326648	3.901136588	-3.127502295
0.005850756	0.001822661	0.004794066	0.00136478	3.882279737	-3.150879243
0.005878275	0.001870343	0.004831568	0.001403227	3.863282805	-3.174142499
0.005895655	0.001935059	0.004864909	0.001444456	3.844146476	-3.197291224
0.005893436	0.002054749	0.004873519	0.00149621	3.824871441	-3.220324584
0.005858984	0.00208836	0.004892361	0.00154598	3.805458396	-3.243241746
0.005847335	0.002097589	0.004910262	0.001587644	3.785908041	-3.266041885
0.005847428	0.002106618	0.004923635	0.001624034	3.766221082	-3.288724177
0.005853745	0.002108242	0.004935909	0.001653795	3.746398228	-3.311287805
0.005861911	0.002111489	0.004946743	0.001678643	3.726440195	-3.333731953
0.005874361	0.002106248	0.004957185	0.001698242	3.706347704	-3.356055812
0.005889029	0.002099013	0.004967968	0.00171317	3.686121479	-3.378258577
0.005887982	0.002099298	0.004976656	0.001725413	3.665762249	-3.400339446
0.005871649	0.002097617	0.004981027	0.001735285	3.645270751	-3.422297623
0.005853005	0.002098443	0.004980817	0.001743657	3.624647722	-3.444132315
0.005797259	0.002110577	0.004945042	0.00175048	3.603893907	-3.465842735
0.005778492	0.002142337	0.004926461	0.001762118	3.583010056	-3.487428099
0.005754702	0.002173441	0.004924368	0.001776514	3.561996921	-3.508887628
0.005732915	0.002205742	0.004915574	0.001793112	3.54085526	-3.530220549
0.005711252	0.00225069	0.004904217	0.001813436	3.519585837	-3.55142609
0.005692824	0.002290852	0.004891184	0.001836132	3.49818942	-3.572503488
0.005673995	0.002329875	0.004877444	0.001860351	3.476666779	-3.593451982
0.005644196	0.002368329	0.004862004	0.001885998	3.455018692	-3.614270815
0.005609589	0.002400459	0.004842821	0.001911839	3.433245939	-3.634959236
0.005568758	0.002434611	0.004821178	0.001938188	3.411349307	-3.6555165
0.005385526	0.002478505	0.004734633	0.001964004	3.389329585	-3.675941864
0.005331844	0.002486224	0.004670175	0.00198941	3.367187569	-3.696234591
0.0052875	0.002488958	0.004637646	0.002011573	3.344924056	-3.71639395
0.005251044	0.002493715	0.004600484	0.002030348	3.32253985	-3.736419212
0.005201615	0.002496706	0.004565886	0.002045833	3.300035759	-3.756309655
0.005155329	0.002501833	0.004526134	0.002059359	3.277412596	-3.776064562
0.00511043	0.00250827	0.004487873	0.002071335	3.254671175	-3.795683219
0.005067134	0.002510777	0.004449507	0.002081522	3.231812318	-3.815164919
0.00503376	0.002513198	0.00441313	0.002090232	3.20883685	-3.834508959
0.005000386	0.002515847	0.00437746	0.002097781	3.185745599	-3.85371464
0.004846152	0.00254718	0.004276887	0.002109516	3.162539399	-3.872781271
0.004767448	0.002584579	0.004196492	0.00212517	3.139219087	-3.891708162
0.004731947	0.002618589	0.004163648	0.002142494	3.115785504	-3.910494632
0.004710715	0.002650605	0.004128842	0.002161415	3.092239497	-3.929140001
0.004696601	0.00268715	0.004095762	0.002182392	3.068581914	-3.947643598
0.004691578	0.002722185	0.004067682	0.002204628	3.04481361	-3.966004754
0.004687788	0.002770921	0.004043657	0.002230154	3.020935441	-3.984222808
0.00468711	0.002824756	0.004025443	0.00225914	2.99694827	-4.002297101
0.004689699	0.002878762	0.004009898	0.00229103	2.972852962	-4.020226982
0.004694321	0.002928523	0.003997257	0.002324662	2.948650387	-4.038011804
0.00474751	0.003088347	0.003947429	0.002377093	2.924341417	-4.055650924
0.004716293	0.003110251	0.003922175	0.002425629	2.89992693	-4.073143707
0.004673797	0.003114068	0.003926807	0.002465382	2.875407806	-4.090489522
0.004612997	0.003115634	0.003918589	0.002497756	2.850784932	-4.107687742
0.004557929	0.003124607	0.003901997	0.00252546	2.826059194	-4.124737747
0.00453306	0.003126401	0.003885615	0.002548228	2.801231485	-4.141638921
0.004515064	0.003127199	0.003868813	0.002566955	2.776302701	-4.158390655
0.004503939	0.003131471	0.003855597	0.002582803	2.751273741	-4.174992345
0.004490719	0.00314184	0.003839398	0.002597489	2.72614551	-4.191443391
0.00448545	0.003158674	0.003828302	0.002611934	2.700918912	-4.2077432
0.004502121	0.003296935	0.003778342	0.002644162	2.675594858	-4.223891184
0.004542552	0.003493845	0.003764341	0.002703345	2.650174263	-4.239886759
0.004548777	0.003571036	0.003777688	0.00276347	2.624658044	-4.255729349
0.004557806	0.003657627	0.003795955	0.00282483	2.59904712	-4.271418383
0.004567359	0.003720378	0.003808726	0.002884326	2.573342417	-4.286953294
0.004575494	0.003782159	0.003821052	0.002942129	2.547544861	-4.302333521
0.004581873	0.00383608	0.003831076	0.002998287	2.521655384	-4.31755851
0.004588468	0.00389376	0.003842538	0.003052557	2.49567492	-4.332627711
0.004590255	0.003931387	0.003849657	0.003103005	2.469604405	-4.34754058
0.00459118	0.003974882	0.003856566	0.003150791	2.443444782	-4.36229658
0.004592104	0.004025356	0.003831782	0.003204335	2.417196993	-4.376895178
0.004615617	0.004039854	0.003837854	0.003246169	2.390861986	-4.391335848
0.004611919	0.004039825	0.003843768	0.003280019	2.364440711	-4.405618067
0.004594662	0.004044041	0.003849002	0.003307916	2.337934122	-4.419741321
0.004574477	0.004047915	0.00385264	0.00333095	2.311343174	-4.433705101
0.004557498	0.004048741	0.003852614	0.003349871	2.284668828	-4.447508902
0.004548407	0.004053583	0.003850102	0.003366203	2.257912045	-4.461152226
0.004551643	0.004061331	0.00384963	0.003380623	2.231073791	-4.474634582
0.004572844	0.004076171	0.003850965	0.003394778	2.204155035	-4.487955482
0.004594045	0.004089046	0.003855885	0.003408303	2.177156748	-4.501114445
0.004608991	0.004107845	0.003862428	0.003422191	2.150079904	-4.514110998
0.004540857	0.004171222	0.003821524	0.003441959	2.12292548	-4.526944672
0.004484525	0.004190135	0.003798886	0.003462525	2.095694456	-4.539615002
0.004450658	0.004192585	0.003800169	0.003479704	2.068387814	-4.552121532
0.004417531	0.004192186	0.003792579	0.003493495	2.04100654	-4.564463811
0.004382986	0.004194323	0.003780986	0.003504988	2.013551621	-4.576641393
0.004363017	0.004195975	0.003769366	0.003515053	1.986024049	-4.588653839
0.004339443	0.004196829	0.003755888	0.003523401	1.958424816	-4.600500716
0.004309521	0.004202013	0.003739506	0.003531046	1.930754919	-4.612181596
0.004271432	0.004210331	0.003721134	0.003538499	1.903015355	-4.623696057
0.004218613	0.004222493	0.003696325	0.003546531	1.875207126	-4.635043684
0.004120341	0.004253427	0.003629878	0.003562476	1.847331235	-4.646224068
0.004106504	0.004312702	0.003579526	0.003583454	1.819388689	-4.657236805
0.004106812	0.004348677	0.003565708	0.003602955	1.791380494	-4.668081498
0.004113407	0.004388441	0.003553853	0.00362478	1.763307662	-4.678757756
0.004113315	0.00443581	0.003540611	0.003649894	1.735171205	-4.689265193
0.004113222	0.004475516	0.003529332	0.003676461	1.70697214	-4.69960343
0.004115503	0.004524651	0.003522527	0.003705471	1.678711483	-4.709772094
0.004114085	0.004569713	0.003515592	0.003736054	1.650390254	-4.719770819
0.004102406	0.004622237	0.003508081	0.003769033	1.622009475	-4.729599242
0.004080218	0.004658839	0.003498582	0.003801624	1.59357017	-4.739257011
0.003980929	0.004766594	0.003440379	0.003846047	1.565073366	-4.748743777
0.00397797	0.004784596	0.003409027	0.003886453	1.53652009	-4.758059196
0.003961145	0.004790862	0.003404159	0.003919141	1.507911372	-4.767202933
0.003927679	0.004797955	0.003389922	0.0039467	1.479248246	-4.776174658
0.003882903	0.00480593	0.003371472	0.003970266	1.450531744	-4.784974048
0.003826109	0.004813279	0.003347945	0.003990542	1.421762904	-4.793600784
0.003791133	0.004815074	0.003321801	0.004007479	1.392942764	-4.802054556
0.003773352	0.004817011	0.003299373	0.004021561	1.364072363	-4.810335058
0.003773413	0.004823078	0.003279431	0.004033997	1.335152743	-4.818441992
0.003771472	0.004826012	0.003261714	0.004044691	1.306184947	-4.826375066
0.003689655	0.004862386	0.003193252	0.004059668	1.277170021	-4.834133992
0.003590828	0.004889132	0.003143529	0.004076194	1.248109012	-4.841718491
0.003535482	0.004901209	0.00310532	0.004091195	1.219002968	-4.849128289
0.003490861	0.004915651	0.003071613	0.004105567	1.18985294	-4.85636312
0.003451354	0.004934621	0.003039868	0.004120109	1.160659979	-4.863422721
0.003406579	0.004950914	0.00300336	0.004134408	1.131425138	-4.870306839
0.003354253	0.004962906	0.002968501	0.004147909	1.102149473	-4.877015224
0.003294963	0.004978429	0.00292833	0.004161289	1.07283404	-4.883547635
0.003243161	0.004999593	0.002886614	0.004175419	1.043479897	-4.889903836
0.003210989	0.005016968	0.002849243	0.004189646	1.014088102	-4.896083598
0.003144642	0.005080715	0.002744065	0.004215245	0.984659716	-4.902086697
0.003050745	0.005097806	0.00266257	0.00423811	0.955195802	-4.907912918
0.003006001	0.005106664	0.002638964	0.004255627	0.925697422	-4.913562049
0.002977958	0.005111421	0.002609758	0.00427058	0.89616564	-4.919033888
0.002953983	0.005110766	0.002579453	0.004282654	0.866601523	-4.924328236
0.002938452	0.00511558	0.00254954	0.004292985	0.837006137	-4.929444902
0.002930778	0.005119112	0.002526039	0.004301937	0.80738055	-4.934383703
0.002927728	0.005122501	0.002504527	0.004309777	0.77772583	-4.939144459
0.002925386	0.005131844	0.002487491	0.004317592	0.748043048	-4.943727
0.002919007	0.005147055	0.002472129	0.004326302	0.718333275	-4.948131158
0.002830965	0.00520351	0.002379512	0.004342295	0.688597583	-4.952356777
0.002799995	0.005246777	0.002321963	0.004362934	0.658837045	-4.956403703
0.002805018	0.005284176	0.002329291	0.004385073	0.629052734	-4.96027179
0.002818454	0.005321263	0.002327119	0.004408809	0.599245725	-4.963960898
0.00283038	0.005372249	0.002326098	0.004435883	0.569417095	-4.967470895
0.002827914	0.005416627	0.002323193	0.004464724	0.539567918	-4.970801654
0.002813708	0.005475788	0.002320969	0.004497146	0.509699273	-4.973953055
0.00278736	0.005513472	0.002314348	0.004529399	0.479812236	-4.976924984
0.002746468	0.005449156	0.00230278	0.004546263	0.449907887	-4.979717333
0.002719688	0.005490173	0.002285796	0.004565934	0.419987303	-4.982330003
0.002677655	0.005498547	0.002197288	0.00458304	0.390051566	-4.984762898
0.002632818	0.005480403	0.002160832	0.004595234	0.360101755	-4.987015931
0.002585084	0.005499886	0.002160178	0.004608155	0.33013895	-4.989089021
0.002558644	0.005489631	0.002148742	0.004617059	0.300164233	-4.990982092
0.002546225	0.00547069	0.002130606	0.004621414	0.270178686	-4.992695077
0.002541602	0.005474734	0.002113438	0.004625551	0.24018339	-4.994227914
0.0025302	0.005466075	0.002103074	0.00462664	0.210179427	-4.995580548
0.002501695	0.0054626	0.002087425	0.004626737	0.180167881	-4.996752928
0.002456642	0.005470633	0.002067169	0.004627923	0.150149834	-4.997745015
0.002391343	0.00546317	0.002042438	0.004627971	0.120126369	-4.99855677
0.00232062	0.005468268	0.002009463	0.004628527	0.09009857	-4.999188166
0.002028299	0.00550262	0.001859088	0.004617228	0.060067519	-4.99963918
0.001903833	0.005513359	0.001734282	0.004616067	0.030034301	-4.999909794
0.001895451	0.005520366	0.001685265	0.004629544	8.88E-16	-5
0.001888332	0.005526917	0.001652369	0.004641061	-0.030034301	-4.999909794
0.001885097	0.005532016	0.001625728	0.004651126	-0.060067519	-4.99963918
0.001884696	0.005536117	0.00160152	0.004659981	-0.09009857	-4.999188166
0.001873386	0.005540589	0.0015843	0.004667748	-0.120126369	-4.99855677
0.001850367	0.005543751	0.001560459	0.004674765	-0.150149834	-4.997745015
0.001834435	0.005546343	0.001543919	0.004680427	-0.180167881	-4.996752928
0.001791878	0.005552894	0.001435391	0.004687855	-0.210179427	-4.995580548
0.001795453	0.00555053	0.00138954	0.004692694	-0.24018339	-4.994227914
0.001784574	0.005553094	0.001405242	0.004696299	-0.270178686	-4.992695077
0.001771262	0.005552552	0.001404719	0.004699202	-0.300164233	-4.990982092
0.001757919	0.005555401	0.001403437	0.004701961	-0.33013895	-4.989089021
0.001738843	0.0055556	0.00139938	0.004704187	-0.360101755	-4.987015931
0.001727842	0.005552268	0.001391529	0.004705493	-0.390051566	-4.984762898
0.001728643	0.005551584	0.001388153	0.004706461	-0.419987303	-4.982330003
0.001735145	0.005551726	0.001384568	0.004707284	-0.449907887	-4.979717333
0.001733882	0.005552695	0.001381584	0.004708082	-0.479812236	-4.976924984
0.001685378	0.005561411	0.001295406	0.004710526	-0.509699273	-4.973953055
0.001658044	0.005566965	0.001246624	0.004713308	-0.539567918	-4.970801654
0.001635147	0.005574969	0.001264655	0.00471655	-0.569417095	-4.967470895
0.001593576	0.005580296	0.001264106	0.004720107	-0.599245725	-4.963960898
0.001541343	0.005587075	0.001253219	0.004724075	-0.629052734	-4.96027179
0.001439897	0.005595962	0.001231367	0.0047286	-0.658837045	-4.956403703
0.001322487	0.005603282	0.001194728	0.004733415	-0.688597583	-4.952356777
0.001211704	0.005613337	0.001146915	0.004738883	-0.718333275	-4.948131158
0.001114879	0.005624959	0.001093318	0.004745125	-0.748043048	-4.943727
0.001020706	0.005635754	0.001033257	0.004751876	-0.77772583	-4.939144459
0.000745703	0.005664608	0.000854854	0.00476286	-0.80738055	-4.934383703
0.000695812	0.005671416	0.000718009	0.004772805	-0.837006137	-4.929444902
0.000687306	0.005672641	0.000674462	0.004780354	-0.866601523	-4.924328236
0.000677538	0.005670391	0.000632746	0.004786088	-0.89616564	-4.919033888
0.000661729	0.005668824	0.00058386	0.004790564	-0.925697422	-4.913562049
0.000647245	0.005668853	0.000548452	0.004794194	-0.955195802	-4.907912918
0.000624503	0.005668083	0.000512939	0.004797073	-0.984659716	-4.902086697
0.000599943	0.005671274	0.000483078	0.00479988	-1.014088102	-4.896083598
0.000576492	0.005673011	0.000441415	0.004802541	-1.043479897	-4.889903836
0.000533688	0.005675318	0.000425216	0.004804936	-1.07283404	-4.883547635
0.000356034	0.005692266	0.00028052	0.004810767	-1.102149473	-4.877015224
0.000271443	0.005699786	0.000226583	0.004815752	-1.131425138	-4.870306839
0.000235389	0.005702065	0.000203867	0.004819913	-1.160659979	-4.863422721
0.000205805	0.005704144	0.000171337	0.004823639	-1.18985294	-4.85636312
0.00015955	0.00570648	0.000141137	0.004827003	-1.219002968	-4.849128289
0.000101246	0.00571024	0.000103373	0.004830342	-1.248109012	-4.841718491
3.10E-05	0.005715794	6.40E-05	0.004833898	-1.277170021	-4.834133992
-7.95E-05	0.005723171	1.57E-05	0.004837915	-1.306184947	-4.826375066
-0.000140506	0.00573109	-3.52E-05	0.004842391	-1.335152743	-4.818441992
-0.00019351	0.00573841	-8.36E-05	0.004847182	-1.364072363	-4.810335058
-0.000227346	0.005745161	-0.000131846	0.004852142	-1.392942764	-4.802054556
-0.000341858	0.005781393	-0.000294652	0.004862449	-1.421762904	-4.793600784
-0.000351442	0.005790536	-0.000405091	0.004872514	-1.450531744	-4.784974048
-0.000356249	0.005788314	-0.000402264	0.004879749	-1.479248246	-4.776174658
-0.000371288	0.005783842	-0.000412863	0.004884902	-1.507911372	-4.767202933
-0.000395078	0.005784896	-0.000434375	0.004889282	-1.53652009	-4.758059196
-0.000441148	0.005788457	-0.000458949	0.004893419	-1.565073366	-4.748743777
-0.000498219	0.005792359	-0.000485381	0.004897363	-1.59357017	-4.739257011
-0.00055375	0.005796774	-0.000515503	0.004901283	-1.622009475	-4.729599242
-0.00060549	0.005797258	-0.000546672	0.004904549	-1.650390254	-4.719770819
-0.000642346	0.005797116	-0.000578181	0.00490721	-1.678711483	-4.709772094
-0.000768322	0.005796147	-0.000725494	0.00491009	-1.70697214	-4.69960343
-0.00083205	0.005796119	-0.000790004	0.004911904	-1.735171205	-4.689265193
-0.000872018	0.005795293	-0.000793877	0.004912969	-1.763307662	-4.678757756
-0.000892233	0.005796461	-0.000815625	0.004914034	-1.791380494	-4.668081498
-0.000915592	0.005797344	-0.000842947	0.004915074	-1.819388689	-4.657236805
-0.000941354	0.005800733	-0.000859015	0.004916381	-1.847331235	-4.646224068
-0.000983202	0.005808367	-0.000884871	0.004918631	-1.875207126	-4.635043684
-0.001030104	0.005814577	-0.00091133	0.004921389	-1.903015355	-4.623696057
-0.001105203	0.005825429	-0.000944749	0.004925309	-1.930754919	-4.612181596
-0.001184308	0.005836281	-0.000981754	0.004930124	-1.958424816	-4.600500716
-0.001251919	0.005846735	-0.001026505	0.004935664	-1.986024049	-4.588653839
-0.001524579	0.005883394	-0.001227912	0.004946794	-2.013551621	-4.576641393
-0.001655671	0.005896212	-0.001347694	0.004957755	-2.04100654	-4.564463811
-0.001675701	0.005898063	-0.001375748	0.004966441	-2.068387814	-4.552121532
-0.00168661	0.005898092	-0.001416914	0.004973506	-2.095694456	-4.539615002
-0.001698074	0.005898975	-0.001456693	0.004979385	-2.12292548	-4.526944672
-0.001708582	0.0059	-0.001487182	0.004984321	-2.150079904	-4.514110998
-0.001714714	0.005899516	-0.001513012	0.004988265	-2.177156748	-4.501114445
-0.001723928	0.00589906	-0.001537193	0.004991435	-2.204155035	-4.487955482
-0.001735577	0.005896696	-0.001555513	0.004993685	-2.231073791	-4.474634582
-0.00175721	0.005892737	-0.001574852	0.004994919	-2.257912045	-4.461152226
-0.001885898	0.005884391	-0.001700967	0.004995088	-2.284668828	-4.447508902
-0.001948177	0.005895556	-0.001750874	0.004996637	-2.311343174	-4.433705101
-0.001991689	0.005895357	-0.00177906	0.004998137	-2.337934122	-4.419741321
-0.002023307	0.005896411	-0.001789842	0.004999274	-2.364440711	-4.405618067
-0.002060841	0.00589493	-0.001806748	0.005	-2.390861986	-4.391335848
-0.002090855	0.005889262	-0.001824099	0.004999734	-2.417196993	-4.376895178
-0.002129376	0.005882027	-0.001846972	0.004998427	-2.443444782	-4.36229658
-0.00216389	0.005873339	-0.001870996	0.004996032	-2.469604405	-4.34754058
-0.002204998	0.005859325	-0.001898684	0.004991991	-2.49567492	-4.332627711
-0.002253287	0.005842434	-0.001925797	0.004985942	-2.521655384	-4.31755851
-0.002440525	0.005779997	-0.002074025	0.00497053	-2.547544861	-4.302333521
-0.002555839	0.005727131	-0.002171274	0.004949383	-2.573342417	-4.286953294
-0.002591401	0.005696169	-0.002195848	0.004928019	-2.59904712	-4.271418383
-0.002604344	0.005667998	-0.002222594	0.004906412	-2.624658044	-4.255729349
-0.002602495	0.005641223	-0.002247744	0.004884733	-2.650174263	-4.239886759
-0.002613773	0.005622139	-0.002265775	0.004864239	-2.675594858	-4.223891184
-0.002648257	0.005598184	-0.002290925	0.004843818	-2.700918912	-4.2077432
-0.002691122	0.00557722	-0.002310945	0.004824027	-2.72614551	-4.191443391
-0.002763632	0.005544833	-0.002342716	0.004802904	-2.751273741	-4.174992345
-0.002815896	0.005521419	-0.002374906	0.004782072	-2.776302701	-4.158390655
-0.00302788	0.005405917	-0.002521905	0.004745464	-2.801231485	-4.141638921
-0.003200142	0.005325564	-0.00263763	0.004701936	-2.826059194	-4.124737747
-0.003287536	0.005278537	-0.002674085	0.004660973	-2.850784932	-4.107687742
-0.003384484	0.005228433	-0.002732759	0.004620059	-2.875407806	-4.090489522
-0.00343607	0.005193142	-0.002786696	0.004581516	-2.89992693	-4.073143707
-0.003473789	0.005138509	-0.00284783	0.004541569	-2.924341417	-4.055650924
-0.003490059	0.00510299	-0.002877376	0.004503969	-2.948650387	-4.038011804
-0.003502386	0.005053798	-0.002916998	0.004465692	-2.972852962	-4.020226982
-0.003501893	0.005010531	-0.002945838	0.004427826	-2.99694827	-4.002297101
-0.003506207	0.004964501	-0.002973474	0.004389815	-3.020935441	-3.984222808
-0.003454775	0.004836408	-0.00305858	0.004336972	-3.04481361	-3.966004754
-0.003414437	0.004811086	-0.003079594	0.004288654	-3.068581914	-3.947643598
-0.003426486	0.004806073	-0.003059312	0.004249724	-3.092239497	-3.929140001
-0.003450831	0.004806643	-0.003051147	0.004218245	-3.115785504	-3.910494632
-0.003469967	0.004808238	-0.00304115	0.004192937	-3.139219087	-3.891708162
-0.00349009	0.004809861	-0.003037041	0.004172637	-3.162539399	-3.872781271
-0.003510768	0.004811371	-0.003039083	0.004156257	-3.185745599	-3.85371464
-0.00353311	0.004809519	-0.003044893	0.004142586	-3.20883685	-3.834508959
-0.003545251	0.00480519	-0.003051775	0.00413073	-3.231812318	-3.815164919
-0.003545498	0.004793768	-0.003058527	0.004119286	-3.254671175	-3.795683219
-0.003482325	0.00473905	-0.00312322	0.004098454	-3.277412596	-3.776064562
-0.003521646	0.004725235	-0.003161691	0.004079872	-3.300035759	-3.756309655
-0.003554989	0.00472683	-0.003142194	0.004067048	-3.32253985	-3.736419212
-0.003573694	0.004728369	-0.003140205	0.004056886	-3.344924056	-3.71639395
-0.003576868	0.004724723	-0.00313607	0.004048127	-3.367187569	-3.696234591
-0.003560721	0.004720849	-0.003130339	0.004040409	-3.389329585	-3.675941864
-0.003546823	0.004718542	-0.003124764	0.004033755	-3.411349307	-3.6555165
-0.003542971	0.004717288	-0.003117541	0.004028118	-3.433245939	-3.634959236
-0.003553048	0.004718485	-0.003113119	0.004023666	-3.455018692	-3.614270815
-0.003581614	0.004723241	-0.003116625	0.004020786	-3.476666779	-3.593451982
-0.003631351	0.00473492	-0.003173546	0.004020399	-3.49818942	-3.572503488
-0.003623801	0.004733154	-0.00319163	0.004019673	-3.519585837	-3.55142609
-0.003632553	0.004729508	-0.003177419	0.004018367	-3.54085526	-3.530220549
-0.003644879	0.004725036	-0.003167501	0.004016625	-3.561996921	-3.508887628
-0.003660164	0.004720564	-0.003163235	0.004014544	-3.583010056	-3.487428099
-0.003671597	0.004716007	-0.003158891	0.004012124	-3.603893907	-3.465842735
-0.003680564	0.004707177	-0.003156875	0.004008834	-3.624647722	-3.444132315
-0.003684879	0.004694786	-0.003156012	0.004004285	-3.645270751	-3.422297623
-0.003691689	0.004673252	-0.003156692	0.003997317	-3.665762249	-3.400339446
-0.003712428	0.004646363	-0.003159754	0.00398759	-3.686121479	-3.378258577
-0.00393113	0.00457823	-0.003234392	0.003968814	-3.706347704	-3.356055812
-0.004028725	0.0045228	-0.003302304	0.003943724	-3.726440195	-3.333731953
-0.004032915	0.004506564	-0.003332269	0.003921174	-3.746398228	-3.311287805
-0.004031498	0.004497079	-0.00335208	0.003901672	-3.766221082	-3.288724177
-0.004031991	0.00448634	-0.00337176	0.0038843	-3.785908041	-3.266041885
-0.004029865	0.004473352	-0.003385604	0.003868258	-3.805458396	-3.243241746
-0.004025489	0.00446398	-0.003399527	0.003853789	-3.824871441	-3.220324584
-0.00401948	0.00445797	-0.003409341	0.003841038	-3.844146476	-3.197291224
-0.004022161	0.004454894	-0.003418448	0.003830054	-3.863282805	-3.174142499
-0.004165455	0.004418064	-0.003496409	0.003814714	-3.882279737	-3.150879243
-0.004199754	0.004391346	-0.003548279	0.003797559	-3.901136588	-3.127502295
-0.004201572	0.004376193	-0.003552754	0.003781856	-3.919852676	-3.104012501
-0.004209461	0.004360042	-0.003564138	0.003766662	-3.938427326	-3.080410706
-0.004223328	0.004346142	-0.003574999	0.00375241	-3.956859869	-3.056697762
-0.004249306	0.004328055	-0.003587613	0.003738063	-3.975149639	-3.032874526
-0.004281262	0.004306065	-0.00360096	0.003723037	-3.993295976	-3.008941856
-0.004335344	0.004277467	-0.003619201	0.003706439	-4.011298226	-2.984900616
-0.004383387	0.004254509	-0.003640817	0.003689406	-4.029155738	-2.960751674
-0.004443047	0.004227877	-0.003667249	0.003671428	-4.046867869	-2.936495902
-0.004519162	0.00412109	-0.003733487	0.003641474	-4.06443398	-2.912134173
-0.004579778	0.004088476	-0.003778814	0.003609682	-4.081853435	-2.887667368
-0.004624985	0.004075544	-0.003799854	0.003581736	-4.099125608	-2.863096369
-0.004682857	0.004061245	-0.003829139	0.003556984	-4.116249875	-2.838422063
-0.00474298	0.004040424	-0.003862428	0.003533732	-4.133225618	-2.813645339
-0.004791022	0.004014816	-0.003896266	0.003510916	-4.150052224	-2.788767093
-0.004821499	0.003990007	-0.003928115	0.003488535	-4.166729087	-2.763788221
-0.004843163	0.003977018	-0.003958107	0.003468259	-4.183255604	-2.738709625
-0.004846583	0.003979268	-0.00398289	0.003451927	-4.199631179	-2.713532211
-0.004852592	0.003984168	-0.004003093	0.003439273	-4.215855221	-2.688256885
-0.004939093	0.003987643	-0.004051718	0.003431047	-4.231927146	-2.662884561
-0.004946797	0.003981775	-0.00408498	0.003422215	-4.247846372	-2.637416153
-0.004942606	0.00397981	-0.004097307	0.003413723	-4.263612326	-2.611852582
-0.004944209	0.003978129	-0.004109659	0.003406706	-4.279224439	-2.586194768
-0.004948738	0.003974369	-0.004120441	0.003400391	-4.294682148	-2.560443639
-0.004954594	0.00397417	-0.004129496	0.003395213	-4.309984894	-2.534600123
-0.00496165	0.00397736	-0.004137635	0.003391487	-4.325132125	-2.508665152
-0.004958692	0.003973942	-0.004143183	0.003387906	-4.340123296	-2.482639662
-0.004955426	0.003970866	-0.004147004	0.003384519	-4.354957865	-2.456524594
-0.004957552	0.003963887	-0.00414983	0.00338072	-4.369635296	-2.430320888
-0.004983437	0.003930732	-0.004159383	0.003373776	-4.384155061	-2.40402949
-0.004985533	0.003885499	-0.004161345	0.00335996	-4.398516635	-2.377651349
-0.004999431	0.003858212	-0.00416425	0.003343725	-4.4127195	-2.351187417
-0.00501524	0.003825797	-0.004169511	0.003325627	-4.426763143	-2.324638648
-0.005028829	0.003793553	-0.004176027	0.003306053	-4.440647059	-2.298006001
-0.005043282	0.003746327	-0.004183721	0.003282971	-4.454370745	-2.271290436
-0.005057365	0.003711775	-0.004192357	0.003258896	-4.467933707	-2.244492918
-0.005084329	0.003670018	-0.004203715	0.003232934	-4.481335456	-2.217614413
-0.005110769	0.003622991	-0.004217114	0.003204698	-4.494575507	-2.190655892
-0.005188025	0.003457784	-0.004242159	0.00315684	-4.507653384	-2.163618326
-0.005187162	0.003395233	-0.004262703	0.003105207	-4.520568613	-2.136502692
-0.005192001	0.003373272	-0.004278301	0.003060179	-4.53332073	-2.109309968
-0.005193665	0.003346412	-0.004291569	0.003019773	-4.545909274	-2.082041135
-0.005193018	0.003331828	-0.004302325	0.00298481	-4.55833379	-2.054697177
-0.005193511	0.003319893	-0.004311249	0.002954469	-4.570593832	-2.02727908
-0.005199057	0.003310778	-0.004319859	0.002928314	-4.582688955	-1.999787835
-0.005202232	0.003300267	-0.004327632	0.002905328	-4.594618724	-1.972224432
-0.005201554	0.003289273	-0.004334227	0.002884859	-4.606382708	-1.944589867
-0.005200937	0.003277509	-0.004339618	0.002866301	-4.617980483	-1.916885137
-0.005203742	0.003213961	-0.004353357	0.00284138	-4.629411631	-1.889111241
-0.0052169	0.003177131	-0.004365238	0.002813942	-4.640675738	-1.861269181
-0.005218163	0.003152065	-0.004368274	0.002788101	-4.651772398	-1.833359962
-0.005218348	0.003127939	-0.004372043	0.002763567	-4.662701212	-1.805384591
-0.005222601	0.003105038	-0.004376256	0.002740146	-4.673461784	-1.777344078
-0.0052271	0.003080343	-0.00438026	0.00271733	-4.684053727	-1.749239434
-0.00523237	0.003054935	-0.004384762	0.002694876	-4.694476658	-1.721071673
-0.005241276	0.003018703	-0.004389655	0.002671044	-4.704730201	-1.692841812
-0.005251229	0.002990077	-0.004395596	0.002647187	-4.714813987	-1.664550869
-0.005258255	0.002952621	-0.004401406	0.00262183	-4.72472765	-1.636199865
-0.005269072	0.002817407	-0.004421138	0.002578956	-4.734470835	-1.607789823
-0.005277731	0.002746681	-0.004433046	0.002531557	-4.744043188	-1.579321768
-0.005284973	0.00270726	-0.004435035	0.002488102	-4.753444365	-1.550796728
-0.005293355	0.002675785	-0.004438568	0.002448228	-4.762674027	-1.522215731
-0.005303031	0.002643712	-0.004444168	0.002410846	-4.77173184	-1.493579809
-0.005303216	0.002616709	-0.004448225	0.002376416	-4.780617477	-1.464889995
-0.005302908	0.002593722	-0.004451967	0.002344768	-4.789330619	-1.436147324
-0.005308824	0.002560966	-0.004455762	0.002313943	-4.79787095	-1.407352834
-0.005316898	0.002531855	-0.004459713	0.002284328	-4.806238162	-1.378507563
-0.005322137	0.002500494	-0.004464058	0.002255293	-4.814431954	-1.349612553
-0.005342167	0.00236736	-0.004484549	0.002210338	-4.82245203	-1.320668845
-0.005350025	0.002236761	-0.004498158	0.002150696	-4.830298101	-1.291677484
-0.005356928	0.002159798	-0.004501586	0.002090353	-4.837969883	-1.262639517
-0.005367221	0.002075456	-0.004504936	0.002029018	-4.845467099	-1.23355599
-0.005372429	0.002034383	-0.004508233	0.001973271	-4.85278948	-1.204427954
-0.005380133	0.001976389	-0.004512499	0.001919122	-4.85993676	-1.175256459
-0.005388391	0.001924976	-0.004516974	0.001867271	-4.866908682	-1.146042558
-0.005390918	0.001872366	-0.004521214	0.00181692	-4.873704995	-1.116787306
-0.005387991	0.001825168	-0.004523805	0.001768771	-4.880325453	-1.087491757
-0.005424539	0.00159422	-0.004544688	0.001689677	-4.886769817	-1.058156968
-0.005456218	0.001469033	-0.004562615	0.001603734	-4.893037855	-1.028783999
-0.005466849	0.001419442	-0.004569001	0.001529479	-4.899129341	-0.999373909
-0.005476002	0.00136951	-0.004576956	0.001461828	-4.905044054	-0.969927759
-0.005488513	0.0013216	-0.004586011	0.001399501	-4.910781782	-0.940446612
-0.005510731	0.001262153	-0.004596872	0.001339762	-4.916342317	-0.910931531
-0.005531933	0.001207863	-0.004608675	0.001282854	-4.921725459	-0.881383582
-0.005544968	0.001160067	-0.004621237	0.001228899	-4.926931013	-0.85180383
-0.005552179	0.001116173	-0.004631836	0.001178257	-4.931958792	-0.822193343
-0.00555563	0.001077577	-0.004641048	0.001130955	-4.936808614	-0.79255319
-0.005558435	0.000949513	-0.004665569	0.001067781	-4.941480304	-0.762884439
-0.005570299	0.000885054	-0.004680565	0.001005938	-4.945973695	-0.733188162
-0.005571008	0.000852269	-0.004681926	0.000953361	-4.950288622	-0.703465429
-0.005572826	0.00080903	-0.004685302	0.000904099	-4.954424932	-0.673717314
-0.005574151	0.000769722	-0.004688285	0.000858128	-4.958382474	-0.643944889
-0.005573658	0.000716059	-0.004691242	0.000812447	-4.962161106	-0.61414923
-0.005575938	0.000666867	-0.004693074	0.000767806	-4.965760691	-0.58433141
-0.005581855	0.000617504	-0.004696162	0.000723746	-4.9691811	-0.554492506
-0.005585214	0.000580133	-0.004698753	0.000682057	-4.972422209	-0.524633595
-0.005590761	0.000527324	-0.004702182	0.000639957	-4.975483901	-0.494755754
-0.005606169	0.000395443	-0.004720893	0.000583461	-4.978366066	-0.464860061
-0.005617108	0.000305576	-0.004733115	0.00052123	-4.9810686	-0.434947595
-0.005622409	0.00026436	-0.004732147	0.000465944	-4.983591405	-0.405019435
-0.005625552	0.000241259	-0.004733507	0.000417698	-4.985934391	-0.37507666
-0.005627678	0.00022565	-0.004735784	0.000376711	-4.988097471	-0.345120353
-0.005626569	0.000222887	-0.00473725	0.000342861	-4.99008057	-0.315151592
-0.005622286	0.000228043	-0.004737878	0.00031598	-4.991883615	-0.28517146
-0.005621053	0.000228128	-0.004738611	0.000294059	-4.99350654	-0.255181038
-0.005619974	0.000228897	-0.004738663	0.00027613	-4.994949288	-0.225181409
-0.005618588	0.000231546	-0.00473937	0.000261952	-4.996211807	-0.195173654
-0.005635043	0.000212234	-0.004759573	0.000255105	-4.99729405	-0.165158857
-0.00564586	0.000202806	-0.004770408	0.000242257	-4.998195979	-0.135138101
-0.005648079	0.000191982	-0.004767895	0.000226917	-4.998917561	-0.105112469
-0.005649589	0.000174863	-0.004767843	0.00021194	-4.999458771	-0.075083044
-0.005651068	0.000139828	-0.004769125	0.000194495	-4.999819588	-0.04505091
-0.005656707	9.10E-05	-0.004770486	0.000172864	-5	-0.015017151
-0.005668818	9.43E-06	-0.004774333	0.000142886	-5	0.015017151
-0.005674457	-3.06E-05	-0.00477962	0.000112206	-4.999819588	0.04505091
-0.005680528	-0.000106872	-0.004781268	7.57E-05	-4.999458771	0.075083044
-0.005689649	-0.000201268	-0.00478577	3.21E-05	-4.998917561	0.105112469
-0.005706906	-0.000428883	-0.004812542	-3.36E-05	-4.998195979	0.135138101
-0.005729803	-0.00055689	-0.004832379	-0.000113489	-4.99729405	0.165158857
-0.005738431	-0.000611038	-0.004833164	-0.000188495	-4.996211807	0.195173654
-0.005747276	-0.000651229	-0.004838032	-0.00025508	-4.994949288	0.225181409
-0.005750388	-0.000670912	-0.004843397	-0.000312835	-4.99350654	0.255181038
-0.005753439	-0.000690793	-0.004848317	-0.000362871	-4.991883615	0.28517146
-0.005755349	-0.000697288	-0.00485185	-0.000404632	-4.99008057	0.315151592
-0.005755935	-0.000705349	-0.004855801	-0.000440055	-4.988097471	0.345120353
-0.005754055	-0.0007166	-0.004858209	-0.000470759	-4.985934391	0.37507666
-0.005752206	-0.000727481	-0.004859884	-0.000497591	-4.983591405	0.405019435
-0.005746505	-0.000820595	-0.004883699	-0.000535578	-4.9810686	0.434947595
-0.005749741	-0.000884342	-0.004894664	-0.000577581	-4.978366066	0.464860061
-0.005749587	-0.000913794	-0.004885923	-0.000614818	-4.975483901	0.494755754
-0.005752638	-0.000939715	-0.004883385	-0.000648958	-4.972422209	0.524633595
-0.005753069	-0.000964781	-0.004880716	-0.00068046	-4.9691811	0.554492506
-0.00575649	-0.000993094	-0.004879067	-0.000710414	-4.965760691	0.58433141
-0.005760681	-0.001017647	-0.004878596	-0.000738578	-4.962161106	0.61414923
-0.005770357	-0.001043482	-0.004879616	-0.000765532	-4.958382474	0.643944889
-0.005784563	-0.001062623	-0.004882783	-0.000790501	-4.954424932	0.673717314
-0.005793191	-0.001079514	-0.004886028	-0.000813608	-4.950288622	0.703465429
-0.005799016	-0.001115917	-0.00491144	-0.000838336	-4.945973695	0.733188162
-0.005809	-0.001175334	-0.004925493	-0.000869064	-4.941480304	0.762884439
-0.005812698	-0.001206752	-0.004920468	-0.000898534	-4.936808614	0.79255319
-0.005815564	-0.001241047	-0.004920128	-0.000927665	-4.931958792	0.822193343
-0.005819971	-0.001278874	-0.004920495	-0.000956748	-4.926931013	0.85180383
-0.005824069	-0.001308953	-0.004921515	-0.000985009	-4.921725459	0.881383582
-0.005825333	-0.001333591	-0.004922771	-0.001011817	-4.916342317	0.910931531
-0.005826719	-0.001362161	-0.004923269	-0.001038069	-4.910781782	0.940446612
-0.00583128	-0.001385375	-0.004925074	-0.001063063	-4.905044054	0.969927759
-0.005833715	-0.001414315	-0.004926985	-0.001087888	-4.899129341	0.999373909
-0.005854053	-0.001550668	-0.004950617	-0.001126068	-4.893037855	1.028783999
-0.005861141	-0.001613902	-0.00496501	-0.001170612	-4.886769817	1.058156968
-0.005865209	-0.001638398	-0.004961844	-0.001212228	-4.880325453	1.087491757
-0.005866441	-0.001656457	-0.004961006	-0.001248569	-4.873704995	1.116787306
-0.005869831	-0.001677023	-0.004961163	-0.001281185	-4.866908682	1.146042558
-0.005874977	-0.001691492	-0.004962158	-0.001309905	-4.85993676	1.175256459
-0.005882681	-0.001705621	-0.004964644	-0.001335528	-4.85278948	1.204427954
-0.00588678	-0.001722198	-0.004967182	-0.001358997	-4.845467099	1.23355599
-0.00588792	-0.001736326	-0.004969145	-0.001380362	-4.837969883	1.262639517
-0.005887704	-0.001748945	-0.004971186	-0.001399985	-4.830298101	1.291677484
-0.005894022	-0.001774352	-0.004994949	-0.001423478	-4.82245203	1.320668845
-0.0059	-0.001767687	-0.005	-0.001439665	-4.814431954	1.349612553
-0.00589319	-0.001765152	-0.004998063	-0.00145186	-4.806238162	1.378507563
-0.005879538	-0.001762332	-0.004993065	-0.001461175	-4.79787095	1.407352834
-0.005854361	-0.001759455	-0.004985318	-0.001468143	-4.789330619	1.436147324
-0.005828538	-0.001761278	-0.004975086	-0.001474095	-4.780617477	1.464889995
-0.005788538	-0.001762759	-0.004960483	-0.001479176	-4.77173184	1.493579809
-0.005742437	-0.00176857	-0.004941169	-0.001484185	-4.762674027	1.522215731
-0.005680035	-0.001781758	-0.004916883	-0.001490282	-4.753444365	1.550796728
-0.0056062	-0.001794633	-0.004885191	-0.001497226	-4.744043188	1.579321768
-0.005424323	-0.001820269	-0.00484693	-0.001507654	-4.734470835	1.607789823
-0.005350888	-0.001835564	-0.004796369	-0.001518736	-4.72472765	1.636199865
-0.005316528	-0.00184072	-0.004737067	-0.001527906	-4.714813987	1.664550869
-0.005264757	-0.001848268	-0.004682868	-0.001536471	-4.704730201	1.692841812
-0.005216222	-0.00185388	-0.00463194	-0.001544286	-4.694476658	1.721071673
-0.00514969	-0.001859035	-0.004581065	-0.001551424	-4.684053727	1.749239434
-0.005104483	-0.001864134	-0.004532624	-0.001558029	-4.673461784	1.777344078
-0.005059892	-0.00187003	-0.004486486	-0.00156432	-4.662701212	1.805384591
-0.004995117	-0.00187473	-0.004438986	-0.001570248	-4.651772398	1.833359962
-0.004953638	-0.001879116	-0.004393215	-0.001575789	-4.640675738	1.861269181
-0.004818633	-0.001901362	-0.004344355	-0.001584741	-4.629411631	1.889111241
-0.004781037	-0.001916772	-0.004287643	-0.001593935	-4.617980483	1.916885137
-0.004765167	-0.001923551	-0.004234779	-0.001602089	-4.606382708	1.944589867
-0.004757525	-0.001928194	-0.004191206	-0.001609517	-4.594618724	1.972224432
-0.004761901	-0.001935372	-0.004155509	-0.00161663	-4.582688955	1.999787835
-0.004766831	-0.001944117	-0.004126722	-0.001623696	-4.570593832	2.02727908
-0.004773241	-0.001963315	-0.004104137	-0.001632382	-4.55833379	2.054697177
-0.004780113	-0.001987783	-0.004086472	-0.001643149	-4.545909274	2.082041135
-0.00478717	-0.002019172	-0.004073256	-0.001656722	-4.53332073	2.109309968
-0.00479059	-0.002047799	-0.004062709	-0.001672111	-4.520568613	2.136502692
-0.004796291	-0.002079843	-0.004055172	-0.001689604	-4.507653384	2.163618326
-0.004817524	-0.002205999	-0.004057868	-0.001724445	-4.494575507	2.190655892
-0.004810066	-0.002272822	-0.004058417	-0.001764658	-4.481335456	2.217614413
-0.004799496	-0.002305151	-0.00405177	-0.001801072	-4.467933707	2.244492918
-0.004792871	-0.00232734	-0.004046248	-0.001833978	-4.454370745	2.271290436
-0.004789943	-0.002352435	-0.004041511	-0.001864561	-4.440647059	2.298006001
-0.004787293	-0.002371633	-0.004037036	-0.001892362	-4.426763143	2.324638648
-0.004779497	-0.00238653	-0.004032142	-0.001917307	-4.4127195	2.351187417
-0.004758942	-0.002404019	-0.004025233	-0.00194039	-4.398516635	2.377651349
-0.004737772	-0.002421679	-0.004016126	-0.001961948	-4.384155061	2.40402949
-0.004714167	-0.002446888	-0.004005213	-0.001983458	-4.369635296	2.430320888
-0.004690099	-0.002555981	-0.003998016	-0.002019581	-4.354957865	2.456524594
-0.004732502	-0.002684643	-0.003999613	-0.002072763	-4.340123296	2.482639662
-0.004730591	-0.002713298	-0.003994091	-0.002118613	-4.325132125	2.508665152
-0.004730191	-0.002751182	-0.003988857	-0.002160592	-4.309984894	2.534600123
-0.004733427	-0.002784992	-0.003984669	-0.002199112	-4.294682148	2.560443639
-0.004738141	-0.002811539	-0.003983309	-0.002234485	-4.279224439	2.586194768
-0.004737032	-0.002835694	-0.003982157	-0.002266835	-4.263612326	2.611852582
-0.004732749	-0.002853325	-0.003980953	-0.002295869	-4.247846372	2.637416153
-0.004737001	-0.002907018	-0.003990191	-0.002329549	-4.231927146	2.662884561
-0.004743658	-0.002938236	-0.003993515	-0.002361439	-4.215855221	2.688256885
-0.004744058	-0.002953959	-0.003995164	-0.002390014	-4.199631179	2.713532211
-0.004739651	-0.002967432	-0.003993908	-0.002414862	-4.183255604	2.738709625
-0.004737155	-0.002984124	-0.003992678	-0.00243763	-4.166729087	2.763788221
-0.00473996	-0.003001471	-0.003991971	-0.002458801	-4.150052224	2.788767093
-0.004748557	-0.003026451	-0.003992782	-0.0024799	-4.133225618	2.813645339
-0.004757124	-0.003046447	-0.003994274	-0.002500151	-4.116249875	2.838422063
-0.004765783	-0.003071171	-0.00399676	-0.002520451	-4.099125608	2.863096369
-0.004773734	-0.003100082	-0.004000372	-0.002540993	-4.081853435	2.887667368
-0.004778017	-0.003128025	-0.004003826	-0.002562043	-4.06443398	2.912134173
-0.004789974	-0.003249993	-0.00402382	-0.002596643	-4.046867869	2.936495902
-0.004792316	-0.003306591	-0.004034707	-0.002636323	-4.029155738	2.960751674
-0.004797093	-0.003336385	-0.004036539	-0.002673366	-4.011298226	2.984900616
-0.004802824	-0.003367376	-0.004039706	-0.002708063	-3.993295976	3.008941856
-0.004808001	-0.003392983	-0.004042663	-0.002740267	-3.975149639	3.032874526
-0.004814473	-0.003422606	-0.004046955	-0.002771043	-3.956859869	3.056697762
-0.004821499	-0.003451062	-0.004050592	-0.002800417	-3.938427326	3.080410706
-0.00482532	-0.003482024	-0.004054544	-0.002829137	-3.919852676	3.104012501
-0.004819496	-0.003498089	-0.004057109	-0.002855147	-3.901136588	3.127502295
-0.004799804	-0.003515863	-0.004055879	-0.002879124	-3.882279737	3.150879243
-0.004770098	-0.003539248	-0.004066661	-0.002902981	-3.863282805	3.174142499
-0.004793703	-0.003563744	-0.004071005	-0.002927007	-3.844146476	3.197291224
-0.004804735	-0.003579866	-0.00406797	-0.002948977	-3.824871441	3.220324584
-0.004808679	-0.00359445	-0.004065039	-0.00296889	-3.805458396	3.243241746
-0.004805567	-0.003612139	-0.004062186	-0.002987738	-3.785908041	3.266041885
-0.004800883	-0.003624615	-0.004059464	-0.003005037	-3.766221082	3.288724177
-0.004799034	-0.003634926	-0.004055382	-0.003020644	-3.746398228	3.311287805
-0.004799219	-0.003646974	-0.004052817	-0.003035258	-3.726440195	3.333731953
-0.004798325	-0.003656716	-0.004050383	-0.00304871	-3.706347704	3.356055812
-0.004796969	-0.003667682	-0.004047321	-0.00306134	-3.686121479	3.378258577
-0.004723843	-0.003687678	-0.004043971	-0.003075543	-3.665762249	3.400339446
-0.004610193	-0.003704939	-0.004017696	-0.003090205	-3.645270751	3.422297623
-0.004523384	-0.003717843	-0.003975667	-0.003103586	-3.624647722	3.444132315
-0.004478516	-0.003722571	-0.003935338	-0.003115151	-3.603893907	3.465842735
-0.004418271	-0.00373029	-0.003892995	-0.003125821	-3.583010056	3.487428099
-0.004367116	-0.003733395	-0.003849866	-0.003134991	-3.561996921	3.508887628
-0.004293804	-0.003734734	-0.003802786	-0.003142661	-3.54085526	3.530220549
-0.004244591	-0.00373556	-0.003756124	-0.003149049	-3.519585837	3.55142609
-0.004176549	-0.003738664	-0.003706845	-0.003154759	-3.49818942	3.572503488
-0.004086905	-0.003736044	-0.003652332	-0.003159066	-3.476666779	3.593451982
-0.003995659	-0.00372767	-0.003580338	-0.00316284	-3.455018692	3.614270815
-0.003968787	-0.003730546	-0.003516639	-0.003165526	-3.433245939	3.634959236
-0.003948572	-0.003735844	-0.003471548	-0.00316797	-3.411349307	3.6555165
-0.003923241	-0.003738864	-0.003428811	-0.003170559	-3.389329585	3.675941864
-0.003895876	-0.003743621	-0.003387462	-0.003173631	-3.367187569	3.696234591
-0.003842472	-0.003753305	-0.003349489	-0.003177261	-3.344924056	3.71639395
-0.003797974	-0.003756125	-0.003309449	-0.003180842	-3.32253985	3.736419212
-0.003766079	-0.003761452	-0.003273229	-0.003184447	-3.300035759	3.756309655
-0.003734955	-0.003764841	-0.003238187	-0.003187979	-3.277412596	3.776064562
-0.003705741	-0.003764385	-0.003203537	-0.003190738	-3.254671175	3.795683219
-0.003648978	-0.003765753	-0.003145334	-0.003194778	-3.231812318	3.815164919
-0.003601583	-0.003775864	-0.003090036	-0.003199158	-3.20883685	3.834508959
-0.003579765	-0.003785179	-0.003052822	-0.003203416	-3.185745599	3.85371464
-0.003565775	-0.003792812	-0.003026076	-0.003207723	-3.162539399	3.872781271
-0.003553356	-0.003803722	-0.003001738	-0.003212876	-3.139219087	3.891708162
-0.003548641	-0.00381634	-0.002980016	-0.003218974	-3.115785504	3.910494632
-0.003547316	-0.003834826	-0.00296332	-0.003226765	-3.092239497	3.929140001
-0.003544758	-0.003852515	-0.00294767	-0.003235789	-3.068581914	3.947643598
-0.003541245	-0.003868039	-0.002934009	-0.003245516	-3.04481361	3.966004754
-0.003513819	-0.003945031	-0.002887138	-0.003266034	-3.020935441	3.984222808
-0.00347043	-0.003981319	-0.002850944	-0.003289213	-2.99694827	4.002297101
-0.003444205	-0.003997213	-0.00284448	-0.00330961	-2.972852962	4.020226982
-0.00342023	-0.004010772	-0.002831421	-0.003328095	-2.948650387	4.038011804
-0.003400046	-0.004018149	-0.002816818	-0.003344209	-2.924341417	4.055650924
-0.003379522	-0.00402396	-0.002801927	-0.00335817	-2.89992693	4.073143707
-0.003367227	-0.004028574	-0.002788214	-0.003370268	-2.875407806	4.090489522
-0.003354993	-0.004039227	-0.002774056	-0.003381761	-2.850784932	4.107687742
-0.003348151	-0.004054381	-0.00276275	-0.003393665	-2.826059194	4.124737747
-0.003343375	-0.00407543	-0.002751811	-0.003406585	-2.801231485	4.141638921
-0.003323006	-0.004141456	-0.002706877	-0.003428603	-2.776302701	4.158390655
-0.003327443	-0.004189509	-0.002683402	-0.003454637	-2.751273741	4.174992345
-0.003337797	-0.004217423	-0.0026923	-0.003479026	-2.72614551	4.191443391
-0.003344916	-0.004244625	-0.002697979	-0.003502883	-2.700918912	4.2077432
-0.003348151	-0.004281683	-0.002700988	-0.003527828	-2.675594858	4.223891184
-0.003350956	-0.004309227	-0.002703658	-0.003552338	-2.650174263	4.239886759
-0.003358937	-0.004347652	-0.002708002	-0.003578155	-2.624658044	4.255729349
-0.003365408	-0.004379525	-0.002712111	-0.003604092	-2.59904712	4.271418383
-0.003363775	-0.004407269	-0.002715827	-0.003629522	-2.573342417	4.286953294
-0.003352651	-0.004429857	-0.002716062	-0.003653814	-2.547544861	4.302333521
-0.003341064	-0.004465632	-0.00269209	-0.003679534	-2.521655384	4.31755851
-0.003347967	-0.004483036	-0.002688139	-0.003704044	-2.49567492	4.332627711
-0.003349168	-0.004492322	-0.002698502	-0.003725263	-2.469604405	4.34754058
-0.003348891	-0.00450269	-0.002702899	-0.003744329	-2.443444782	4.36229658
-0.003346518	-0.004513172	-0.002705804	-0.003761484	-2.417196993	4.376895178
-0.003340478	-0.004531516	-0.00270405	-0.003778566	-2.390861986	4.391335848
-0.003334623	-0.004547438	-0.002706248	-0.003794583	-2.364440711	4.405618067
-0.003327443	-0.004566836	-0.002708211	-0.003810504	-2.337934122	4.419741321
-0.003321742	-0.0045786	-0.002704338	-0.003825626	-2.311343174	4.433705101
-0.003313514	-0.00459757	-0.002703003	-0.003840482	-2.284668828	4.447508902
-0.003305625	-0.004613778	-0.002699104	-0.003855169	-2.257912045	4.461152226
-0.003253639	-0.004690286	-0.002661052	-0.003879727	-2.231073791	4.474634582
-0.003218601	-0.004736458	-0.002641425	-0.003907237	-2.204155035	4.487955482
-0.003206213	-0.004767107	-0.00263742	-0.003933755	-2.177156748	4.501114445
-0.003205257	-0.00478884	-0.00263093	-0.003958652	-2.150079904	4.514110998
-0.003204025	-0.004825214	-0.002623707	-0.003984759	-2.12292548	4.526944672
-0.003198786	-0.004855037	-0.002616746	-0.004010648	-2.095694456	4.539615002
-0.003190373	-0.004891867	-0.002610229	-0.00403736	-2.068387814	4.552121532
-0.003183409	-0.00492337	-0.00260353	-0.004064024	-2.04100654	4.564463811
-0.003177584	-0.004944676	-0.002597144	-0.004089138	-2.013551621	4.576641393
-0.003173424	-0.004963475	-0.002590968	-0.004112608	-1.986024049	4.588653839
-0.003172777	-0.004974014	-0.00258631	-0.004133464	-1.958424816	4.600500716
-0.003153116	-0.005003837	-0.002544594	-0.004159668	-1.930754919	4.612181596
-0.003134165	-0.00501637	-0.002526301	-0.004181033	-1.903015355	4.623696057
-0.003125012	-0.005027536	-0.00252863	-0.004198429	-1.875207126	4.635043684
-0.003112994	-0.005037135	-0.002524783	-0.004214059	-1.847331235	4.646224068
-0.003100668	-0.00504437	-0.002521198	-0.004227827	-1.819388689	4.657236805
-0.003080822	-0.005052402	-0.002515179	-0.004240239	-1.791380494	4.668081498
-0.003056138	-0.005058555	-0.002506883	-0.004251296	-1.763307662	4.678757756
-0.003008312	-0.005061631	-0.00249194	-0.004260829	-1.735171205	4.689265193
-0.002960485	-0.00506109	-0.002473359	-0.004268499	-1.70697214	4.69960343
-0.002904184	-0.005063255	-0.002449099	-0.004275129	-1.678711483	4.709772094
-0.002798146	-0.005076272	-0.002381265	-0.004282944	-1.650390254	4.719770819
-0.002782584	-0.005105895	-0.002331803	-0.004294243	-1.622009475	4.729599242
-0.002773894	-0.005116206	-0.002316886	-0.004304671	-1.59357017	4.739257011
-0.002762492	-0.00512102	-0.002300189	-0.004313769	-1.565073366	4.748743777
-0.002738856	-0.005123441	-0.002281478	-0.004321487	-1.53652009	4.758059196
-0.002711615	-0.005124979	-0.002261065	-0.00432802	-1.507911372	4.767202933
-0.002667825	-0.00512122	-0.002235523	-0.004332762	-1.479248246	4.776174658
-0.002622155	-0.005116263	-0.002215659	-0.004335956	-1.450531744	4.784974048
-0.002572018	-0.005109883	-0.002187448	-0.004337553	-1.421762904	4.793600784
-0.002514392	-0.005100797	-0.002155101	-0.004337505	-1.392942764	4.802054556
-0.002303486	-0.005034942	-0.002070623	-0.004326205	-1.364072363	4.810335058
-0.002160777	-0.004971308	-0.002002816	-0.004308083	-1.335152743	4.818441992
-0.002078159	-0.004925449	-0.00193616	-0.004286404	-1.306184947	4.826375066
-0.002004786	-0.004880729	-0.001872776	-0.004262039	-1.277170021	4.834133992
-0.001907038	-0.004807981	-0.001805047	-0.004231141	-1.248109012	4.841718491
-0.001838718	-0.004753776	-0.001738548	-0.004197655	-1.219002968	4.849128289
-0.001766886	-0.004691453	-0.001672991	-0.00416083	-1.18985294	4.85636312
-0.001700878	-0.004626595	-0.001609083	-0.004120931	-1.160659979	4.863422721
-0.001650216	-0.00459589	-0.001548447	-0.004083501	-1.131425138	4.870306839
-0.001609416	-0.00456601	-0.001491657	-0.004048055	-1.102149473	4.877015224
-0.001571851	-0.004552565	-0.001439656	-0.004016891	-1.07283404	4.883547635
-0.00144643	-0.004538437	-0.001340549	-0.003985074	-1.043479897	4.889903836
-0.00137734	-0.004543365	-0.001264996	-0.003961048	-1.014088102	4.896083598
-0.001340114	-0.004546043	-0.001215691	-0.003943361	-0.984659716	4.902086697
-0.00129312	-0.004547609	-0.001169343	-0.003929545	-0.955195802	4.907912918
-0.001247235	-0.0045461	-0.001122838	-0.003918101	-0.925697422	4.913562049
-0.001208869	-0.004546441	-0.001080626	-0.003908882	-0.89616564	4.919033888
-0.001176419	-0.004545986	-0.001039355	-0.003901261	-0.866601523	4.924328236
-0.001152413	-0.004546157	-0.0010029	-0.003895091	-0.837006137	4.929444902
-0.00112055	-0.004548094	-0.000966758	-0.0038903	-0.80738055	4.934383703
-0.001081228	-0.00455097	-0.000932449	-0.003886792	-0.77772583	4.939144459
-0.000928504	-0.004584752	-0.000840015	-0.003888631	-0.748043048	4.943727
-0.000878613	-0.004612838	-0.000768283	-0.003894946	-0.718333275	4.948131158
-0.000855932	-0.004624858	-0.000739809	-0.003902011	-0.688597583	4.952356777
-0.000831772	-0.004634087	-0.000707881	-0.003909124	-0.658837045	4.956403703
-0.000819168	-0.004637134	-0.000675954	-0.003915367	-0.629052734	4.96027179
-0.000812974	-0.004642632	-0.000651327	-0.00392127	-0.599245725	4.963960898
-0.000810602	-0.004648642	-0.000629397	-0.003927005	-0.569417095	4.967470895
-0.000808321	-0.004654253	-0.000612203	-0.003932546	-0.539567918	4.970801654
-0.000808691	-0.004654766	-0.000596788	-0.003937239	-0.509699273	4.973953055
-0.000810725	-0.004659209	-0.000585771	-0.00394174	-0.479812236	4.976924984
-0.000845054	-0.004691083	-0.000534137	-0.003950741	-0.449907887	4.979717333
-0.000855316	-0.004726973	-0.000535602	-0.003963709	-0.419987303	4.982330003
-0.000868659	-0.004764144	-0.000546096	-0.00397992	-0.390051566	4.984762898
-0.000885115	-0.00480932	-0.000558632	-0.003999833	-0.360101755	4.987015931
-0.000903635	-0.004861332	-0.000571639	-0.004023956	-0.33013895	4.989089021
-0.000917749	-0.004899358	-0.000584724	-0.004049385	-0.300164233	4.990982092
-0.000936516	-0.004952281	-0.000598254	-0.004078154	-0.270178686	4.992695077
-0.000954389	-0.00499176	-0.000612255	-0.004107648	-0.24018339	4.994227914
-0.000967178	-0.005020073	-0.000625968	-0.004136102	-0.210179427	4.995580548
-0.000976885	-0.005050437	-0.000637038	-0.004163999	-0.180167881	4.996752928
-0.000988996	-0.005097606	-0.000619059	-0.004193953	-0.150149834	4.997745015
-0.000986746	-0.005094445	-0.00061673	-0.004219528	-0.120126369	4.99855677
-0.000986531	-0.00509396	-0.000637797	-0.004240384	-0.09009857	4.999188166
-0.000980059	-0.005096268	-0.000651458	-0.004257635	-0.060067519	4.99963918
-0.000970136	-0.005099686	-0.000658734	-0.004272322	-0.030034301	4.999909794
-0.000964127	-0.005101224	-0.000665119	-0.004284396	-8.88E-16	5
