# Supplementary material for: Enhanced location tracking in sensor fusion-assisted virtual reality micro-manipulation environments
Source: PLoS One. 2021 Dec 28;16(12):e0261933. doi: 10.1371/journal.pone.0261933 (PMC8714085; doi:10.1371/journal.pone.0261933)
Supplement: S1 File — (ZIP) [file pone.0261933.s001.zip › VR circle/Participant5_VR_OnRaw.csv]

Kalman_Off_X_Axis	Kalman_Off_Y_Axis	Kalman_On_X_Axis	Kalman_On_Y_Axis	Reference_X	Reference_Y
-0.002623987	-0.003747078	-0.002085865	-0.003199153	0	5
-0.0026377	-0.003747999	-0.002106013	-0.003197334	0.02792515	4.999922018
-0.002668829	-0.00374277	-0.002125981	-0.003195079	0.055849429	4.999688074
-0.002718415	-0.003736241	-0.002149268	-0.003192247	0.083771966	4.999298177
-0.002775837	-0.003731744	-0.002175772	-0.003189209	0.11169189	4.998752337
-0.002844217	-0.003728194	-0.002210201	-0.003186263	0.13960833	4.998050571
-0.00291229	-0.003722559	-0.002247358	-0.003182971	0.167520415	4.997192903
-0.002973324	-0.003719281	-0.002287037	-0.003179772	0.195427274	4.996179358
-0.003026338	-0.003719037	-0.002328105	-0.003177125	0.223328038	4.995009969
-0.003110604	-0.003706114	-0.002370099	-0.003172521	0.251221836	4.993684771
-0.003119511	-0.003705518	-0.002410601	-0.003167733	0.279107797	4.992203806
-0.003120092	-0.003707198	-0.002446986	-0.003165109	0.306985052	4.99056712
-0.003119847	-0.003709582	-0.002477066	-0.003163406	0.334852732	4.988774764
-0.00312502	-0.00371202	-0.002502747	-0.003162416	0.362709966	4.986826795
-0.003136805	-0.003712616	-0.002525906	-0.003161679	0.390555886	4.984723272
-0.003149048	-0.003712291	-0.002547083	-0.003161012	0.418389624	4.982464262
-0.003159853	-0.003714702	-0.002566382	-0.003161035	0.446210312	4.980049835
-0.003171729	-0.003717981	-0.002584137	-0.003161541	0.474017081	4.977480066
-0.003184432	-0.003719444	-0.002600811	-0.003162186	0.501809063	4.974755036
-0.003293368	-0.003717818	-0.002637505	-0.003162508	0.529585393	4.971874829
-0.003333985	-0.003735591	-0.00267286	-0.003165546	0.557345204	4.968839535
-0.003334842	-0.003743827	-0.002697923	-0.003169252	0.58508763	4.965649249
-0.003331078	-0.003749841	-0.0027182	-0.003173188	0.612811805	4.962304071
-0.003328476	-0.00375721	-0.002735543	-0.003177516	0.640516865	4.958804105
-0.003331873	-0.003764011	-0.002750468	-0.003182073	0.668201946	4.955149459
-0.003340597	-0.003770404	-0.002764517	-0.003186769	0.695866183	4.951340249
-0.003351616	-0.003776012	-0.002778078	-0.003191442	0.723508715	4.947376592
-0.003362605	-0.003781133	-0.002791356	-0.003196069	0.751128678	4.943258613
-0.00337142	-0.0037901	-0.002803913	-0.003201179	0.778725211	4.93898644
-0.003410323	-0.003796874	-0.002842356	-0.003206795	0.806297454	4.934560206
-0.003517882	-0.003782623	-0.002883347	-0.003209189	0.833844546	4.929980049
-0.003561989	-0.003781973	-0.00291335	-0.003210915	0.861365629	4.925246112
-0.003612616	-0.00378414	-0.002942685	-0.003212596	0.888859843	4.920358543
-0.003652407	-0.003791022	-0.002973743	-0.003215035	0.916326331	4.915317494
-0.00369226	-0.003810203	-0.003006757	-0.003219616	0.943764236	4.910123123
-0.003718491	-0.003845748	-0.003034496	-0.003228869	0.971172703	4.904775591
-0.003743101	-0.003893891	-0.003063419	-0.003243601	0.998550876	4.899275066
-0.0037652	-0.003954253	-0.003090231	-0.003264755	1.025897902	4.893621718
-0.003850537	-0.004208434	-0.003158061	-0.003319722	1.053212927	4.887815724
-0.003892624	-0.004397105	-0.003211223	-0.003398582	1.080495099	4.881857266
-0.003913774	-0.004427665	-0.003240866	-0.003467683	1.107743568	4.875746529
-0.003929446	-0.0044498	-0.003262584	-0.00352654	1.134957483	4.869483704
-0.003933823	-0.004458713	-0.003281008	-0.003575246	1.162135996	4.863068986
-0.00393217	-0.004461829	-0.003297579	-0.003615344	1.189278259	4.856502575
-0.003931099	-0.004460691	-0.003310213	-0.003647707	1.216383424	4.849784677
-0.003933058	-0.004456844	-0.00332187	-0.003673603	1.243450648	4.842915499
-0.003938078	-0.00444346	-0.003330747	-0.003692708	1.270479085	4.835895258
-0.003954729	-0.004411112	-0.003377888	-0.003707048	1.297467892	4.828724172
-0.003995591	-0.004385103	-0.003406811	-0.003711974	1.324416227	4.821402464
-0.004014079	-0.004374131	-0.003417361	-0.003713839	1.351323251	4.813930363
-0.004034281	-0.004360991	-0.003423922	-0.003713217	1.378188123	4.806308102
-0.00405488	-0.004349206	-0.00343244	-0.003710915	1.405010005	4.798535919
-0.004076612	-0.004343056	-0.003443041	-0.003708061	1.431788061	4.790614056
-0.004089682	-0.004338721	-0.003453514	-0.003705069	1.458521456	4.78254276
-0.004105446	-0.00432932	-0.003464424	-0.003701225	1.485209356	4.774322284
-0.00411469	-0.00432149	-0.003474769	-0.003696874	1.511850927	4.765952883
-0.004168989	-0.004276381	-0.003523325	-0.003686056	1.538445341	4.757434818
-0.004179029	-0.004220571	-0.003557111	-0.00366794	1.564991765	4.748768356
-0.004167092	-0.004184105	-0.003563878	-0.003647615	1.591489374	4.739953766
-0.004162623	-0.004145146	-0.003562694	-0.003625403	1.617937339	4.730991324
-0.004165867	-0.004086952	-0.003562977	-0.003598541	1.644334837	4.721881309
-0.004176703	-0.004018408	-0.003565859	-0.003566246	1.670681043	4.712624005
-0.00418864	-0.003941276	-0.00356923	-0.003528243	1.696975136	4.703219701
-0.004196813	-0.003885655	-0.003572704	-0.003488859	1.723216296	4.693668691
-0.004208383	-0.003799664	-0.003579111	-0.003443652	1.749403704	4.683971272
-0.004306483	-0.003496663	-0.003641511	-0.003356137	1.775536543	4.674127747
-0.004604918	-0.003226281	-0.003713895	-0.003241207	1.801613998	4.664138422
-0.004694846	-0.00314858	-0.003773593	-0.003136405	1.827635256	4.65400361
-0.004785845	-0.00309743	-0.003832107	-0.003044655	1.853599505	4.643723627
-0.004846144	-0.003051752	-0.003889232	-0.002963631	1.879505936	4.633298792
-0.004893312	-0.003018347	-0.003943372	-0.002892851	1.905353739	4.622729433
-0.004965396	-0.003002986	-0.003999828	-0.002831691	1.931142109	4.612015877
-0.005014859	-0.002996267	-0.004052218	-0.002781051	1.956870242	4.601158459
-0.005057222	-0.002997811	-0.004103656	-0.002739619	1.982537334	4.590157519
-0.005069159	-0.003016749	-0.00420841	-0.002692455	2.008142586	4.579013398
-0.005048896	-0.003011249	-0.004256014	-0.002664257	2.033685198	4.567726445
-0.005042989	-0.003008567	-0.004265638	-0.002645037	2.059164374	4.556297012
-0.005043142	-0.003006318	-0.00427907	-0.002629615	2.084579319	4.544725456
-0.005048253	-0.003004584	-0.00429119	-0.00261684	2.10992924	4.533012136
-0.005049325	-0.003002336	-0.004303258	-0.002606114	2.135213346	4.52115742
-0.005046172	-0.003000277	-0.004309228	-0.002597021	2.16043085	4.509161675
-0.005038091	-0.002997947	-0.004312727	-0.002589241	2.185580964	4.497025277
-0.005027194	-0.002994371	-0.004314992	-0.002582313	2.210662903	4.484748605
-0.00501639	-0.002990063	-0.004312907	-0.002575983	2.235675886	4.47233204
-0.004993953	-0.002966384	-0.004352946	-0.002569123	2.260619132	4.459775971
-0.004985597	-0.002913364	-0.004356111	-0.00255255	2.285491863	4.447080789
-0.004982934	-0.00288638	-0.004342267	-0.002534826	2.310293303	4.434246889
-0.004974946	-0.002842409	-0.004323432	-0.00251388	2.335022679	4.421274674
-0.004969069	-0.002802421	-0.004309176	-0.002490747	2.35967922	4.408164546
-0.004960559	-0.002744173	-0.004295101	-0.00246324	2.384262155	4.394916915
-0.004953366	-0.002710524	-0.004283341	-0.002435687	2.408770719	4.381532194
-0.004946633	-0.002671131	-0.004274721	-0.002407168	2.433204146	4.368010802
-0.004941674	-0.002633338	-0.004262267	-0.002378165	2.457561675	4.354353158
-0.004912198	-0.002492782	-0.004284371	-0.002332888	2.481842546	4.34055969
-0.004906933	-0.002449028	-0.004275905	-0.002286921	2.506046002	4.326630828
-0.00489674	-0.002429115	-0.004255628	-0.002247031	2.530171287	4.312567006
-0.004891047	-0.002408417	-0.004240035	-0.002211122	2.554217649	4.298368663
-0.004887221	-0.002393516	-0.004226037	-0.002179795	2.578184338	4.284036241
-0.004882324	-0.0023836	-0.004214354	-0.002152702	2.602070607	4.269570189
-0.004882018	-0.002383709	-0.00420437	-0.002130628	2.625875709	4.254970957
-0.004886793	-0.002388531	-0.004196882	-0.002113249	2.649598904	4.240239
-0.004893159	-0.002389858	-0.004194155	-0.002098955	2.67323945	4.225374778
-0.004898271	-0.002392568	-0.004187259	-0.002088067	2.696796611	4.210378754
-0.004888966	-0.002405274	-0.004212939	-0.002075499	2.720269651	4.195251398
-0.00492187	-0.002413944	-0.004224827	-0.00207062	2.743657838	4.179993179
-0.004934328	-0.002414973	-0.004222228	-0.002067834	2.766960443	4.164604575
-0.004938552	-0.002415867	-0.004218163	-0.002065809	2.790176739	4.149086065
-0.00493393	-0.002416978	-0.00421492	-0.002064336	2.813306002	4.133438133
-0.004928298	-0.002412995	-0.004211369	-0.002062701	2.83634751	4.117661268
-0.004925482	-0.002407685	-0.004207613	-0.002060561	2.859300545	4.101755961
-0.004930043	-0.002397932	-0.004206249	-0.002057338	2.88216439	4.085722709
-0.004936226	-0.002392622	-0.004205631	-0.002053908	2.904938333	4.069562012
-0.004950091	-0.002371815	-0.004236921	-0.002047602	2.927621663	4.053274374
-0.004929828	-0.002367155	-0.004241373	-0.00204164	2.950213672	4.036860302
-0.004919819	-0.002365963	-0.004228558	-0.002036806	2.972713655	4.02032031
-0.004921472	-0.002363714	-0.004220967	-0.002032502	2.995120912	4.003654912
-0.004930379	-0.002363796	-0.004216722	-0.002029026	3.017434743	3.986864629
-0.004940021	-0.00236916	-0.004213608	-0.002027023	3.039654451	3.969949985
-0.004953673	-0.00237596	-0.004214045	-0.002026379	3.061779345	3.952911507
-0.004961508	-0.002380512	-0.004214843	-0.002026563	3.083808733	3.935749726
-0.004961141	-0.002385226	-0.004215975	-0.002027415	3.105741929	3.918465178
-0.004958111	-0.00238677	-0.004216181	-0.002028358	3.127578248	3.901058402
-0.004964233	-0.002383329	-0.004244821	-0.002028174	3.149317009	3.883529941
-0.004949846	-0.002372682	-0.004250919	-0.002027046	3.170957535	3.865880342
-0.004946479	-0.002369648	-0.004243714	-0.002025481	3.192499149	3.848110155
-0.004949173	-0.002362902	-0.004235377	-0.002023156	3.213941181	3.830219935
-0.004955081	-0.002357971	-0.004229124	-0.002020532	3.235282962	3.812210239
-0.004967018	-0.002351062	-0.004226037	-0.002017356	3.256523824	3.79408163
-0.004978649	-0.002343639	-0.004225136	-0.00201365	3.277663107	3.775834673
-0.004983302	-0.002338898	-0.004225033	-0.002009898	3.298700151	3.757469936
-0.004984771	-0.002335728	-0.004225213	-0.002006353	3.319634299	3.738987994
-0.005024317	-0.002320854	-0.004251846	-0.002001818	3.340464899	3.720389422
-0.00504507	-0.002309746	-0.004265767	-0.001995627	3.3611913	3.701674801
-0.00504256	-0.002309259	-0.004271247	-0.001990378	3.381812857	3.682844713
-0.005046447	-0.002306116	-0.004269935	-0.001985637	3.402328925	3.663899748
-0.005056211	-0.002299289	-0.004272791	-0.00198078	3.422738866	3.644840495
-0.005073077	-0.002292759	-0.004277526	-0.001975854	3.443042042	3.625667549
-0.005092636	-0.002287151	-0.004284911	-0.001970974	3.46323782	3.606381509
-0.005105277	-0.002282789	-0.004292296	-0.001966347	3.48332557	3.586982975
-0.005118653	-0.0022771	-0.004301302	-0.001961698	3.503304666	3.567472553
-0.005182503	-0.002244047	-0.004344197	-0.001953365	3.523174484	3.547850852
-0.005266677	-0.002222292	-0.004379373	-0.001941856	3.542934405	3.528118483
-0.005279746	-0.002222184	-0.004399958	-0.001932672	3.562583811	3.508276062
-0.005289327	-0.002220721	-0.004415037	-0.001925168	3.582122091	3.488324208
-0.005294132	-0.002218608	-0.004428315	-0.001918769	3.601548635	3.468263543
-0.005300989	-0.002212105	-0.004440692	-0.001912531	3.620862837	3.448094693
-0.005307478	-0.002206308	-0.004450727	-0.001906569	3.640064094	3.427818288
-0.005316967	-0.002202054	-0.004460222	-0.001901068	3.659151807	3.407434959
-0.005329455	-0.002198559	-0.00446982	-0.001896027	3.678125381	3.386945342
-0.005363645	-0.002170654	-0.004498692	-0.001886429	3.696984225	3.366350077
-0.005446747	-0.002121617	-0.004526482	-0.001870868	3.715727749	3.345649807
-0.005482651	-0.002110292	-0.004545884	-0.001857195	3.73435537	3.324845175
-0.005511515	-0.002104684	-0.00456526	-0.00184541	3.752866506	3.303936833
-0.005535237	-0.002099781	-0.004583838	-0.001835167	3.77126058	3.282925431
-0.005553235	-0.002093522	-0.004602442	-0.001825891	3.789537018	3.261811626
-0.005578609	-0.002086532	-0.004621201	-0.001817305	3.807695249	3.240596075
-0.005600831	-0.002080518	-0.004639908	-0.001809364	3.825734709	3.219279441
-0.005616472	-0.002075641	-0.004657457	-0.001802136	3.843654833	3.197862389
-0.005626818	-0.002057083	-0.004685865	-0.00179286	3.861455063	3.176345586
-0.005659141	-0.002013898	-0.004708561	-0.001778704	3.879134843	3.154729704
-0.005671813	-0.001984855	-0.004723331	-0.001762476	3.896693623	3.133015417
-0.005676465	-0.001962639	-0.004735013	-0.001746018	3.914130854	3.111203402
-0.005673557	-0.001939773	-0.004744611	-0.001729215	3.931445993	3.08929434
-0.005664222	-0.001920348	-0.004750684	-0.001712757	3.948638499	3.067288915
-0.005656569	-0.001903713	-0.004754878	-0.001696828	3.965707836	3.045187811
-0.005653692	-0.001880034	-0.00475776	-0.001680255	3.982653472	3.02299172
-0.005656906	-0.001858144	-0.004760385	-0.001663406	3.999474878	3.000701333
-0.005703615	-0.001765081	-0.004781871	-0.001637142	4.01617153	2.978317346
-0.005718766	-0.00168822	-0.004798185	-0.001601004	4.032742906	2.955840456
-0.005731255	-0.001654301	-0.004804747	-0.001565671	4.04918849	2.933271365
-0.005736397	-0.001630324	-0.004811231	-0.001533422	4.065507768	2.910610777
-0.005736672	-0.001605751	-0.004816429	-0.00150366	4.081700232	2.887859399
-0.005731469	-0.001586949	-0.004820108	-0.00147666	4.097765377	2.865017941
-0.005727275	-0.001564517	-0.004822887	-0.001451271	4.113702701	2.842087114
-0.005726388	-0.001546717	-0.004824997	-0.001427838	4.129511708	2.819067635
-0.005727857	-0.00152144	-0.004827108	-0.001404843	4.145191903	2.79596022
-0.00573554	-0.001441869	-0.00484494	-0.001372618	4.160742799	2.772765592
-0.005747477	-0.001431087	-0.004853174	-0.001343385	4.17616391	2.749484474
-0.005763883	-0.001425235	-0.004853431	-0.001320067	4.191454755	2.726117591
-0.005782677	-0.001417459	-0.004858526	-0.001299903	4.206614857	2.702665672
-0.005804287	-0.001407652	-0.004865268	-0.001282064	4.221643743	2.67912945
-0.005813163	-0.001396219	-0.004872241	-0.001265813	4.236540944	2.655509658
-0.005813439	-0.001385842	-0.004878108	-0.001251151	4.251305996	2.631807034
-0.00581702	-0.001379042	-0.004883615	-0.0012381	4.265938438	2.608022315
-0.005825192	-0.001373651	-0.004889842	-0.001226591	4.280437814	2.584156245
-0.00583664	-0.001368287	-0.004897227	-0.001216347	4.294803671	2.560209568
-0.005858158	-0.001337022	-0.004925558	-0.001204263	4.309035562	2.53618303
-0.005870769	-0.001289014	-0.004945886	-0.001185411	4.323133041	2.512077382
-0.00587536	-0.001267909	-0.004953657	-0.001166375	4.337095671	2.487893375
-0.005879462	-0.001241711	-0.004958752	-0.001146902	4.350923015	2.463631763
-0.005883196	-0.001217843	-0.004963178	-0.00112752	4.364614641	2.439293303
-0.005887236	-0.001189639	-0.004967346	-0.001107495	4.378170123	2.414878755
-0.005888154	-0.001164606	-0.004970743	-0.001087354	4.391589038	2.39038888
-0.005887144	-0.001145912	-0.004974011	-0.001068042	4.404870967	2.365824442
-0.005884512	-0.001126054	-0.004975117	-0.001049282	4.418015496	2.341186207
-0.005890511	-0.001055288	-0.004995703	-0.00102212	4.431022215	2.316474944
-0.005886716	-0.000999316	-0.005	-0.000990171	4.443890719	2.291691423
-0.005882125	-0.000967861	-0.004992924	-0.000960363	4.456620605	2.266836418
-0.005880319	-0.000938276	-0.004988498	-0.000931659	4.469211477	2.241910703
-0.005882278	-0.000901295	-0.00498541	-0.000902725	4.481662942	2.216915057
-0.005883624	-0.000871575	-0.004982785	-0.000874643	4.493974612	2.191850259
-0.005882186	-0.000841801	-0.004980701	-0.000847436	4.506146102	2.166717091
-0.005879217	-0.000825762	-0.004978051	-0.000822714	4.518177034	2.141516337
-0.005875636	-0.000805768	-0.004975632	-0.000799466	4.530067031	2.116248782
-0.005872269	-0.000786884	-0.004972904	-0.000777553	4.541815723	2.090915216
-0.005856536	-0.000725764	-0.004982554	-0.000751795	4.553422743	2.065516428
-0.005856505	-0.00066803	-0.004985101	-0.000719317	4.564887729	2.040053211
-0.005854822	-0.000655324	-0.004977176	-0.000690176	4.576210324	2.014526358
-0.005851485	-0.000643864	-0.004970588	-0.000664603	4.587390174	1.988936667
-0.005850751	-0.000633379	-0.004964439	-0.000642459	4.598426931	1.963284935
-0.005852312	-0.000618885	-0.004960193	-0.000622226	4.609320251	1.937571962
-0.005852067	-0.000607506	-0.004956101	-0.000604065	4.620069793	1.911798551
-0.005854301	-0.000598213	-0.004953477	-0.000587791	4.630675223	1.885965505
-0.005856444	-0.000593824	-0.004951187	-0.000573865	4.641136209	1.86007363
-0.005857913	-0.000587295	-0.004962766	-0.000560561	4.651452425	1.834123735
-0.005854516	-0.000584098	-0.004963435	-0.00054919	4.66162355	1.808116628
-0.00585476	-0.000579005	-0.004959858	-0.00053943	4.671649266	1.78205312
-0.005855311	-0.00057085	-0.004955818	-0.000530338	4.681529261	1.755934025
-0.005855679	-0.000563156	-0.004952782	-0.000521844	4.691263225	1.729760157
-0.005856903	-0.000556491	-0.004950312	-0.000513949	4.700850857	1.703532333
-0.00585724	-0.000550043	-0.00494833	-0.00050656	4.710291855	1.677251371
-0.005855648	-0.000546656	-0.004946323	-0.0005	4.719585927	1.65091809
-0.005855373	-0.000539152	-0.004945011	-0.000493509	4.728732783	1.624533313
-0.005853077	-0.000494314	-0.004953451	-0.000481194	4.737732136	1.598097861
-0.005864188	-0.000474103	-0.00495641	-0.000467406	4.746583706	1.57161256
-0.00586679	-0.000466111	-0.004953271	-0.00045523	4.755287217	1.545078236
-0.005868442	-0.000458416	-0.004951495	-0.00044425	4.763842398	1.518495717
-0.005872024	-0.000449964	-0.004950904	-0.000434053	4.772248981	1.491865831
-0.00587585	-0.000443732	-0.004951238	-0.0004248	4.780506705	1.465189409
-0.005878911	-0.000435307	-0.004951881	-0.000415961	4.788615312	1.438467284
-0.005879951	-0.000426935	-0.004952756	-0.000407467	4.796574548	1.411700289
-0.005883104	-0.000415421	-0.004953554	-0.000398789	4.804384167	1.384889258
-0.005887818	-0.000402742	-0.004955484	-0.000389743	4.812043923	1.358035029
-0.0059	-0.000370827	-0.004967887	-0.000377244	4.819553579	1.331138439
-0.005885614	-0.000347771	-0.004971412	-0.000362881	4.826912899	1.304200326
-0.00587989	-0.000329077	-0.004969739	-0.000348333	4.834121655	1.277221532
-0.005875054	-0.000303502	-0.00496642	-0.000332704	4.841179622	1.250202897
-0.005871656	-0.00028088	-0.004963435	-0.000316568	4.848086578	1.223145265
-0.005867524	-0.000263108	-0.004960013	-0.000300824	4.85484231	1.196049479
-0.0058633	-0.00025032	-0.004957182	-0.000286	4.861446606	1.168916385
-0.005859107	-0.000231003	-0.004953605	-0.000271039	4.867899259	1.141746829
-0.005857454	-0.000210603	-0.004950698	-0.000255708	4.87420007	1.114541658
-0.005846343	-8.59E-05	-0.004956127	-0.000223552	4.880348841	1.087301721
-0.005831528	2.12E-05	-0.004954017	-0.000178736	4.886345381	1.060027868
-0.005827794	5.46E-05	-0.004946684	-0.000137464	4.892189502	1.03272095
-0.005824764	8.74E-05	-0.004939582	-9.94E-05	4.897881022	1.005381818
-0.005821948	0.000134094	-0.004933535	-6.16E-05	4.903419764	0.978011325
-0.005818795	0.000173838	-0.004928105	-2.47E-05	4.908805555	0.950610325
-0.005817724	0.000208652	-0.004923165	1.05E-05	4.914038227	0.923179672
-0.005814541	0.000257743	-0.004918893	4.66E-05	4.919117616	0.895720223
-0.005810898	0.000309815	-0.004915599	8.43E-05	4.924043565	0.868232833
-0.005783381	0.000509513	-0.004914442	0.000148421	4.928815919	0.840718361
-0.005767924	0.000614225	-0.004906362	0.000217706	4.93343453	0.813177664
-0.005766148	0.000643322	-0.00489715	0.000277392	4.937899254	0.785611601
-0.005760455	0.000687184	-0.004888401	0.000332037	4.942209951	0.758021032
-0.005752038	0.000709617	-0.004880218	0.000379868	4.946366486	0.730406819
-0.005745457	0.00073885	-0.00487255	0.000423304	4.950368732	0.702769822
-0.005743345	0.000759277	-0.004865988	0.000463056	4.954216561	0.675110903
-0.005741202	0.000776318	-0.004860302	0.000498066	4.957909855	0.647430925
-0.005739458	0.000785882	-0.00485549	0.000528243	4.961448498	0.619730752
-0.005742947	0.000790515	-0.004852299	0.000553862	4.96483238	0.592011248
-0.005759384	0.000796638	-0.004860816	0.000595825	4.968061395	0.564273277
-0.005768842	0.000820614	-0.004866168	0.00062195	4.971135443	0.536517704
-0.005770097	0.000824705	-0.004866452	0.000635646	4.974054428	0.508745395
-0.005768964	0.000826602	-0.004865705	0.000646902	4.976818258	0.480957217
-0.00577025	0.000830747	-0.004865165	0.000656615	4.979426847	0.453154037
-0.005773372	0.000836355	-0.004865113	0.000665362	4.981880114	0.425336721
-0.005773127	0.000840148	-0.004865113	0.00067305	4.984177983	0.397506137
-0.005772546	0.000842857	-0.00486465	0.000679749	4.986320382	0.369663153
-0.005773035	0.000849576	-0.004864625	0.00068624	4.988307244	0.341808639
-0.005783412	0.000853586	-0.004873554	0.000693629	4.990138506	0.313943462
-0.005777474	0.000870816	-0.004876255	0.000701915	4.991814113	0.286068492
-0.005778086	0.000876885	-0.004875046	0.000709166	4.993334011	0.258184599
-0.005778759	0.000887776	-0.004873425	0.000716578	4.994698154	0.230292651
-0.005774902	0.000898776	-0.004871598	0.000724289	4.995906498	0.20239352
-0.005770005	0.000911157	-0.004869256	0.000732299	4.996959006	0.174488076
-0.005766791	0.000923755	-0.004866889	0.000740724	4.997855645	0.146577188
-0.005763669	0.000931747	-0.004864444	0.000748803	4.998596388	0.118661728
-0.005759782	0.000938574	-0.004861871	0.000756468	4.99918121	0.090742567
-0.005756323	0.000957349	-0.00486568	0.000765238	4.999610095	0.062820574
-0.005751456	0.000970029	-0.004864728	0.000775136	4.999883027	0.034896622
-0.005746865	0.000979105	-0.004860147	0.000784826	5	0.006971581
-0.005742182	0.000993789	-0.00485513	0.000794839	4.999961009	-0.020953678
-0.005740437	0.001006468	-0.004850832	0.000804852	4.999766055	-0.048878284
-0.005736672	0.001023753	-0.004846844	0.000815648	4.999415146	-0.076801365
-0.005732265	0.00103925	-0.004842727	0.000826765	4.99890829	-0.104722051
-0.005727367	0.001058458	-0.004838738	0.000838758	4.998245505	-0.132639471
-0.005722286	0.001077071	-0.004834621	0.000851372	4.997426811	-0.160552754
-0.005705237	0.001180184	-0.004833875	0.000876554	4.996452234	-0.188461029
-0.005702329	0.001250435	-0.004829115	0.000910344	4.995321803	-0.216363425
-0.005703186	0.001280805	-0.004824123	0.000942685	4.994035555	-0.244259073
-0.005705023	0.001303265	-0.004818925	0.000971803	4.992593529	-0.272147102
-0.005708176	0.001331414	-0.004815657	0.000999678	4.99099577	-0.300026642
-0.005709859	0.001349376	-0.004813315	0.001025067	4.989242329	-0.327896824
-0.005709431	0.001367122	-0.00481136	0.00104843	4.987333259	-0.355756779
-0.005709124	0.001381995	-0.004809687	0.001069791	4.985268621	-0.383605636
-0.005708084	0.001397086	-0.004808014	0.001089541	4.983048478	-0.411442528
-0.00569333	0.001488902	-0.004808683	0.001119901	4.980672901	-0.439266587
-0.005692596	0.001526018	-0.004806059	0.001152288	4.978141962	-0.467076944
-0.005697157	0.001537505	-0.004803125	0.001180117	4.975455742	-0.494872731
-0.005704319	0.001552542	-0.004801762	0.0012047	4.972614324	-0.522653083
-0.005707227	0.001570558	-0.004801144	0.001227373	4.969617796	-0.550417132
-0.005708849	0.00158722	-0.004800835	0.001248343	4.966466252	-0.578164012
-0.005706462	0.001608569	-0.004800038	0.001268576	4.963159791	-0.605892858
-0.00570539	0.001627588	-0.004799317	0.001288049	4.959698515	-0.633602805
-0.005706308	0.001651781	-0.004798751	0.001307591	4.956082532	-0.661292988
-0.005692657	0.001732733	-0.004797516	0.001336272	4.952311956	-0.688962544
-0.005669425	0.001805151	-0.004792035	0.001371927	4.948386903	-0.71661061
-0.00566214	0.001835901	-0.004785705	0.001405603	4.944307497	-0.744236323
-0.005656263	0.00186191	-0.004779478	0.001436723	4.940073864	-0.771838822
-0.00565106	0.001894962	-0.004773585	0.001467015	4.935686137	-0.799417245
-0.00564806	0.001926985	-0.004768207	0.001496501	4.931144452	-0.826970732
-0.005644908	0.001957546	-0.004763292	0.001525136	4.926448951	-0.854498424
-0.005642336	0.001989433	-0.004758867	0.001553356	4.92159978	-0.881999463
-0.005637561	0.002011622	-0.004754466	0.001579827	4.916597092	-0.909472989
-0.005634348	0.002040177	-0.004750349	0.001605837	4.911441041	-0.936918147
-0.005642765	0.002101135	-0.004747699	0.001636429	4.906131789	-0.964334081
-0.005646591	0.002135136	-0.004746258	0.001668608	4.900669502	-0.991719934
-0.005646163	0.002144402	-0.004745229	0.001696644	4.895054348	-1.019074853
-0.005646867	0.002160386	-0.00474456	0.001721481	4.889286505	-1.046397985
-0.00564702	0.00217228	-0.004744071	0.001743279	4.883366152	-1.073688477
-0.005646928	0.002183469	-0.004743685	0.001762752	4.877293473	-1.100945478
-0.005647968	0.002191515	-0.004743556	0.001779832	4.871068658	-1.128168138
-0.005648917	0.002198722	-0.004743659	0.001794931	4.8646919	-1.155355607
-0.005649438	0.002205657	-0.004743839	0.001808328	4.8581634	-1.182507038
-0.005651917	0.002251715	-0.004744765	0.001827019	4.85148336	-1.209621584
-0.005642826	0.002330933	-0.004743942	0.001855193	4.84465199	-1.236698399
-0.005638051	0.002357429	-0.004742347	0.00188194	4.837669501	-1.263736638
-0.005634317	0.002375337	-0.004740468	0.001906086	4.830536112	-1.290735457
-0.00563046	0.002397038	-0.004738307	0.001928874	4.823252045	-1.317694016
-0.005625838	0.00241836	-0.004735862	0.001950373	4.815817528	-1.344611472
-0.005622624	0.002439112	-0.004733392	0.00197102	4.808232793	-1.371486987
-0.005619104	0.002469998	-0.004730793	0.001992519	4.800498075	-1.398319721
-0.005616625	0.002497496	-0.004728297	0.002014294	4.792613617	-1.425108838
-0.005585037	0.002665063	-0.004721169	0.002055934	4.784579664	-1.451853503
-0.005566335	0.002777496	-0.004712189	0.002111408	4.776396467	-1.47855288
-0.005559877	0.002810738	-0.004703878	0.002162255	4.76806428	-1.505206138
-0.005554796	0.002839673	-0.004696364	0.002207301	4.759583365	-1.531812445
-0.00554846	0.002875272	-0.004689082	0.002249217	4.750953986	-1.55837097
-0.005541665	0.002901092	-0.004682134	0.002287036	4.742176411	-1.584880886
-0.005534563	0.00293642	-0.004675212	0.002323221	4.733250914	-1.611341365
-0.005531043	0.002969689	-0.004668934	0.002357748	4.724177775	-1.637751583
-0.005536186	0.003000656	-0.004664302	0.002390756	4.714957275	-1.664110715
-0.005554857	0.003096211	-0.004659001	0.002435434	4.705589704	-1.690417939
-0.005552469	0.003162262	-0.004655862	0.00248345	4.696075351	-1.716672434
-0.005546164	0.003184017	-0.004654215	0.002524698	4.686414516	-1.742873382
-0.005540226	0.003202223	-0.00465244	0.002560215	4.676607498	-1.769019966
-0.005535023	0.003226254	-0.004650304	0.002592349	4.666654604	-1.795111369
-0.005531931	0.003252425	-0.004647808	0.002622456	4.656556144	-1.821146778
-0.005529054	0.003278705	-0.004645698	0.002650769	4.646312434	-1.84712538
-0.005524187	0.003311622	-0.00464297	0.002678897	4.635923792	-1.873046366
-0.005506771	0.00339932	-0.004633681	0.002717061	4.625390543	-1.898908927
-0.005491742	0.003482602	-0.004625627	0.00276243	4.614713015	-1.924712256
-0.005490518	0.003498776	-0.004620969	0.002801284	4.603891542	-1.950455549
-0.005491864	0.003512783	-0.004617856	0.002834246	4.592926461	-1.976138001
-0.005492507	0.003523024	-0.004615334	0.002862398	4.581818114	-2.001758813
-0.005492109	0.003529445	-0.004613276	0.002886152	4.570566848	-2.027317185
-0.005490762	0.003537545	-0.004611397	0.002906661	4.559173012	-2.052812319
-0.005489018	0.00354524	-0.004609416	0.002924639	4.547636964	-2.078243421
-0.005486691	0.003552663	-0.00460746	0.002940475	4.535959063	-2.103609697
-0.005480355	0.003589942	-0.004600332	0.002962526	4.524139672	-2.128910356
-0.005461439	0.003636595	-0.004593256	0.002987225	4.512179162	-2.154144609
-0.005457828	0.003645427	-0.004589679	0.003007021	4.500077904	-2.179311668
-0.005453481	0.003653447	-0.00458636	0.003024031	4.487836276	-2.204410749
-0.005449288	0.003661249	-0.004582912	0.003038832	4.47545466	-2.229441069
-0.005445339	0.003668537	-0.004579464	0.003051952	4.462933443	-2.254401846
-0.005441636	0.003670542	-0.004576119	0.003062932	4.450273014	-2.279292303
-0.005434993	0.003669485	-0.004572208	0.003071771	4.437473769	-2.304111663
-0.005425107	0.003666722	-0.00456773	0.003078584	4.424536108	-2.328859152
-0.005243353	0.003646511	-0.004530959	0.003081415	4.411460432	-2.353533997
-0.004777673	0.003583332	-0.004428289	0.003073612	4.398247152	-2.378135429
-0.004586552	0.003562904	-0.004318054	0.003064175	4.384896678	-2.402662682
-0.004392096	0.003551254	-0.00419907	0.00305476	4.371409426	-2.427114989
-0.004208536	0.003536462	-0.004072752	0.003044885	4.357785819	-2.451491587
-0.004025986	0.003520206	-0.00394139	0.003034389	4.344026281	-2.475791718
-0.003892471	0.003518201	-0.003811393	0.003025527	4.33013124	-2.500014622
-0.003772822	0.003512133	-0.003687057	0.003017356	4.31610113	-2.524159544
-0.003675823	0.003508394	-0.003568819	0.003010128	4.30193639	-2.54822573
-0.003474693	0.003528226	-0.003398165	0.003008217	4.28763746	-2.572212431
-0.00349413	0.003537085	-0.003287209	0.00300709	4.273204788	-2.596118898
-0.003511087	0.003539063	-0.003218633	0.003006146	4.258638822	-2.619944385
-0.003529483	0.003539334	-0.003161251	0.003005501	4.243940018	-2.643688149
-0.003539308	0.003537112	-0.003116864	0.003004627	4.229108833	-2.66734945
-0.003533187	0.003534267	-0.003079012	0.003003476	4.214145731	-2.690927549
-0.003524585	0.003532533	-0.003048469	0.00300221	4.199051178	-2.714421711
-0.003518556	0.003533996	-0.003021965	0.003001358	4.183825646	-2.737831203
-0.003517239	0.003537735	-0.003000813	0.00300122	4.168469608	-2.761155294
-0.003518341	0.003546784	-0.002983984	0.003002463	4.152983544	-2.784393259
-0.003518127	0.003596688	-0.00295025	0.003011325	4.137367938	-2.80754437
-0.003509924	0.00364708	-0.002937616	0.003026724	4.121623275	-2.830607907
-0.003504567	0.003679862	-0.002935763	0.003043942	4.105750048	-2.853583149
-0.003501109	0.00371091	-0.002932289	0.003062655	4.089748751	-2.876469381
-0.003492079	0.003745019	-0.002927632	0.003083095	4.073619884	-2.899265888
-0.00348207	0.003781621	-0.002922537	0.003105285	4.057363949	-2.92197196
-0.003474999	0.003818412	-0.002916876	0.003129017	4.040981454	-2.944586887
-0.003466582	0.003868641	-0.002911395	0.003155948	4.02447291	-2.967109965
-0.003460399	0.003920984	-0.002905862	0.003185894	4.007838831	-2.989540491
-0.003452625	0.003983675	-0.002899944	0.003219892	3.991079737	-3.011877766
-0.003419751	0.004058478	-0.002880517	0.003260888	3.97419615	-3.034121092
-0.003407416	0.004154791	-0.002866699	0.003310008	3.957188597	-3.056269775
-0.00341467	0.00420204	-0.00286078	0.003356988	3.940057609	-3.078323126
-0.003420118	0.004249127	-0.002858104	0.003402058	3.922803719	-3.100280455
-0.003417119	0.004310193	-0.002855505	0.003447933	3.905427466	-3.122141079
-0.003404294	0.004352213	-0.002851388	0.003491713	3.887929393	-3.143904314
-0.003382837	0.004408999	-0.002844003	0.003536438	3.870310044	-3.165569483
-0.003367073	0.004461964	-0.002838291	0.003580471	3.852569969	-3.18713591
-0.003358411	0.0045181	-0.002831394	0.003625104	3.834709723	-3.208602921
-0.003355932	0.004563208	-0.00282527	0.003668631	3.816729861	-3.229969848
-0.003348647	0.004742208	-0.002812404	0.00373688	3.798630945	-3.251236023
-0.003315651	0.004826302	-0.002803655	0.003805612	3.780413539	-3.272400783
-0.003301418	0.004849819	-0.002796322	0.003863917	3.762078212	-3.293463469
-0.003293827	0.004862579	-0.00278976	0.003912232	3.743625535	-3.314423423
-0.003284583	0.004876884	-0.002783096	0.003953572	3.725056084	-3.335279991
-0.003278308	0.004888886	-0.002776946	0.003988836	3.706370439	-3.356032523
-0.003273533	0.004902676	-0.002771336	0.004019681	3.687569181	-3.376680371
-0.003268146	0.004918173	-0.002766113	0.00404721	3.668652899	-3.397222892
-0.003262851	0.004928901	-0.002761198	0.004071356	3.649622181	-3.417659444
-0.003249965	0.004958703	-0.002756335	0.004099576	3.630477621	-3.437989391
-0.003250485	0.004959299	-0.002752809	0.004121789	3.611219816	-3.458212097
-0.003250944	0.004960193	-0.002749233	0.004138454	3.591849368	-3.478326933
-0.003250761	0.004964528	-0.002746196	0.004152288	3.57236688	-3.49833327
-0.0032477	0.00497149	-0.002743417	0.004164373	3.552772961	-3.518230486
-0.003244425	0.004975229	-0.002740612	0.004174754	3.53306822	-3.538017958
-0.003237936	0.004979428	-0.002737267	0.004183823	3.513253274	-3.55769507
-0.003226855	0.004983032	-0.002732919	0.004191787	3.493328739	-3.577261208
-0.00322205	0.004984711	-0.00272857	0.004198531	3.473295238	-3.596715761
-0.00321703	0.004979808	-0.002726434	0.004203273	3.453153395	-3.616058124
-0.003197226	0.004972222	-0.002719847	0.00420622	3.432903839	-3.635287692
-0.003185442	0.004970705	-0.002711715	0.004208406	3.412547202	-3.654403866
-0.003175341	0.004968212	-0.002703996	0.004209787	3.392084117	-3.673406049
-0.003160496	0.004966289	-0.00269571	0.004210616	3.371515224	-3.692293649
-0.003139865	0.004962767	-0.002686112	0.004210754	3.350841165	-3.711066077
-0.003110053	0.004956698	-0.002673761	0.004209971	3.330062583	-3.729722746
-0.003075006	0.004951659	-0.002658836	0.004208544	3.309180128	-3.748263076
-0.00303347	0.004945698	-0.002640387	0.004206496	3.28819445	-3.766686487
-0.002984863	0.004938519	-0.002618077	0.004203803	3.267106205	-3.784992405
-0.00277498	0.004912754	-0.00256844	0.004198393	3.245916049	-3.803180259
-0.002678685	0.004909368	-0.002509206	0.004192501	3.224624645	-3.821249482
-0.002641618	0.004907146	-0.002455014	0.004187368	3.203232655	-3.83919951
-0.002616886	0.004909476	-0.002406921	0.004183547	3.181740748	-3.857029783
-0.002598858	0.00491251	-0.002364232	0.004180946	3.160149594	-3.874739745
-0.002587869	0.004914434	-0.00232741	0.004178966	3.138459866	-3.892328844
-0.002578901	0.004918118	-0.002295837	0.00417793	3.116672241	-3.90979653
-0.002575748	0.004919012	-0.002269307	0.004177194	3.094787398	-3.92714226
-0.00257382	0.004917522	-0.002246663	0.004176365	3.07280602	-3.944365491
-0.002564362	0.004919202	-0.00222703	0.004175974	3.050728793	-3.961465688
-0.002548659	0.004920502	-0.002197876	0.0041748	3.028556406	-3.978442315
-0.002539018	0.004916872	-0.002177444	0.004173948	3.006289549	-3.995294844
-0.002532529	0.004915545	-0.002163652	0.004173465	2.983928918	-4.01202275
-0.002521601	0.004917631	-0.002151764	0.004173373	2.961475211	-4.02862551
-0.002508623	0.004919961	-0.002139516	0.004173672	2.938929126	-4.045102606
-0.002494482	0.00492118	-0.00212737	0.004174086	2.916291369	-4.061453524
-0.002485453	0.004921424	-0.002116614	0.004174477	2.893562644	-4.077677755
-0.002469108	0.004923158	-0.002104598	0.004175053	2.870743661	-4.093774793
-0.002451079	0.004924512	-0.002092323	0.004175767	2.847835132	-4.109744134
-0.002352489	0.004933615	-0.002054498	0.004178275	2.824837771	-4.125585282
-0.002268652	0.004933669	-0.002014665	0.004180117	2.801752295	-4.141297742
-0.002233543	0.004935512	-0.001982474	0.004181682	2.778579425	-4.156881024
-0.002174193	0.004933913	-0.0019491	0.004182672	2.755319884	-4.172334641
-0.00212678	0.004938004	-0.001913538	0.004184122	2.731974397	-4.187658112
-0.002079337	0.004951875	-0.001877925	0.004187414	2.708543692	-4.202850959
-0.002047014	0.004978751	-0.001843367	0.004194158	2.6850285	-4.217912708
-0.002028343	0.0050179	-0.001812129	0.004205598	2.661429554	-4.232842888
-0.002015855	0.005061058	-0.00178475	0.004221434	2.637747592	-4.247641036
-0.001940098	0.00525214	-0.001730302	0.004266435	2.61398335	-4.262306687
-0.001846038	0.005401473	-0.001679558	0.004327502	2.590137572	-4.276839386
-0.001829571	0.005447801	-0.001643585	0.00438316	2.566211	-4.29123868
-0.001820021	0.005492341	-0.001615692	0.004434329	2.54220438	-4.305504117
-0.001805665	0.005544927	-0.001589625	0.004483818	2.518118463	-4.319635255
-0.001790024	0.00559811	-0.001566801	0.004531949	2.493953998	-4.333631652
-0.001776158	0.005638504	-0.001545367	0.004577318	2.46971174	-4.347492871
-0.001757304	0.005683695	-0.001524575	0.004621214	2.445392445	-4.36121848
-0.001738204	0.005730158	-0.001502755	0.004664396	2.420996872	-4.374808051
-0.001664314	0.0059	-0.001455022	0.00472903	2.396525781	-4.388261161
-0.001611637	0.005887971	-0.001414854	0.004781051	2.371979936	-4.401577388
-0.001609954	0.005841751	-0.00139221	0.00481452	2.347360102	-4.414756319
-0.001606464	0.005851125	-0.001376463	0.004842418	2.322667048	-4.427797541
-0.001600771	0.005873829	-0.001361873	0.00487119	2.297901543	-4.440700649
-0.001604505	0.005840532	-0.001350293	0.004890042	2.27306436	-4.45346524
-0.00160123	0.005853211	-0.001342368	0.004905994	2.248156275	-4.466090915
-0.001596516	0.005871851	-0.001335008	0.004922245	2.223178063	-4.47857728
-0.001591435	0.005843269	-0.001328112	0.004931751	2.198130504	-4.490923947
-0.001562051	0.00586879	-0.001304053	0.004984048	2.17301438	-4.50313053
-0.001532024	0.005871336	-0.001291264	0.005	2.147830473	-4.515196648
-0.001521311	0.005865511	-0.001284008	0.004993348	2.122579569	-4.527121925
-0.001500222	0.005858034	-0.001275311	0.004987754	2.097262457	-4.538905989
-0.001467715	0.005860635	-0.001263011	0.004983657	2.071879925	-4.550548473
-0.001429118	0.005851044	-0.001246722	0.004978823	2.046432765	-4.562049012
-0.001382225	0.005845707	-0.001226111	0.004974128	2.020921771	-4.57340725
-0.001309193	0.005837471	-0.001197832	0.004968972	1.99534774	-4.58462283
-0.001204113	0.005817856	-0.001159105	0.004963815	1.969711468	-4.595695404
-0.000886396	0.005792795	-0.001057078	0.004960984	1.944013755	-4.606624625
-0.000633415	0.005770471	-0.000939407	0.004951271	1.918255404	-4.617410154
-0.000590992	0.005766543	-0.000845099	0.004941235	1.892437216	-4.628051653
-0.000560965	0.005764592	-0.000766282	0.004932649	1.866559998	-4.638548791
-0.00054713	0.005766516	-0.000700203	0.004925697	1.840624558	-4.64890124
-0.000543671	0.005766082	-0.000645523	0.004919989	1.814631703	-4.659108678
-0.00054814	0.005765188	-0.000601933	0.004915201	1.788582244	-4.669170786
-0.000552915	0.005764538	-0.00056686	0.004911219	1.762476995	-4.679087249
-0.000556863	0.00576256	-0.00053871	0.004907651	1.73631677	-4.688857759
-0.000584931	0.005761125	-0.00049247	0.004904751	1.710102384	-4.698482012
-0.000565893	0.005771149	-0.000468179	0.004903646	1.683834655	-4.707959706
-0.000547956	0.005770986	-0.000453357	0.004902587	1.657514402	-4.717290546
-0.000529683	0.005770959	-0.000446332	0.004901736	1.631142448	-4.726474241
-0.000502839	0.005772043	-0.000434547	0.004901229	1.604719613	-4.735510505
-0.000482545	0.005772124	-0.000420755	0.004900838	1.578246723	-4.744399055
-0.00045613	0.005772557	-0.000405933	0.004900585	1.551724603	-4.753139615
-0.000428307	0.005774644	-0.000389465	0.004900677	1.525154081	-4.761731912
-0.000409268	0.005774887	-0.000372713	0.004900792	1.498535984	-4.770175678
-0.000339113	0.005759472	-0.000324209	0.00489849	1.471871145	-4.778470649
-0.00026804	0.005728776	-0.000283707	0.004891631	1.445160393	-4.786616567
-0.000249246	0.005717912	-0.000259853	0.004884426	1.418404564	-4.794613178
-0.00023284	0.005707671	-0.00023811	0.004877037	1.39160449	-4.802460231
-0.000218791	0.005700844	-0.000219686	0.00487004	1.364761008	-4.810157483
-0.000201986	0.005694152	-0.000201442	0.004863341	1.337874955	-4.817704694
-0.000182121	0.005685266	-0.000182272	0.004856528	1.310947171	-4.825101627
-0.000165593	0.005676894	-0.000165186	0.004849715	1.283978495	-4.832348052
-0.000146156	0.005668821	-0.000146968	0.004842901	1.256969767	-4.839443744
-6.79E-05	0.005652755	-8.93E-05	0.004834361	1.229921832	-4.84638848
-1.45E-05	0.005621626	-4.64E-05	0.004822323	1.202835532	-4.853182044
6.03E-06	0.005607619	-2.39E-05	0.004810308	1.175711712	-4.859824225
3.83E-05	0.005587192	-1.61E-06	0.004797532	1.148551218	-4.866314815
7.77E-05	0.005570476	2.27E-05	0.004784665	1.121354898	-4.872653611
0.000138351	0.005546472	5.18E-05	0.004770555	1.0941236	-4.878840416
0.000208384	0.005510303	8.71E-05	0.004753545	1.066858173	-4.884875037
0.000274468	0.00546636	0.000125147	0.004733082	1.039559467	-4.890757286
0.000349796	0.005404697	0.000168042	0.004707393	1.012228336	-4.896486979
0.000567545	0.005189178	0.000282317	0.004652863	0.984865629	-4.902063937
0.0006568	0.005061545	0.000375261	0.004585443	0.957472203	-4.907487987
0.000664238	0.005035889	0.000431228	0.004527207	0.93004891	-4.912758959
0.000663106	0.005009474	0.000471987	0.004476591	0.902596606	-4.917876689
0.000656158	0.004990645	0.000504666	0.004432304	0.875116148	-4.922841018
0.000656311	0.00497252	0.000533177	0.004393357	0.847608392	-4.927651789
0.000660871	0.004954991	0.00055312	0.00435929	0.820074198	-4.932308854
0.000664912	0.004933155	0.000570437	0.004328101	0.792514423	-4.936812067
0.000746331	0.004872359	0.000660087	0.004272097	0.764929927	-4.941161288
0.000985292	0.004826031	0.000730592	0.004226568	0.737321571	-4.945356381
0.001157374	0.004812377	0.000800995	0.004196391	0.709690216	-4.949397214
0.001236314	0.004805685	0.000858634	0.004172659	0.682036724	-4.953283663
0.001271575	0.004803463	0.000907242	0.004154014	0.654361957	-4.957015605
0.001317763	0.004799183	0.000953482	0.004138661	0.626666779	-4.960592925
0.001362085	0.004800565	0.000998847	0.0041266	0.598952053	-4.964015511
0.001452717	0.004796582	0.001048021	0.004116311	0.571218644	-4.967283256
0.001551185	0.004784959	0.00110373	0.004106252	0.543467418	-4.970396057
0.001813899	0.004769544	0.001223615	0.004094904	0.515699239	-4.973353819
0.001857486	0.004797449	0.001313033	0.004090116	0.487914974	-4.976156449
0.001873096	0.004806525	0.001376565	0.004087929	0.46011549	-4.978803859
0.001876126	0.004806552	0.001424761	0.004086226	0.432301654	-4.981295967
0.001880534	0.004807961	0.001465726	0.004085052	0.404474333	-4.983632694
0.001896726	0.004811781	0.0015017	0.004084707	0.376634395	-4.985813969
0.001911234	0.004815736	0.001534045	0.004085006	0.348782709	-4.987839723
0.00192862	0.004816224	0.001562478	0.004085351	0.320920143	-4.989709893
0.001947108	0.004814165	0.001589625	0.004085282	0.293047567	-4.99142442
0.001947965	0.004813325	0.001651691	0.004084615	0.26516585	-4.992983252
0.001938445	0.004812187	0.001682646	0.004084177	0.237275862	-4.994386339
0.001950964	0.004811266	0.001692476	0.004083832	0.209378473	-4.995633637
0.001958249	0.004809613	0.001695564	0.004083326	0.181474552	-4.996725109
0.001969452	0.004808313	0.001701739	0.004082704	0.153564971	-4.997660719
0.001978941	0.004808367	0.001708532	0.004082198	0.1256506	-4.998440439
0.001983104	0.004808936	0.00171494	0.004081852	0.097732309	-4.999064244
0.001985858	0.004808232	0.00172024	0.004081484	0.06981097	-4.999532115
0.001993388	0.00481048	0.001725618	0.004081507	0.041887453	-4.999844037
0.002026721	0.004812052	0.001774818	0.004080725	0.013962629	-5
0.002050289	0.004807636	0.00179512	0.004080195	-0.013962629	-5
0.002061309	0.00480815	0.001801064	0.004080218	-0.041887453	-4.999844037
0.002078633	0.004809072	0.001803046	0.004080333	-0.06981097	-4.999532115
0.002098284	0.004809939	0.001810173	0.004080587	-0.097732309	-4.999064244
0.002118945	0.00481132	0.001817764	0.004081001	-0.1256506	-4.998440439
0.002127699	0.004814273	0.001826333	0.004081783	-0.153564971	-4.997660719
0.002124883	0.004820017	0.001832509	0.004083257	-0.181474552	-4.996725109
0.002118271	0.004823783	0.0018366	0.004085029	-0.209378473	-4.995633637
0.002120873	0.00481216	0.001879392	0.004084776	-0.237275862	-4.994386339
0.002113802	0.004770655	0.001900055	0.004077916	-0.26516585	-4.992983252
0.002114047	0.004757921	0.0018911	0.004070412	-0.293047567	-4.99142442
0.002116588	0.00473958	0.001883947	0.004061574	-0.320920143	-4.989709893
0.002116343	0.004723541	0.001879341	0.004051952	-0.348782709	-4.987839723
0.002115976	0.004700973	0.001874786	0.004040696	-0.376634395	-4.985813969
0.002117782	0.004678053	0.001870206	0.004028082	-0.404474333	-4.983632694
0.00211873	0.004660822	0.00186771	0.004015146	-0.432301654	-4.981295967
0.002121975	0.004636222	0.001866295	0.004000852	-0.46011549	-4.978803859
0.002181937	0.004488975	0.001905587	0.003965795	-0.487914974	-4.976156449
0.002312146	0.004347905	0.001937186	0.003914096	-0.515699239	-4.973353819
0.002401003	0.004280852	0.001958672	0.003862881	-0.543467418	-4.970396057
0.002495156	0.004203124	0.00199498	0.003809456	-0.571218644	-4.967283256
0.002599684	0.004126371	0.002041863	0.003754235	-0.598952053	-4.964015511
0.002695703	0.004072701	0.002092941	0.003701109	-0.626666779	-4.960592925
0.002795181	0.004016457	0.002149886	0.00364925	-0.654361957	-4.957015605
0.002854654	0.00398522	0.00220683	0.00360197	-0.682036724	-4.953283663
0.002917892	0.003947534	0.002261948	0.003557591	-0.709690216	-4.949397214
0.002960835	0.003912666	0.002315136	0.003515215	-0.737321571	-4.945356381
0.003073536	0.003795736	0.002411605	0.00345348	-0.764929927	-4.941161288
0.003045774	0.003737352	0.00247349	0.003396326	-0.792514423	-4.936812067
0.003036469	0.003707415	0.002507147	0.00334838	-0.820074198	-4.932308854
0.003028909	0.003678886	0.002527141	0.003306256	-0.847608392	-4.927651789
0.003017492	0.003646105	0.002542374	0.003267609	-0.875116148	-4.922841018
0.003004024	0.003612131	0.002551792	0.003231056	-0.902596606	-4.917876689
0.002995852	0.003585282	0.002557942	0.003197173	-0.93004891	-4.912758959
0.002990648	0.003548545	0.002562754	0.003163889	-0.957472203	-4.907487987
0.002990159	0.003519231	0.002564195	0.003132285	-0.984865629	-4.902063937
0.002984129	0.003416009	0.002588074	0.003088321	-1.012228336	-4.896486979
0.002984588	0.003351096	0.00259039	0.003041341	-1.039559467	-4.890757286
0.002987251	0.003314304	0.002583879	0.002998136	-1.066858173	-4.884875037
0.002987679	0.003288865	0.002576777	0.002959741	-1.0941236	-4.878840416
0.0029882	0.003282986	0.002571451	0.002927815	-1.121354898	-4.872653611
0.002990067	0.003285966	0.002567643	0.00290238	-1.148551218	-4.866314815
0.002996984	0.003288919	0.002565533	0.002882101	-1.175711712	-4.859824225
0.003012687	0.003293795	0.002566253	0.002866288	-1.202835532	-4.853182044
0.00302796	0.003297128	0.002569006	0.002853121	-1.229921832	-4.84638848
0.003100258	0.00328499	0.002599216	0.00282619	-1.256969767	-4.839443744
0.00319493	0.003273341	0.00262994	0.00281086	-1.283978495	-4.832348052
0.003238946	0.003268085	0.002654282	0.002802297	-1.310947171	-4.825101627
0.00327938	0.003265375	0.002678907	0.002796243	-1.337874955	-4.817704694
0.00331057	0.003262964	0.002704022	0.002791018	-1.364761008	-4.810157483
0.003328782	0.003263289	0.002727412	0.002786806	-1.39160449	-4.802460231
0.003353697	0.003265917	0.002751265	0.002783768	-1.418404564	-4.794613178
0.003371848	0.003267435	0.002772005	0.002781512	-1.445160393	-4.786616567
0.003425597	0.003260336	0.002801931	0.002778635	-1.471871145	-4.778470649
0.003578763	0.003255839	0.002871459	0.002775918	-1.498535984	-4.770175678
0.003633552	0.003249554	0.002917596	0.002772189	-1.525154081	-4.761731912
0.003649683	0.003247034	0.002952617	0.002768714	-1.551724603	-4.753139615
0.003659386	0.003243295	0.002984165	0.00276533	-1.578246723	-4.744399055
0.003664038	0.003239692	0.003011312	0.002762015	-1.604719613	-4.735510505
0.003671476	0.003236441	0.003032849	0.002758862	-1.631142448	-4.726474241
0.00367769	0.003233677	0.003053358	0.002755847	-1.657514402	-4.717290546
0.003680628	0.003231077	0.003070649	0.002753038	-1.683834655	-4.707959706
0.00368121	0.003231131	0.003084982	0.00275076	-1.710102384	-4.698482012
0.003717604	0.003229884	0.00312587	0.002748573	-1.73631677	-4.688857759
0.003778423	0.003226525	0.00315433	0.002746225	-1.762476995	-4.679087249
0.003816561	0.003225116	0.00316964	0.002744199	-1.788582244	-4.669170786
0.003880962	0.003219589	0.003194703	0.00274169	-1.814631703	-4.659108678
0.003957606	0.003209538	0.003227074	0.0027381	-1.840624558	-4.64890124
0.0040086	0.003203117	0.003261966	0.002734187	-1.866559998	-4.638548791
0.00407297	0.003191766	0.00330185	0.002729261	-1.892437216	-4.628051653
0.00411922	0.003187973	0.003339856	0.002724703	-1.918255404	-4.617410154
0.00417055	0.003188758	0.003380101	0.002721043	-1.944013755	-4.606624625
0.004200516	0.003189408	0.00341875	0.002718143	-1.969711468	-4.595695404
0.004325767	0.00318865	0.00350243	0.002715128	-1.99534774	-4.58462283
0.004349121	0.003188514	0.003575046	0.002712688	-2.020921771	-4.57340725
0.004352855	0.003187783	0.003610942	0.002710984	-2.046432765	-4.562049012
0.004356406	0.003187322	0.003635258	0.002709534	-2.071879925	-4.550548473
0.004358151	0.003188325	0.003658623	0.002708521	-2.097262457	-4.538905989
0.004357783	0.003189652	0.003670254	0.0027079	-2.122579569	-4.527121925
0.004362528	0.003189679	0.003684046	0.002707393	-2.147830473	-4.515196648
0.004368129	0.003187647	0.003696449	0.00270668	-2.17301438	-4.50313053
0.004369047	0.00318697	0.003706304	0.002705966	-2.198130504	-4.490923947
0.004363905	0.003180793	0.003748453	0.002704378	-2.223178063	-4.47857728
0.004418664	0.003163346	0.003779151	0.002700235	-2.248156275	-4.466090915
0.004451721	0.003152265	0.003788466	0.002695171	-2.27306436	-4.45346524
0.004490778	0.003135847	0.003797549	0.002688611	-2.297901543	-4.440700649
0.004527998	0.003113252	0.00381304	0.002679818	-2.322667048	-4.427797541
0.004558576	0.003091768	0.003828865	0.002669413	-2.347360102	-4.414756319
0.004597174	0.003066788	0.003848679	0.002657145	-2.371979936	-4.401577388
0.004634853	0.003041891	0.003871503	0.002643357	-2.396525781	-4.388261161
0.004676266	0.003008865	0.003894404	0.002627129	-2.420996872	-4.374808051
0.004804333	0.002864327	0.003979963	0.002590484	-2.445392445	-4.36121848
0.004833381	0.002757448	0.004024993	0.002542952	-2.46971174	-4.347492871
0.004856582	0.002696788	0.004045656	0.002496018	-2.493953998	-4.333631652
0.004875743	0.002659536	0.004071336	0.002452168	-2.518118463	-4.319635255
0.004894322	0.002600962	0.004093646	0.002407743	-2.54220438	-4.305504117
0.004892945	0.002559403	0.004112302	0.002365206	-2.566211	-4.29123868
0.004880334	0.00252402	0.004125065	0.002325131	-2.590137572	-4.276839386
0.004854409	0.002486687	0.004132012	0.002286691	-2.61398335	-4.262306687
0.004832034	0.002457996	0.004133916	0.002250645	-2.637747592	-4.247641036
0.004809506	0.002421936	0.004132089	0.002215611	-2.661429554	-4.232842888
0.004790651	0.002309746	0.004156509	0.002164902	-2.6850285	-4.217912708
0.004803078	0.002256727	0.004153833	0.002116978	-2.708543692	-4.202850959
0.004809536	0.002226085	0.004143051	0.00207451	-2.731974397	-4.187658112
0.004811832	0.002198966	0.004133685	0.002036046	-2.755319884	-4.172334641
0.00481474	0.002175531	0.004126403	0.00200099	-2.778579425	-4.156881024
0.00481777	0.002161822	0.004121539	0.001970215	-2.801752295	-4.141297742
0.004819331	0.002140798	0.004116959	0.001942086	-2.824837771	-4.125585282
0.004813424	0.002117932	0.004113074	0.0019155	-2.847835132	-4.109744134
0.004807363	0.002096015	0.004108571	0.001890526	-2.870743661	-4.093774793
0.004808741	0.002065617	0.004105997	0.001865321	-2.893562644	-4.077677755
0.004851562	0.001962774	0.0041351	0.001820505	-2.916291369	-4.061453524
0.00485848	0.001908129	0.004143566	0.001780476	-2.938929126	-4.045102606
0.004862153	0.001881958	0.004140838	0.001746432	-2.961475211	-4.02862551
0.004866928	0.001850368	0.004140967	0.001714092	-2.983928918	-4.01202275
0.004874641	0.001818806	0.004143463	0.001682948	-3.006289549	-3.995294844
0.00488214	0.00178941	0.004145805	0.001653163	-3.028556406	-3.978442315
0.004889976	0.001746902	0.004149973	0.001622364	-3.050728793	-3.961465688
0.004897934	0.001711113	0.00415409	0.001591773	-3.07280602	-3.944365491
0.004916452	0.001670258	0.004160755	0.001560538	-3.094787398	-3.92714226
0.004940388	0.001633954	0.004169632	0.001529325	-3.116672241	-3.90979653
0.005040356	0.001535609	0.004212038	0.001487225	-3.138459866	-3.892328844
0.005094901	0.001468122	0.004249993	0.001441258	-3.160149594	-3.874739745
0.005094074	0.001446909	0.004268751	0.00140116	-3.181740748	-3.857029783
0.005085994	0.001418326	0.004280073	0.001364377	-3.203232655	-3.83919951
0.005080607	0.001390882	0.004289131	0.001330264	-3.224624645	-3.821249482
0.00507975	0.001350406	0.004295513	0.001296428	-3.245916049	-3.803180259
0.005078648	0.001307708	0.004301637	0.0012622	-3.267106205	-3.784992405
0.005075128	0.001287578	0.004304364	0.001231309	-3.28819445	-3.766686487
0.005069741	0.001261868	0.004306552	0.001202053	-3.309180128	-3.748263076
0.005063833	0.001229628	0.004306783	0.001173235	-3.330062583	-3.729722746
0.005038765	0.001040523	0.004325465	0.001114953	-3.350841165	-3.711066077
0.005018349	0.000869381	0.004325156	0.001040282	-3.371515224	-3.692293649
0.005015961	0.000807529	0.004313396	0.000973391	-3.392084117	-3.673406049
0.00501642	0.000759413	0.004302332	0.00091237	-3.412547202	-3.654403866
0.005015043	0.000701923	0.004293351	0.000854295	-3.432903839	-3.635287692
0.005011003	0.00066589	0.004285503	0.000801699	-3.453153395	-3.616058124
0.005003044	0.000630345	0.004277783	0.000753453	-3.473295238	-3.596715761
0.0049998	0.000607587	0.004270604	0.000710133	-3.493328739	-3.577261208
0.005000749	0.000577514	0.004265664	0.000669966	-3.513253274	-3.55769507
0.005039775	0.000497186	0.00428401	0.000618083	-3.53306822	-3.538017958
0.005072189	0.000460421	0.004295976	0.000571909	-3.552772961	-3.518230486
0.005075954	0.000447688	0.004299939	0.00053432	-3.57236688	-3.49833327
0.005073444	0.000433004	0.004300041	0.000502532	-3.591849368	-3.478326933
0.005064721	0.000418862	0.004299655	0.000474634	-3.611219816	-3.458212097
0.005057619	0.000406426	0.004297906	0.000450166	-3.630477621	-3.437989391
0.005056426	0.000388681	0.004296207	0.000427608	-3.649622181	-3.417659444
0.005065302	0.000373726	0.004296336	0.000406892	-3.668652899	-3.397222892
0.005086851	0.000354571	0.00429963	0.00038705	-3.687569181	-3.376680371
0.005234507	0.000307973	0.004341779	0.000359612	-3.706370439	-3.356032523
0.005446778	0.000282831	0.004403355	0.000334246	-3.725056084	-3.335279991
0.005507842	0.000276464	0.004454304	0.00031452	-3.743625535	-3.314423423
0.0055892	0.000265302	0.004507775	0.000297049	-3.762078212	-3.293463469
0.005660334	0.000256416	0.004562532	0.000281604	-3.780413539	-3.272400783
0.005722562	0.000247069	0.004616698	0.000267701	-3.798630945	-3.251236023
0.005769209	0.000238562	0.004669757	0.000255064	-3.816729861	-3.229969848
0.005802175	0.00023252	0.004716641	0.000243946	-3.834709723	-3.208602921
0.005815643	0.000227915	0.004759536	0.000234117	-3.852569969	-3.18713591
0.005837589	0.000174082	0.004829526	0.000217107	-3.870310044	-3.165569483
0.005877441	5.75E-05	0.004883409	0.000184145	-3.887929393	-3.143904314
0.005888675	2.00E-05	0.0049121	0.000151782	-3.905427466	-3.122141079
0.0059	-2.83E-05	0.004932325	0.000118728	-3.922803719	-3.100280455
0.005895715	-6.57E-05	0.004949514	8.63E-05	-3.940057609	-3.078323126
0.005881176	-0.000118543	0.004961274	5.19E-05	-3.957188597	-3.056269775
0.005869759	-0.000158368	0.004968839	1.79E-05	-3.97419615	-3.034121092
0.005850567	-0.000219326	0.004975992	-1.92E-05	-3.991079737	-3.011877766
0.005831651	-0.000257228	0.004972467	-5.52E-05	-4.007838831	-2.989540491
0.005776127	-0.000438206	0.005	-0.000111454	-4.02447291	-2.967109965
0.005726786	-0.000579844	0.004992075	-0.000183685	-4.040981454	-2.944586887
0.005701166	-0.000596642	0.004970048	-0.000245511	-4.057363949	-2.92197196
0.005685097	-0.000600651	0.004945474	-0.000295231	-4.073619884	-2.899265888
0.005677751	-0.0005961	0.004925918	-0.000334845	-4.089748751	-2.876469381
0.005676312	-0.000594583	0.004908214	-0.000366587	-4.105750048	-2.853583149
0.005674414	-0.000587349	0.004892569	-0.000391262	-4.121623275	-2.830607907
0.005670925	-0.000584911	0.004880347	-0.000411518	-4.137367938	-2.80754437
0.005666456	-0.000591115	0.0048699	-0.000429035	-4.152983544	-2.784393259
0.005643591	-0.000590167	0.004888221	-0.00045302	-4.168469608	-2.761155294
0.005620666	-0.000580955	0.004885416	-0.00046522	-4.183825646	-2.737831203
0.005622471	-0.000581741	0.004870234	-0.000472401	-4.199051178	-2.714421711
0.005620635	-0.000581714	0.004854383	-0.000477327	-4.214145731	-2.690927549
0.00561234	-0.00058231	0.004841595	-0.000481424	-4.229108833	-2.66734945
0.005602851	-0.000583529	0.00482932	-0.000484923	-4.243940018	-2.643688149
0.005585435	-0.000584992	0.004816274	-0.000487985	-4.258638822	-2.619944385
0.005567284	-0.000589679	0.004802688	-0.000491207	-4.273204788	-2.596118898
0.005537839	-0.000600353	0.004787352	-0.000495419	-4.28763746	-2.572212431
0.005304295	-0.00074229	0.004766869	-0.000521545	-4.30193639	-2.54822573
0.005049998	-0.000996579	0.004687975	-0.000583717	-4.31610113	-2.524159544
0.0049938	-0.001047215	0.00460764	-0.000641907	-4.33013124	-2.500014622
0.004912963	-0.001128573	0.004526816	-0.000700879	-4.344026281	-2.475791718
0.00483182	-0.001201181	0.004448669	-0.000759668	-4.357785819	-2.451491587
0.004737698	-0.001276281	0.004370264	-0.000818916	-4.371409426	-2.427114989
0.0046714	-0.001345068	0.004295358	-0.000877613	-4.384896678	-2.402662682
0.00462111	-0.001404374	0.004225676	-0.000934375	-4.398247152	-2.378135429
0.004590501	-0.001466307	0.004163019	-0.000990148	-4.411460432	-2.353533997
0.004589368	-0.001593722	0.004104942	-0.001055612	-4.424536108	-2.328859152
0.004585114	-0.001590092	0.004055177	-0.0011115	-4.437473769	-2.304111663
0.004578227	-0.00159001	0.004015833	-0.001156178	-4.450273014	-2.279292303
0.004575135	-0.0015902	0.003982562	-0.001192938	-4.462933443	-2.254401846
0.004573391	-0.001593966	0.003954359	-0.001223483	-4.47545466	-2.229441069
0.004569565	-0.001599655	0.003930326	-0.001249217	-4.487836276	-2.204410749
0.00456583	-0.001602879	0.003909612	-0.001270762	-4.500077904	-2.179311668
0.004563902	-0.001608433	0.003892474	-0.001289085	-4.512179162	-2.154144609
0.004574523	-0.001612578	0.003879274	-0.001304829	-4.524139672	-2.128910356
0.004591358	-0.001610113	0.003870756	-0.001317374	-4.535959063	-2.103609697
0.004627354	-0.001602988	0.003846903	-0.001336479	-4.547636964	-2.078243421
0.0046317	-0.001603882	0.003838231	-0.001345825	-4.559173012	-2.052812319
0.004630904	-0.001601958	0.003839441	-0.001349738	-4.570566848	-2.027317185
0.004633169	-0.001600197	0.003843944	-0.001352523	-4.581818114	-2.001758813
0.004634853	-0.001600631	0.00384801	-0.001354848	-4.592926461	-1.976138001
0.004632986	-0.001604397	0.003850351	-0.001357311	-4.603891542	-1.950455549
0.00463118	-0.001609652	0.003853671	-0.001360096	-4.614713015	-1.924712256
0.004631884	-0.001619866	0.003855652	-0.001363871	-4.625390543	-1.898908927
0.004628027	-0.001630974	0.003856913	-0.001368612	-4.635923792	-1.873046366
0.004631547	-0.001711303	0.003842837	-0.00138537	-4.646312434	-1.84712538
0.004631333	-0.001784886	0.003838566	-0.001411311	-4.656556144	-1.821146778
0.004630598	-0.001823276	0.003843172	-0.001438012	-4.666654604	-1.795111369
0.004632374	-0.00185473	0.003848215	-0.001464138	-4.676607498	-1.769019966
0.004633751	-0.001884748	0.003852641	-0.001489826	-4.686414516	-1.742873382
0.004636781	-0.001908861	0.003856655	-0.00151434	-4.696075351	-1.716672434
0.004643638	-0.001934734	0.00386067	-0.001538256	-4.705589704	-1.690417939
0.004648841	-0.001959144	0.003865044	-0.001561458	-4.714957275	-1.664110715
0.004651259	-0.001983202	0.003868775	-0.001584062	-4.724177775	-1.637751583
0.004678684	-0.002119856	0.00386157	-0.001623124	-4.733250914	-1.611341365
0.004726526	-0.002244047	0.00387019	-0.001677171	-4.742176411	-1.584880886
0.004760685	-0.002285743	0.003889927	-0.001727672	-4.750953986	-1.55837097
0.004806751	-0.002324376	0.00391396	-0.001774031	-4.759583365	-1.531812445
0.004882967	-0.002384928	0.003945019	-0.001820735	-4.76806428	-1.505206138
0.004951805	-0.002436701	0.003980889	-0.001866518	-4.776396467	-1.47855288
0.00503702	-0.002498201	0.004023063	-0.001913153	-4.784579664	-1.451853503
0.005085841	-0.002538379	0.00406565	-0.001957209	-4.792613617	-1.425108838
0.005134325	-0.002585059	0.004108082	-0.002000575	-4.800498075	-1.398319721
0.00520751	-0.00268167	0.004158954	-0.002052136	-4.808232793	-1.371486987
0.005196246	-0.00271578	0.004205451	-0.002101234	-4.815817528	-1.344611472
0.005182778	-0.002715373	0.004239443	-0.002140526	-4.823252045	-1.317694016
0.005176167	-0.002719546	0.004265226	-0.00217282	-4.830536112	-1.290735457
0.005175646	-0.002725316	0.004285657	-0.002199751	-4.837669501	-1.263736638
0.005175555	-0.002728947	0.004302203	-0.002222194	-4.84465199	-1.236698399
0.005174545	-0.002734392	0.00431476	-0.002241253	-4.85148336	-1.209621584
0.005171147	-0.002745148	0.004324152	-0.002258448	-4.8581634	-1.182507038
0.005168668	-0.00275845	0.004331048	-0.002274537	-4.8646919	-1.155355607
0.005145895	-0.002813908	0.004334342	-0.002298706	-4.871068658	-1.128168138
0.005118684	-0.002846094	0.004327343	-0.002322829	-4.877293473	-1.100945478
0.00511195	-0.002857635	0.004321991	-0.002342947	-4.883366152	-1.073688477
0.005112593	-0.002872319	0.004317102	-0.0023615	-4.889286505	-1.046397985
0.005113327	-0.002890092	0.004312933	-0.002379362	-4.895054348	-1.019074853
0.005112899	-0.002907838	0.004309434	-0.002396603	-4.900669502	-0.991719934
0.005110419	-0.002936691	0.004306449	-0.002414971	-4.906131789	-0.964334081
0.005109256	-0.002968253	0.004303592	-0.00243479	-4.911441041	-0.936918147
0.005105522	-0.003007266	0.004300865	-0.002456818	-4.916597092	-0.909472989
0.005099523	-0.003040726	0.004297828	-0.002479905	-4.92159978	-0.881999463
0.005055293	-0.003241019	0.004284731	-0.002531098	-4.926448951	-0.854498424
0.004952846	-0.003398264	0.004260826	-0.002599392	-4.931144452	-0.826970732
0.004894567	-0.003461741	0.004233679	-0.002664142	-4.935686137	-0.799417245
0.004844614	-0.003504926	0.004204345	-0.002722585	-4.940073864	-0.771838822
0.004774551	-0.003548626	0.004169401	-0.002776609	-4.944307497	-0.744236323
0.004699039	-0.003584632	0.004129285	-0.002825891	-4.948386903	-0.71661061
0.004642566	-0.003620258	0.004087625	-0.002871444	-4.952311956	-0.688962544
0.004580308	-0.003656535	0.0040437	-0.002914165	-4.956082532	-0.661292988
0.004522029	-0.003681243	0.00399867	-0.002952836	-4.959698515	-0.633602805
0.004367241	-0.003754745	0.003921783	-0.002999056	-4.963159791	-0.605892858
0.004380832	-0.003753905	0.003863243	-0.003037036	-4.966466252	-0.578164012
0.004387351	-0.003757969	0.003824208	-0.003067788	-4.969617796	-0.550417132
0.004385209	-0.003755124	0.003792017	-0.003092027	-4.972614324	-0.522653083
0.004380617	-0.003753688	0.003768472	-0.003110763	-4.975455742	-0.494872731
0.004380036	-0.003754149	0.003747964	-0.003126139	-4.978141962	-0.467076944
0.004379516	-0.003750031	0.003729849	-0.003138086	-4.980672901	-0.439266587
0.004375261	-0.003749354	0.003714641	-0.003147684	-4.983048478	-0.411442528
0.004370149	-0.003751738	0.003700154	-0.003155971	-4.985268621	-0.383605636
0.004382332	-0.00376653	0.003664824	-0.003169667	-4.987333259	-0.355756779
0.004382883	-0.003798499	0.00364851	-0.003182948	-4.989242329	-0.327896824
0.004377955	-0.003812966	0.003649848	-0.003194296	-4.99099577	-0.300026642
0.00437272	-0.003832229	0.003646452	-0.003206266	-4.992593529	-0.272147102
0.004362313	-0.003848105	0.00364025	-0.003218396	-4.994035555	-0.244259073
0.004338622	-0.00386409	0.003634615	-0.003230734	-4.995321803	-0.216363425
0.004319308	-0.003874276	0.003625609	-0.003242312	-4.996452234	-0.188461029
0.004290016	-0.003886902	0.003612872	-0.003253706	-4.997426811	-0.160552754
0.004271008	-0.003895598	0.003600855	-0.003264363	-4.998245505	-0.132639471
0.00424698	-0.003903672	0.003587217	-0.00327433	-4.99890829	-0.104722051
0.004181478	-0.003925075	0.003536963	-0.003284596	-4.999415146	-0.076801365
0.004136605	-0.003942414	0.003501375	-0.003297072	-4.999766055	-0.048878284
0.004115822	-0.003948835	0.003484135	-0.003308949	-4.999961009	-0.020953678
0.004081632	-0.003956366	0.00346638	-0.003319584	-5	0.006971581
0.004046953	-0.003966472	0.003446	-0.003329735	-4.999883027	0.034896622
0.004023568	-0.003979097	0.003426058	-0.003339909	-4.999610095	0.062820574
0.004003825	-0.004002071	0.003406605	-0.003351602	-4.99918121	0.090742567
0.003996479	-0.004021822	0.003388876	-0.003364147	-4.998596388	0.118661728
0.003988796	-0.00404737	0.003372999	-0.003378257	-4.997855645	0.146577188
0.003971564	-0.00413924	0.00332362	-0.003405534	-4.996959006	0.174488076
0.003949495	-0.004202771	0.003292896	-0.003438219	-4.995906498	0.20239352
0.003942822	-0.004219975	0.003280725	-0.0034669	-4.994698154	0.230292651
0.003937404	-0.004239129	0.003274858	-0.003492657	-4.993334011	0.258184599
0.003934588	-0.004256116	0.003269608	-0.003515998	-4.991814113	0.286068492
0.003931711	-0.004277275	0.003263716	-0.00353821	-4.990138506	0.313943462
0.003925069	-0.004292501	0.003258827	-0.003558558	-4.988307244	0.341808639
0.003914784	-0.004305424	0.003251802	-0.00357718	-4.986320382	0.369663153
0.003897093	-0.004309028	0.003244082	-0.00359297	-4.984177983	0.397506137
0.003846497	-0.004296457	0.00320165	-0.003604663	-4.981880114	0.425336721
0.003788279	-0.004295454	0.003163258	-0.003614216	-4.979426847	0.453154037
0.0037697	-0.004296674	0.003154304	-0.003621996	-4.976818258	0.480957217
0.003747141	-0.004296565	0.003142416	-0.00362828	-4.974054428	0.508745395
0.003731714	-0.004297324	0.003129035	-0.003633528	-4.971135443	0.536517704
0.003715124	-0.004296565	0.003115191	-0.003637695	-4.968061395	0.564273277
0.003698228	-0.004294425	0.003101451	-0.003640756	-4.96483238	0.592011248
0.003679006	-0.004292556	0.003087221	-0.003642828	-4.961448498	0.619730752
0.003654886	-0.004286243	0.003072193	-0.003643587	-4.957909855	0.647430925
0.003633889	-0.004282206	0.003056059	-0.00364361	-4.954216561	0.675110903
0.003534595	-0.004287354	0.002985503	-0.003645383	-4.950368732	0.702769822
0.003473928	-0.004304151	0.00294163	-0.003648835	-4.946366486	0.730406819
0.003469245	-0.004315069	0.002918728	-0.00365314	-4.942209951	0.758021032
0.003463093	-0.00432531	0.002905657	-0.003657927	-4.937899254	0.785611601
0.003451553	-0.004331975	0.002891813	-0.00366283	-4.93343453	0.813177664
0.003440289	-0.004331948	0.002878844	-0.003666812	-4.928815919	0.840718361
0.00342373	-0.004330187	0.002865927	-0.003669782	-4.924043565	0.868232833
0.003403192	-0.004330485	0.002851928	-0.003672245	-4.919117616	0.895720223
0.003370226	-0.004334603	0.002835409	-0.003674892	-4.914038227	0.923179672
0.003273013	-0.004358715	0.002769098	-0.003679472	-4.908805555	0.950610325
0.003262116	-0.004367656	0.002732044	-0.00368571	-4.903419764	0.978011325
0.003254862	-0.004374239	0.002716373	-0.003692363	-4.897881022	1.005381818
0.003245159	-0.004382963	0.00270572	-0.003699038	-4.892189502	1.03272095
0.003236374	-0.004395073	0.002693652	-0.003706289	-4.886345381	1.060027868
0.00322609	-0.004406371	0.002681738	-0.003713931	-4.880348841	1.087301721
0.003216234	-0.004416259	0.002669747	-0.003721665	-4.87420007	1.114541658
0.00320546	-0.004429372	0.002659711	-0.003729882	-4.867899259	1.141746829
0.003196369	-0.004439071	0.002650165	-0.003738054	-4.861446606	1.168916385
0.003190798	-0.004454216	0.002639949	-0.003747031	-4.85484231	1.196049479
0.003172219	-0.004513358	0.002594378	-0.003763328	-4.848086578	1.223145265
0.003164505	-0.004573124	0.002580895	-0.003786415	-4.841179622	1.250202897
0.003158108	-0.004606637	0.002577858	-0.003810354	-4.834121655	1.277221532
0.00314712	-0.004648603	0.002574513	-0.003836226	-4.826912899	1.304200326
0.003134509	-0.004674585	0.002571142	-0.003861201	-4.819553579	1.331138439
0.003111767	-0.004703276	0.002564298	-0.003885968	-4.812043923	1.358035029
0.00308526	-0.004732644	0.002555471	-0.003910644	-4.804384167	1.384889258
0.003057191	-0.004776615	0.002543455	-0.003937483	-4.796574548	1.411700289
0.003037357	-0.004826546	0.002531489	-0.003966992	-4.788615312	1.438467284
0.003024226	-0.004873226	0.002519087	-0.003998228	-4.780506705	1.465189409
0.003014125	-0.0049305	0.002507765	-0.004032456	-4.772248981	1.491865831
0.002987924	-0.005083246	0.002447475	-0.004085305	-4.763842398	1.518495717
0.002975681	-0.005179804	0.002425371	-0.004145728	-4.755287217	1.545078236
0.002974915	-0.005203455	0.002422798	-0.004198025	-4.746583706	1.57161256
0.00297213	-0.00522456	0.00242514	-0.004243095	-4.737732136	1.598097861
0.002968579	-0.005239596	0.002424959	-0.00428188	-4.728732783	1.624533313
0.002961448	-0.005255743	0.002425757	-0.004315763	-4.719585927	1.65091809
0.002954622	-0.00526929	0.002424985	-0.00434541	-4.710291855	1.677251371
0.002945684	-0.005282159	0.002422875	-0.004371674	-4.700850857	1.703532333
0.002941613	-0.005289663	0.002421331	-0.004394301	-4.691263225	1.729760157
0.002929676	-0.005310524	0.00237944	-0.004417733	-4.681529261	1.755934025
0.002898302	-0.005340299	0.002362096	-0.004441718	-4.671649266	1.78205312
0.002886242	-0.005363734	0.002360938	-0.004464368	-4.66162355	1.808116628
0.002873999	-0.005380856	0.002361839	-0.004485061	-4.651452425	1.834123735
0.002856766	-0.005399848	0.002357876	-0.004504696	-4.641136209	1.86007363
0.002839839	-0.005415318	0.002352293	-0.004522995	-4.630675223	1.885965505
0.002819148	-0.005432657	0.00234501	-0.004540512	-4.620069793	1.911798551
0.002789794	-0.005448506	0.002334692	-0.0045572	-4.609320251	1.937571962
0.002762277	-0.005457771	0.002320848	-0.004572254	-4.598426931	1.963284935
0.002652759	-0.00550456	0.002256364	-0.004592947	-4.587390174	1.988936667
0.002644281	-0.005554491	0.002218744	-0.004618129	-4.576210324	2.014526358
0.002647434	-0.005571911	0.002205415	-0.004641216	-4.564887729	2.040053211
0.002642414	-0.005586812	0.002196589	-0.004661841	-4.553422743	2.065516428
0.002634486	-0.005602851	0.002187557	-0.004680969	-4.541815723	2.090915216
0.002624661	-0.005616885	0.002178963	-0.004698577	-4.530067031	2.116248782
0.002601796	-0.005636473	0.002166457	-0.004715703	-4.518177034	2.141516337
0.0025834	-0.005650588	0.002157477	-0.004731747	-4.506146102	2.166717091
0.002565004	-0.005667791	0.002144276	-0.004747468	-4.493974612	2.191850259
0.002485514	-0.005709297	0.002080358	-0.004767908	-4.481662942	2.216915057
0.002392188	-0.00574747	0.00203121	-0.004791018	-4.469211477	2.241910703
0.002373517	-0.005764701	0.002008746	-0.004811988	-4.456620605	2.266836418
0.002359865	-0.005785562	0.001991146	-0.004832014	-4.443890719	2.291691423
0.002353131	-0.005804879	0.00197496	-0.004851142	-4.431022215	2.316474944
0.002348601	-0.005821134	0.001960885	-0.004869165	-4.418015496	2.341186207
0.002341378	-0.005838853	0.001948611	-0.004886498	-4.404870967	2.365824442
0.002335684	-0.005852209	0.001936929	-0.004902679	-4.391589038	2.39038888
0.002325431	-0.005865078	0.001925658	-0.004917848	-4.378170123	2.414878755
0.002283221	-0.005887836	0.001863876	-0.004935296	-4.364614641	2.439293303
0.002244716	-0.005885641	0.001828314	-0.004949084	-4.350923015	2.463631763
0.002229289	-0.005883799	0.001815963	-0.004959626	-4.337095671	2.487893375
0.002208444	-0.005884016	0.001810842	-0.004967913	-4.323133041	2.512077382
0.002195681	-0.005887212	0.001795043	-0.004975302	-4.309035562	2.53618303
0.002189314	-0.00589152	0.001790952	-0.004981747	-4.294803671	2.560209568
0.002182641	-0.005894907	0.00179036	-0.004987432	-4.280437814	2.584156245
0.002173336	-0.005898672	0.001781945	-0.004992611	-4.265938438	2.608022315
0.002159868	-0.0059	0.001773737	-0.004997077	-4.251305996	2.631807034
0.002028925	-0.005893606	0.001699732	-0.005	-4.236540944	2.655509658
0.001926324	-0.005870767	0.001644048	-0.004998757	-4.221643743	2.67912945
0.001901838	-0.005859632	0.001616026	-0.004995926	-4.206614857	2.702665672
0.001881116	-0.005851776	0.001594875	-0.00499245	-4.191454755	2.726117591
0.001861985	-0.005847495	0.001573466	-0.004988997	-4.17616391	2.749484474
0.00185467	-0.005847549	0.001555505	-0.004986189	-4.160742799	2.772765592
0.001851027	-0.005843241	0.001538934	-0.004983243	-4.145191903	2.79596022
0.001847813	-0.005835656	0.001524884	-0.004979721	-4.129511708	2.819067635
0.001848058	-0.005823356	0.001512121	-0.004974979	-4.113702701	2.842087114
0.001852803	-0.005735739	0.001445553	-0.004957509	-4.097765377	2.865017941
0.001850354	-0.005713984	0.001414752	-0.004938956	-4.081700232	2.887859399
0.001849711	-0.00571225	0.00141874	-0.004923879	-4.065507768	2.910610777
0.001849589	-0.005710245	0.001426202	-0.004911541	-4.04918849	2.933271365
0.001845028	-0.00570209	0.001430422	-0.004900331	-4.032742906	2.955840456
0.001838294	-0.005695615	0.001433716	-0.00489025	-4.01617153	2.978317346
0.001829418	-0.005685889	0.001435157	-0.004880536	-3.999474878	3.000701333
0.001820694	-0.005673454	0.0014349	-0.004870753	-3.982653472	3.02299172
0.001812766	-0.00566389	0.001432146	-0.00486127	-3.965707836	3.045187811
0.001755038	-0.005573781	0.001367688	-0.004838827	-3.948638499	3.067288915
0.001693485	-0.005476817	0.00132626	-0.004804277	-3.931445993	3.08929434
0.001674752	-0.005444008	0.001322503	-0.004771775	-3.914130854	3.111203402
0.00166257	-0.005406892	0.001320213	-0.004740102	-3.896693623	3.133015417
0.001658958	-0.005371888	0.001316456	-0.004709143	-3.879134843	3.154729704
0.001659601	-0.005342304	0.001312622	-0.004679472	-3.861455063	3.176345586
0.001661713	-0.005307734	0.001310615	-0.004650078	-3.843654833	3.197862389
0.001663304	-0.005269994	0.001310049	-0.004620431	-3.825734709	3.219279441
0.001666243	-0.0052267	0.001307964	-0.00458961	-3.807695249	3.240596075
0.001679343	-0.005068969	0.001256732	-0.004538647	-3.789537018	3.261811626
0.001673344	-0.005009284	0.001239517	-0.004486304	-3.77126058	3.282925431
0.001665018	-0.005005464	0.001249501	-0.004443721	-3.752866506	3.303936833
0.001646623	-0.00500709	0.001257556	-0.004409861	-3.73435537	3.324845175
0.001631594	-0.005008986	0.001262599	-0.004382884	-3.715727749	3.345649807
0.001612984	-0.00500373	0.001263319	-0.004360211	-3.696984225	3.366350077
0.001587732	-0.005003134	0.001259434	-0.004341175	-3.678125381	3.386945342
0.001519933	-0.004995901	0.001248189	-0.004324648	-3.659151807	3.407434959
0.001394469	-0.004976177	0.001218263	-0.004308098	-3.640064094	3.427818288
0.000882998	-0.004931475	0.00105906	-0.00428142	-3.620862837	3.448094693
0.000552211	-0.004900237	0.000912748	-0.004258908	-3.601548635	3.468263543
0.00043954	-0.004906685	0.000801458	-0.004243187	-3.582122091	3.488324208
0.000376241	-0.004912564	0.00069624	-0.004231609	-3.562583811	3.508276062
0.000323289	-0.004924648	0.000599694	-0.004224059	-3.542934405	3.528118483
0.000270213	-0.004951469	0.000509761	-0.004221964	-3.523174484	3.547850852
0.000253623	-0.004965584	0.000438201	-0.004222355	-3.503304666	3.567472553
0.000268224	-0.004978914	0.000379275	-0.004224703	-3.48332557	3.586982975
0.000295435	-0.004981975	0.000333215	-0.00422712	-3.46323782	3.606381509
0.000325033	-0.004974308	0.000300921	-0.004227949	-3.443042042	3.625667549
0.000513552	-0.004983899	0.000236978	-0.004231424	-3.422738866	3.644840495
0.000607918	-0.004996795	0.000217756	-0.004235959	-3.402328925	3.663899748
0.000638772	-0.004995007	0.000257538	-0.00423833	-3.381812857	3.682844713
0.000648873	-0.004990943	0.000291632	-0.004239596	-3.3611913	3.701674801
0.000647924	-0.004988531	0.00031757	-0.004240217	-3.340464899	3.720389422
0.000643455	-0.004986635	0.00034024	-0.004240447	-3.319634299	3.738987994
0.000637578	-0.004986174	0.000357197	-0.004240724	-3.298700151	3.757469936
0.000622519	-0.004988884	0.000369831	-0.004241345	-3.277663107	3.775834673
0.000614652	-0.004991105	0.000377474	-0.004242197	-3.256523824	3.79408163
0.000641955	-0.005005356	0.000328712	-0.004246616	-3.235282962	3.812210239
0.000633232	-0.005006169	0.000315074	-0.004249471	-3.213941181	3.830219935
0.000617468	-0.005008444	0.000326705	-0.004251657	-3.192499149	3.848110155
0.000603235	-0.005007388	0.00034096	-0.004253153	-3.170957535	3.865880342
0.0005894	-0.005005654	0.000349014	-0.004254097	-3.149317009	3.883529941
0.000581748	-0.005002647	0.000356013	-0.004254396	-3.127578248	3.901058402
0.00057884	-0.004999883	0.000356991	-0.004254235	-3.105741929	3.918465178
0.00057936	-0.004999504	0.000364299	-0.004254005	-3.083808733	3.935749726
0.000577585	-0.004996578	0.000366178	-0.004253407	-3.061779345	3.952911507
0.000475444	-0.004985199	0.000293742	-0.004252072	-3.039654451	3.969949985
0.000329104	-0.004972303	0.000249535	-0.004247399	-3.017434743	3.986864629
0.000262928	-0.004965801	0.000233633	-0.004243118	-2.995120912	4.003654912
0.000215546	-0.004961981	0.00020646	-0.004238997	-2.972713655	4.02032031
0.000198283	-0.004971111	0.000180805	-0.004236995	-2.950213672	4.036860302
0.000218087	-0.004983574	0.000162304	-0.004237271	-2.927621663	4.053274374
0.000242176	-0.004995007	0.000152732	-0.004239251	-2.904938333	4.069562012
0.000255062	-0.005008282	0.000146273	-0.004242795	-2.88216439	4.085722709
0.000261	-0.005011641	0.000141693	-0.004246202	-2.859300545	4.101755961
0.00026048	-0.00501072	0.000141718	-0.004248895	-2.83634751	4.117661268
0.000235962	-0.005012291	0.000105745	-0.004249517	-2.813306002	4.133438133
0.000231616	-0.005018225	9.74E-05	-0.004251703	-2.790176739	4.149086065
0.000230759	-0.005020175	0.000108396	-0.00425488	-2.766960443	4.164604575
0.000232381	-0.005022316	0.000122728	-0.004258033	-2.743657838	4.179993179
0.000238717	-0.005031012	0.000133844	-0.004261877	-2.720269651	4.195251398
0.000238962	-0.005039357	0.000142542	-0.004266274	-2.696796611	4.210378754
0.000234493	-0.005047078	0.000149361	-0.004271039	-2.67323945	4.225374778
0.000231769	-0.005053363	0.00015425	-0.004275872	-2.649598904	4.240239
0.000228249	-0.005062873	0.000157749	-0.004281282	-2.625875709	4.254970957
0.000198773	-0.005105354	0.000144549	-0.004292238	-2.602070607	4.269570189
0.000158859	-0.005116814	0.00013598	-0.00430354	-2.578184338	4.284036241
0.000129781	-0.005118277	0.000129882	-0.004312724	-2.554217649	4.298368663
8.43E-05	-0.005120119	0.000116913	-0.004320459	-2.530171287	4.312567006
2.49E-05	-0.005122476	9.72E-05	-0.004327088	-2.506046002	4.326630828
-5.92E-05	-0.005130604	6.81E-05	-0.00433374	-2.481842546	4.34055969
-0.00016648	-0.005134261	2.82E-05	-0.004339748	-2.457561675	4.354353158
-0.000318697	-0.005128247	-2.69E-05	-0.004343707	-2.433204146	4.368010802
-0.000421787	-0.00512738	-8.84E-05	-0.004346837	-2.408770719	4.381532194
-0.000557414	-0.005120851	-0.000159267	-0.004348426	-2.384262155	4.394916915
-0.00092484	-0.00514098	-0.000300896	-0.00435296	-2.35967922	4.408164546
-0.001010575	-0.005170403	-0.000421424	-0.004361385	-2.335022679	4.421274674
-0.001052539	-0.005179939	-0.000511717	-0.004369533	-2.310293303	4.434246889
-0.001088168	-0.005190288	-0.000592824	-0.004377728	-2.285491863	4.447080789
-0.001109625	-0.005201586	-0.000662995	-0.004386083	-2.260619132	4.459775971
-0.00112597	-0.005221065	-0.000724494	-0.004395912	-2.235675886	4.47233204
-0.001130316	-0.00523751	-0.000771197	-0.004406362	-2.210662903	4.484748605
-0.001131877	-0.005248672	-0.00081067	-0.004416628	-2.185580964	4.497025277
-0.001134571	-0.005255256	-0.000842578	-0.004426043	-2.16043085	4.509161675
-0.001140876	-0.005257017	-0.000869416	-0.004434053	-2.135213346	4.52115742
-0.00114259	-0.005261487	-0.00090068	-0.004441649	-2.10992924	4.533012136
-0.001150793	-0.005249106	-0.000922475	-0.004448831	-2.084579319	4.544725456
-0.001161476	-0.005243985	-0.000936242	-0.004451547	-2.059164374	4.556297012
-0.001168118	-0.005241439	-0.000947332	-0.004453112	-2.033685198	4.567726445
-0.001175862	-0.005244256	-0.000957934	-0.004454861	-2.008142586	4.579013398
-0.001180239	-0.005245665	-0.000967017	-0.00445645	-1.982537334	4.590157519
-0.001181922	-0.005243796	-0.000976358	-0.004457808	-1.956870242	4.601158459
-0.001186483	-0.005240409	-0.000981864	-0.004457739	-1.931142109	4.612015877
-0.001195941	-0.005232607	-0.000989635	-0.004456473	-1.905353739	4.622729433
-0.00120647	-0.005222826	-0.000997483	-0.004453987	-1.879505936	4.633298792
-0.001255046	-0.005200556	-0.00102566	-0.004447887	-1.853599505	4.643723627
-0.001315498	-0.005180806	-0.001053888	-0.004439831	-1.827635256	4.65400361
-0.001346168	-0.005167422	-0.001074447	-0.004431452	-1.801613998	4.664138422
-0.001387765	-0.005151871	-0.001095676	-0.00442236	-1.775536543	4.674127747
-0.001425047	-0.005138732	-0.001119092	-0.004412968	-1.749403704	4.683971272
-0.001483264	-0.005118277	-0.001147089	-0.004402242	-1.723216296	4.693668691
-0.001541849	-0.005097036	-0.001179768	-0.00439025	-1.696975136	4.703219701
-0.001609586	-0.005071732	-0.001215818	-0.004376669	-1.670681043	4.712624005
-0.001636277	-0.00506309	-0.001250376	-0.004364216	-1.644334837	4.721881309
-0.001880105	-0.005002023	-0.001343294	-0.004342487	-1.617937339	4.730991324
-0.002006091	-0.004968998	-0.001427232	-0.004319975	-1.591489374	4.739953766
-0.002053014	-0.004943612	-0.001493465	-0.004298775	-1.564991765	4.748768356
-0.002087663	-0.004919771	-0.001550127	-0.004278036	-1.538445341	4.757434818
-0.002118669	-0.004891243	-0.001602517	-0.004256905	-1.511850927	4.765952883
-0.002140677	-0.004861495	-0.001647265	-0.004235222	-1.485209356	4.774322284
-0.002149461	-0.00482297	-0.00168648	-0.004211744	-1.458521456	4.78254276
-0.002143095	-0.004770031	-0.001718002	-0.004184582	-1.431788061	4.790614056
-0.002134341	-0.004726033	-0.001742962	-0.004155695	-1.405010005	4.798535919
-0.002048392	-0.004436226	-0.001788687	-0.004087929	-1.378188123	4.806308102
-0.002019864	-0.004237179	-0.0017988	-0.003997376	-1.351323251	4.813930363
-0.002018273	-0.004168608	-0.001786268	-0.003914902	-1.324416227	4.821402464
-0.002013865	-0.004097355	-0.00178071	-0.003837653	-1.297467892	4.828724172
-0.002008845	-0.004046828	-0.001773943	-0.003767287	-1.270479085	4.835895258
-0.001999602	-0.00399519	-0.001768745	-0.003702214	-1.243450648	4.842915499
-0.001995867	-0.003956204	-0.001762441	-0.003643127	-1.216383424	4.849784677
-0.001995684	-0.00391673	-0.00175768	-0.00358885	-1.189278259	4.856502575
-0.002002571	-0.003890478	-0.001754644	-0.003540374	-1.162135996	4.863068986
-0.002015732	-0.003867937	-0.00175364	-0.003497169	-1.134957483	4.869483704
-0.002102141	-0.003876525	-0.001796921	-0.003472424	-1.107743568	4.875746529
-0.002155981	-0.003893512	-0.001827542	-0.003437575	-1.080495099	4.881857266
-0.002169786	-0.00389549	-0.001837681	-0.003413682	-1.053212927	4.887815724
-0.002175418	-0.003896438	-0.001844628	-0.003395106	-1.025897902	4.893621718
-0.002174805	-0.003896709	-0.0018498	-0.003380628	-0.998550876	4.899275066
-0.002166786	-0.003898795	-0.001853969	-0.003369234	-0.971172703	4.904775591
-0.002158277	-0.003901667	-0.001855204	-0.003360441	-0.943764236	4.910123123
-0.00214989	-0.003902588	-0.00185523	-0.003353397	-0.916326331	4.915317494
-0.002158399	-0.003905324	-0.001881502	-0.003348495	-0.888859843	4.920358543
-0.002205353	-0.003910878	-0.001898948	-0.003344904	-0.861365629	4.925246112
-0.002235625	-0.003913642	-0.001906076	-0.003342234	-0.833844546	4.929980049
-0.002278997	-0.003918356	-0.001914027	-0.003340691	-0.806297454	4.934560206
-0.002317442	-0.003921553	-0.001927691	-0.003339932	-0.778725211	4.93898644
-0.002368528	-0.003922609	-0.001946346	-0.003339472	-0.751128678	4.943258613
-0.002413339	-0.003921851	-0.001967936	-0.003339011	-0.723508715	4.947376592
-0.002471617	-0.00391738	-0.001995314	-0.003337929	-0.695866183	4.951340249
-0.002508685	-0.003914292	-0.00202277	-0.003336594	-0.668201946	4.955149459
-0.00264627	-0.003936508	-0.002092349	-0.003338044	-0.640516865	4.958804105
-0.002673849	-0.003980018	-0.002138769	-0.003347574	-0.612811805	4.962304071
-0.002681164	-0.004001258	-0.002168181	-0.003358185	-0.58508763	4.965649249
-0.002693255	-0.004035151	-0.002195354	-0.003371996	-0.557345204	4.968839535
-0.002704549	-0.004065955	-0.002217174	-0.003387833	-0.529585393	4.971874829
-0.002712844	-0.004104291	-0.002237323	-0.003406546	-0.501809063	4.974755036
-0.002723037	-0.004136043	-0.002256724	-0.00342671	-0.474017081	4.977480066
-0.002735127	-0.004167633	-0.002273244	-0.003447588	-0.446210312	4.980049835
-0.002747616	-0.004204505	-0.00229015	-0.003470192	-0.418389624	4.982464262
-0.00275888	-0.004234632	-0.002304431	-0.003493302	-0.390555886	4.984723272
-0.002801395	-0.004388571	-0.002354789	-0.003534021	-0.362709966	4.986826795
-0.002821199	-0.004455489	-0.002377381	-0.003580978	-0.334852732	4.988774764
-0.002829218	-0.004478572	-0.002388137	-0.003622733	-0.306985052	4.99056712
-0.002839227	-0.004500408	-0.002398095	-0.003659838	-0.279107797	4.992203806
-0.002848563	-0.004513846	-0.002406535	-0.003691994	-0.251221836	4.993684771
-0.00286855	-0.004529262	-0.002417832	-0.003720537	-0.223328038	4.995009969
-0.002892731	-0.004539096	-0.00243026	-0.003745373	-0.195427274	4.996179358
-0.002936532	-0.004546574	-0.002447012	-0.003766826	-0.167520415	4.997192903
-0.002989179	-0.004547197	-0.002468652	-0.003784527	-0.13960833	4.998050571
-0.003036837	-0.004547711	-0.002493226	-0.003799144	-0.11169189	4.998752337
-0.003293123	-0.00453915	-0.002586916	-0.00380697	-0.083771966	4.999298177
-0.003487518	-0.004533732	-0.002681764	-0.003817052	-0.055849429	4.999688074
-0.003528718	-0.004530779	-0.002748769	-0.003824164	-0.02792515	4.999922018
-0.003582069	-0.004528693	-0.002809625	-0.003829482	-8.88E-16	5
