# Supplementary material for: Enhanced location tracking in sensor fusion-assisted virtual reality micro-manipulation environments
Source: PLoS One. 2021 Dec 28;16(12):e0261933. doi: 10.1371/journal.pone.0261933 (PMC8714085; doi:10.1371/journal.pone.0261933)
Supplement: S1 File — (ZIP) [file pone.0261933.s001.zip › VR circle/Participant6_VR_OnRaw.csv]

Kalman_Off_X_Axis	Kalman_Off_Y_Axis	Kalman_On_X_Axis	Kalman_On_Y_Axis	Reference_X	Reference_Y
-0.0059	-0.005684205	-0.004874399	-0.004907564	0	5
-0.005887129	-0.005588308	-0.004880712	-0.004891227	0.025520565	4.99993487
-0.005879928	-0.005546156	-0.004878048	-0.004870782	0.051040465	4.99973948
-0.005880976	-0.005542273	-0.004873346	-0.004854349	0.076559036	4.999413837
-0.005883099	-0.005545959	-0.004869182	-0.004841565	0.102075612	4.998957948
-0.005882481	-0.00554368	-0.004865488	-0.00483086	0.127589529	4.998371826
-0.005876731	-0.005540444	-0.004861704	-0.0048217	0.153100122	4.997655486
-0.005870631	-0.005536871	-0.00485754	-0.004813653	0.178606726	4.996808945
-0.005867998	-0.005532819	-0.004853689	-0.004806137	0.204108677	4.995832228
-0.005867192	-0.005531412	-0.004850599	-0.004799733	0.229605311	4.994725358
-0.005863215	-0.005526122	-0.00485454	-0.004793208	0.255095963	4.993488365
-0.005871733	-0.005562392	-0.00485698	-0.004793643	0.280579969	4.992121281
-0.005873775	-0.005568667	-0.004852771	-0.00479519	0.306056665	4.990624141
-0.005875575	-0.005572635	-0.004850174	-0.004797147	0.331525388	4.988996985
-0.005876973	-0.005576124	-0.004848539	-0.004799322	0.356985475	4.987239855
-0.005876973	-0.005582849	-0.00484742	-0.00480215	0.38243626	4.985352797
-0.005878289	-0.005589349	-0.004846256	-0.004805388	0.407877083	4.983335859
-0.005882777	-0.005589884	-0.004846233	-0.004808143	0.43330728	4.981189095
-0.005896319	-0.00558133	-0.004854361	-0.004811623	0.458726188	4.978912561
-0.00589202	-0.005579022	-0.00485604	-0.004812058	0.484133145	4.976506315
-0.005890488	-0.005579641	-0.004855838	-0.004812155	0.50952749	4.97397042
-0.00588979	-0.005582343	-0.004855032	-0.004812541	0.53490856	4.971304943
-0.005889521	-0.005586564	-0.004854629	-0.004813556	0.560275695	4.968509952
-0.005888312	-0.005589884	-0.004853958	-0.004814861	0.585628233	4.965585522
-0.005887022	-0.005593401	-0.004853487	-0.004816456	0.610965515	4.962531727
-0.00588721	-0.00558994	-0.004853286	-0.004817278	0.63628688	4.959348648
-0.005886646	-0.005578994	-0.004852995	-0.004815997	0.661591668	4.956036367
-0.005891509	-0.005524039	-0.004861973	-0.004802875	0.68687922	4.95259497
-0.005886028	-0.005512897	-0.004865891	-0.004791372	0.712148878	4.949024548
-0.005885356	-0.005503498	-0.004862689	-0.004782744	0.737399982	4.945325194
-0.005882938	-0.005496154	-0.004860182	-0.004775011	0.762631876	4.941497003
-0.005882777	-0.005486981	-0.004857988	-0.00476735	0.787843902	4.937540075
-0.005887264	-0.005471533	-0.004856779	-0.004758771	0.813035402	4.933454514
-0.00588901	-0.005448037	-0.004856219	-0.00474821	0.838205722	4.929240426
-0.005886914	-0.005413061	-0.00485548	-0.004734291	0.863354204	4.924897921
-0.005862812	-0.005195718	-0.004856958	-0.004690936	0.888480194	4.920427111
-0.005833847	-0.004949054	-0.00485042	-0.004612154	0.913583038	4.915828114
-0.005819848	-0.004871476	-0.004839338	-0.004536295	0.93866208	4.911101049
-0.005806628	-0.004810359	-0.004828972	-0.004465415	0.963716669	4.906246039
-0.005796767	-0.004756473	-0.004818359	-0.004400239	0.988746151	4.901263211
-0.005788813	-0.004714828	-0.004808687	-0.004340959	1.013749873	4.896152695
-0.005784084	-0.004680583	-0.00480018	-0.004287358	1.038727186	4.890914623
-0.005777689	-0.004636968	-0.004792075	-0.004236657	1.063677437	4.885549133
-0.00577339	-0.004596167	-0.004784888	-0.004188855	1.088599978	4.880056364
-0.005760573	-0.004484541	-0.004780656	-0.004125878	1.113494158	4.874436458
-0.005748804	-0.00441079	-0.004773223	-0.004063819	1.138359329	4.868689564
-0.005748804	-0.004368807	-0.004765163	-0.004009589	1.163194844	4.862815829
-0.00574773	-0.004318214	-0.004758559	-0.003958308	1.188000055	4.856815408
-0.005741012	-0.004235655	-0.004752178	-0.003904079	1.212774316	4.850688456
-0.00572841	-0.004133596	-0.004745103	-0.003844291	1.237516981	4.844435133
-0.005715002	-0.004030834	-0.004737267	-0.003779839	1.262227407	4.838055603
-0.005697403	-0.003927987	-0.004728222	-0.003711449	1.286904949	4.831550031
-0.005682678	-0.003833835	-0.00471855	-0.003641173	1.311548965	4.824918586
-0.005668195	-0.003604196	-0.004710288	-0.003543976	1.336158812	4.818161442
-0.005660511	-0.003547018	-0.004700639	-0.003452554	1.360733849	4.811278775
-0.005662069	-0.003554531	-0.004691997	-0.00338194	1.385273436	4.804270763
-0.005662338	-0.003572061	-0.004685101	-0.003328001	1.409776934	4.79713759
-0.005664165	-0.003607122	-0.004679817	-0.003289649	1.434243705	4.789879442
-0.005668195	-0.003634051	-0.004676101	-0.003262631	1.45867311	4.782496507
-0.005673838	-0.003672516	-0.004673884	-0.003246512	1.483064514	4.774988977
-0.005677331	-0.003720436	-0.004672675	-0.003240011	1.507417281	4.767357049
-0.005677573	-0.003736278	-0.004671802	-0.003237208	1.531730776	4.759600921
-0.005362929	-0.003773562	-0.004626397	-0.003226671	1.556004367	4.751720795
-0.00428078	-0.003813322	-0.004420286	-0.003236918	1.58023742	4.743716876
-0.003376025	-0.003757973	-0.004117096	-0.003238488	1.604429305	4.735589374
-0.00339607	-0.003746999	-0.003868983	-0.003238319	1.628579392	4.727338499
-0.003083576	-0.003741709	-0.003616459	-0.003237353	1.65268705	4.718964467
-0.002691816	-0.003729356	-0.003345912	-0.003234694	1.676751652	4.710467496
-0.002830679	-0.003749813	-0.003141748	-0.003235588	1.700772572	4.701847807
-0.00283444	-0.003771227	-0.002968503	-0.003239552	1.724749183	4.693105625
-0.002907284	-0.003782088	-0.002831327	-0.003244482	1.74868086	4.684241178
-0.003048968	-0.003793428	-0.00272554	-0.003250282	1.772566981	4.675254696
-0.003386316	-0.003770692	-0.002555071	-0.003251804	1.796406922	4.666146413
-0.003510481	-0.003695196	-0.00246612	-0.003240832	1.820200064	4.656916568
-0.003531547	-0.003674204	-0.002504114	-0.003228628	1.843945785	4.6475654
-0.003537727	-0.003661373	-0.002516988	-0.003216618	1.867643468	4.638093152
-0.00353324	-0.003656871	-0.002534787	-0.003206226	1.891292495	4.628500073
-0.003527893	-0.003667648	-0.002550683	-0.003199411	1.914892249	4.618786411
-0.003521901	-0.003669337	-0.002563198	-0.003194071	1.938442117	4.60895242
-0.003510266	-0.003672207	-0.002576743	-0.003190059	1.961941484	4.598998356
-0.003506934	-0.003674542	-0.002584445	-0.003187038	1.985389738	4.588924478
-0.003528349	-0.003682421	-0.002453829	-0.003178677	2.008786269	4.578731048
-0.003507928	-0.00368425	-0.002389304	-0.003175438	2.032130467	4.568418333
-0.003491269	-0.003680817	-0.002437619	-0.003176163	2.055421723	4.557986601
-0.003486567	-0.003681239	-0.002472434	-0.00317684	2.078659432	4.547436124
-0.003493123	-0.003687598	-0.002499345	-0.003178362	2.101842987	4.536767176
-0.003497879	-0.003686811	-0.002522159	-0.003179474	2.124971784	4.525980035
-0.00350191	-0.003684278	-0.002543205	-0.003180006	2.148045222	4.515074984
-0.003502528	-0.003683237	-0.002558944	-0.003180247	2.171062699	4.504052304
-0.003508224	-0.003659629	-0.002448097	-0.00317249	2.194023614	4.492912285
-0.003544928	-0.003631968	-0.002432582	-0.00316437	2.216927371	4.481655215
-0.003552666	-0.003614944	-0.002493949	-0.003156878	2.239773373	4.470281389
-0.003557476	-0.003600931	-0.002531607	-0.003148638	2.262561023	4.458791102
-0.003564113	-0.003588832	-0.002562997	-0.003140107	2.285289729	4.447184655
-0.00356414	-0.003586637	-0.002590378	-0.003132857	2.307958899	4.435462348
-0.003563817	-0.003589789	-0.002610998	-0.003127395	2.330567941	4.423624488
-0.003569594	-0.00359204	-0.002631484	-0.00312336	2.353116267	4.411671384
-0.003578488	-0.00358447	-0.00264794	-0.003118937	2.375603289	4.399603346
-0.003594422	-0.003469665	-0.002545377	-0.003097961	2.398028422	4.387420688
-0.003580073	-0.003344138	-0.002511659	-0.0030584	2.420391082	4.375123729
-0.003581901	-0.00329135	-0.002562235	-0.003018526	2.442690685	4.362712789
-0.003580503	-0.003216811	-0.002597028	-0.00297493	2.464926651	4.350188191
-0.003575855	-0.003166246	-0.002624924	-0.002931914	2.4870984	4.337550261
-0.003569648	-0.00310299	-0.002648097	-0.002887375	2.509205355	4.324799328
-0.003567686	-0.003042998	-0.0026665	-0.002841966	2.531246941	4.311935725
-0.003574404	-0.00299581	-0.002681657	-0.002797669	2.553222581	4.298959787
-0.003670759	-0.002846619	-0.00262076	-0.002736746	2.575131706	4.285871852
-0.003934242	-0.002778523	-0.00265394	-0.002673019	2.596973742	4.27267226
-0.004004748	-0.002773008	-0.002738749	-0.002620216	2.618748122	4.259361357
-0.00408662	-0.002761527	-0.002827588	-0.002577079	2.640454278	4.245939488
-0.00416551	-0.002749428	-0.002911994	-0.002540587	2.662091645	4.232407002
-0.004228331	-0.002740029	-0.002989706	-0.002509534	2.683659658	4.218764254
-0.00428739	-0.002720501	-0.003063544	-0.002481718	2.705157757	4.205011598
-0.004323557	-0.002698525	-0.003129345	-0.002455667	2.72658538	4.191149392
-0.004351555	-0.00259686	-0.00313942	-0.002411563	2.747941971	4.177177998
-0.004285832	-0.002435991	-0.003171839	-0.002352307	2.769226971	4.163097779
-0.004271457	-0.002361452	-0.003219415	-0.002295347	2.790439828	4.148909103
-0.004268205	-0.002315558	-0.00325714	-0.00224293	2.811579988	4.134612339
-0.004270221	-0.002257508	-0.003286783	-0.002191601	2.8326469	4.120207859
-0.004276401	-0.002192311	-0.003311702	-0.002139909	2.853640015	4.105696039
-0.004278523	-0.002138172	-0.003333419	-0.002089546	2.874558788	4.091077257
-0.004281587	-0.002092981	-0.00334945	-0.002041455	2.895402672	4.076351893
-0.004292872	-0.002047509	-0.003365278	-0.001995152	2.916171125	4.061520332
-0.00438928	-0.001898965	-0.00334889	-0.001935171	2.936863605	4.046582959
-0.004495577	-0.0018224	-0.003382137	-0.001870067	2.957479574	4.031540164
-0.004531985	-0.001801971	-0.00342387	-0.001813252	2.978018495	4.016392339
-0.004571241	-0.001776224	-0.003467618	-0.001763783	2.998479832	4.001139878
-0.004596633	-0.001752391	-0.003509754	-0.001720405	3.018863052	3.985783179
-0.004605473	-0.001730724	-0.00354421	-0.00168169	3.039167624	3.970322642
-0.004606898	-0.001700475	-0.003573137	-0.001645561	3.05939302	3.954758669
-0.004602491	-0.001674672	-0.003596264	-0.001612333	3.079538712	3.939091666
-0.004599455	-0.001637557	-0.00361516	-0.00157949	3.099604176	3.923322041
-0.004628501	-0.00140153	-0.003589973	-0.001513565	3.119588888	3.907450206
-0.004599374	-0.001219839	-0.003588182	-0.001427266	3.139492329	3.891476573
-0.004593248	-0.001176646	-0.003609608	-0.001352786	3.159313979	3.875401558
-0.004582151	-0.001130724	-0.003623937	-0.001286135	3.179053323	3.859225582
-0.004568958	-0.001087418	-0.003633116	-0.001225695	3.198709845	3.842949063
-0.004560279	-0.001050388	-0.003639811	-0.001171054	3.218283035	3.826572428
-0.004555281	-0.001005535	-0.003644624	-0.001119749	3.237772381	3.810096103
-0.004555845	-0.000966647	-0.003648251	-0.001071924	3.257177377	3.793520516
-0.004524676	-0.000765456	-0.003608354	-0.001000826	3.276497516	3.7768461
-0.004509173	-0.000690663	-0.003594719	-0.00092666	3.295732296	3.760073289
-0.004513929	-0.000658022	-0.003607212	-0.000863175	3.314881215	3.743202519
-0.004515218	-0.000627267	-0.003615138	-0.00080752	3.333943775	3.726234232
-0.004508984	-0.000579684	-0.003618877	-0.000755127	3.352919478	3.709168868
-0.004504336	-0.000532665	-0.00362172	-0.000705368	3.37180783	3.692006872
-0.004504685	-0.000481424	-0.003623914	-0.000656939	3.39060834	3.674748691
-0.004504336	-0.000427257	-0.003626041	-0.000609065	3.409320518	3.657394775
-0.00449864	-0.000382123	-0.003626288	-0.000562932	3.427943875	3.639945577
-0.004434959	-0.000162444	-0.003584913	-0.000487001	3.446477928	3.622401549
-0.004412039	-8.84E-06	-0.00356436	-0.000398987	3.464922192	3.604763151
-0.004410964	3.34E-05	-0.003565054	-0.000323515	3.483276188	3.58703084
-0.004412603	8.30E-05	-0.003563845	-0.000254979	3.501539437	3.56920508
-0.00441615	0.000119758	-0.003563353	-0.000193814	3.519711464	3.551286334
-0.004416392	0.000145083	-0.003562479	-0.000140093	3.537791795	3.53327507
-0.004417735	0.000174572	-0.00356295	-9.19E-05	3.555779959	3.515171756
-0.004424506	0.0001932	-0.003564965	-4.96E-05	3.573675488	3.496976864
-0.004435335	0.000207973	-0.003567763	-1.27E-05	3.591477914	3.478690869
-0.00446962	0.00020499	-0.003550076	2.02E-05	3.609186776	3.460314246
-0.004484963	0.000202795	-0.00355892	4.57E-05	3.62680161	3.441847474
-0.004500306	0.000207185	-0.003577614	6.64E-05	3.644321959	3.423291035
-0.004522876	0.000207916	-0.003594384	8.33E-05	3.661747365	3.404645412
-0.004558371	0.000211546	-0.003612429	9.78E-05	3.679077375	3.38591109
-0.004585429	0.000212278	-0.003630407	0.00010986	3.696311538	3.367088558
-0.004614717	0.000213572	-0.003653132	0.000119527	3.713449403	3.348178306
-0.004643709	0.000220072	-0.003674401	0.000128589	3.730490526	3.329180827
-0.004667435	0.000224378	-0.003695559	0.000136419	3.747434462	3.310096616
-0.00469237	0.000230118	-0.003716918	0.000143717	3.764280769	3.290926169
-0.004827981	0.000245622	-0.003746941	0.000152103	3.781029008	3.271669987
-0.004832441	0.000245594	-0.00378198	0.000159353	3.797678744	3.25232857
-0.004830534	0.000253529	-0.003812473	0.000166434	3.814229543	3.232902423
-0.004831931	0.000262928	-0.003837549	0.00017366	3.830680972	3.213392053
-0.004826611	0.000275562	-0.003856781	0.000181465	3.847032605	3.193797966
-0.004820484	0.000286536	-0.003871222	0.000189513	3.863284014	3.174120674
-0.004819571	0.000299029	-0.003882618	0.000197995	3.879434777	3.15436069
-0.004820861	0.000311157	-0.003891663	0.000206792	3.895484472	3.134518527
-0.004821129	0.00032185	-0.003898693	0.000215637	3.911432681	3.114594703
-0.004822312	0.000336679	-0.003904223	0.000225134	3.92727899	3.094589738
-0.004815648	0.000452892	-0.003889021	0.000252055	3.943022985	3.074504152
-0.004823198	0.000561507	-0.003876908	0.000293187	3.958664255	3.054338468
-0.004819598	0.000588942	-0.003883558	0.000329557	3.974202395	3.034093212
-0.004818254	0.000604784	-0.0038877	0.000361167	3.989636997	3.013768912
-0.004822822	0.000633232	-0.003891752	0.000391012	4.004967662	2.993366096
-0.004828035	0.000658557	-0.003896297	0.000419045	4.020193989	2.972885296
-0.004830641	0.000691845	-0.003900551	0.00044732	4.035315581	2.952327047
-0.004825509	0.000725865	-0.003902656	0.000475691	4.050332045	2.931691883
-0.004828545	0.000794326	-0.00387861	0.000522477	4.065242989	2.910980342
-0.004833892	0.000793341	-0.003872274	0.000555295	4.080048025	2.890192963
-0.00483881	0.000795508	-0.003884677	0.000576127	4.094746767	2.869330289
-0.004843995	0.000797027	-0.003893924	0.000593212	4.109338832	2.848392863
-0.00485039	0.0007979	-0.003902857	0.000606963	4.123823841	2.827381229
-0.004856839	0.000800742	-0.003910693	0.000618635	4.138201415	2.806295937
-0.004859042	0.000803415	-0.003917746	0.000628495	4.152471181	2.785137534
-0.004858129	0.000807495	-0.003922895	0.000637292	4.166632766	2.763906572
-0.004866969	0.000834564	-0.003913313	0.000658196	4.180685801	2.742603605
-0.004855361	0.000919149	-0.003912462	0.000684174	4.194629921	2.721229186
-0.004848993	0.000971234	-0.003920947	0.000708486	4.208464761	2.699783874
-0.004841523	0.001031056	-0.003926209	0.000737268	4.222189963	2.678268227
-0.004836821	0.001062656	-0.003928627	0.000765543	4.235805168	2.656682804
-0.004831501	0.001088544	-0.003929724	0.000792488	4.249310021	2.63502817
-0.004826423	0.00111249	-0.00392997	0.000818104	4.26270417	2.613304887
-0.004820538	0.001131934	-0.003928985	0.000841232	4.275987267	2.591513522
-0.004812531	0.001165475	-0.003927149	0.000865301	4.289158966	2.569654642
-0.004782759	0.001296123	-0.003904872	0.000893189	4.302218923	2.547728818
-0.004789772	0.001335348	-0.003894528	0.000932291	4.315166798	2.525736619
-0.004794394	0.001348517	-0.003895491	0.000970377	4.328002255	2.50367862
-0.004799177	0.001360841	-0.003897663	0.001003896	4.340724957	2.481555394
-0.004804981	0.001379047	-0.003900327	0.001033669	4.353334575	2.459367518
-0.004808178	0.001400883	-0.003903417	0.001061049	4.365830779	2.43711557
-0.004811268	0.001416753	-0.003906215	0.001085771	4.378213244	2.41480013
-0.00481898	0.001430822	-0.003909999	0.001108029	4.390481648	2.39242178
-0.004816938	0.00150781	-0.003900327	0.001145728	4.40263567	2.369981101
-0.004807883	0.001600555	-0.003900036	0.001187173	4.414674994	2.34747868
-0.004807453	0.001650332	-0.003903506	0.00122642	4.426599307	2.324915101
-0.004808823	0.001692624	-0.003907626	0.001264361	4.438408298	2.302290953
-0.004807345	0.001719215	-0.003910156	0.001299209	4.450101658	2.279606826
-0.004799607	0.001753882	-0.00391123	0.001332824	4.461679085	2.256863309
-0.004794098	0.001773636	-0.003911454	0.00136325	4.473140275	2.234060997
-0.00479168	0.001796625	-0.003911208	0.001391645	4.48448493	2.211200482
-0.004790283	0.001818376	-0.003910917	0.00141818	4.495712756	2.188282361
-0.004793588	0.001866831	-0.003903081	0.00144834	4.506823458	2.16530723
-0.004797645	0.001875554	-0.003902678	0.001475527	4.517816748	2.142275688
-0.004800762	0.001878086	-0.003906999	0.001497325	4.52869234	2.119188336
-0.004801783	0.001886106	-0.003910178	0.001516271	4.53944995	2.096045773
-0.004797753	0.001899134	-0.003912014	0.001533647	4.550089298	2.072848604
-0.004793051	0.00191143	-0.003912842	0.001549645	4.560610106	2.049597433
-0.004792728	0.001918071	-0.003913425	0.001563734	4.5710121	2.026292865
-0.004795173	0.001928454	-0.003914298	0.001576784	4.581295011	2.002935508
-0.004797538	0.001937402	-0.003915238	0.001588867	4.591458569	1.97952597
-0.004828089	0.002004992	-0.003913895	0.001612816	4.60150251	1.956064861
-0.00482567	0.002048719	-0.003916805	0.001637683	4.611426572	1.932552792
-0.004829351	0.002054909	-0.003922089	0.00165779	4.621230496	1.908990376
-0.004831555	0.002057808	-0.003927082	0.001674271	4.630914028	1.885378227
-0.004832737	0.00205989	-0.003931134	0.001687973	4.640476915	1.861716959
-0.004835021	0.002067206	-0.00393494	0.001700202	4.649918908	1.838007189
-0.004837493	0.002077561	-0.003937649	0.001711898	4.659239761	1.814249536
-0.004836418	0.002086481	-0.003941187	0.001722652	4.66843923	1.790444617
-0.004835155	0.002099537	-0.003943045	0.001733648	4.677517077	1.766593053
-0.004820699	0.002195575	-0.003936351	0.001761705	4.686473065	1.742695465
-0.004811967	0.0022599	-0.003933597	0.001792275	4.695306961	1.718752476
-0.004807238	0.002296902	-0.003932992	0.00182171	4.704018534	1.69476471
-0.004803798	0.002336268	-0.003931291	0.001851386	4.712607557	1.670732791
-0.004801085	0.002367277	-0.003929433	0.001880289	4.721073807	1.646657347
-0.004797887	0.002410807	-0.003927597	0.001910497	4.729417063	1.622539003
-0.004797296	0.002447556	-0.003925515	0.001940802	4.737637108	1.598378388
-0.004795603	0.002491481	-0.003923903	0.001972291	4.745733728	1.574176132
-0.004794233	0.002522405	-0.003921977	0.002002837	4.753706711	1.549932865
-0.004793588	0.002552823	-0.003920455	0.002032538	4.76155585	1.525649219
-0.004785608	0.002635635	-0.003909104	0.002068715	4.769280941	1.501325827
-0.004775881	0.002677843	-0.003900484	0.002107768	4.776881782	1.476963321
-0.004772791	0.002698469	-0.003900394	0.002143123	4.784358175	1.452562338
-0.004769593	0.002717997	-0.00389876	0.002175023	4.791709925	1.428123512
-0.004763924	0.002746107	-0.0038967	0.002205134	4.798936842	1.40364748
-0.00475984	0.002777144	-0.003894439	0.002234375	4.806038736	1.37913488
-0.004756508	0.002811558	-0.003892133	0.002263037	4.813015423	1.35458635
-0.004751698	0.002854019	-0.00388967	0.002292906	4.81986672	1.33000253
-0.004747829	0.002884521	-0.003886871	0.002322099	4.82659245	1.305384061
-0.004739231	0.002989929	-0.003875677	0.002364825	4.833192437	1.280731583
-0.00474224	0.00306292	-0.003871737	0.002412264	4.83966651	1.25604574
-0.004740037	0.003083293	-0.003872386	0.00245238	4.846014498	1.231327173
-0.004734905	0.003101583	-0.003871692	0.002487591	4.852236238	1.206576528
-0.0047273	0.00312325	-0.003869833	0.002519466	4.858331567	1.181794449
-0.004723028	0.003140977	-0.003867863	0.002548007	4.864300327	1.156981581
-0.004720046	0.003154709	-0.003865647	0.00257343	4.870142361	1.132138572
-0.004718675	0.003161856	-0.003863677	0.0025953	4.875857517	1.107266067
-0.00471889	0.003171114	-0.003862109	0.002614585	4.881445648	1.082364716
-0.004693176	0.00320941	-0.003850042	0.002639283	4.886906606	1.057435166
-0.004690059	0.00324343	-0.003842071	0.002665044	4.892240251	1.032478068
-0.004689253	0.003266081	-0.003840123	0.00268793	4.897446442	1.007494072
-0.004688044	0.003286876	-0.003838153	0.00270951	4.902525044	0.982483828
-0.004686808	0.003305166	-0.003836474	0.002729665	4.907475925	0.957447988
-0.00468533	0.003328437	-0.003834571	0.002749361	4.912298957	0.932387204
-0.004686029	0.003347374	-0.003833452	0.002768235	4.916994012	0.90730213
-0.004688474	0.003361275	-0.003832489	0.00278578	4.92156097	0.882193418
-0.004684228	0.003426331	-0.003822414	0.002808979	4.925999711	0.857061723
-0.004665608	0.003471325	-0.003816055	0.002838221	4.930310119	0.831907699
-0.00466155	0.003487223	-0.003814824	0.00286403	4.934492082	0.806732003
-0.004657627	0.003515925	-0.003812608	0.002889115	4.938545491	0.781535289
-0.004655317	0.003548987	-0.003810324	0.002914441	4.942470241	0.756318214
-0.004654269	0.003582276	-0.003808018	0.002940082	4.946266229	0.731081435
-0.004650776	0.003620263	-0.00380551	0.002966762	4.949933356	0.70582561
-0.004643897	0.00365296	-0.003802398	0.002993538	4.953471528	0.680551397
-0.004636078	0.003734703	-0.003788025	0.003028048	4.956880651	0.655259453
-0.004641801	0.003747084	-0.003781845	0.003060334	4.960160637	0.629950438
-0.004638738	0.003746493	-0.003782405	0.003085974	4.9633114	0.604625012
-0.004634815	0.003751051	-0.003781353	0.003107289	4.966332858	0.579283834
-0.004631	0.003757692	-0.003779405	0.003125559	4.969224934	0.553927563
-0.004629495	0.003770298	-0.003778084	0.003142282	4.97198755	0.528556862
-0.004627507	0.003786309	-0.003776159	0.003158063	4.974620636	0.50317239
-0.004627157	0.003802742	-0.003774793	0.003173505	4.977124122	0.47777481
-0.004625518	0.003816023	-0.003773338	0.00318815	4.979497944	0.452364782
-0.004626512	0.003815826	-0.003759927	0.003196318	4.98174204	0.426942969
-0.004626539	0.003841292	-0.003753053	0.003209561	4.983856351	0.401510033
-0.004625142	0.003851928	-0.003756232	0.003224254	4.985840822	0.376066637
-0.004621541	0.00386172	-0.003758315	0.003237763	4.987695401	0.350613443
-0.004617027	0.003865069	-0.003758986	0.003249194	4.98942004	0.325151115
-0.004615173	0.003870866	-0.003758942	0.003259368	4.991014695	0.299680315
-0.004613749	0.00388108	-0.003759076	0.00326918	4.992479323	0.274201709
-0.004611385	0.003892335	-0.003758964	0.00327887	4.993813886	0.248715958
-0.004609584	0.003987388	-0.003746986	0.003304076	4.99501835	0.223223728
-0.004611788	0.004039022	-0.003742777	0.003333124	4.996092684	0.197725681
-0.004615335	0.004054245	-0.003745799	0.003357604	4.997036859	0.172222484
-0.004617323	0.004066148	-0.003749225	0.003378943	4.99785085	0.1467148
-0.004618075	0.004071016	-0.003751867	0.003396851	4.998534637	0.121203293
-0.004617592	0.004074505	-0.003754397	0.003411906	4.999088202	0.095688628
-0.004617189	0.004075265	-0.003756434	0.003424207	4.99951153	0.07017147
-0.004618747	0.004077431	-0.003758292	0.003434574	4.99980461	0.044652484
-0.004635702	0.004076897	-0.003753098	0.003443782	4.999967435	0.019132335
-0.004637126	0.004062574	-0.003753994	0.003449002	5	-0.006388314
-0.00463898	0.00405433	-0.003760352	0.003451587	4.999902305	-0.031908796
-0.00464027	0.00405326	-0.003765703	0.003453352	4.999674351	-0.057428447
-0.004642016	0.00405492	-0.003769979	0.003454995	4.999316146	-0.082946602
-0.004638281	0.004050137	-0.003772912	0.003455599	4.998827698	-0.108462596
-0.004635245	0.004038403	-0.003774927	0.003454294	4.99820902	-0.133975765
-0.004630408	0.00402439	-0.003775599	0.00345108	4.997460129	-0.159485444
-0.004248859	0.00395379	-0.003708902	0.003434454	4.996581043	-0.184990968
-0.003358641	0.00384419	-0.003513918	0.003403956	4.995571785	-0.210491673
-0.003084892	0.003817402	-0.003317948	0.003377083	4.994432383	-0.235986894
-0.003006594	0.003806428	-0.003150301	0.003353738	4.993162865	-0.261475967
-0.002885493	0.003796383	-0.002995728	0.003333462	4.991763264	-0.286958229
-0.002841883	0.003792696	-0.002862044	0.003316232	4.990233618	-0.312433015
-0.002806738	0.003796354	-0.002745533	0.003302771	4.988573966	-0.337899662
-0.002834118	0.00381079	-0.002653895	0.003293999	4.986784351	-0.363357506
-0.003294019	0.003887158	-0.002594968	0.003299122	4.984864819	-0.388805884
-0.003563522	0.003923175	-0.002613573	0.003309127	4.982815422	-0.414244133
-0.003580047	0.003933587	-0.002651925	0.003318382	4.980636212	-0.43967159
-0.003576742	0.00394805	-0.002685598	0.003328073	4.978327245	-0.465087593
-0.00353633	0.003962598	-0.00270727	0.00333815	4.975888583	-0.49049148
-0.003514055	0.003972981	-0.002720233	0.00334789	4.973320289	-0.515882589
-0.003504865	0.003989948	-0.002729346	0.003358402	4.970622429	-0.541260258
-0.003498981	0.004001682	-0.002735906	0.003368793	4.967795074	-0.566623826
-0.003294019	0.004146821	-0.002651746	0.003399267	4.964838297	-0.591972633
-0.003128905	0.004264553	-0.002578848	0.003445643	4.961752176	-0.617306018
-0.00308852	0.00431616	-0.002544772	0.003491027	4.958536791	-0.642623321
-0.003050338	0.004373394	-0.002515689	0.003536194	4.955192226	-0.667923882
-0.003024489	0.00442379	-0.002487613	0.003580394	4.951718567	-0.693207043
-0.002993616	0.004483219	-0.002458754	0.003625368	4.948115906	-0.718472145
-0.002959707	0.004538399	-0.002432156	0.003670293	4.944384336	-0.743718529
-0.002926603	0.004569014	-0.00240426	0.003711666	4.940523955	-0.768945538
-0.00285564	0.004664713	-0.002317369	0.003758839	4.936534862	-0.794152514
-0.002839492	0.004748032	-0.002275546	0.003814567	4.932417163	-0.819338802
-0.002828717	0.004770233	-0.002267195	0.003863068	4.928170963	-0.844503744
-0.00281496	0.004795614	-0.002255889	0.003906085	4.923796375	-0.869646685
-0.002810392	0.004818406	-0.002245232	0.003944412	4.919293511	-0.89476697
-0.002810661	0.004844322	-0.002237888	0.003979502	4.914662489	-0.919863945
-0.002809881	0.004869422	-0.002230366	0.004011982	4.90990343	-0.944936956
-0.002801982	0.004895169	-0.002225418	0.004042407	4.905016458	-0.969985349
-0.002786612	0.004918608	-0.002218096	0.004070923	4.9000017	-0.995008473
-0.00264998	0.004973282	-0.002153997	0.004102485	4.894859286	-1.020005675
-0.002518534	0.00503499	-0.002102122	0.004140233	4.889589351	-1.044976303
-0.002497898	0.005050241	-0.00208036	0.004172833	4.884192032	-1.069919708
-0.002482985	0.005070473	-0.002056785	0.004202268	4.87866747	-1.094835239
-0.00247573	0.005094587	-0.002035247	0.004229842	4.873015808	-1.119722248
-0.002468261	0.005121769	-0.002015925	0.004256449	4.867237194	-1.144580086
-0.002455578	0.005148895	-0.001998753	0.004282597	4.861331778	-1.169408106
-0.002435775	0.005180635	-0.001981737	0.004308866	4.855299714	-1.19420566
-0.002424759	0.005203062	-0.001966782	0.004333781	4.84914116	-1.218972103
-0.002395901	0.00533264	-0.001920414	0.004380712	4.842856275	-1.243706789
-0.002354817	0.005399976	-0.001897734	0.004427329	4.836445223	-1.268409075
-0.0023226	0.00541005	-0.001886697	0.004464401	4.829908172	-1.293078316
-0.002293312	0.005417281	-0.001872256	0.004494729	4.823245292	-1.317713869
-0.002253008	0.005428818	-0.001854233	0.004521047	4.816456756	-1.342315094
-0.002205018	0.00543771	-0.001832807	0.00454386	4.809542742	-1.366881349
-0.002159877	0.005455775	-0.001807821	0.00456515	4.802503428	-1.391411993
-0.002127929	0.005471899	-0.001782298	0.004585039	4.795339	-1.415906389
-0.002110303	0.005487516	-0.001758521	0.004603696	4.788049642	-1.440363898
-0.002055999	0.005551925	-0.001697959	0.004621844	4.780635547	-1.464783882
-0.002002529	0.005596834	-0.00165598	0.004653575	4.773096905	-1.489165706
-0.001991109	0.005631332	-0.001638113	0.00468371	4.765433914	-1.513508735
-0.001972891	0.00567233	-0.001619441	0.004714378	4.757646774	-1.537812333
-0.00195771	0.005702804	-0.00160097	0.004743981	4.749735687	-1.562075868
-0.001935731	0.005741073	-0.00158382	0.004773875	4.741700859	-1.586298709
-0.001915928	0.005768649	-0.001565842	0.00480215	4.733542501	-1.610480223
-0.001893948	0.005792398	-0.001548849	0.004828926	4.725260823	-1.634619781
-0.00184741	0.005821437	-0.00152805	0.004855268	4.716856043	-1.658716753
-0.001606389	0.005823801	-0.001445793	0.004872257	4.708328378	-1.682770513
-0.001390921	0.005805454	-0.00135035	0.00488666	4.699678052	-1.706780434
-0.001310017	0.005797463	-0.001281996	0.004900555	4.690905289	-1.730745889
-0.001248378	0.005793748	-0.001217494	0.004910995	4.682010318	-1.754666255
-0.001214227	0.005793523	-0.001158858	0.004919381	4.672993372	-1.778540909
-0.001197729	0.005791891	-0.001107923	0.00492593	4.663854683	-1.802369228
-0.001193537	0.005793045	-0.001066011	0.004931416	4.654594492	-1.826150592
-0.001203317	0.005794452	-0.00103263	0.004936104	4.645213039	-1.849884381
-0.001180102	0.005798813	-0.000959328	0.004943958	4.635710568	-1.873569977
-0.001091002	0.00578556	-0.000905909	0.004946206	4.626087327	-1.897206762
-0.001042879	0.00578224	-0.000875281	0.004946278	4.616343567	-1.920794122
-0.000992068	0.005776978	-0.000845481	0.004945505	4.606479542	-1.944331441
-0.000923524	0.005768452	-0.000810823	0.004943547	4.596495508	-1.967818106
-0.00085154	0.00576001	-0.000772158	0.00494072	4.586391725	-1.991253506
-0.000813573	0.005751203	-0.000734164	0.004937071	4.576168458	-2.01463703
-0.000781329	0.005739413	-0.000698006	0.004932286	4.565825972	-2.037968068
-0.000631182	0.005685443	-0.000601689	0.00492071	4.555364536	-2.061246014
-0.000538723	0.005647174	-0.000520015	0.004903673	4.544784424	-2.084470259
-0.000520962	0.005646611	-0.000479267	0.004889729	4.53408591	-2.1076402
-0.000507447	0.005644529	-0.000444004	0.004878322	4.523269274	-2.130755233
-0.000498876	0.005641265	-0.000411944	0.004868632	4.512334798	-2.153814756
-0.000496538	0.00563952	-0.000386667	0.004860536	4.501282765	-2.176818167
-0.000493663	0.005630854	-0.00036383	0.004852633	4.490113465	-2.199764868
-0.000485091	0.005621484	-0.000344061	0.004844755	4.478827188	-2.22265426
-0.000356762	0.005604235	-0.000250363	0.004834315	4.467424228	-2.245485748
-0.000304527	0.005601787	-0.000198891	0.004825325	4.455904882	-2.268258737
-0.000284133	0.005597341	-0.000179391	0.004818269	4.444269451	-2.290972633
-0.000267555	0.005599704	-0.00015886	0.004812904	4.432518237	-2.313626844
-0.000236789	0.005599226	-0.000136941	0.004808506	4.420651547	-2.336220781
-0.000210161	0.005598691	-0.000115269	0.004804881	4.408669689	-2.358753854
-0.000192938	0.005601083	-9.54E-05	0.004802464	4.396572976	-2.381225478
-0.000179261	0.005602434	-7.58E-05	0.0048007	4.384361724	-2.403635065
-0.000175607	0.005601927	-6.07E-05	0.004799177	4.372036249	-2.425982033
-9.62E-05	0.005587774	2.41E-05	0.004796833	4.359596874	-2.4482658
-8.34E-06	0.005569596	9.37E-05	0.004791323	4.347043922	-2.470485784
7.51E-06	0.005567176	0.000100156	0.004785838	4.334377721	-2.492641407
2.62E-05	0.005562392	0.000114776	0.004780666	4.3215986	-2.514732091
4.58E-05	0.005557947	0.000128926	0.004775833	4.308706892	-2.536757262
7.06E-05	0.005554514	0.000145203	0.00477141	4.295702934	-2.558716345
9.21E-05	0.005552263	0.000162129	0.004767447	4.282587063	-2.580608769
0.000114478	0.005554035	0.000180891	0.004764474	4.269359622	-2.602433962
0.000124904	0.005575477	0.000260617	0.004765852	4.256020955	-2.624191357
0.000150591	0.005568864	0.00029944	0.004765393	4.24257141	-2.645880386
0.000162951	0.005565938	0.000295835	0.004764547	4.229011337	-2.667500485
0.000185468	0.005559128	0.000298634	0.004762807	4.21534109	-2.68905109
0.000211343	0.005555527	0.000306873	0.004760825	4.201561024	-2.71053164
0.000254281	0.005551306	0.000321694	0.004758578	4.187671498	-2.731941575
0.000294989	0.005545172	0.000338866	0.004755799	4.173672875	-2.753280337
0.00033086	0.005541288	0.000358277	0.004752947	4.159565519	-2.774547371
0.000367832	0.005538531	0.000379301	0.004750168	4.145349797	-2.795742122
0.000505512	0.005532425	0.000483028	0.00474676	4.131026081	-2.816864039
0.000578759	0.005555555	0.000547866	0.00474763	4.116594742	-2.83791257
0.000618257	0.005566247	0.000567031	0.004750095	4.102056158	-2.858887168
0.000662055	0.005574408	0.00059589	0.004753237	4.087410706	-2.879787287
0.000694836	0.005580092	0.000623384	0.004756669	4.072658769	-2.900612381
0.000715149	0.005582793	0.000648728	0.004759859	4.057800731	-2.921361908
0.000724581	0.005586254	0.000671229	0.004763	4.042836978	-2.942035328
0.00073549	0.005593345	0.000691155	0.004766649	4.027767901	-2.962632102
0.000748548	0.005594274	0.000710253	0.004769767	4.012593892	-2.983151693
0.000825423	0.005575027	0.000793629	0.004767229	3.997315347	-3.003593568
0.00098081	0.00557936	0.00085475	0.004767254	3.981932663	-3.023957192
0.001047662	0.005586592	0.000883027	0.004769211	3.966446242	-3.044242036
0.00110973	0.005599507	0.00091867	0.004772715	3.950856486	-3.064447572
0.001138212	0.005609694	0.000952477	0.004777138	3.935163802	-3.084573272
0.001166399	0.005623088	0.000982837	0.004782986	3.919368599	-3.104618614
0.001187733	0.005630516	0.001012323	0.004788907	3.903471288	-3.124583073
0.001229945	0.005645064	0.001043354	0.004795963	3.887472284	-3.144466131
0.001267617	0.005661187	0.00107387	0.00480418	3.871372003	-3.164267269
0.001347258	0.005748164	0.001177597	0.004825446	3.855170864	-3.183985971
0.001388288	0.005792707	0.001246443	0.004851014	3.83886929	-3.203621725
0.001385655	0.005811785	0.001254122	0.004873779	3.822467706	-3.223174017
0.001373241	0.005830807	0.001264063	0.00489519	3.805966538	-3.242642339
0.001369802	0.005839108	0.001270981	0.004913702	3.789366216	-3.262026184
0.001378588	0.005849041	0.001277855	0.004930232	3.772667174	-3.281325046
0.001389497	0.005856807	0.001285064	0.004944901	3.755869846	-3.300538423
0.001399896	0.005864348	0.001291489	0.004957975	3.73897467	-3.319665815
0.001406801	0.0059	0.001349611	0.004980498	3.721982085	-3.338706722
0.001527822	0.005880472	0.001396784	0.004992581	3.704892536	-3.357660649
0.001613268	0.005871045	0.001412456	0.004998453	3.687706465	-3.376527102
0.001766318	0.005851236	0.001450271	0.005	3.670424323	-3.39530559
0.001837737	0.005840093	0.001492205	0.004999493	3.653046558	-3.413995624
0.001901311	0.005829653	0.001537341	0.004997221	3.635573624	-3.432596715
0.001929336	0.005824194	0.001578761	0.004994563	3.618005975	-3.451108381
0.001982296	0.005819383	0.001622419	0.004991614	3.60034407	-3.469530138
0.001954566	0.005835169	0.001727624	0.004990309	3.582588368	-3.487861507
0.001985655	0.00583514	0.001775469	0.004990333	3.564739332	-3.50610201
0.00200406	0.005834662	0.001795888	0.004990575	3.546797427	-3.524251172
0.002017979	0.005834578	0.001808963	0.004990744	3.528763121	-3.54230852
0.002024186	0.005833424	0.001819329	0.00499072	3.510636883	-3.560273584
0.002031252	0.005829541	0.001828195	0.004990092	3.492419186	-3.578145895
0.002039206	0.005824814	0.001835202	0.004988859	3.474110503	-3.595924988
0.00204724	0.005820874	0.00184071	0.00498724	3.455711313	-3.6136104
0.002056295	0.005816006	0.001846397	0.004985186	3.437222095	-3.631201671
0.002170813	0.005813389	0.001904809	0.004982939	3.418643329	-3.648698341
0.002265959	0.005816907	0.001932549	0.004981899	3.399975501	-3.666099955
0.002341301	0.005813727	0.00195599	0.004980449	3.381219096	-3.683406059
0.002452434	0.005816119	0.001995596	0.004979652	3.362374604	-3.700616203
0.002530544	0.005811532	0.002036523	0.004978274	3.343442514	-3.717729939
0.002609837	0.005806889	0.002083428	0.004976486	3.324423321	-3.73474682
0.002696572	0.005801768	0.00213528	0.004974214	3.305317519	-3.751666404
0.00276474	0.005793861	0.002188028	0.004971073	3.286125608	-3.768488249
0.002800208	0.005790935	0.002238	0.004968052	3.266848085	-3.785211917
0.002830302	0.005786264	0.002283763	0.004964862	3.247485455	-3.801836973
0.003015488	0.005770393	0.002425999	0.004958675	3.22803822	-3.818362983
0.003076133	0.00576395	0.002530667	0.004952948	3.208506889	-3.834789517
0.003098838	0.005755789	0.002572534	0.004947559	3.188891969	-3.851116146
0.003106012	0.005753792	0.002609588	0.004942919	3.169193972	-3.867342447
0.003109263	0.005747685	0.002642343	0.004938255	3.14941341	-3.883467995
0.003111762	0.005736796	0.002669008	0.004932793	3.1295508	-3.899492371
0.003123531	0.005730324	0.002692494	0.004927356	3.109606659	-3.915415157
0.003145322	0.005723346	0.002714726	0.004921846	3.089581505	-3.931235938
0.00326895	0.005701707	0.002835155	0.004914717	3.069475862	-3.946954303
0.003348215	0.005682601	0.002901404	0.004904809	3.049290252	-3.962569842
0.003380835	0.005684458	0.002912285	0.004897003	3.029025202	-3.978082148
0.003407678	0.005679393	0.002934495	0.00488997	3.00868124	-3.993490816
0.003418855	0.005678408	0.002954264	0.004884122	2.988258895	-4.008795446
0.003414234	0.005673371	0.002970183	0.004878129	2.967758699	-4.023995638
0.003398058	0.005665577	0.00297981	0.004872112	2.947181187	-4.039090997
0.003388305	0.005662819	0.002987019	0.004866747	2.926526895	-4.05408113
0.003389621	0.005659189	0.002993176	0.004861792	2.905796361	-4.068965646
0.00340397	0.005655222	0.003077089	0.00484954	2.884990125	-4.083744156
0.003411413	0.005620077	0.003105747	0.004838738	2.864108729	-4.098416277
0.003426164	0.005605191	0.003088776	0.004830352	2.843152716	-4.112981626
0.003446692	0.005590925	0.003082328	0.00482129	2.822122634	-4.127439823
0.003481999	0.005576799	0.003083851	0.004811744	2.801019029	-4.141790491
0.003522089	0.005563884	0.003088664	0.004802053	2.779842452	-4.156033258
0.003549738	0.005550068	0.003098896	0.004791952	2.758593454	-4.170167752
0.003563414	0.005534226	0.003106754	0.004781343	2.73727259	-4.184193604
0.003562098	0.005514416	0.003114568	0.004769598	2.715880413	-4.198110449
0.003564435	0.005375721	0.003183503	0.004731753	2.694417482	-4.211917925
0.00353821	0.005251629	0.003199064	0.004686127	2.672884356	-4.225615672
0.003531439	0.005209646	0.003173675	0.004643498	2.651281595	-4.239203333
0.00353547	0.005158547	0.003160107	0.00460111	2.629609763	-4.252680554
0.003540629	0.00512115	0.003148644	0.004561018	2.607869425	-4.266046984
0.003542295	0.005080996	0.003140114	0.004522206	2.586061145	-4.279302274
0.003543343	0.005044501	0.003131808	0.004485135	2.564185494	-4.29244608
0.003544686	0.005008933	0.0031263	0.004449393	2.54224304	-4.305478059
0.003546567	0.004978515	0.003120725	0.004415488	2.520234355	-4.318397872
0.003555192	0.004875584	0.003164652	0.004372713	2.498160013	-4.331205181
0.003672962	0.004844491	0.003198191	0.004329045	2.476020589	-4.343899654
0.003720575	0.004834896	0.003203116	0.004292094	2.453816659	-4.356480959
0.003788448	0.004821755	0.003219527	0.004260485	2.431548802	-4.368948769
0.003857637	0.004805885	0.003241983	0.004232693	2.409217598	-4.381302759
0.00391057	0.004793813	0.003269544	0.004208285	2.386823629	-4.393542607
0.0039419	0.004781939	0.00329603	0.004186632	2.364367478	-4.405667994
0.003959151	0.004770627	0.003320747	0.004167251	2.34184973	-4.417678605
0.00385675	0.004738549	0.003368122	0.004144873	2.319270972	-4.429574126
0.003661327	0.004727716	0.003351241	0.004124404	2.296631793	-4.441354247
0.003599876	0.004724874	0.00330615	0.004108381	2.273932781	-4.453018662
0.003503038	0.004713084	0.003255999	0.004093688	2.251174529	-4.464567067
0.003465716	0.004700899	0.003209676	0.004079889	2.228357629	-4.475999161
0.003414932	0.004677404	0.003163331	0.004065099	2.205482675	-4.487314646
0.003379357	0.004649828	0.003119068	0.004048932	2.182550264	-4.498513227
0.003352272	0.004627542	0.003078365	0.00403233	2.159560993	-4.509594612
0.003316294	0.004607029	0.003038849	0.004015631	2.136515461	-4.520558513
0.003102116	0.004558011	0.002979563	0.003994171	2.113414268	-4.531404645
0.002939554	0.004540284	0.002893837	0.00397259	2.090258016	-4.542132724
0.002884821	0.004537498	0.002815341	0.003954997	2.067047309	-4.552742471
0.002832667	0.004526946	0.00274316	0.003939168	2.043782751	-4.56323361
0.002821462	0.004529676	0.002681657	0.003926771	2.020464948	-4.573605868
0.002813589	0.00453007	0.002629626	0.003916742	1.997094507	-4.583858973
0.002801632	0.004525371	0.002584109	0.003907873	1.973672038	-4.59399266
0.002788278	0.004520587	0.002544571	0.003899874	1.950198151	-4.604006663
0.002778928	0.004515775	0.002510181	0.003892624	1.926673457	-4.613900723
0.002728681	0.004499399	0.002445881	0.003882933	1.903098569	-4.623674582
0.002702403	0.004462115	0.002403521	0.003870028	1.879474102	-4.633327984
0.002688296	0.004439548	0.002377192	0.003855891	1.85580067	-4.642860678
0.002672443	0.00441971	0.002354243	0.00384144	1.832078891	-4.652272417
0.002654817	0.004393006	0.002333399	0.003825611	1.808309382	-4.661562954
0.002645788	0.004360422	0.002314503	0.003807727	1.784492763	-4.670732047
0.002648502	0.004339205	0.002299883	0.003789893	1.760629654	-4.679779459
0.002660137	0.004315569	0.002289405	0.00377172	1.736720677	-4.688704953
0.002668171	0.004297054	0.002281546	0.003754006	1.712766455	-4.697508296
0.002685448	0.004197443	0.002252463	0.003723628	1.688767612	-4.70618926
0.002732604	0.004113421	0.002246217	0.003683609	1.664724772	-4.714747618
0.002744696	0.004082187	0.002259426	0.0036469	1.640638564	-4.723183147
0.002763907	0.004053485	0.002272658	0.003612971	1.616509613	-4.731495627
0.00279685	0.00402031	0.002289427	0.003580636	1.592338548	-4.739684843
0.002831028	0.003995295	0.002305726	0.00355038	1.568126	-4.747750579
0.002877459	0.00396513	0.002326458	0.003521162	1.543872599	-4.755692627
0.002918865	0.003933024	0.002348623	0.003492308	1.519578977	-4.76351078
0.002926711	0.003908909	0.002368191	0.003465	1.495245767	-4.771204833
0.002908896	0.003784592	0.002356057	0.003421114	1.470873602	-4.778774586
0.00294251	0.00377874	0.002370967	0.003383994	1.446463118	-4.786219843
0.002967365	0.003780737	0.002396177	0.003355381	1.42201495	-4.793540409
0.00299719	0.003783185	0.002419596	0.00333252	1.397529737	-4.800736093
0.003024973	0.003788194	0.002443351	0.003314733	1.373008114	-4.807806708
0.003058668	0.003783833	0.002468113	0.003299581	1.348450722	-4.81475207
0.003094565	0.003779696	0.002494129	0.003286531	1.3238582	-4.821571998
0.003150132	0.003778008	0.002524286	0.003275995	1.299231188	-4.828266314
0.00319976	0.003776488	0.002556392	0.003267101	1.274570329	-4.834834844
0.003233643	0.003774688	0.002587826	0.003259561	1.249876265	-4.841277416
0.003414046	0.003768469	0.002630387	0.003257338	1.225149638	-4.847593863
0.00353066	0.003753499	0.00269274	0.003249218	1.200391094	-4.853784021
0.00355538	0.003750291	0.002752675	0.003240422	1.175601277	-4.859847727
0.003580154	0.003748687	0.002804819	0.003233123	1.150780834	-4.865784824
0.003599715	0.003748575	0.002850693	0.003227178	1.12593041	-4.871595158
0.0036207	0.003743988	0.002891799	0.003221669	1.101050653	-4.877278576
0.003640073	0.003740724	0.002928718	0.003216666	1.076142212	-4.882834932
0.003672236	0.003737179	0.002964249	0.003212026	1.051205735	-4.888264079
0.003704561	0.003729778	0.002998639	0.00320712	1.026241872	-4.893565878
0.003856025	0.003688358	0.003061663	0.003197502	1.001251273	-4.898740188
0.003961891	0.003650371	0.003130845	0.003181794	0.976234589	-4.903786877
0.003982151	0.003636414	0.003182071	0.003167077	0.951192472	-4.908705812
0.0040134	0.003620375	0.003228236	0.003152819	0.926125575	-4.913496865
0.004053383	0.003597273	0.003272074	0.003137715	0.90103455	-4.918159911
0.004085223	0.003576788	0.003312553	0.003122296	0.875920052	-4.922694829
0.004110615	0.003549438	0.003348666	0.003105597	0.850782733	-4.927101501
0.00411169	0.003525295	0.003378779	0.003088222	0.825623251	-4.931379812
0.004085169	0.003397602	0.00341037	0.003052214	0.800442259	-4.93552965
0.0040831	0.00331977	0.0034264	0.003009077	0.775240413	-4.939550907
0.004097959	0.003298131	0.003438199	0.002971329	0.750018372	-4.943443479
0.004109889	0.003278659	0.003449035	0.002938632	0.72477679	-4.947207264
0.00411564	0.003263183	0.003458886	0.002909898	0.699516327	-4.950842164
0.004122303	0.003250943	0.003467931	0.002884765	0.674237639	-4.954348085
0.004134502	0.003236958	0.003476954	0.002862363	0.648941387	-4.957724935
0.004139339	0.003226519	0.003485327	0.002842426	0.623628228	-4.960972625
0.004155084	0.003196101	0.003499679	0.002820144	0.598298822	-4.964091073
0.004234323	0.003165176	0.003522023	0.002796679	0.57295383	-4.967080195
0.004280109	0.003146999	0.003544053	0.002775533	0.547593911	-4.969939915
0.004309424	0.003136784	0.003566689	0.002756949	0.522219725	-4.972670158
0.00433718	0.003127696	0.003589189	0.002740564	0.496831935	-4.975270852
0.004352496	0.003116496	0.003610302	0.002725726	0.471431202	-4.97774193
0.004372675	0.003098094	0.003630765	0.002710815	0.446018186	-4.980083328
0.004406477	0.003075442	0.003652953	0.002695204	0.420593551	-4.982294985
0.004441461	0.003060726	0.003676864	0.002680172	0.395157959	-4.984376842
0.004619607	0.003001212	0.003744859	0.002660767	0.369712072	-4.986328846
0.004668644	0.002993812	0.003801973	0.002640685	0.344256553	-4.988150947
0.004667408	0.00297994	0.003840146	0.002621593	0.318792065	-4.989843095
0.004660529	0.002969106	0.003866968	0.002604773	0.293319272	-4.991405248
0.004658649	0.002956753	0.003889379	0.002589307	0.267838838	-4.992837365
0.004667704	0.002940602	0.003909104	0.0025743	0.242351426	-4.994139407
0.004684363	0.002929431	0.003928358	0.002560356	0.2168577	-4.995311343
0.004704676	0.002923465	0.003946627	0.002548079	0.191358325	-4.99635314
0.004722034	0.002912463	0.003991897	0.002535488	0.165853964	-4.997264772
0.004710856	0.002894905	0.004019212	0.002523333	0.140345282	-4.998046215
0.004706476	0.002886829	0.004020734	0.002511612	0.114832944	-4.998697448
0.004705832	0.002872534	0.004024317	0.002499988	0.089317615	-4.999218455
0.004706208	0.002859337	0.004028123	0.002488581	0.063799958	-4.999609223
0.004702715	0.002843523	0.004029869	0.00247674	0.03828064	-4.99986974
0.004693337	0.002832155	0.004031615	0.002465309	0.012760324	-5
0.004686405	0.002823489	0.004030205	0.0024547	-0.012760324	-5
0.004687292	0.002802919	0.00403025	0.002442859	-0.03828064	-4.99986974
0.00469546	0.00274577	0.004064751	0.002422631	-0.063799958	-4.999609223
0.004725876	0.002680657	0.004079192	0.002395686	-0.089317615	-4.999218455
0.004728698	0.002656232	0.004072721	0.00237077	-0.114832944	-4.998697448
0.004719589	0.002642135	0.00406849	0.00234832	-0.140345282	-4.998046215
0.004693606	0.002628235	0.004061885	0.002327947	-0.165853964	-4.997264772
0.004677995	0.002608988	0.004053825	0.002308494	-0.191358325	-4.99635314
0.004689925	0.002592245	0.004049235	0.002290006	-0.2168577	-4.995311343
0.00472061	0.002571394	0.004049997	0.002271736	-0.242351426	-4.994139407
0.004739069	0.00255499	0.004053489	0.002254264	-0.267838838	-4.992837365
0.004784479	0.002468182	0.004103416	0.002229977	-0.293319272	-4.991405248
0.004767283	0.002404757	0.004143022	0.002196772	-0.318792065	-4.989843095
0.00476602	0.002390913	0.004132589	0.002166299	-0.344256553	-4.988150947
0.004758711	0.002377378	0.004127977	0.002139909	-0.369712072	-4.986328846
0.004752021	0.002370681	0.00412482	0.00211741	-0.395157959	-4.984376842
0.004741756	0.002357906	0.00411985	0.002097255	-0.420593551	-4.982294985
0.004736517	0.002348649	0.004117969	0.002079372	-0.446018186	-4.980083328
0.004732621	0.002339166	0.004113939	0.002063374	-0.471431202	-4.97774193
0.004815433	0.00225233	0.004178822	0.002034423	-0.496831935	-4.975270852
0.004842141	0.002218029	0.004215607	0.002004505	-0.522219725	-4.972670158
0.004848187	0.002211023	0.004206472	0.001981039	-0.547593911	-4.969939915
0.004853051	0.002208828	0.004203024	0.001962044	-0.57295383	-4.967080195
0.004848617	0.002208518	0.004201591	0.001946723	-0.598298822	-4.964091073
0.004833812	0.002210938	0.004197069	0.001934712	-0.623628228	-4.960972625
0.0048128	0.002210291	0.004191001	0.001924852	-0.648941387	-4.957724935
0.004789047	0.002195293	0.004182628	0.001914557	-0.674237639	-4.954348085
0.004669638	0.002085046	0.004206293	0.001885461	-0.699516327	-4.950842164
0.004510785	0.002045117	0.004175061	0.001854818	-0.72477679	-4.947207264
0.004448608	0.002036676	0.004108208	0.001831135	-0.750018372	-4.943443479
0.004394735	0.002022044	0.004046907	0.001809965	-0.775240413	-4.939550907
0.004387937	0.002007805	0.003996554	0.001790415	-0.800442259	-4.93552965
0.004407686	0.001991119	0.003957777	0.001772	-0.825623251	-4.931379812
0.004427193	0.001981862	0.003927597	0.001755712	-0.850782733	-4.927101501
0.004438613	0.001973645	0.003904491	0.001741091	-0.875920052	-4.922694829
0.004428725	0.001919675	0.003893767	0.001712768	-0.90103455	-4.918159911
0.004413812	0.00187758	0.003869833	0.001686838	-0.926125575	-4.913496865
0.004420986	0.001849779	0.003848072	0.001664967	-0.951192472	-4.908705812
0.004423593	0.001819136	0.003830653	0.001642951	-0.976234589	-4.903786877
0.004409406	0.001801774	0.003814018	0.001622458	-1.001251273	-4.898740188
0.004394842	0.001792235	0.003797988	0.001604358	-1.026241872	-4.893565878
0.004377538	0.001784469	0.003781957	0.001588408	-1.051205735	-4.888264079
0.004364614	0.001781346	0.003766599	0.001574875	-1.076142212	-4.882834932
0.00437297	0.001767361	0.0037548	0.001561704	-1.101050653	-4.877278576
0.004378452	0.001745863	0.00373662	0.001543748	-1.12593041	-4.871595158
0.004391376	0.001696423	0.003725269	0.00152224	-1.150780834	-4.865784824
0.004393311	0.001678611	0.003723545	0.001503729	-1.175601277	-4.859847727
0.004393069	0.001658211	0.003721507	0.001485701	-1.200391094	-4.853784021
0.004390812	0.00162602	0.003718418	0.001466053	-1.225149638	-4.847593863
0.004392827	0.001580042	0.003715821	0.001443482	-1.249876265	-4.841277416
0.004389495	0.001552691	0.003713918	0.001420814	-1.274570329	-4.834834844
0.00437872	0.001533894	0.003710873	0.001399403	-1.299231188	-4.828266314
0.004373857	0.001515998	0.003707492	0.001379175	-1.3238582	-4.821571998
0.004453929	0.00144658	0.003708858	0.001356048	-1.348450722	-4.81475207
0.004633176	0.001411857	0.00374468	0.001327145	-1.373008114	-4.807806708
0.004705187	0.001400236	0.003788338	0.00130061	-1.397529737	-4.800736093
0.004781523	0.001390528	0.003835691	0.001277652	-1.42201495	-4.793540409
0.004850874	0.001381017	0.003885461	0.001257618	-1.446463118	-4.786219843
0.0049249	0.001374264	0.003938097	0.001240267	-1.470873602	-4.778774586
0.004981138	0.001368298	0.003990509	0.001225211	-1.495245767	-4.771204833
0.005081362	0.001359941	0.004048899	0.00121163	-1.519578977	-4.76351078
0.005105088	0.001358675	0.004101468	0.00120032	-1.543872599	-4.755692627
0.005179759	0.001331774	0.004185449	0.001185989	-1.568126	-4.747750579
0.005224443	0.001314272	0.004245563	0.001170982	-1.592338548	-4.739684843
0.00524481	0.001306872	0.004286647	0.001158536	-1.616509613	-4.731495627
0.005279257	0.001299893	0.00432867	0.001147275	-1.640638564	-4.723183147
0.005321174	0.001295897	0.004371075	0.001137415	-1.664724772	-4.714747618
0.005350892	0.001298008	0.004409964	0.001129802	-1.688767612	-4.70618926
0.005377143	0.001303776	0.004445966	0.001124438	-1.712766455	-4.697508296
0.005392566	0.001306168	0.004478788	0.001120402	-1.736720677	-4.688704953
0.005419221	0.001300794	0.004509662	0.001116293	-1.760629654	-4.679779459
0.00543588	0.001296348	0.004538096	0.001112258	-1.784492763	-4.670732047
0.00550378	0.001293112	0.004626666	0.001105177	-1.808309382	-4.661562954
0.005670184	0.001259767	0.004703191	0.001095752	-1.832078891	-4.652272417
0.005707936	0.001265817	0.004738767	0.001090701	-1.85580067	-4.642860678
0.005734241	0.001268997	0.004772126	0.001087221	-1.879474102	-4.633327984
0.005762723	0.001267337	0.004803896	0.001084201	-1.903098569	-4.623674582
0.005793516	0.00125459	0.004836046	0.001079851	-1.926673457	-4.613900723
0.005824631	0.001236637	0.004863338	0.001073446	-1.950198151	-4.604006663
0.005862463	0.001222596	0.004893228	0.001066148	-1.973672038	-4.59399266
0.0059	0.00118717	0.004968365	0.00105682	-1.997094507	-4.583858973
0.005869772	0.001175267	0.004995119	0.001044833	-2.020464948	-4.573605868
0.005856982	0.001168458	0.005	0.001033669	-2.043782751	-4.56323361
0.005836588	0.001151546	0.004998522	0.001022069	-2.067047309	-4.552742471
0.005814877	0.001126615	0.004996149	0.00100885	-2.090258016	-4.542132724
0.005781612	0.001097886	0.004985917	0.000993577	-2.113414268	-4.531404645
0.005747407	0.001044535	0.004974633	0.000972938	-2.136515461	-4.520558513
0.005742947	0.001005253	0.004963641	0.000950101	-2.159560993	-4.509594612
0.005741442	0.000940816	0.004954394	0.000921633	-2.182550264	-4.498513227
0.005720645	0.000666126	0.004980141	0.000852856	-2.205482675	-4.487314646
0.00573107	0.000402383	0.004983522	0.000750825	-2.228357629	-4.475999161
0.005747085	0.000320302	0.004970133	0.000656625	-2.251174529	-4.464567067
0.005758021	0.000262421	0.004959275	0.000572792	-2.273932781	-4.453018662
0.00577022	0.000208113	0.004952894	0.000496812	-2.296631793	-4.441354247
0.005780108	0.000156535	0.004948528	0.000427552	-2.319270972	-4.429574126
0.005779382	0.000140074	0.004945909	0.000368489	-2.34184973	-4.417678605
0.005759848	0.000142297	0.004940311	0.00032076	-2.364367478	-4.405667994
0.005602069	0.000161825	0.004940647	0.000268899	-2.386823629	-4.393542607
0.00569305	1.40E-05	0.004941722	0.000209136	-2.409217598	-4.381302759
0.005705732	-3.88E-06	0.004929901	0.000163848	-2.431548802	-4.368948769
0.005713686	-2.78E-05	0.004919176	0.000125907	-2.453816659	-4.356480959
0.005710838	-3.78E-05	0.004911004	9.39E-05	-2.476020589	-4.343899654
0.005708688	-4.20E-05	0.004904131	6.74E-05	-2.498160013	-4.331205181
0.00571605	-5.56E-05	0.004900504	4.39E-05	-2.520234355	-4.318397872
0.005729216	-7.27E-05	0.004899429	2.21E-05	-2.54224304	-4.305478059
0.005743216	-0.000148882	0.004942102	2.30E-06	-2.564185494	-4.29244608
0.005662768	-0.000185996	0.00494161	-2.94E-05	-2.586061145	-4.279302274
0.005628697	-0.000196098	0.004923385	-5.88E-05	-2.607869425	-4.266046984
0.00558678	-0.000226516	0.004897884	-8.70E-05	-2.629609763	-4.252680554
0.005556713	-0.000239544	0.004875205	-0.00011189	-2.651281595	-4.239203333
0.005528903	-0.00024686	0.004850263	-0.000133181	-2.672884356	-4.225615672
0.005495424	-0.000256343	0.004825703	-0.000151958	-2.694417482	-4.211917925
0.005467479	-0.000254458	0.004801366	-0.000167014	-2.715880413	-4.198110449
0.005429244	-0.000248521	0.004774992	-0.000178469	-2.73727259	-4.184193604
0.005260744	-0.000220157	0.004761021	-0.000186274	-2.758593454	-4.170167752
0.005177394	-0.000218637	0.004715998	-0.000191059	-2.779842452	-4.156033258
0.005176293	-0.000220382	0.004660451	-0.00019437	-2.801019029	-4.141790491
0.005180834	-0.000224772	0.004618203	-0.000197753	-2.822122634	-4.127439823
0.005186772	-0.000231694	0.004585291	-0.000201572	-2.843152716	-4.112981626
0.005192307	-0.00023825	0.004559119	-0.000205269	-2.864108729	-4.098416277
0.005186046	-0.000236168	0.004537267	-0.000207952	-2.884990125	-4.083744156
0.005176642	-0.000230484	0.004517297	-0.000209353	-2.905796361	-4.068965646
0.005166297	-0.00022843	0.004500863	-0.000210103	-2.926526895	-4.05408113
0.005085796	-0.000298748	0.00450908	-0.000215854	-2.947181187	-4.039090997
0.005044819	-0.000469944	0.004495378	-0.000252684	-2.967758699	-4.023995638
0.005023135	-0.000522957	0.004457921	-0.000292462	-2.988258895	-4.008795446
0.004984846	-0.000620232	0.00442604	-0.000339755	-3.00868124	-3.993490816
0.004950238	-0.000651382	0.004394024	-0.000382892	-3.029025202	-3.978082148
0.004900395	-0.000721588	0.004361112	-0.000428784	-3.049290252	-3.962569842
0.004884192	-0.000759772	0.004330462	-0.000472018	-3.069475862	-3.946954303
0.004877556	-0.000832341	0.004304491	-0.000518417	-3.089581505	-3.931235938
0.004867506	-0.00090916	0.004281475	-0.000568103	-3.109606659	-3.915415157
0.004777708	-0.001093496	0.004277669	-0.000613609	-3.1295508	-3.899492371
0.004750247	-0.001224228	0.004250332	-0.000693309	-3.14941341	-3.883467995
0.004748474	-0.001269897	0.004217779	-0.000769941	-3.169193972	-3.867342447
0.004744551	-0.001312893	0.004187845	-0.000839637	-3.188891969	-3.851116146
0.004743369	-0.00134801	0.00416418	-0.000901261	-3.208506889	-3.834789517
0.004740843	-0.001384619	0.004144074	-0.000956699	-3.22803822	-3.818362983
0.004733695	-0.0014239	0.004127551	-0.001007907	-3.247485455	-3.801836973
0.004720556	-0.001448184	0.004111275	-0.001053292	-3.266848085	-3.785211917
0.004763386	-0.001553563	0.004128984	-0.001110663	-3.286125608	-3.768488249
0.004764139	-0.00165959	0.004132141	-0.001175332	-3.305317519	-3.751666404
0.004733803	-0.001677767	0.004114544	-0.001228184	-3.324423321	-3.73474682
0.004726978	-0.001694031	0.004102745	-0.001273399	-3.343442514	-3.717729939
0.004733991	-0.001713672	0.004093811	-0.001312863	-3.362374604	-3.700616203
0.004746835	-0.001735311	0.004088819	-0.001348242	-3.381219096	-3.683406059
0.004758039	-0.001770203	0.00408705	-0.001382438	-3.399975501	-3.666099955
0.004750462	-0.001799945	0.004084274	-0.001414893	-3.418643329	-3.648698341
0.004741461	-0.001821049	0.00408096	-0.001444666	-3.437222095	-3.631201671
0.004725554	-0.001941623	0.004101827	-0.001489398	-3.455711313	-3.6136104
0.004700404	-0.002041994	0.004104334	-0.001543531	-3.474110503	-3.595924988
0.004699571	-0.002062141	0.004089423	-0.001589326	-3.492419186	-3.578145895
0.004698604	-0.002080994	0.004077759	-0.001629056	-3.510636883	-3.560273584
0.004694842	-0.002102182	0.004068221	-0.001664459	-3.528763121	-3.54230852
0.004692558	-0.002127113	0.004059982	-0.001696842	-3.546797427	-3.524251172
0.004692585	-0.002165579	0.004054295	-0.001729129	-3.564739332	-3.50610201
0.004691833	-0.002198501	0.004047556	-0.001760521	-3.582588368	-3.487861507
0.004687963	-0.002221828	0.004043347	-0.001789762	-3.60034407	-3.469530138
0.004682079	-0.002279372	0.00406802	-0.001820743	-3.618005975	-3.451108381
0.004673884	-0.002276107	0.004072766	-0.001848825	-3.635573624	-3.432596715
0.004674206	-0.00227183	0.004058057	-0.001871396	-3.653046558	-3.413995624
0.004674985	-0.002274363	0.004048989	-0.001890101	-3.670424323	-3.39530559
0.004682321	-0.002278837	0.004043884	-0.001905978	-3.687706465	-3.376527102
0.004696185	-0.002277824	0.004041153	-0.00191869	-3.704892536	-3.357660649
0.00470696	-0.00228075	0.004041489	-0.001929589	-3.721982085	-3.338706722
0.004709163	-0.002281791	0.004041265	-0.001938579	-3.73897467	-3.319665815
0.004702043	-0.00227985	0.004039944	-0.001945635	-3.755869846	-3.300538423
0.004713812	-0.002284549	0.004075968	-0.001951725	-3.772667174	-3.281325046
0.00472276	-0.002281791	0.004086065	-0.001956873	-3.789366216	-3.262026184
0.004720395	-0.002277796	0.004076594	-0.001960377	-3.805966538	-3.242642339
0.004721094	-0.00227712	0.004070146	-0.001962938	-3.822467706	-3.223174017
0.004715478	-0.002274785	0.004063878	-0.001964654	-3.83886929	-3.203621725
0.00470164	-0.002270845	0.004056467	-0.001965403	-3.855170864	-3.183985971
0.004685115	-0.002270029	0.004048138	-0.001965887	-3.871372003	-3.164267269
0.004679311	-0.002274616	0.004039922	-0.001966974	-3.887472284	-3.144466131
0.004679472	-0.002337028	0.004052997	-0.001974707	-3.903471288	-3.124583073
0.004628125	-0.002372454	0.004045272	-0.001988966	-3.919368599	-3.104618614
0.004633095	-0.002399411	0.004026578	-0.002006051	-3.935163802	-3.084573272
0.004640162	-0.002423948	0.004013928	-0.002023524	-3.950856486	-3.064447572
0.004632531	-0.002444433	0.004003002	-0.002040754	-3.966446242	-3.044242036
0.004612782	-0.002460275	0.003991472	-0.002057139	-3.981932663	-3.023957192
0.004596821	-0.002478312	0.00398021	-0.002073234	-3.997315347	-3.003593568
0.004592952	-0.002492691	0.003970382	-0.002088797	-4.012593892	-2.983151693
0.004549585	-0.002594862	0.003973248	-0.002120237	-4.027767901	-2.962632102
0.004461318	-0.002693094	0.003950657	-0.002161562	-4.042836978	-2.942035328
0.004439876	-0.002757729	0.003919447	-0.002203466	-4.057800731	-2.921361908
0.00441443	-0.002839106	0.003891775	-0.002249963	-4.072658769	-2.900612381
0.00436413	-0.002904612	0.003862221	-0.002297135	-4.087410706	-2.879787287
0.004297359	-0.002958329	0.003827138	-0.002343825	-4.102056158	-2.858887168
0.004215299	-0.003024202	0.003786502	-0.002391843	-4.116594742	-2.83791257
0.004166074	-0.003065791	0.003745575	-0.002437469	-4.131026081	-2.816864039
0.004124103	-0.003101133	0.003705611	-0.002480196	-4.145349797	-2.795742122
0.00397538	-0.003144072	0.00365499	-0.002514294	-4.159565519	-2.774547371
0.003973257	-0.003176178	0.003606854	-0.002553589	-4.173672875	-2.753280337
0.0039577	-0.003188278	0.00356239	-0.002592569	-4.187671498	-2.731941575
0.00395418	-0.003205302	0.00352603	-0.002626571	-4.201561024	-2.71053164
0.003955953	-0.003215573	0.003496679	-0.002655764	-4.21534109	-2.68905109
0.003954233	-0.003221144	0.003472409	-0.002680148	-4.229011337	-2.667500485
0.003950955	-0.003215544	0.003451946	-0.002699336	-4.24257141	-2.645880386
0.003936526	-0.00320533	0.003432982	-0.00271328	-4.256020955	-2.624191357
0.003914439	-0.003220694	0.003413213	-0.002726475	-4.269359622	-2.602433962
0.003849925	-0.003209832	0.00338807	-0.002736093	-4.282587063	-2.580608769
0.003852478	-0.00321757	0.003367719	-0.002744842	-4.295702934	-2.558716345
0.003877682	-0.003245906	0.003355047	-0.002756272	-4.308706892	-2.536757262
0.003883163	-0.003263859	0.003345151	-0.002768259	-4.3215986	-2.514732091
0.003857315	-0.003282008	0.00333277	-0.002780777	-4.334377721	-2.492641407
0.003830929	-0.003289971	0.003318128	-0.002792208	-4.347043922	-2.470485784
0.003803951	-0.00329695	0.003301537	-0.002802575	-4.359596874	-2.4482658
0.003769961	-0.003339974	0.003267797	-0.002817413	-4.372036249	-2.425982033
0.003768107	-0.003415526	0.003239408	-0.002843175	-4.384361724	-2.403635065
0.003766871	-0.003458015	0.003227789	-0.002870579	-4.396572976	-2.381225478
0.003765689	-0.003485507	0.003217937	-0.002896776	-4.408669689	-2.358753854
0.003758784	-0.003504838	0.003208982	-0.002920894	-4.420651547	-2.336220781
0.003742205	-0.00351629	0.003199556	-0.00294216	-4.432518237	-2.313626844
0.003721462	-0.003532104	0.00318881	-0.00296188	-4.444269451	-2.290972633
0.00369693	-0.003562578	0.003176406	-0.00298334	-4.455904882	-2.268258737
0.003597485	-0.003728597	0.003131785	-0.0030403	-4.467424228	-2.245485748
0.00357075	-0.003836002	0.003098224	-0.003097429	-4.478827188	-2.22265426
0.003567767	-0.003854911	0.003083157	-0.003140711	-4.490113465	-2.199764868
0.003564086	-0.003868952	0.003068156	-0.003178072	-4.501282765	-2.176818167
0.003566262	-0.003874158	0.003055932	-0.003208836	-4.512334798	-2.153814756
0.003579375	-0.003876071	0.003048006	-0.003234114	-4.523269274	-2.130755233
0.003595873	-0.003874214	0.003044581	-0.003254414	-4.53408591	-2.1076402
0.003598828	-0.00386293	0.003042207	-0.003269349	-4.544784424	-2.084470259
0.003593105	-0.003855417	0.003039633	-0.003280441	-4.555364536	-2.061246014
0.003635291	-0.003851675	0.003029625	-0.003294506	-4.565825972	-2.037968068
0.003625295	-0.00386203	0.003029714	-0.003305623	-4.576168458	-2.01463703
0.003612505	-0.003856036	0.00303614	-0.003310697	-4.586391725	-1.991253506
0.003582734	-0.003851	0.00303708	-0.00331396	-4.596495508	-1.967818106
0.003556294	-0.003842755	0.003034237	-0.003315265	-4.606479542	-1.944331441
0.003540521	-0.003844894	0.003029759	-0.003316715	-4.616343567	-1.920794122
0.003535335	-0.003858259	0.003025796	-0.003319881	-4.626087327	-1.897206762
0.003534019	-0.003880573	0.003022595	-0.003325898	-4.635710568	-1.873569977
0.003437046	-0.003905786	0.00300287	-0.003338803	-4.645213039	-1.849884381
0.00332766	-0.003929056	0.002969466	-0.003350693	-4.654594492	-1.826150592
0.003288242	-0.003957307	0.00293848	-0.003363235	-4.663854683	-1.802369228
0.003226039	-0.004007338	0.002903307	-0.003381312	-4.672993372	-1.778540909
0.003144677	-0.004054161	0.002862403	-0.00340253	-4.682010318	-1.754666255
0.003083173	-0.004110016	0.002817625	-0.003428025	-4.690905289	-1.730745889
0.003017369	-0.004172315	0.002772355	-0.003458837	-4.699678052	-1.706780434
0.002942671	-0.00422606	0.002725584	-0.003492187	-4.708328378	-1.682770513
0.002886218	-0.004294437	0.002677583	-0.003529645	-4.716856043	-1.658716753
0.002688081	-0.004628752	0.002586863	-0.003607098	-4.725260823	-1.634619781
0.002503084	-0.004849866	0.002488285	-0.003713914	-4.733542501	-1.610480223
0.002428225	-0.004923617	0.002410573	-0.003812174	-4.741700859	-1.586298709
0.002361481	-0.004965797	0.002334854	-0.003898134	-4.749735687	-1.562075868
0.002306425	-0.005030684	0.002263837	-0.003977835	-4.757646774	-1.537812333
0.002292667	-0.005070557	0.002203812	-0.00404869	-4.765433914	-1.513508735
0.002291055	-0.005087581	0.002153437	-0.004109227	-4.773096905	-1.489165706
0.002292022	-0.005124724	0.002111884	-0.004164351	-4.780635547	-1.464783882
0.002312067	-0.005137527	0.002079689	-0.004211572	-4.788049642	-1.440363898
0.002339017	-0.005141945	0.002024567	-0.004240378	-4.795339	-1.415906389
0.002350948	-0.005194114	0.002000589	-0.004279262	-4.802503428	-1.391411993
0.002350974	-0.005210012	0.002000835	-0.004319088	-4.809542742	-1.366881349
0.002339447	-0.005230525	0.001998686	-0.004354878	-4.816456756	-1.342315094
0.00231771	-0.005240374	0.001993559	-0.004385328	-4.823245292	-1.317713869
0.002295489	-0.005244791	0.001986618	-0.004410558	-4.829908172	-1.293078316
0.002269129	-0.005259142	0.001976767	-0.004433371	-4.836445223	-1.268409075
0.002245242	-0.005283707	0.001965841	-0.004455628	-4.842856275	-1.243706789
0.002101731	-0.005440271	0.001921735	-0.004506233	-4.84914116	-1.218972103
0.002024051	-0.005508254	0.001878301	-0.004558553	-4.855299714	-1.19420566
0.001991028	-0.005526094	0.001847651	-0.004597557	-4.861331778	-1.169408106
0.001938552	-0.00554157	0.001813933	-0.004631221	-4.867237194	-1.144580086
0.001879358	-0.005550124	0.001777663	-0.004659568	-4.873015808	-1.119722248
0.001811781	-0.005558875	0.00173752	-0.004683855	-4.87866747	-1.094835239
0.001769434	-0.005575618	0.001698407	-0.004706137	-4.884192032	-1.069919708
0.001727383	-0.005600717	0.001659651	-0.004728128	-4.889589351	-1.044976303
0.001461642	-0.005661891	0.001560827	-0.004758868	-4.894859286	-1.020005675
0.001340595	-0.005616447	0.001455309	-0.004776775	-4.9000017	-0.995008473
0.001308888	-0.005595849	0.001391411	-0.004785958	-4.905016458	-0.969985349
0.001270492	-0.005586479	0.001330558	-0.004792628	-4.90990343	-0.944936956
0.001221696	-0.005577587	0.001274541	-0.004796519	-4.914662489	-0.919863945
0.00116836	-0.005563912	0.001220338	-0.004797655	-4.919293511	-0.89476697
0.001119135	-0.005543005	0.001169067	-0.004795335	-4.923796375	-0.869646685
0.001047823	-0.00549773	0.0011167	-0.004786587	-4.928170963	-0.844503744
0.00076115	-0.005418491	0.000990046	-0.004782116	-4.932417163	-0.819338802
0.000580183	-0.005350959	0.000877811	-0.004756645	-4.936534862	-0.794152514
0.000539825	-0.005317614	0.000804823	-0.004725132	-4.940523955	-0.768945538
0.000515293	-0.005278586	0.000740433	-0.004693836	-4.944384336	-0.743718529
0.000494523	-0.005248168	0.000681841	-0.004663749	-4.948115906	-0.718472145
0.00046373	-0.005207423	0.000628802	-0.004633034	-4.951718567	-0.693207043
0.000482109	-0.005198419	0.000587651	-0.004606547	-4.955192226	-0.667923882
0.000513708	-0.00517391	0.000559016	-0.004581221	-4.958536791	-0.642623321
0.00050965	-0.005163527	0.000534522	-0.004558674	-4.961752176	-0.617306018
0.000471307	-0.005127088	0.000475192	-0.004531003	-4.964838297	-0.591972633
0.000444061	-0.005126384	0.000446982	-0.00450906	-4.967795074	-0.566623826
0.000433797	-0.005127678	0.000440109	-0.004493183	-4.970622429	-0.541260258
0.000421007	-0.005121826	0.000431758	-0.004479504	-4.973320289	-0.515882589
0.000392284	-0.005118477	0.00041978	-0.004468122	-4.975888583	-0.49049148
0.000365199	-0.00511465	0.000405876	-0.004458286	-4.978327245	-0.465087593
0.000304312	-0.005106631	0.000385569	-0.004449031	-4.980636212	-0.43967159
0.000211075	-0.005100637	0.000354695	-0.004440572	-4.982815422	-0.414244133
8.59E-05	-0.005093856	0.000311015	-0.004432598	-4.984864819	-0.388805884
-0.000335078	-0.005085893	0.000186152	-0.004427909	-4.986784351	-0.363357506
-0.000534344	-0.005044838	5.92E-05	-0.004414932	-4.988573966	-0.337899662
-0.000556135	-0.005032992	-3.02E-05	-0.004401254	-4.990233618	-0.312433015
-0.000567984	-0.00502607	-0.00010609	-0.004389026	-4.991763264	-0.286958229
-0.000585611	-0.005011353	-0.000172517	-0.004376677	-4.993162865	-0.261475967
-0.000593967	-0.005002321	-0.000227661	-0.00436527	-4.994432383	-0.235986894
-0.000602458	-0.004999366	-0.000274633	-0.004355458	-4.995571785	-0.210491673
-0.0006239	-0.005000126	-0.000315134	-0.004347677	-4.996581043	-0.184990968
-0.000638813	-0.004999901	-0.000351203	-0.004341394	-4.997460129	-0.159485444
-0.000722995	-0.004976686	-0.000431579	-0.00432687	-4.99820902	-0.133975765
-0.000764455	-0.004969652	-0.000494133	-0.004315971	-4.998827698	-0.108462596
-0.000779959	-0.004966613	-0.00051932	-0.004309977	-4.999316146	-0.082946602
-0.000811531	-0.00496197	-0.000545896	-0.004304443	-4.999674351	-0.057428447
-0.000845629	-0.004954682	-0.000573591	-0.004298812	-4.999902305	-0.031908796
-0.000905306	-0.004948604	-0.000605047	-0.004293303	-5	-0.006388314
-0.000958992	-0.004945846	-0.000637914	-0.004288445	-4.999967435	0.019132335
-0.001039842	-0.00494821	-0.000677542	-0.004284796	-4.99980461	0.044652484
-0.001308082	-0.004908113	-0.00078924	-0.004271432	-4.99951153	0.07017147
-0.001504123	-0.004875669	-0.000893438	-0.004257488	-4.999088202	0.095688628
-0.001547437	-0.004875472	-0.000964702	-0.004247966	-4.998534637	0.121203293
-0.001580379	-0.004883182	-0.001023271	-0.004241635	-4.99785085	0.1467148
-0.001595212	-0.004884138	-0.001080295	-0.004236632	-4.997036859	0.172222484
-0.001601499	-0.004885433	-0.001126013	-0.004232766	-4.996092684	0.197725681
-0.001602869	-0.004894803	-0.0011645	-0.00423105	-4.99501835	0.223223728
-0.001599672	-0.004895506	-0.001195262	-0.004229769	-4.993813886	0.248715958
-0.001599538	-0.004896998	-0.001223024	-0.004228947	-4.992479323	0.274201709
-0.001663917	-0.004862725	-0.001303243	-0.004222761	-4.991014695	0.299680315
-0.001797191	-0.004796486	-0.001360357	-0.004206739	-4.98942004	0.325151115
-0.001841364	-0.004772006	-0.00139553	-0.004189967	-4.987695401	0.350613443
-0.001880245	-0.004747694	-0.001426651	-0.004172688	-4.985840822	0.376066637
-0.001933957	-0.004721356	-0.001459518	-0.004154708	-4.983856351	0.401510033
-0.001992264	-0.004699915	-0.001496974	-0.004136777	-4.98174204	0.426942969
-0.002061561	-0.004672226	-0.001536177	-0.004118024	-4.979497944	0.452364782
-0.002113205	-0.00465872	-0.001578111	-0.0041006	-4.977124122	0.47777481
-0.002374136	-0.004631313	-0.001713116	-0.004079116	-4.974620636	0.50317239
-0.002526729	-0.004617356	-0.001829784	-0.004059831	-4.97198755	0.528556862
-0.002598471	-0.004619832	-0.001895988	-0.004045573	-4.969224934	0.553927563
-0.002652533	-0.004630046	-0.001960625	-0.004035616	-4.966332858	0.579283834
-0.002691521	-0.004649631	-0.002018791	-0.004030711	-4.9633114	0.604625012
-0.002713124	-0.004664432	-0.002069076	-0.004029091	-4.960160637	0.629950438
-0.002735157	-0.004676925	-0.002114548	-0.004029647	-4.956880651	0.655259453
-0.002764848	-0.004684889	-0.002156012	-0.004031701	-4.953471528	0.680551397
-0.003127508	-0.004690938	-0.002321085	-0.004028801	-4.949933356	0.70582561
-0.00340749	-0.004774032	-0.002481546	-0.004042939	-4.946266229	0.731081435
-0.003455936	-0.004803437	-0.002563422	-0.004061909	-4.942470241	0.756318214
-0.003517978	-0.00483301	-0.00264147	-0.004081508	-4.938545491	0.781535289
-0.003590391	-0.004857182	-0.002715353	-0.004101083	-4.934492082	0.806732003
-0.003681238	-0.00488487	-0.002792975	-0.004121093	-4.930310119	0.831907699
-0.003735219	-0.004904961	-0.002860992	-0.004140571	-4.925999711	0.857061723
-0.003782886	-0.004952037	-0.002925718	-0.004163529	-4.92156097	0.882193418
-0.003908528	-0.005194705	-0.003097194	-0.004213747	-4.916994012	0.90730213
-0.00403984	-0.005382868	-0.003199937	-0.004293617	-4.912298957	0.932387204
-0.004082402	-0.005432279	-0.0032607	-0.004366623	-4.907475925	0.957447988
-0.004132245	-0.005483126	-0.003307157	-0.004433105	-4.902525044	0.982483828
-0.004174108	-0.005528007	-0.003347569	-0.004493473	-4.897446442	1.007494072
-0.00421546	-0.005563237	-0.00338872	-0.004547726	-4.892240251	1.032478068
-0.004273364	-0.005605163	-0.00343099	-0.00459821	-4.886906606	1.057435166
-0.004335326	-0.005640421	-0.003474267	-0.004644803	-4.881445648	1.082364716
-0.004608698	-0.005792764	-0.003624631	-0.004716818	-4.875857517	1.107266067
-0.004741676	-0.0059	-0.003735523	-0.004790477	-4.870142361	1.132138572
-0.004762365	-0.005864911	-0.003784622	-0.004840139	-4.864300327	1.156981581
-0.004782088	-0.005855682	-0.003829869	-0.004878153	-4.858331567	1.181794449
-0.004824461	-0.00587732	-0.003874513	-0.004912179	-4.852236238	1.206576528
-0.004868581	-0.005848422	-0.003917387	-0.004935403	-4.846014498	1.231327173
-0.004906252	-0.005858749	-0.003958762	-0.004955872	-4.83966651	1.25604574
-0.004935191	-0.005870117	-0.003997495	-0.004974359	-4.833192437	1.280731583
-0.004977376	-0.005848563	-0.004030921	-0.004986273	-4.82659245	1.305384061
-0.005215603	-0.005837617	-0.004167202	-0.004992629	-4.81986672	1.33000253
-0.005484998	-0.00580869	-0.004265847	-0.004995191	-4.813015423	1.35458635
-0.005594949	-0.00582079	-0.004336641	-0.004999033	-4.806038736	1.37913488
-0.00557966	-0.005811363	-0.004401121	-0.005	-4.798936842	1.40364748
-0.005530891	-0.005800868	-0.004447264	-0.004999203	-4.791709925	1.428123512
-0.005551124	-0.005808071	-0.004490027	-0.004999493	-4.784358175	1.452562338
-0.005591912	-0.005800417	-0.004530125	-0.004998743	-4.776881782	1.476963321
-0.005586109	-0.005799573	-0.004562835	-0.004997994	-4.769280941	1.501325827
-0.005580788	-0.005802162	-0.004592277	-0.004997487	-4.76155585	1.525649219
-0.005623511	-0.00579251	-0.004620039	-0.004996472	-4.753706711	1.549932865
-0.005663466	-0.0057969	-0.004749379	-0.004983567	-4.745733728	1.574176132
-0.005673408	-0.00579161	-0.004799239	-0.00498173	-4.737637108	1.598378388
-0.005680072	-0.005785532	-0.004801053	-0.004982334	-4.729417063	1.622539003
-0.005695414	-0.005788909	-0.004802284	-0.004984316	-4.721073807	1.646657347
-0.005716346	-0.005788599	-0.004807904	-0.004985911	-4.712607557	1.670732791
-0.005732199	-0.005782296	-0.004813255	-0.004986201	-4.704018534	1.69476471
-0.005753184	-0.005784519	-0.004822098	-0.004986805	-4.695306961	1.718752476
-0.005778173	-0.00578632	-0.004832084	-0.004987554	-4.686473065	1.742695465
-0.00581579	-0.005787023	-0.004920318	-0.004995167	-4.677517077	1.766593053
-0.00580824	-0.00577664	-0.004951461	-0.004995191	-4.66843923	1.790444617
-0.005807085	-0.005779989	-0.004936169	-0.004992943	-4.659239761	1.814249536
-0.005809825	-0.005778694	-0.004927147	-0.004990938	-4.649918908	1.838007189
-0.005818074	-0.005780017	-0.004921818	-0.004989512	-4.640476915	1.861716959
-0.005822508	-0.00578359	-0.004916087	-0.004988908	-4.630914028	1.885378227
-0.005829897	-0.005780073	-0.004914116	-0.004987893	-4.621230496	1.908990376
-0.005847362	-0.005782437	-0.004913579	-0.004987409	-4.611426572	1.932552792
-0.005856417	-0.005783872	-0.004916087	-0.004987071	-4.60150251	1.956064861
-0.005850829	-0.005779313	-0.004979246	-0.004982528	-4.591458569	1.97952597
-0.005850721	-0.005780101	-0.005	-0.004981174	-4.581295011	2.002935508
-0.005847362	-0.005779032	-0.004976492	-0.004981368	-4.5710121	2.026292865
-0.005840027	-0.005767692	-0.004961155	-0.0049797	-4.560610106	2.049597433
-0.005839086	-0.005759673	-0.004949647	-0.00497709	-4.550089298	2.072848604
-0.005840591	-0.005761586	-0.004941207	-0.004975229	-4.53944995	2.096045773
-0.005840027	-0.005759194	-0.004934938	-0.00497332	-4.52869234	2.119188336
-0.005840618	-0.005758181	-0.004927371	-0.004971653	-4.517816748	2.142275688
-0.005841075	-0.005757787	-0.004924326	-0.004970179	-4.506823458	2.16530723
-0.005831294	-0.005758828	-0.00497535	-0.004966119	-4.495712756	2.188282361
-0.005823395	-0.005757337	-0.004985828	-0.004964524	-4.48448493	2.211200482
-0.005820116	-0.005758378	-0.004959118	-0.00496462	-4.473140275	2.234060997
-0.005813963	-0.005752947	-0.004942125	-0.004963871	-4.461679085	2.256863309
-0.005808697	-0.005751315	-0.004928154	-0.004963025	-4.450101658	2.279606826
-0.005804371	-0.005753932	-0.004915684	-0.004962735	-4.438408298	2.302290953
-0.005801442	-0.005750753	-0.004904735	-0.004962035	-4.426599307	2.324915101
-0.005798271	-0.005744731	-0.004895332	-0.004960536	-4.414674994	2.34747868
-0.005794805	-0.005738962	-0.004887339	-0.004958361	-4.40263567	2.369981101
-0.00577914	-0.005711555	-0.004933505	-0.004952006	-4.390481648	2.39242178
-0.005774062	-0.005694138	-0.004939147	-0.004943789	-4.378213244	2.41480013
-0.005771939	-0.005691746	-0.004916937	-0.004936974	-4.365830779	2.43711557
-0.00577245	-0.005688313	-0.004898399	-0.004930957	-4.353334575	2.459367518
-0.005772987	-0.005690226	-0.004883488	-0.004926389	-4.340724957	2.481555394
-0.005775029	-0.005693237	-0.004872943	-0.004923151	-4.328002255	2.50367862
-0.005778764	-0.005692984	-0.004863003	-0.004920517	-4.315166798	2.525736619
-0.005779946	-0.005695319	-0.00485651	-0.004918704	-4.302218923	2.547728818
-0.005744613	-0.00570393	-0.004888996	-0.00491723	-4.289158966	2.569654642
-0.005740985	-0.00570711	-0.00489316	-0.004917375	-4.275987267	2.591513522
-0.005740529	-0.005706153	-0.004867816	-0.004917858	-4.26270417	2.613304887
-0.005736847	-0.005704127	-0.004850151	-0.004917931	-4.249310021	2.63502817
-0.005735235	-0.005698274	-0.00483683	-0.004917061	-4.235805168	2.656682804
-0.005735181	-0.00569228	-0.004825927	-0.004915442	-4.222189963	2.678268227
-0.005736417	-0.005688538	-0.004818023	-0.004913509	-4.208464761	2.699783874
-0.005737089	-0.005687244	-0.004810008	-0.004911769	-4.194629921	2.721229186
-0.005737304	-0.005688904	-0.004804747	-0.004910754	-4.180685801	2.742603605
-0.005754125	-0.005697796	-0.004839427	-0.00491375	-4.166632766	2.763906572
-0.005747837	-0.00570438	-0.004854002	-0.004916215	-4.152471181	2.785137534
-0.005746279	-0.005708432	-0.004838218	-0.004917375	-4.138201415	2.806295937
-0.005743162	-0.0057124	-0.004826733	-0.004918873	-4.123823841	2.827381229
-0.00573897	-0.005715523	-0.004816188	-0.004920541	-4.109338832	2.848392863
-0.005735638	-0.005717915	-0.004807254	-0.004922281	-4.094746767	2.869330289
-0.005732924	-0.005719097	-0.004799754	-0.004923852	-4.080048025	2.890192963
-0.005729969	-0.005718449	-0.004793754	-0.00492506	-4.065242989	2.910980342
-0.005727067	-0.005717774	-0.004820979	-0.004926027	-4.050332045	2.931691883
-0.005726503	-0.00572222	-0.004832285	-0.004927573	-4.035315581	2.952327047
-0.0057279	-0.005726131	-0.004820307	-0.004929434	-4.020193989	2.972885296
-0.005727067	-0.005729536	-0.004806986	-0.004931416	-4.004967662	2.993366096
-0.005723735	-0.005731421	-0.004795724	-0.004933325	-3.989636997	3.013768912
-0.005721156	-0.005733025	-0.004786791	-0.004935113	-3.974202395	3.034093212
-0.005720269	-0.005734348	-0.00477853	-0.004936805	-3.958664255	3.054338468
-0.005712396	-0.005723768	-0.004796239	-0.004937892	-3.943022985	3.074504152
-0.005717313	-0.005719265	-0.004798791	-0.004937216	-3.92727899	3.094589738
-0.005716803	-0.005717746	-0.004787978	-0.004935935	-3.911432681	3.114594703
-0.005719355	-0.005714707	-0.004778328	-0.004934412	-3.895484472	3.134518527
-0.005723466	-0.005710514	-0.004770626	-0.004932527	-3.879434777	3.15436069
-0.005727954	-0.005709192	-0.004764962	-0.004930787	-3.863284014	3.174120674
-0.00573416	-0.005708545	-0.004762342	-0.004929313	-3.847032605	3.193797966
-0.005739615	-0.005707869	-0.004759633	-0.00492796	-3.830680972	3.213392053
-0.005745473	-0.005698584	-0.004779783	-0.004926583	-3.814229543	3.232902423
-0.005739481	-0.005702073	-0.004787978	-0.00492535	-3.797678744	3.25232857
-0.005735558	-0.005701566	-0.004778664	-0.004923658	-3.781029008	3.271669987
-0.00572927	-0.005700356	-0.004771096	-0.004922136	-3.764280769	3.290926169
-0.005724917	-0.005698358	-0.004764022	-0.004920589	-3.747434462	3.310096616
-0.005719409	-0.005693997	-0.004757797	-0.00491868	-3.730490526	3.329180827
-0.005715379	-0.005692506	-0.004752245	-0.004916892	-3.713449403	3.348178306
-0.00571202	-0.005692871	-0.004747006	-0.004915394	-3.696311538	3.367088558
-0.00571949	-0.005703311	-0.004760842	-0.004915104	-3.679077375	3.38591109
-0.00572301	-0.005706068	-0.004766843	-0.004915659	-3.661747365	3.404645412
-0.005723977	-0.005704887	-0.004758671	-0.004916239	-3.644321959	3.423291035
-0.005722687	-0.005700806	-0.00475285	-0.004916167	-3.62680161	3.441847474
-0.005722203	-0.005697964	-0.004748103	-0.004915659	-3.609186776	3.460314246
-0.005722392	-0.005696248	-0.004744588	-0.004914983	-3.591477914	3.478690869
-0.005724917	-0.005696642	-0.004741386	-0.004914475	-3.573675488	3.496976864
-0.005727309	-0.005696473	-0.004739752	-0.004914064	-3.555779959	3.515171756
-0.005718737	-0.005693293	-0.00475117	-0.004914379	-3.537791795	3.53327507
-0.005713901	-0.0056929	-0.004752155	-0.004913774	-3.519711464	3.551286334
-0.005712127	-0.005694982	-0.004744207	-0.004913146	-3.501539437	3.56920508
-0.005713766	-0.005695235	-0.004738857	-0.004912687	-3.483276188	3.58703084
-0.005714653	-0.005695516	-0.004736147	-0.004912373	-3.464922192	3.604763151
-0.005715701	-0.005694278	-0.004731625	-0.004911914	-3.446477928	3.622401549
-0.005714653	-0.005694166	-0.004728737	-0.004911527	-3.427943875	3.639945577
-0.005714546	-0.005695742	-0.00472652	-0.004911406	-3.409320518	3.657394775
-0.00571511	-0.005696614	-0.004724908	-0.004911454	-3.39060834	3.674748691
-0.005720188	-0.005695432	-0.004736864	-0.004910681	-3.37180783	3.692006872
-0.005726341	-0.00570272	-0.00474376	-0.004911454	-3.352919478	3.709168868
-0.00572704	-0.005703255	-0.004739282	-0.00491259	-3.333943775	3.726234232
-0.005727121	-0.005702607	-0.004736192	-0.004913315	-3.314881215	3.743202519
-0.005726959	-0.005703311	-0.004734155	-0.004913992	-3.295732296	3.760073289
-0.005726718	-0.005704071	-0.004732117	-0.004914669	-3.276497516	3.7768461
-0.005728169	-0.005703845	-0.004731043	-0.004915152	-3.257177377	3.793520516
-0.005727954	-0.005701791	-0.004729811	-0.004915273	-3.237772381	3.810096103
-0.00572172	-0.00570725	-0.004738834	-0.004914379	-3.218283035	3.826572428
-0.005710542	-0.005714623	-0.004738409	-0.004916118	-3.198709845	3.842949063
-0.005702562	-0.0057142	-0.004730416	-0.004918124	-3.179053323	3.859225582
-0.005698666	-0.005713525	-0.004724774	-0.004919623	-3.159313979	3.875401558
-0.00569313	-0.005713581	-0.004718975	-0.004920855	-3.139492329	3.891476573
-0.005690014	-0.005713638	-0.004714027	-0.004921846	-3.119588888	3.907450206
-0.00569047	-0.005714454	-0.004710109	-0.004922788	-3.099604176	3.923322041
-0.005692163	-0.005718984	-0.004706997	-0.004924263	-3.079538712	3.939091666
-0.005696301	-0.005721179	-0.004705094	-0.004925785	-3.05939302	3.954758669
-0.005706565	-0.005723064	-0.004714184	-0.004927428	-3.039167624	3.970322642
-0.005707183	-0.005717971	-0.004716624	-0.004927984	-3.018863052	3.985783179
-0.005705705	-0.005718703	-0.004713132	-0.004928516	-2.998479832	4.001139878
-0.005703986	-0.005718112	-0.004710781	-0.00492883	-2.978018495	4.016392339
-0.005702669	-0.005715945	-0.004708967	-0.004928782	-2.957479574	4.031540164
-0.005699096	-0.005715129	-0.004706796	-0.004928588	-2.936863605	4.046582959
-0.00569657	-0.005714932	-0.004704669	-0.004928395	-2.916171125	4.061520332
-0.005695119	-0.005715495	-0.004702676	-0.004928347	-2.895402672	4.076351893
-0.005693319	-0.005718055	-0.004700952	-0.004928685	-2.874558788	4.091077257
-0.005692593	-0.005724133	-0.004708452	-0.004929942	-2.853640015	4.105696039
-0.005698773	-0.005722501	-0.004711744	-0.004930763	-2.8326469	4.120207859
-0.005700063	-0.005720475	-0.004709841	-0.004931053	-2.811579988	4.134612339
-0.005702965	-0.005719631	-0.004707826	-0.004931174	-2.790439828	4.148909103
-0.005706727	-0.005719153	-0.004707087	-0.004931174	-2.769226971	4.163097779
-0.005710166	-0.005719659	-0.004706661	-0.004931247	-2.747941971	4.177177998
-0.005712772	-0.005719828	-0.004706796	-0.004931343	-2.72658538	4.191149392
-0.005714465	-0.00571572	-0.004707378	-0.004930812	-2.705157757	4.205011598
-0.005713041	-0.005700947	-0.004716826	-0.004927936	-2.683659658	4.218764254
-0.005708366	-0.005698809	-0.004716893	-0.004925205	-2.662091645	4.232407002
-0.00570713	-0.005698977	-0.004714027	-0.004923103	-2.640454278	4.245939488
-0.005704174	-0.005698668	-0.004711117	-0.004921363	-2.618748122	4.259361357
-0.005704631	-0.005700863	-0.004709147	-0.004920299	-2.596973742	4.27267226
-0.005707291	-0.005704633	-0.004707758	-0.004920009	-2.575131706	4.285871852
-0.005706727	-0.005706772	-0.004706527	-0.004920106	-2.553222581	4.298959787
-0.005705222	-0.005708263	-0.004705363	-0.00492042	-2.531246941	4.311935725
-0.005704792	-0.005707757	-0.004704445	-0.004920589	-2.509205355	4.324799328
-0.005708339	-0.005713947	-0.004711721	-0.004921725	-2.4870984	4.337550261
-0.005709602	-0.005712062	-0.004714587	-0.004922402	-2.464926651	4.350188191
-0.005710703	-0.005711724	-0.004712079	-0.004922861	-2.442690685	4.362712789
-0.005711859	-0.005709501	-0.004710535	-0.004922885	-2.420391082	4.375123729
-0.005714062	-0.005705843	-0.004709594	-0.004922305	-2.398028422	4.387420688
-0.005717125	-0.005701313	-0.004709415	-0.004921169	-2.375603289	4.399603346
-0.005718898	-0.005697148	-0.004709393	-0.004919574	-2.353116267	4.411671384
-0.005719893	-0.005695432	-0.004709393	-0.004918028	-2.330567941	4.423624488
-0.005724998	-0.005708798	-0.004716199	-0.004918777	-2.307958899	4.435462348
-0.005717474	-0.005717999	-0.004716938	-0.004920952	-2.285289729	4.447184655
-0.005714169	-0.005720363	-0.004713893	-0.004923054	-2.262561023	4.458791102
-0.005711294	-0.005723824	-0.004711318	-0.004925278	-2.239773373	4.470281389
-0.005709172	-0.005725934	-0.00470899	-0.004927404	-2.216927371	4.481655215
-0.005708231	-0.005726863	-0.004706975	-0.004929265	-2.194023614	4.492912285
-0.005708124	-0.005727285	-0.004705228	-0.00493086	-2.171062699	4.504052304
-0.005709924	-0.005727988	-0.004704131	-0.004932262	-2.148045222	4.515074984
-0.005711912	-0.005729789	-0.004703505	-0.004933687	-2.124971784	4.525980035
-0.005732924	-0.005717071	-0.004710624	-0.004932938	-2.101842987	4.536767176
-0.005734967	-0.005698133	-0.004715572	-0.00492912	-2.078659432	4.547436124
-0.005735611	-0.005693237	-0.004715863	-0.004925326	-2.055421723	4.557986601
-0.005736928	-0.005688313	-0.004716692	-0.004921532	-2.032130467	4.568418333
-0.005738594	-0.005683867	-0.004717587	-0.004917786	-2.008786269	4.578731048
-0.005739346	-0.005680406	-0.004718684	-0.004914209	-1.985389738	4.588924478
-0.005738513	-0.005681053	-0.004719266	-0.004911406	-1.961941484	4.598998356
-0.005738486	-0.005684148	-0.004719916	-0.004909569	-1.938442117	4.60895242
-0.005734832	-0.005684374	-0.004725334	-0.00490795	-1.914892249	4.618786411
-0.005731151	-0.005689241	-0.004725535	-0.004907467	-1.891292495	4.628500073
-0.005730345	-0.005692168	-0.004723923	-0.004907564	-1.867643468	4.638093152
-0.005728464	-0.005693547	-0.004722065	-0.004907854	-1.843945785	4.6475654
-0.005727147	-0.005695882	-0.004720386	-0.004908458	-1.820200064	4.656916568
-0.005726771	-0.005699118	-0.004718796	-0.004909473	-1.796406922	4.666146413
-0.005726073	-0.005701257	-0.004717609	-0.004910609	-1.772566981	4.675254696
-0.005726395	-0.005701538	-0.004716781	-0.004911575	-1.74868086	4.684241178
-0.005727067	-0.005705815	-0.004721102	-0.004913122	-1.724749183	4.693105625
-0.005726959	-0.005703986	-0.004723028	-0.004914137	-1.700772572	4.701847807
-0.005724219	-0.005703761	-0.00472061	-0.00491491	-1.676751652	4.710467496
-0.005721693	-0.005705027	-0.00471846	-0.004915732	-1.65268705	4.718964467
-0.005720511	-0.005706097	-0.004716624	-0.004916578	-1.628579392	4.727338499
-0.005721102	-0.005707335	-0.004715192	-0.004917448	-1.604429305	4.735589374
-0.005723278	-0.005707785	-0.004714251	-0.004918173	-1.58023742	4.743716876
-0.005725052	-0.005707363	-0.004713759	-0.00491868	-1.556004367	4.751720795
-0.005737385	-0.005703452	-0.004720968	-0.004918511	-1.531730776	4.759600921
-0.005741066	-0.005699287	-0.004725535	-0.004917665	-1.507417281	4.767357049
-0.00574163	-0.005697317	-0.004725446	-0.004916698	-1.483064514	4.774988977
-0.005742141	-0.005695798	-0.004725669	-0.004915659	-1.45867311	4.782496507
-0.00574249	-0.005695376	-0.004726072	-0.004914765	-1.434243705	4.789879442
-0.005741603	-0.005695179	-0.004726162	-0.004914016	-1.409776934	4.79713759
-0.005738352	-0.005695038	-0.004725849	-0.004913388	-1.385273436	4.804270763
-0.005735128	-0.005694588	-0.004725065	-0.004912808	-1.360733849	4.811278775
-0.005718307	-0.005696923	-0.004727259	-0.004912663	-1.336158812	4.818161442
-0.005715701	-0.005695432	-0.004726341	-0.0049123	-1.311548965	4.824918586
-0.005714411	-0.005693575	-0.004722042	-0.004911696	-1.286904949	4.831550031
-0.005714868	-0.005694335	-0.004718371	-0.004911334	-1.262227407	4.838055603
-0.00571683	-0.005698921	-0.004715706	-0.004911744	-1.237516981	4.844435133
-0.005720779	-0.005703452	-0.004714094	-0.004912784	-1.212774316	4.850688456
-0.005724783	-0.00570483	-0.004713109	-0.004913847	-1.188000055	4.856815408
-0.005728948	-0.005705618	-0.004713065	-0.004914934	-1.163194844	4.862815829
-0.005738486	-0.005696023	-0.004717878	-0.004915756	-1.138359329	4.868689564
-0.005732736	-0.005697964	-0.00471949	-0.004915901	-1.113494158	4.874436458
-0.005729808	-0.00569667	-0.004718012	-0.0049152	-1.088599978	4.880056364
-0.005727577	-0.005695995	-0.004716714	-0.004914524	-1.063677437	4.885549133
-0.005726986	-0.005694841	-0.004715527	-0.004913774	-1.038727186	4.890914623
-0.005725723	-0.005693631	-0.004714386	-0.004913001	-1.013749873	4.896152695
-0.00572481	-0.005692562	-0.004713311	-0.004912204	-0.988746151	4.901263211
-0.005723816	-0.005692252	-0.004712259	-0.004911503	-0.963716669	4.906246039
-0.005735289	-0.00568851	-0.004715975	-0.004910947	-0.93866208	4.911101049
-0.005746037	-0.005675285	-0.004719826	-0.004907974	-0.913583038	4.915828114
-0.005748858	-0.005672443	-0.004721013	-0.004904833	-0.888480194	4.920427111
-0.00575133	-0.005670867	-0.004722759	-0.004902078	-0.863354204	4.924897921
-0.005755898	-0.005669291	-0.004724752	-0.004899613	-0.838205722	4.929240426
-0.005757295	-0.005671655	-0.004726632	-0.00489797	-0.813035402	4.933454514
-0.00575931	-0.005673765	-0.004728513	-0.004896979	-0.787843902	4.937540075
-0.005760305	-0.005674694	-0.004730147	-0.004896302	-0.762631876	4.941497003
-0.005756892	-0.005688341	-0.004733394	-0.004898308	-0.737399982	4.945325194
-0.005748643	-0.00569591	-0.004734155	-0.004901087	-0.712148878	4.949024548
-0.005743001	-0.005698977	-0.004732095	-0.004903504	-0.68687922	4.95259497
-0.005737949	-0.005701285	-0.004729655	-0.004905775	-0.661591668	4.956036367
-0.005731366	-0.00570241	-0.004726767	-0.004907805	-0.63628688	4.959348648
-0.00572575	-0.005703114	-0.004723587	-0.004909569	-0.610965515	4.962531727
-0.005723896	-0.005703845	-0.004720722	-0.004911092	-0.585628233	4.965585522
-0.005722096	-0.005702607	-0.004718214	-0.004912179	-0.560275695	4.968509952
-0.005720403	-0.005698415	-0.004715818	-0.004912421	-0.53490856	4.971304943
-0.005721397	-0.005684852	-0.004717453	-0.004911213	-0.50952749	4.97397042
-0.005733354	-0.005685415	-0.004719423	-0.004909787	-0.484133145	4.976506315
-0.00573494	-0.005686709	-0.004718841	-0.004908579	-0.458726188	4.978912561
-0.005735611	-0.005689016	-0.004718796	-0.004907974	-0.43330728	4.981189095
-0.005734859	-0.005690254	-0.004718595	-0.004907684	-0.407877083	4.983335859
-0.005733542	-0.00568927	-0.004718214	-0.004907298	-0.38243626	4.985352797
-0.005731366	-0.005688707	-0.004717609	-0.004906887	-0.356985475	4.987239855
-0.005729646	-0.005687722	-0.004716871	-0.004906428	-0.331525388	4.988996985
-0.00572215	-0.005697008	-0.004718147	-0.004907467	-0.306056665	4.990624141
-0.005715405	-0.005706603	-0.004716669	-0.004909932	-0.280579969	4.992121281
-0.005714304	-0.00570604	-0.004713333	-0.004911793	-0.255095963	4.993488365
-0.005713014	-0.005703142	-0.004710602	-0.004912808	-0.229605311	4.994725358
-0.005711375	-0.005701566	-0.004708273	-0.004913412	-0.204108677	4.995832228
-0.005710569	-0.005698809	-0.004706281	-0.004913484	-0.178606726	4.996808945
-0.005714223	-0.005695122	-0.004705117	-0.004912953	-0.153100122	4.997655486
-0.005720108	-0.005691014	-0.004705072	-0.004911914	-0.127589529	4.998371826
-0.005725293	-0.005686906	-0.004705855	-0.004910439	-0.102075612	4.998957948
-0.005744881	-0.005679112	-0.004713177	-0.004907878	-0.076559036	4.999413837
-0.005741684	-0.005679477	-0.004718147	-0.004905751	-0.051040465	4.99973948
-0.005740797	-0.005681447	-0.004720251	-0.004904519	-0.025520565	4.99993487
-0.005740797	-0.005682207	-0.004721214	-0.004903624	-8.88E-16	5
