# Supplementary material for: Enhanced location tracking in sensor fusion-assisted virtual reality micro-manipulation environments
Source: PLoS One. 2021 Dec 28;16(12):e0261933. doi: 10.1371/journal.pone.0261933 (PMC8714085; doi:10.1371/journal.pone.0261933)
Supplement: S1 File — (ZIP) [file pone.0261933.s001.zip › VR circle/Participant7_VR_OnRaw.csv]

Kalman_Off_X_Axis	Kalman_Off_Y_Axis	Kalman_On_X_Axis	Kalman_On_Y_Axis	Reference_X	Reference_Y
-0.002167759	-0.0059	-0.002017207	-0.005	0	5
-0.00165549	-0.005620738	-0.001789601	-0.004897616	0.056098692	4.999685284
-0.001574389	-0.005573036	-0.001676566	-0.004808798	0.112190321	4.998741175
-0.001526944	-0.005519999	-0.001583088	-0.004730784	0.168267828	4.997167792
-0.001514526	-0.005475873	-0.001507276	-0.004661862	0.224324152	4.994965333
-0.001528115	-0.005438582	-0.001443375	-0.004600722	0.280352236	4.992134075
-0.001557632	-0.005395062	-0.001393377	-0.004544746	0.336345028	4.988674375
-0.001559031	-0.005341707	-0.001197722	-0.004495268	0.392295479	4.984586669
-0.001471421	-0.005312549	-0.001083439	-0.004444314	0.448196545	4.97987147
-0.001449726	-0.005281748	-0.001096862	-0.004397096	0.504041189	4.974529373
-0.001430771	-0.005237824	-0.001094034	-0.004352711	0.559822381	4.968561049
-0.001392804	-0.005172962	-0.001078502	-0.004307159	0.615533098	4.961967251
-0.001335368	-0.005119174	-0.001056619	-0.004262274	0.671166329	4.954748809
-0.001252212	-0.005065618	-0.001027736	-0.004217936	0.726715069	4.94690663
-0.001177391	-0.005006697	-0.000987517	-0.004172956	0.782172325	4.938441703
-0.000851674	-0.004837836	-0.000744236	-0.004116861	0.837531117	4.929355093
-0.000624814	-0.004827829	-0.000577223	-0.004062528	0.892784474	4.919647943
-0.000567835	-0.004825839	-0.000537339	-0.004016952	0.947925442	4.909321476
-0.00050409	-0.004824022	-0.000486742	-0.003980325	1.002947079	4.898376992
-0.000468921	-0.00482007	-0.000435066	-0.003949696	1.057842458	4.886815869
-0.000435265	-0.004818225	-0.000393001	-0.003924683	1.11260467	4.874639561
-0.000390189	-0.004818975	-0.000343913	-0.003904311	1.167226819	4.861849602
-0.000358817	-0.004816783	-0.000306594	-0.003887437	1.221702031	4.848447602
-0.000160703	-0.004781857	-5.21E-05	-0.003865185	1.276023446	4.834435248
8.18E-06	-0.004785837	5.85E-05	-0.003849002	1.330184228	4.819814303
8.45E-05	-0.004793797	9.39E-05	-0.003838339	1.384177557	4.80458661
0.000195416	-0.004804179	0.000139725	-0.003831366	1.437996637	4.788754083
0.000255164	-0.004807554	0.000185697	-0.003826273	1.491634693	4.772318718
0.000346199	-0.004807352	0.000238092	-0.003822132	1.545084972	4.755282581
0.000422162	-0.004795989	0.000290895	-0.003817063	1.598340746	4.737647819
0.000450023	-0.004777242	0.000341205	-0.003810233	1.65139531	4.719416652
0.000794809	-0.004712698	0.000640332	-0.00379462	1.704241986	4.700591373
0.000950645	-0.004713765	0.000849674	-0.003780698	1.75687412	4.681174353
0.000943937	-0.004716014	0.000869017	-0.003770203	1.809285088	4.661168037
0.000949646	-0.004716072	0.000888407	-0.003761944	1.861468292	4.640574943
0.000981504	-0.004720138	0.00090461	-0.003755994	1.913417162	4.619397663
0.001004141	-0.004722734	0.000924024	-0.003751592	1.965125158	4.597638863
0.001134771	-0.004705661	0.001151966	-0.003745785	2.016585772	4.575301282
0.001168741	-0.004675984	0.001249494	-0.003735622	2.067792525	4.552387733
0.00119666	-0.00467036	0.001244604	-0.003726436	2.118738971	4.5289011
0.001223437	-0.004665515	0.001228761	-0.003718558	2.169418696	4.50484434
0.001255209	-0.00464772	0.00123552	-0.003709515	2.21982532	4.48022048
0.001270995	-0.004631714	0.001227658	-0.0036999	2.269952499	4.455032621
0.001295973	-0.00460296	0.001237941	-0.003687834	2.319793921	4.429283934
0.00159951	-0.004439031	0.001484386	-0.00365135	2.369343312	4.402977659
0.001991512	-0.004345473	0.001682606	-0.003604965	2.418594436	4.37611711
0.002048434	-0.004330591	0.001709139	-0.003567529	2.46754109	4.348705666
0.00208837	-0.004313662	0.001759641	-0.0035349	2.516177115	4.320746779
0.002110665	-0.004301606	0.001788691	-0.003507269	2.564496387	4.292243968
0.002133103	-0.004289666	0.001827688	-0.003483042	2.612492824	4.263200822
0.002148147	-0.004275852	0.00185657	-0.003461456	2.660160383	4.233620996
0.002219913	-0.004238417	0.002095512	-0.00343373	2.707493063	4.203508215
0.002309178	-0.004181255	0.002216482	-0.003403243	2.754484907	4.172866269
0.002347031	-0.004170382	0.002221491	-0.003378849	2.801129999	4.141699015
0.002391707	-0.004159654	0.002207494	-0.003358096	2.847422466	4.110010377
0.00242739	-0.004152213	0.002212479	-0.003340318	2.893356481	4.077804345
0.002456136	-0.004138946	0.002218783	-0.003324016	2.938926261	4.045084972
0.002476262	-0.004129371	0.00222734	-0.003309356	2.984126071	4.011856377
0.002552396	-0.004066441	0.002434044	-0.003286556	3.028950219	3.978122744
0.002560274	-0.004017413	0.002526371	-0.003259687	3.073393064	3.94388832
0.002564471	-0.004010866	0.002474	-0.003238125	3.117449009	3.909157412
0.002562587	-0.004002531	0.00244392	-0.003219776	3.16111251	3.873934395
0.002561559	-0.003990562	0.0024252	-0.003203211	3.20437807	3.838223702
0.002562301	-0.003973027	0.002409237	-0.003187195	3.247240242	3.802029828
0.002562044	-0.003950416	0.002396054	-0.003170868	3.28969363	3.76535733
0.002567011	-0.003934698	0.002385748	-0.003155209	3.33173289	3.728210824
0.002623134	-0.00386528	0.002552617	-0.003134265	3.37335273	3.690594987
0.002691189	-0.00379289	0.00262807	-0.003103136	3.41454791	3.652514554
0.002717823	-0.003766011	0.002577592	-0.003073244	3.455313245	3.613974319
0.002744143	-0.003732181	0.002551035	-0.003044186	3.495643603	3.574979133
0.002770006	-0.003698005	0.002537996	-0.003015627	3.535533906	3.535533906
0.002795527	-0.003671501	0.002531597	-0.002988543	3.574979133	3.495643603
0.002815538	-0.003649697	0.002526204	-0.002963292	3.613974319	3.455313245
0.002830868	-0.003618463	0.00252872	-0.002938208	3.652514554	3.41454791
0.002897324	-0.003469906	0.002687512	-0.002895988	3.690594987	3.37335273
0.002969062	-0.003356073	0.00276855	-0.002840512	3.728210824	3.33173289
0.002972802	-0.003327031	0.002769077	-0.002790748	3.76535733	3.28969363
0.002966721	-0.003289856	0.002726485	-0.002746054	3.802029828	3.247240242
0.002956987	-0.00324051	0.002702996	-0.002702549	3.838223702	3.20437807
0.002964295	-0.003198576	0.002685211	-0.002661138	3.873934395	3.16111251
0.002995296	-0.003165467	0.002676966	-0.002622583	3.909157412	3.117449009
0.00319144	-0.003007162	0.002829286	-0.002558516	3.94388832	3.073393064
0.003377621	-0.002883811	0.002923938	-0.002488666	3.978122744	3.028950219
0.003432688	-0.002839858	0.002926071	-0.002430548	4.011856377	2.984126071
0.00347388	-0.002808653	0.002942178	-0.00237938	4.045084972	2.938926261
0.003510763	-0.002764066	0.002965452	-0.002331472	4.077804345	2.893356481
0.003520383	-0.002711922	0.00298362	-0.002285016	4.110010377	2.847422466
0.003517243	-0.002671286	0.002998744	-0.002241226	4.141699015	2.801129999
0.003518898	-0.002631083	0.003013101	-0.002199506	4.172866269	2.754484907
0.00356503	-0.002495475	0.003153198	-0.002141579	4.203508215	2.707493063
0.003645788	-0.002483304	0.003231527	-0.002090649	4.233620996	2.660160383
0.003700369	-0.002489361	0.003214006	-0.002052998	4.263200822	2.612492824
0.003754522	-0.002493572	0.00321542	-0.002023321	4.292243968	2.564496387
0.003775475	-0.002495273	0.003223354	-0.001999569	4.320746779	2.516177115
0.003777131	-0.002493975	0.003232318	-0.001980054	4.348705666	2.46754109
0.003768567	-0.0024874	0.003234715	-0.001963299	4.37611711	2.418594436
0.003767054	-0.002481343	0.003239988	-0.001948639	4.402977659	2.369343312
0.003885351	-0.002480709	0.003379005	-0.001929029	4.429283934	2.319793921
0.003981668	-0.002462568	0.0034506	-0.001914178	4.455032621	2.269952499
0.004003791	-0.002467615	0.003438064	-0.001905991	4.48022048	2.21982532
0.004032709	-0.002476988	0.003438687	-0.001900755	4.50484434	2.169418696
0.004047439	-0.002477363	0.003445638	-0.001896543	4.5289011	2.118738971
0.004050722	-0.002469778	0.003454506	-0.001891973	4.552387733	2.067792525
0.004051607	-0.002453281	0.003460714	-0.001885857	4.575301282	2.016585772
0.004055175	-0.002443303	0.003467689	-0.001879645	4.597638863	1.965125158
0.004099394	-0.002351965	0.003596688	-0.001859963	4.619397663	1.913417162
0.004175185	-0.002230691	0.003650282	-0.001824217	4.640574943	1.861468292
0.004198765	-0.002195823	0.003630628	-0.00179116	4.661168037	1.809285088
0.004221887	-0.002158878	0.003627464	-0.001759079	4.681174353	1.75687412
0.00423656	-0.002121732	0.003625594	-0.001727711	4.700591373	1.704241986
0.004247351	-0.002069473	0.003631131	-0.001694488	4.719416652	1.65139531
0.004257599	-0.002014763	0.003632569	-0.001659456	4.737647819	1.598340746
0.004276297	-0.001970435	0.003641941	-0.00162428	4.755282581	1.545084972
0.004492366	-0.001837192	0.003814634	-0.001572136	4.772318718	1.491634693
0.004517973	-0.001741413	0.003887427	-0.001512639	4.788754083	1.437996637
0.004540781	-0.001723619	0.003878223	-0.001464112	4.80458661	1.384177557
0.004571412	-0.00169299	0.003882441	-0.001420655	4.819814303	1.330184228
0.004590024	-0.001668188	0.003893299	-0.001381791	4.834435248	1.276023446
0.004608408	-0.001637876	0.003903438	-0.001345973	4.848447602	1.221702031
0.004616287	-0.001605431	0.003914535	-0.001312678	4.861849602	1.167226819
0.004679775	-0.001486522	0.004054799	-0.001265794	4.874639561	1.11260467
0.004708778	-0.00130699	0.004117861	-0.001197205	4.886815869	1.057842458
0.004749029	-0.001263903	0.004097655	-0.001137397	4.898376992	1.002947079
0.004801897	-0.001236446	0.00410185	-0.001085682	4.909321476	0.947925442
0.004871865	-0.001204491	0.00411858	-0.001039297	4.919647943	0.892784474
0.004928701	-0.001165816	0.004136412	-0.000996007	4.929355093	0.837531117
0.004982655	-0.001097724	0.004160309	-0.00095086	4.938441703	0.782172325
0.00502439	-0.001045408	0.004185332	-0.000906331	4.94690663	0.726715069
0.005087592	-0.00086651	0.00432749	-0.000848975	4.954748809	0.671166329
0.005069094	-0.00078518	0.004383576	-0.000781291	4.961967251	0.615533098
0.005077229	-0.000769001	0.004362364	-0.000723125	4.968561049	0.559822381
0.005088562	-0.000752418	0.004353735	-0.000674075	4.974529373	0.504041189
0.005101009	-0.000735431	0.004352082	-0.000631951	4.97987147	0.448196545
0.00510746	-0.000722481	0.004350931	-0.000595848	4.984586669	0.392295479
0.005103093	-0.000702495	0.004347528	-0.000563552	4.988674375	0.336345028
0.00508802	-0.000684816	0.004342446	-0.000534422	4.992134075	0.280352236
0.004993873	-0.000567435	0.004415862	-0.000487062	4.994965333	0.224324152
0.0049305	-0.000354651	0.004411811	-0.000416116	4.997167792	0.168267828
0.004930214	-0.000238107	0.00437164	-0.00034291	4.998741175	0.112190321
0.004945287	-0.000171918	0.004338515	-0.00027513	4.999685284	0.056098692
0.004970351	-0.000131772	0.004313013	-0.000214775	5	0
0.004983425	-9.85E-05	0.004294533	-0.000161108	4.999685284	-0.056098692
0.005002694	-3.54E-05	0.004281614	-0.000108274	4.998741175	-0.112190321
0.005010744	0.000132089	0.004337724	-4.42E-05	4.997167792	-0.168267828
0.005017282	0.000180426	0.004350044	2.31E-05	4.994965333	-0.224324152
0.005006263	0.000189741	0.00432725	8.14E-05	4.992134075	-0.280352236
0.005001467	0.00019499	0.004302491	0.000127623	4.988674375	-0.336345028
0.005004493	0.000199172	0.004283052	0.000165178	4.984586669	-0.392295479
0.005007747	0.000211083	0.004267425	0.000197212	4.97987147	-0.448196545
0.005003608	0.000234069	0.004254146	0.000226151	4.974529373	-0.504041189
0.005039719	0.000441633	0.004294341	0.00028365	4.968561049	-0.559822381
0.005159644	0.000575885	0.004326555	0.000353763	4.961967251	-0.615533098
0.005214225	0.000631836	0.004329743	0.000416164	4.954748809	-0.671166329
0.005268121	0.000677346	0.004345418	0.000472972	4.94690663	-0.726715069
0.005349564	0.000731393	0.004372023	0.00052683	4.938441703	-0.782172325
0.005441656	0.000781518	0.004406874	0.000577784	4.929355093	-0.837531117
0.005520644	0.000827143	0.004448555	0.000625977	4.919647943	-0.892784474
0.005606969	0.000875336	0.004495318	0.000672338	4.909321476	-0.947925442
0.005874337	0.001094955	0.004637787	0.000746068	4.898376992	-1.002947079
0.0059	0.001144503	0.004748306	0.000817584	4.886815869	-1.057842458
0.005891836	0.001157568	0.004791138	0.000875012	4.874639561	-1.11260467
0.005890151	0.00116821	0.004823639	0.000922158	4.861849602	-1.167226819
0.005890608	0.001178737	0.004849909	0.000961498	4.848447602	-1.221702031
0.005886697	0.001195724	0.004873062	0.00099584	4.834435248	-1.276023446
0.005878362	0.001209567	0.004888666	0.001025874	4.819814303	-1.330184228
0.005865173	0.001368449	0.004970207	0.001077423	4.80458661	-1.384177557
0.005839624	0.001542414	0.005	0.001148488	4.788754083	-1.437996637
0.005835684	0.001620168	0.004977158	0.001214792	4.772318718	-1.491634693
0.005842707	0.001670552	0.004965317	0.001275147	4.755282581	-1.545084972
0.005848702	0.001704901	0.004956641	0.001328766	4.737647819	-1.598340746
0.005848131	0.001763015	0.00494993	0.001380744	4.719416652	-1.65139531
0.005837911	0.001823782	0.004943099	0.001431936	4.700591373	-1.704241986
0.005833344	0.001865081	0.004938065	0.00147982	4.681174353	-1.75687412
0.005640026	0.002053928	0.004956449	0.001542959	4.661168037	-1.809285088
0.005423329	0.002110398	0.004912107	0.001610096	4.640574943	-1.861468292
0.005364152	0.002131365	0.004830303	0.001668713	4.619397663	-1.913417162
0.005305146	0.00215089	0.004758037	0.001718549	4.597638863	-1.965125158
0.005217679	0.002183941	0.004687114	0.001763672	4.575301282	-2.016585772
0.005163069	0.002209349	0.004621776	0.001804154	4.552387733	-2.067792525
0.005123561	0.002232652	0.004561064	0.001840258	4.5289011	-2.118738971
0.005083367	0.002267405	0.004504953	0.001874838	4.50484434	-2.169418696
0.004982712	0.002384382	0.004464974	0.001920794	4.48022048	-2.21982532
0.004999354	0.002570201	0.004416389	0.001990764	4.455032621	-2.269952499
0.005010345	0.00262145	0.004367062	0.002054974	4.429283934	-2.319793921
0.005023419	0.002683918	0.004328377	0.002115424	4.402977659	-2.369343312
0.005032982	0.002762768	0.004298967	0.002175754	4.37611711	-2.418594436
0.005038948	0.002826448	0.004276389	0.002234062	4.348705666	-2.46754109
0.005049996	0.002906278	0.004259683	0.002293084	4.320746779	-2.516177115
0.005038492	0.003196528	0.004259659	0.00239216	4.292243968	-2.564496387
0.004967553	0.00337854	0.004248298	0.002504611	4.263200822	-2.612492824
0.004960188	0.003416119	0.004222483	0.002594786	4.233620996	-2.660160383
0.004969751	0.003455198	0.004204171	0.002672324	4.203508215	-2.707493063
0.00498628	0.003512532	0.004193242	0.002743412	4.172866269	-2.754484907
0.004988906	0.003562744	0.004184349	0.002808336	4.141699015	-2.801129999
0.004985395	0.003642257	0.004176991	0.002872903	4.110010377	-2.847422466
0.004984253	0.003684912	0.004170639	0.002932187	4.077804345	-2.893356481
0.004960217	0.003946119	0.00418979	0.003032215	4.045084972	-2.938926261
0.004961816	0.00410578	0.004200432	0.003137454	4.011856377	-2.984126071
0.004973834	0.004158039	0.00418828	0.003223131	3.978122744	-3.028950219
0.004985509	0.004204789	0.004183343	0.003298598	3.94388832	-3.073393064
0.004991418	0.004248511	0.004182384	0.003366188	3.909157412	-3.117449009
0.004988935	0.004293848	0.004179748	0.003427566	3.873934395	-3.16111251
0.004984225	0.004326294	0.004176512	0.003482233	3.838223702	-3.20437807
0.00498	0.004364911	0.004174259	0.003532544	3.802029828	-3.247240242
0.004764958	0.004479436	0.004179436	0.003592232	3.76535733	-3.28969363
0.004280636	0.004471217	0.004087109	0.003642806	3.728210824	-3.33173289
0.004127455	0.004459277	0.003964606	0.003680599	3.690594987	-3.37335273
0.004017922	0.004453538	0.003851282	0.003709991	3.652514554	-3.41454791
0.003862657	0.004451115	0.003735778	0.003733314	3.613974319	-3.455313245
0.003763314	0.004454922	0.003626385	0.003752782	3.574979133	-3.495643603
0.003662945	0.004466948	0.003521451	0.003770274	3.535533906	-3.535533906
0.003580702	0.00448232	0.003423443	0.003786791	3.495643603	-3.574979133
0.003597259	0.00459624	0.003363905	0.003816063	3.455313245	-3.613974319
0.00388792	0.004781943	0.003351513	0.00387211	3.41454791	-3.652514554
0.003947412	0.004847036	0.003335646	0.003926706	3.37335273	-3.690594987
0.004020748	0.004920262	0.003336797	0.003981444	3.33173289	-3.728210824
0.004103133	0.004980077	0.003350747	0.004034397	3.28969363	-3.76535733
0.0041741	0.005033201	0.003376105	0.00408528	3.247240242	-3.802029828
0.004235647	0.005087335	0.003406689	0.004134615	3.20437807	-3.838223702
0.004280265	0.005140689	0.003440149	0.004182761	3.16111251	-3.873934395
0.004312608	0.005316558	0.003549973	0.004249208	3.117449009	-3.909157412
0.004329451	0.005345889	0.003634918	0.004312085	3.073393064	-3.94388832
0.004319888	0.005344101	0.003636212	0.004361231	3.028950219	-3.978122744
0.004305643	0.005348715	0.003643067	0.004401285	2.984126071	-4.011856377
0.004300448	0.005356099	0.003650929	0.004434746	2.938926261	-4.045084972
0.004301932	0.005373547	0.003652751	0.004464352	2.893356481	-4.077804345
0.004301018	0.005395033	0.003657281	0.004491436	2.847422466	-4.110010377
0.004295566	0.005412395	0.003658623	0.004516116	2.801129999	-4.141699015
0.004169961	0.005496465	0.00372063	0.004546912	2.754484907	-4.172866269
0.003775875	0.005540793	0.003672812	0.004582206	2.707493063	-4.203508215
0.003693604	0.005546676	0.003564235	0.004612145	2.660160383	-4.233620996
0.003540737	0.005562769	0.003455417	0.004638491	2.612492824	-4.263200822
0.003406139	0.005580881	0.003351154	0.004662552	2.564496387	-4.292243968
0.003259981	0.005592821	0.0032432	0.004683828	2.516177115	-4.320746779
0.003176767	0.005598704	0.003140614	0.004701987	2.46754109	-4.348705666
0.003077168	0.005607702	0.0030416	0.00471817	2.418594436	-4.37611711
0.002875372	0.005652838	0.002957494	0.004740327	2.369343312	-4.402977659
0.002863811	0.005684447	0.002859702	0.004763579	2.319793921	-4.429283934
0.002852906	0.005694714	0.002762702	0.004782476	2.269952499	-4.455032621
0.002836634	0.005705933	0.002683414	0.004799254	2.21982532	-4.48022048
0.002809115	0.005715191	0.002615942	0.0048142	2.169418696	-4.50484434
0.002761785	0.005720613	0.002554175	0.004827099	2.118738971	-4.5289011
0.002715768	0.005724275	0.002497034	0.004838142	2.067792525	-4.552387733
0.002651509	0.005732899	0.002440516	0.004848471	2.016585772	-4.575301282
0.002249659	0.005775381	0.002335006	0.004865249	1.965125158	-4.597638863
0.001942925	0.005815815	0.00218422	0.004884979	1.913417162	-4.619397663
0.001859826	0.005827495	0.002053639	0.004901638	1.861468292	-4.640574943
0.001831708	0.005827611	0.001941634	0.004915037	1.809285088	-4.661168037
0.001867163	0.005824323	0.001854556	0.004925342	1.75687412	-4.681174353
0.001905958	0.005818093	0.001787612	0.004932791	1.704241986	-4.700591373
0.001942183	0.005811085	0.001737446	0.004937789	1.65139531	-4.719416652
0.001944296	0.005812758	0.001694302	0.00494212	1.598340746	-4.737647819
0.001862224	0.005824179	0.001585341	0.004947761	1.545084972	-4.755282581
0.001827083	0.005813998	0.001496082	0.004950926	1.491634693	-4.772318718
0.001818005	0.005797703	0.00147384	0.004950688	1.437996637	-4.788754083
0.001799935	0.00576569	0.001450734	0.00494569	1.384177557	-4.80458661
0.001783493	0.005733014	0.001420366	0.004936718	1.330184228	-4.819814303
0.001766536	0.005701145	0.001393808	0.004924723	1.276023446	-4.834435248
0.001757886	0.005669305	0.001369217	0.004910277	1.221702031	-4.848447602
0.001750493	0.005636399	0.001345991	0.004893975	1.167226819	-4.861849602
0.001502622	0.005541254	0.001175934	0.004871128	1.11260467	-4.874639561
0.001145504	0.005475065	0.001040152	0.004836714	1.057842458	-4.886815869
0.001051957	0.005475238	0.000980998	0.00480825	1.002947079	-4.898376992
0.00094702	0.005483285	0.000905497	0.004786688	0.947925442	-4.909321476
0.000860438	0.00549684	0.000830787	0.004771338	0.892784474	-4.919647943
0.000776768	0.005501945	0.00075356	0.0047597	0.837531117	-4.929355093
0.000761352	0.005507395	0.000687694	0.004751037	0.782172325	-4.938441703
0.000785703	0.005520835	0.000636809	0.004745896	0.726715069	-4.94690663
0.000793696	0.005537649	0.000439859	0.004747705	0.671166329	-4.954748809
0.000772685	0.005548522	0.000366563	0.004747872	0.615533098	-4.961967251
0.000750562	0.005556741	0.000373754	0.004748419	0.559822381	-4.968561049
0.000732092	0.005560202	0.000371022	0.004749395	0.504041189	-4.974529373
0.000699149	0.00556995	0.000353093	0.004751632	0.448196545	-4.97987147
0.000646081	0.005583505	0.000334493	0.00475544	0.392295479	-4.984586669
0.000594041	0.005591206	0.0003053	0.004759724	0.336345028	-4.988674375
0.00053866	0.005604443	0.00029461	0.004765198	0.280352236	-4.992134075
0.000498438	0.005613672	0.000268987	0.004771171	0.224324152	-4.994965333
0.000351052	0.00563934	7.89E-05	0.004785903	0.168267828	-4.997167792
0.000385879	0.005644301	2.85E-05	0.004794114	0.112190321	-4.998741175
0.00040549	0.005640119	4.38E-05	0.004798969	0.056098692	-4.999685284
0.000417366	0.005636716	5.31E-05	0.004802229	8.88E-16	-5
0.000420706	0.005631784	6.19E-05	0.004804109	-0.056098692	-4.999685284
0.000417908	0.005628064	6.47E-05	0.004805109	-0.112190321	-4.998741175
0.000416081	0.005628439	6.99E-05	0.004805965	-0.168267828	-4.997167792
0.000414026	0.005634726	7.46E-05	0.004807584	-0.224324152	-4.994965333
0.000408145	0.005643176	7.74E-05	0.00481013	-0.280352236	-4.992134075
0.00027823	0.005728198	-4.99E-05	0.004824695	-0.336345028	-4.988674375
6.22E-05	0.005802981	-0.000118033	0.004849589	-0.392295479	-4.984586669
6.55E-06	0.005824438	-0.000138886	0.004872841	-0.448196545	-4.97987147
-2.96E-05	0.005840214	-0.000151613	0.004893642	-0.504041189	-4.974529373
-6.24E-05	0.005850135	-0.000167888	0.0049118	-0.559822381	-4.968561049
-8.05E-05	0.005855816	-0.000185289	0.004927389	-0.615533098	-4.961967251
-8.87E-05	0.005859623	-0.000199982	0.004940597	-0.671166329	-4.954748809
-9.44E-05	0.005881629	-0.000286916	0.004955734	-0.726715069	-4.94690663
-0.000185168	0.005897202	-0.000353764	0.004971108	-0.782172325	-4.938441703
-0.000227559	0.0059	-0.00035096	0.004983079	-0.837531117	-4.929355093
-0.000273148	0.005898789	-0.000355298	0.00499236	-0.892784474	-4.919647943
-0.00032025	0.005885407	-0.000373562	0.004997882	-0.947925442	-4.909321476
-0.000350281	0.005869833	-0.000391299	0.005	-1.002947079	-4.898376992
-0.000376858	0.005854721	-0.00041196	0.004999476	-1.057842458	-4.886815869
-0.000406347	0.005840762	-0.000433675	0.004997025	-1.11260467	-4.874639561
-0.00058796	0.005822881	-0.000560996	0.004992765	-1.167226819	-4.861849602
-0.000767033	0.005836407	-0.000673026	0.004990885	-1.221702031	-4.848447602
-0.000812479	0.005837186	-0.00071406	0.004989148	-1.276023446	-4.834435248
-0.000847363	0.005833234	-0.000750684	0.004987148	-1.330184228	-4.819814303
-0.000862208	0.005826169	-0.000779518	0.004984531	-1.384177557	-4.80458661
-0.000866632	0.005817632	-0.000806123	0.004981341	-1.437996637	-4.788754083
-0.000871485	0.005813738	-0.000828198	0.004978152	-1.491634693	-4.772318718
-0.000980705	0.005802289	-0.000961176	0.004975915	-1.545084972	-4.755282581
-0.00119489	0.005745992	-0.001057673	0.004963373	-1.598340746	-4.737647819
-0.001293918	0.005721766	-0.001092476	0.004949094	-1.65139531	-4.719416652
-0.001406963	0.005693647	-0.001147555	0.004933434	-1.704241986	-4.700591373
-0.00149049	0.005667719	-0.00120369	0.004916941	-1.75687412	-4.681174353
-0.001570592	0.005636773	-0.001267087	0.004898996	-1.809285088	-4.661168037
-0.001649723	0.005599829	-0.001324875	0.004879005	-1.861468292	-4.640574943
-0.001675929	0.005580419	-0.001379523	0.004859823	-1.913417162	-4.619397663
-0.001685835	0.005479362	-0.001540352	0.004828527	-1.965125158	-4.597638863
-0.001692457	0.005444033	-0.001625632	0.004795613	-2.016585772	-4.575301282
-0.001706103	0.005426873	-0.001623379	0.004767149	-2.067792525	-4.552387733
-0.001725343	0.005410059	-0.001629707	0.004741827	-2.118738971	-4.5289011
-0.001740815	0.005392726	-0.00163836	0.004718813	-2.169418696	-4.50484434
-0.001763624	0.00537398	-0.00164869	0.004697346	-2.21982532	-4.48022048
-0.001785948	0.005348773	-0.00165811	0.004676355	-2.269952499	-4.455032621
-0.00180299	0.005323047	-0.001672875	0.004655364	-2.319793921	-4.429283934
-0.002037015	0.005185854	-0.001814673	0.004615358	-2.369343312	-4.402977659
-0.002229476	0.005101986	-0.001918792	0.004568379	-2.418594436	-4.37611711
-0.002288454	0.005072222	-0.001947962	0.004527872	-2.46754109	-4.348705666
-0.002356794	0.005054399	-0.001989451	0.004492792	-2.516177115	-4.320746779
-0.002418969	0.005041565	-0.002034968	0.004462591	-2.564496387	-4.292243968
-0.002497529	0.005014686	-0.002086788	0.004434128	-2.612492824	-4.263200822
-0.002564214	0.004993488	-0.002137625	0.004407853	-2.660160383	-4.233620996
-0.002605093	0.004971829	-0.002188678	0.004383197	-2.707493063	-4.203508215
-0.002770064	0.004779838	-0.00236909	0.004333076	-2.754484907	-4.172866269
-0.002896811	0.004616688	-0.002502499	0.004263726	-2.801129999	-4.141699015
-0.002946482	0.00457735	-0.002529391	0.004203847	-2.847422466	-4.110010377
-0.002984106	0.004526042	-0.002566519	0.004148204	-2.893356481	-4.077804345
-0.003002975	0.004448664	-0.002601537	0.0040918	-2.938926261	-4.045084972
-0.003018876	0.004384378	-0.00263145	0.00403661	-2.984126071	-4.011856377
-0.003033834	0.004346424	-0.002660452	0.00398587	-3.028950219	-3.978122744
-0.00303883	0.004302327	-0.002682647	0.003938058	-3.073393064	-3.94388832
-0.003259724	0.004193974	-0.002873005	0.003877513	-3.117449009	-3.909157412
-0.003442422	0.004146214	-0.003003873	0.0038188	-3.16111251	-3.873934395
-0.003466915	0.004134245	-0.003019165	0.003772844	-3.20437807	-3.838223702
-0.003485242	0.004122103	-0.003040857	0.003734409	-3.247240242	-3.802029828
-0.003509164	0.004115499	-0.003066216	0.00370247	-3.28969363	-3.76535733
-0.003520982	0.004114403	-0.003093228	0.003676315	-3.33173289	-3.728210824
-0.003528033	0.004111144	-0.003114105	0.003654705	-3.37335273	-3.690594987
-0.003510563	0.004062202	-0.003259258	0.003616674	-3.41454791	-3.652514554
-0.003588267	0.004063759	-0.003347391	0.003590971	-3.455313245	-3.613974319
-0.003586811	0.004066932	-0.003347103	0.00357762	-3.495643603	-3.574979133
-0.003585184	0.004071748	-0.003328983	0.003567886	-3.535533906	-3.535533906
-0.003584984	0.004071863	-0.003317095	0.003560127	-3.574979133	-3.495643603
-0.003586011	0.00406399	-0.003306117	0.003552821	-3.613974319	-3.455313245
-0.003594376	0.004041523	-0.003300173	0.003543587	-3.652514554	-3.41454791
-0.00371961	0.003913962	-0.003423419	0.003518384	-3.690594987	-3.37335273
-0.003908845	0.003806762	-0.003504553	0.003478092	-3.728210824	-3.33173289
-0.003989004	0.003795313	-0.003523608	0.003443488	-3.76535733	-3.28969363
-0.004062569	0.003785305	-0.003540578	0.003414524	-3.802029828	-3.247240242
-0.004094512	0.003775442	-0.003559153	0.00338994	-3.838223702	-3.20437807
-0.00413305	0.003752571	-0.003581516	0.003366735	-3.873934395	-3.16111251
-0.004160284	0.003736997	-0.003604957	0.003345602	-3.909157412	-3.117449009
-0.004239443	0.003659676	-0.003744934	0.003313711	-3.94388832	-3.073393064
-0.004303131	0.003572578	-0.00380543	0.003274585	-3.978122744	-3.028950219
-0.004316148	0.00354642	-0.003812046	0.003240624	-4.011856377	-2.984126071
-0.004330793	0.003516484	-0.00381811	0.003209042	-4.045084972	-2.938926261
-0.004339899	0.003487874	-0.003828296	0.003179412	-4.077804345	-2.893356481
-0.004342297	0.003451593	-0.003832587	0.003149997	-4.110010377	-2.847422466
-0.004338786	0.003417907	-0.003838339	0.003120747	-4.141699015	-2.801129999
-0.004334275	0.003393277	-0.003839514	0.003093307	-4.172866269	-2.754484907
-0.004374412	0.003268514	-0.003940877	0.003050302	-4.203508215	-2.707493063
-0.004470043	0.003178128	-0.003997826	0.002999277	-4.233620996	-2.660160383
-0.004489341	0.003144413	-0.003983756	0.002954701	-4.263200822	-2.612492824
-0.004496249	0.003101412	-0.003974672	0.002912767	-4.292243968	-2.564496387
-0.004494736	0.003049903	-0.003974768	0.002871166	-4.320746779	-2.516177115
-0.004497305	0.002984637	-0.003974984	0.002827756	-4.348705666	-2.46754109
-0.004502786	0.002939473	-0.003975895	0.002785727	-4.37611711	-2.418594436
-0.004515974	0.002879312	-0.003978531	0.002742626	-4.402977659	-2.369343312
-0.004624566	0.002593677	-0.004082986	0.002660924	-4.429283934	-2.319793921
-0.004625993	0.002412876	-0.004132266	0.002562752	-4.455032621	-2.269952499
-0.004626992	0.002369615	-0.004112899	0.002480574	-4.48022048	-2.21982532
-0.004622482	0.00232125	-0.004104726	0.002407273	-4.50484434	-2.169418696
-0.004610863	0.0022653	-0.004097583	0.002339826	-4.5289011	-2.118738971
-0.004604498	0.00221307	-0.004090081	0.002277448	-4.552387733	-2.067792525
-0.004610036	0.002173818	-0.004085695	0.002220711	-4.575301282	-2.016585772
-0.004631046	0.002126433	-0.00408639	0.002167329	-4.597638863	-1.965125158
-0.004752654	0.002012283	-0.004182648	0.002098431	-4.619397663	-1.913417162
-0.004790108	0.002022031	-0.004233006	0.002044335	-4.640574943	-1.861468292
-0.004787596	0.002018945	-0.00422023	0.002004543	-4.661168037	-1.809285088
-0.004791364	0.002010321	-0.004213615	0.001971462	-4.681174353	-1.75687412
-0.004791621	0.001997141	-0.004212273	0.001942713	-4.700591373	-1.704241986
-0.004789166	0.001981106	-0.004209373	0.001917081	-4.719416652	-1.65139531
-0.004791392	0.001959216	-0.004208438	0.001892949	-4.737647819	-1.598340746
-0.004799328	0.001940528	-0.004208773	0.001870483	-4.755282581	-1.545084972
-0.004820367	0.001847287	-0.00428183	0.00183288	-4.772318718	-1.491634693
-0.004846402	0.001818014	-0.004310951	0.001798657	-4.788754083	-1.437996637
-0.004846544	0.001813428	-0.004290219	0.001773215	-4.80458661	-1.384177557
-0.004842519	0.001806506	-0.004280176	0.001751796	-4.819814303	-1.330184228
-0.004846402	0.001796095	-0.004268647	0.001733043	-4.834435248	-1.276023446
-0.004850027	0.001781934	-0.004263685	0.001715764	-4.848447602	-1.221702031
-0.004847658	0.00176835	-0.00425755	0.001699557	-4.861849602	-1.167226819
-0.00484703	0.001755459	-0.004253307	0.001684397	-4.874639561	-1.11260467
-0.004867983	0.001655411	-0.004304624	0.001654815	-4.886815869	-1.057842458
-0.004867212	0.001605171	-0.004321306	0.001622019	-4.898376992	-1.002947079
-0.004868839	0.00159724	-0.004301915	0.001595912	-4.909321476	-0.947925442
-0.004872722	0.001587867	-0.004283507	0.001573993	-4.919647943	-0.892784474
-0.004875719	0.001580715	-0.004273704	0.001555215	-4.929355093	-0.837531117
-0.004878945	0.001572697	-0.004265747	0.001538818	-4.938441703	-0.782172325
-0.0048812	0.001555133	-0.004259227	0.001522896	-4.94690663	-0.726715069
-0.004883455	0.001529177	-0.004254146	0.001506118	-4.954748809	-0.671166329
-0.004927959	0.001405769	-0.00429252	0.001474298	-4.961967251	-0.615533098
-0.004959303	0.001269901	-0.004311095	0.001424463	-4.968561049	-0.559822381
-0.004963557	0.001238754	-0.004303593	0.001380315	-4.974529373	-0.504041189
-0.004971008	0.001201636	-0.004299878	0.001339595	-4.97987147	-0.448196545
-0.004977944	0.001147099	-0.004299471	0.00129866	-4.984586669	-0.392295479
-0.004983825	0.001106088	-0.004299255	0.00125913	-4.988674375	-0.336345028
-0.004992674	0.001061991	-0.004301484	0.001220409	-4.992134075	-0.280352236
-0.005001181	0.001018009	-0.004303353	0.001182425	-4.994965333	-0.224324152
-0.005041889	0.000871125	-0.004340457	0.001125736	-4.997167792	-0.168267828
-0.005061643	0.0008302	-0.004362388	0.001071331	-4.998741175	-0.112190321
-0.005066582	0.000837497	-0.004360638	0.001031134	-4.999685284	-0.056098692
-0.005080255	0.000845342	-0.004362915	0.001000481	-5	-8.88E-16
-0.005086364	0.000850994	-0.004365696	0.000976658	-4.999685284	0.056098692
-0.005081483	0.000850417	-0.004368596	0.00095738	-4.998741175	0.112190321
-0.005080712	0.00084041	-0.004368907	0.000940126	-4.997167792	0.168267828
-0.005087449	0.000818808	-0.004369603	0.000922896	-4.994965333	0.224324152
-0.005142344	0.000572425	-0.004394098	0.000876678	-4.992134075	0.280352236
-0.005188647	0.000319062	-0.004410805	0.000793238	-4.988674375	0.336345028
-0.005202321	0.000262275	-0.004417803	0.000716581	-4.984586669	0.392295479
-0.005211256	0.00019375	-0.004425569	0.000644993	-4.97987147	0.448196545
-0.005213911	0.000138319	-0.004432688	0.000578974	-4.974529373	0.504041189
-0.005224302	9.40E-05	-0.004440166	0.000518881	-4.968561049	0.559822381
-0.005235777	6.65E-05	-0.004447884	0.000464809	-4.961967251	0.615533098
-0.00524103	4.09E-05	-0.00445577	0.000415783	-4.954748809	0.671166329
-0.005256673	1.42E-05	-0.004471589	0.000349074	-4.94690663	0.726715069
-0.005301263	2.32E-05	-0.004486977	0.000307711	-4.938441703	0.782172325
-0.005299865	2.10E-05	-0.004494862	0.000284245	-4.929355093	0.837531117
-0.005303975	1.89E-05	-0.004502029	0.000265158	-4.919647943	0.892784474
-0.005313339	2.07E-05	-0.004509651	0.000249879	-4.909321476	0.947925442
-0.005322131	2.68E-05	-0.004517057	0.000238456	-4.898376992	1.002947079
-0.00535102	3.37E-05	-0.004527508	0.00023015	-4.886815869	1.057842458
-0.005405744	3.94E-05	-0.004544094	0.0002242	-4.874639561	1.11260467
-0.005422101	4.35E-06	-0.004567535	0.000207303	-4.861849602	1.167226819
-0.005420017	-0.000100394	-0.004583762	0.000180267	-4.848447602	1.221702031
-0.005420017	-0.00015046	-0.004592582	0.000154373	-4.834435248	1.276023446
-0.005425355	-0.000203786	-0.004601235	0.000125695	-4.819814303	1.330184228
-0.005436917	-0.000288952	-0.004611709	8.99E-05	-4.80458661	1.384177557
-0.005441284	-0.00035318	-0.004621057	5.15E-05	-4.788754083	1.437996637
-0.005447137	-0.000434308	-0.004629997	8.46E-06	-4.772318718	1.491634693
-0.005458926	-0.000506524	-0.00463853	-3.74E-05	-4.755282581	1.545084972
-0.005545851	-0.000813444	-0.004675801	-0.000115938	-4.737647819	1.598340746
-0.005618616	-0.000993379	-0.004712185	-0.000217108	-4.719416652	1.65139531
-0.005644365	-0.001043071	-0.004733589	-0.000306355	-4.700591373	1.704241986
-0.005665861	-0.001113211	-0.004755065	-0.000388723	-4.681174353	1.75687412
-0.005675395	-0.001189898	-0.004774456	-0.000466832	-4.661168037	1.809285088
-0.005683874	-0.001243714	-0.004791042	-0.000538016	-4.640574943	1.861468292
-0.005700231	-0.001312153	-0.004806957	-0.000606129	-4.619397663	1.913417162
-0.005711564	-0.001356999	-0.004821362	-0.00066834	-4.597638863	1.965125158
-0.005741338	-0.001553489	-0.004846721	-0.000767558	-4.575301282	2.016585772
-0.00576252	-0.001581695	-0.004861462	-0.000843597	-4.552387733	2.067792525
-0.005765203	-0.001579792	-0.004871816	-0.000899168	-4.5289011	2.118738971
-0.005765631	-0.001576071	-0.004880157	-0.000942696	-4.50484434	2.169418696
-0.005763604	-0.001574658	-0.004886772	-0.000977681	-4.48022048	2.21982532
-0.005760578	-0.001573533	-0.004891686	-0.001005764	-4.455032621	2.269952499
-0.005758866	-0.001573764	-0.004895449	-0.001028635	-4.429283934	2.319793921
-0.005761092	-0.0015761	-0.004898877	-0.001047674	-4.402977659	2.369343312
-0.005784243	-0.001613766	-0.004907481	-0.001073639	-4.37611711	2.418594436
-0.005782816	-0.001639116	-0.004913306	-0.0010982	-4.348705666	2.46754109
-0.005788183	-0.001658641	-0.004917404	-0.001118001	-4.320746779	2.516177115
-0.005789353	-0.001677157	-0.004920544	-0.001136541	-4.292243968	2.564496387
-0.005793121	-0.001697749	-0.004923349	-0.001154485	-4.263200822	2.612492824
-0.005796718	-0.001715947	-0.004925841	-0.001171668	-4.233620996	2.660160383
-0.00579629	-0.00173628	-0.004927423	-0.001188613	-4.203508215	2.707493063
-0.005811277	-0.001838288	-0.004922629	-0.00121534	-4.172866269	2.754484907
-0.005811762	-0.001930981	-0.004917476	-0.001255274	-4.141699015	2.801129999
-0.005816387	-0.0019651	-0.004922629	-0.001293044	-4.110010377	2.847422466
-0.005820098	-0.001997286	-0.004926512	-0.001327981	-4.077804345	2.893356481
-0.005819213	-0.002045045	-0.004928717	-0.001363275	-4.045084972	2.938926261
-0.005817986	-0.002074809	-0.004930347	-0.001396261	-4.011856377	2.984126071
-0.005816815	-0.002097448	-0.00493121	-0.001426295	-3.978122744	3.028950219
-0.005812048	-0.002112676	-0.004931761	-0.001453022	-3.94388832	3.073393064
-0.005802713	-0.002192333	-0.004917524	-0.001485508	-3.909157412	3.117449009
-0.005804711	-0.002222327	-0.004914216	-0.001519802	-3.873934395	3.16111251
-0.005809307	-0.002240439	-0.004918507	-0.00155036	-3.838223702	3.20437807
-0.005813504	-0.002255378	-0.004922318	-0.001577063	-3.802029828	3.247240242
-0.005813932	-0.002268616	-0.004925554	-0.001600505	-3.76535733	3.28969363
-0.005814817	-0.002275105	-0.004928118	-0.001620473	-3.728210824	3.33173289
-0.005816587	-0.002282431	-0.004930371	-0.001637822	-3.690594987	3.37335273
-0.005820954	-0.002294428	-0.004933248	-0.001653696	-3.652514554	3.41454791
-0.00583146	-0.00233169	-0.004924906	-0.00167214	-3.613974319	3.455313245
-0.005845704	-0.002443014	-0.004926896	-0.001706197	-3.574979133	3.495643603
-0.005847017	-0.002487198	-0.004933559	-0.001740682	-3.535533906	3.535533906
-0.005844819	-0.002512462	-0.004939527	-0.001771835	-3.495643603	3.574979133
-0.005841451	-0.002535967	-0.004943842	-0.001799871	-3.455313245	3.613974319
-0.005840395	-0.002553502	-0.004947461	-0.001825145	-3.41454791	3.652514554
-0.005841565	-0.002568932	-0.004950337	-0.001847873	-3.37335273	3.690594987
-0.005851157	-0.002615682	-0.004944752	-0.001865889	-3.33173289	3.728210824
-0.005856695	-0.002618479	-0.004945471	-0.001886975	-3.28969363	3.76535733
-0.005859007	-0.002624507	-0.004953046	-0.001908133	-3.247240242	3.802029828
-0.005862404	-0.002634197	-0.004959014	-0.00192653	-3.20437807	3.838223702
-0.005870055	-0.002655597	-0.004964766	-0.001944522	-3.16111251	3.873934395
-0.005880132	-0.0026712	-0.004970926	-0.001961419	-3.117449009	3.909157412
-0.005885156	-0.002677285	-0.004976774	-0.001976056	-3.073393064	3.94388832
-0.00588664	-0.002679621	-0.00498176	-0.001988336	-3.028950219	3.978122744
-0.005876506	-0.00267394	-0.004977158	-0.001996999	-2.984126071	4.011856377
-0.005897031	-0.002687495	-0.004980681	-0.002007161	-2.938926261	4.045084972
-0.0059	-0.002689831	-0.004987752	-0.002016038	-2.893356481	4.077804345
-0.005896946	-0.002690206	-0.004992929	-0.002023202	-2.847422466	4.110010377
-0.005890294	-0.002692945	-0.004996021	-0.00202939	-2.801129999	4.141699015
-0.005884157	-0.002706702	-0.004997747	-0.002036339	-2.754484907	4.172866269
-0.005882958	-0.002719738	-0.004998778	-0.002043955	-2.707493063	4.203508215
-0.005885584	-0.002734101	-0.005	-0.002052237	-2.660160383	4.233620996
-0.005751586	-0.00283634	-0.00497234	-0.002076179	-2.612492824	4.263200822
-0.004223686	-0.002945039	-0.004703317	-0.002113662	-2.564496387	4.292243968
-0.00228754	-0.002966872	-0.004187226	-0.002145767	-2.516177115	4.320746779
-0.001445529	-0.002976476	-0.003641557	-0.002172708	-2.46754109	4.348705666
-0.000819245	-0.002939675	-0.0031055	-0.002188701	-2.418594436	4.37611711
-0.000340575	-0.002931484	-0.002592621	-0.002200363	-2.369343312	4.402977659
-0.000458815	-0.002954961	-0.002189397	-0.002213238	-2.319793921	4.429283934
-0.000680594	-0.003072024	-0.001757987	-0.00224075	-2.269952499	4.455032621
-0.001946579	-0.003349094	-0.001638384	-0.002309601	-2.21982532	4.48022048
-0.002136329	-0.003412543	-0.001660627	-0.002373859	-2.169418696	4.50484434
-0.002474206	-0.003531654	-0.00172491	-0.002443162	-2.118738971	4.5289011
-0.0025967	-0.003578433	-0.001793053	-0.002506182	-2.067792525	4.552387733
-0.002703893	-0.003622732	-0.001864288	-0.002562586	-2.016585772	4.575301282
-0.002773889	-0.003660974	-0.001936097	-0.002614135	-1.965125158	4.597638863
-0.002795927	-0.0036837	-0.001998344	-0.00265952	-1.913417162	4.619397663
-0.002538465	-0.003751418	-0.001932598	-0.002692458	-1.861468292	4.640574943
-0.002474121	-0.003772759	-0.001917354	-0.00273444	-1.809285088	4.661168037
-0.002500041	-0.003779883	-0.001944702	-0.00277585	-1.75687412	4.681174353
-0.002515	-0.003784065	-0.001974375	-0.002809335	-1.704241986	4.700591373
-0.002521651	-0.003788737	-0.001998344	-0.002836847	-1.65139531	4.719416652
-0.002521936	-0.00378917	-0.002013899	-0.002859076	-1.598340746	4.737647819
-0.002519224	-0.003793323	-0.002032259	-0.002877806	-1.545084972	4.755282581
-0.002521993	-0.003817693	-0.001980799	-0.002891847	-1.491634693	4.772318718
-0.00257215	-0.003875806	-0.001973536	-0.002916741	-1.437996637	4.788754083
-0.0025804	-0.003895216	-0.002005846	-0.002941611	-1.384177557	4.80458661
-0.002580971	-0.00392472	-0.002031852	-0.002965862	-1.330184228	4.819814303
-0.002578459	-0.003950936	-0.002049445	-0.002989352	-1.276023446	4.834435248
-0.002583312	-0.003994052	-0.002065504	-0.003014508	-1.221702031	4.848447602
-0.002594787	-0.004045273	-0.002081179	-0.003042496	-1.167226819	4.861849602
-0.002608861	-0.004103242	-0.002094482	-0.003073815	-1.11260467	4.874639561
-0.002666382	-0.004356951	-0.002049708	-0.003136479	-1.057842458	4.886815869
-0.002687107	-0.004480446	-0.002047983	-0.003211874	-1.002947079	4.898376992
-0.002700181	-0.004531464	-0.002085901	-0.003280559	-0.947925442	4.909321476
-0.00269844	-0.004549057	-0.002110349	-0.003338819	-0.892784474	4.919647943
-0.002696784	-0.004566736	-0.002135132	-0.003387655	-0.837531117	4.929355093
-0.002691989	-0.004583319	-0.002154307	-0.003429494	-0.782172325	4.938441703
-0.002684509	-0.00461565	-0.002170366	-0.003468025	-0.726715069	4.94690663
-0.002731668	-0.004794431	-0.002121758	-0.003537828	-0.671166329	4.954748809
-0.002674175	-0.004916369	-0.002097789	-0.003607107	-0.615533098	4.961967251
-0.002669779	-0.004953054	-0.002127439	-0.003666153	-0.559822381	4.968561049
-0.00266761	-0.004983855	-0.002146781	-0.003717821	-0.504041189	4.974529373
-0.002668466	-0.005023568	-0.002159029	-0.003765395	-0.448196545	4.97987147
-0.002664898	-0.005052899	-0.002168593	-0.003808353	-0.392295479	4.984586669
-0.002648969	-0.005091863	-0.002175376	-0.003848954	-0.336345028	4.988674375
-0.002637179	-0.005142478	-0.002178204	-0.003889508	-0.280352236	4.992134075
-0.002554565	-0.005388371	-0.002106754	-0.003963713	-0.224324152	4.994965333
-0.002391564	-0.005581948	-0.002058864	-0.004055983	-0.168267828	4.997167792
-0.002367471	-0.005640494	-0.002045993	-0.004136995	-0.112190321	4.998741175
-0.002360933	-0.005679169	-0.002033074	-0.004207702	-0.056098692	4.999685284
-0.002362932	-0.005717815	-0.002022384	-0.004270485	-8.88E-16	5
