# Supplementary material for: Enhanced location tracking in sensor fusion-assisted virtual reality micro-manipulation environments
Source: PLoS One. 2021 Dec 28;16(12):e0261933. doi: 10.1371/journal.pone.0261933 (PMC8714085; doi:10.1371/journal.pone.0261933)
Supplement: S1 File — (ZIP) [file pone.0261933.s001.zip › VR circle/Participant8_VR_OnRaw.csv]

Kalman_Off_X_Axis	Kalman_Off_Y_Axis	Kalman_On_X_Axis	Kalman_On_Y_Axis	Reference_X	Reference_Y
-0.001858282	-0.005538951	-0.001212654	-0.004729301	0	5
-0.001789493	-0.005520213	-0.001192037	-0.004721052	0.313952598	4.990133642
-0.001685281	-0.005538898	-0.0011615	-0.004734098	0.626666168	4.960573507
-0.001474117	-0.005549655	-0.001113485	-0.004733681	0.936906573	4.911436254
-0.001394917	-0.005575502	-0.001013579	-0.004752775	1.243449436	4.842915806
-0.001162853	-0.005585334	-0.00086033	-0.004758777	1.545084972	4.755282581
-0.001129776	-0.005609966	-0.000743766	-0.00477166	1.840622763	4.648882429
-0.000888276	-0.005625189	-0.000570573	-0.004781833	2.128896458	4.524135262
-0.000522639	-0.005667687	-0.000393211	-0.004798633	2.408768371	4.3815334
-0.00048184	-0.005668533	-0.00019342	-0.004817611	2.679133975	4.221639628
-0.000196906	-0.005692769	1.97E-05	-0.004836311	2.938926261	4.045084972
-8.79E-05	-0.005712881	0.000158841	-0.004855613	3.187119949	3.852566214
0.000815006	-0.005815506	0.000458306	-0.004892272	3.42273553	3.644843137
0.000982499	-0.005827267	0.000671932	-0.004927749	3.644843137	3.42273553
0.001161192	-0.00585367	0.000807597	-0.004949438	3.852566214	3.187119949
0.001603894	-0.0059	0.000959372	-0.004981115	4.045084972	2.938926261
0.001653575	-0.005885834	0.001080316	-0.005	4.221639628	2.679133975
0.001952821	-0.005833531	0.001268482	-0.004999096	4.3815334	2.408768371
0.002935425	-0.005291653	0.001629946	-0.004886525	4.524135262	2.128896458
0.002991906	-0.005096843	0.001932675	-0.004743089	4.648882429	1.840622763
0.003223312	-0.005000588	0.002151735	-0.00462396	4.755282581	1.545084972
0.003401452	-0.004585412	0.002299004	-0.00444704	4.842915806	1.243449436
0.003368243	-0.004319164	0.002472681	-0.004217147	4.911436254	0.936906573
0.003557058	-0.004084605	0.002646842	-0.004034457	4.960573507	0.626666168
0.004010381	-0.003730348	0.002831975	-0.003821087	4.990133642	0.313952598
0.004110613	-0.003240245	0.003030018	-0.003521979	5	-8.88E-16
0.004076402	-0.002961232	0.003175581	-0.003297439	4.990133642	-0.313952598
0.004359703	-0.002588581	0.003320722	-0.002950921	4.960573507	-0.626666168
0.004545592	-0.00235936	0.003445963	-0.002679921	4.911436254	-0.936906573
0.004595036	-0.001977802	0.003549849	-0.002372819	4.842915806	-1.243449436
0.004692316	-0.001523114	0.003621366	-0.002011679	4.755282581	-1.545084972
0.004980808	-0.001275129	0.003714133	-0.001748117	4.648882429	-1.840622763
0.005078088	-0.000873326	0.003833582	-0.0014336	4.524135262	-2.128896458
0.005236936	-0.000661206	0.003974575	-0.001166423	4.3815334	-2.408768371
0.005899157	-0.000193092	0.004278273	-0.000866643	4.221639628	-2.679133975
0.00525607	6.80E-05	0.004407177	-0.000577778	4.045084972	-2.938926261
0.005378151	0.000826282	0.004523783	-0.000120311	3.852566214	-3.187119949
0.005455559	0.001307822	0.004640326	0.000199768	3.644843137	-3.42273553
0.005878019	0.001820522	0.004798124	0.000511945	3.42273553	-3.644843137
0.005892383	0.002194178	0.004893334	0.000987533	3.187119949	-3.852566214
0.0059	0.002714252	0.004985743	0.001422292	2.938926261	-4.045084972
0.005564963	0.003344694	0.005	0.001876816	2.679133975	-4.221639628
0.004847632	0.003758231	0.004831904	0.002272854	2.408768371	-4.3815334
0.004253778	0.004097397	0.004573484	0.002696327	2.128896458	-4.524135262
0.003768169	0.004560384	0.00422316	0.003063005	1.840622763	-4.648882429
0.003717091	0.004829486	0.003972953	0.003618051	1.545084972	-4.755282581
0.003059351	0.005446845	0.003685703	0.003967327	1.243449436	-4.842915806
0.001256232	0.005795631	0.003102652	0.004286085	0.936906573	-4.911436254
0.000611169	0.005839239	0.002441134	0.004616336	0.626666168	-4.960573507
-0.000267144	0.005881605	0.001676361	0.004784382	0.313952598	-4.990133642
-0.000651863	0.0059	0.001014295	0.004945174	-1.78E-15	-5
-0.001282325	0.005686294	0.000411575	0.005	-0.313952598	-4.990133642
-0.001719175	0.005365522	-0.000161957	0.004972332	-0.626666168	-4.960573507
-0.00213075	0.005289406	-0.000687053	0.004934538	-0.936906573	-4.911436254
-0.002561486	0.005191169	-0.001240642	0.004884092	-1.243449436	-4.842915806
-0.002842942	0.005101944	-0.001685248	0.0048187	-1.545084972	-4.755282581
-0.003313607	0.004759607	-0.00218741	0.004665485	-1.840622763	-4.648882429
-0.003647828	0.004545768	-0.002576483	0.004522489	-2.128896458	-4.524135262
-0.00386732	0.004053947	-0.002943611	0.004303418	-2.408768371	-4.3815334
-0.00386479	0.003667764	-0.00317457	0.004054849	-2.679133975	-4.221639628
-0.00384273	0.002963928	-0.003376677	0.003678276	-2.938926261	-4.045084972
-0.003787857	0.002431988	-0.00347593	0.003309211	-3.187119949	-3.852566214
-0.003954321	0.00202223	-0.003591904	0.002918457	-3.42273553	-3.644843137
-0.004264479	0.001961442	-0.003701413	0.002626416	-3.644843137	-3.42273553
-0.004617201	0.001696358	-0.003913166	0.002368115	-3.852566214	-3.187119949
-0.004713269	0.001334806	-0.004075618	0.002095331	-4.045084972	-2.938926261
-0.00488988	0.000808839	-0.004177398	0.00176925	-4.221639628	-2.679133975
-0.005309309	0.000357058	-0.004321466	0.001346194	-4.3815334	-2.408768371
-0.005395151	-0.000114148	-0.004472862	0.001047063	-4.524135262	-2.128896458
-0.005536393	-0.000462009	-0.004611622	0.000676515	-4.648882429	-1.840622763
-0.005798767	-0.001049107	-0.004771189	0.000226324	-4.755282581	-1.545084972
-0.0059	-0.001711634	-0.004921111	-0.000249705	-4.842915806	-1.243449436
-0.005792494	-0.002195288	-0.004995556	-0.000680408	-4.911436254	-0.936906573
-0.0056104	-0.002526366	-0.005	-0.001041664	-4.960573507	-0.626666168
-0.005006321	-0.002997388	-0.004855006	-0.001420832	-4.990133642	-0.313952598
-0.004200223	-0.003379104	-0.004546064	-0.001815016	-5	-8.88E-16
-0.004132646	-0.003540666	-0.004280631	-0.002137018	-4.990133642	0.313952598
-0.004169545	-0.003674054	-0.004114304	-0.002423613	-4.960573507	0.626666168
-0.004237438	-0.004018057	-0.00401623	-0.002688495	-4.911436254	0.936906573
-0.004135993	-0.004280842	-0.003910007	-0.002952404	-4.842915806	1.243449436
-0.003517365	-0.00467091	-0.003698486	-0.003209895	-4.755282581	1.545084972
-0.003264084	-0.004819046	-0.003477847	-0.003446229	-4.648882429	1.840622763
-0.002467923	-0.004924551	-0.003123269	-0.003644723	-4.524135262	2.128896458
-0.00229168	-0.004902879	-0.002799986	-0.003798517	-4.3815334	2.408768371
-0.002134229	-0.00496549	-0.002455159	-0.003924319	-4.221639628	2.679133975
-0.001942489	-0.005060847	-0.002082029	-0.004032696	-4.045084972	2.938926261
-0.001457645	-0.005229016	-0.001676129	-0.004176573	-3.852566214	3.187119949
-0.001402007	-0.005267787	-0.001352594	-0.00427531	-3.644843137	3.42273553
-0.001264692	-0.005348687	-0.001072651	-0.004323022	-3.42273553	3.644843137
-0.000958567	-0.005470869	-0.000797973	-0.004411609	-3.187119949	3.852566214
-0.000911548	-0.005461883	-0.000603742	-0.004489862	-2.938926261	4.045084972
-0.001094406	-0.005456201	-0.000528686	-0.004543923	-2.679133975	4.221639628
-0.001229744	-0.005437965	-0.000557327	-0.004573352	-2.408768371	4.3815334
-0.000652443	-0.005505676	-0.000514534	-0.004609501	-2.128896458	4.524135262
0.000163592	-0.0054511	-0.000318892	-0.004619094	-1.840622763	4.648882429
0.000314401	-0.005447797	-9.67E-05	-0.004623705	-1.545084972	4.755282581
9.64E-05	-0.005446554	4.36E-05	-0.004657421	-1.243449436	4.842915806
-0.000516815	-0.00548411	2.13E-05	-0.004659877	-0.936906573	4.911436254
-0.000546992	-0.005530282	-3.29E-05	-0.004680083	-0.626666168	4.960573507
-0.00052198	-0.005524362	-4.33E-06	-0.004662009	-0.313952598	4.990133642
-6.17E-06	-0.005588902	0.000142878	-0.004691646	-8.88E-16	5
