# Supplementary material for: Enhanced location tracking in sensor fusion-assisted virtual reality micro-manipulation environments
Source: PLoS One. 2021 Dec 28;16(12):e0261933. doi: 10.1371/journal.pone.0261933 (PMC8714085; doi:10.1371/journal.pone.0261933)
Supplement: S1 File — (ZIP) [file pone.0261933.s001.zip › VR circle/Participant9_VR_OnRaw.csv]

Kalman_Off_X_Axis	Kalman_Off_Y_Axis	Kalman_On_X_Axis	Kalman_On_Y_Axis	Reference_X	Reference_Y
-0.005101988	-0.00459024	-0.004467253	-0.004590505	0	5
-0.005298668	-0.004016334	-0.00446587	-0.004352664	0.213660916	4.995432816
-0.005448937	-0.003752193	-0.004506781	-0.004105925	0.426931546	4.981739605
-0.005454506	-0.003691599	-0.004578924	-0.003911486	0.639422314	4.958945382
-0.005481785	-0.003246011	-0.004603284	-0.003642034	0.850745072	4.927091782
-0.005586158	-0.002893767	-0.004664942	-0.003374933	1.060513803	4.886236993
-0.005617048	-0.002843027	-0.004742973	-0.003185303	1.268345331	4.836455642
-0.005669698	-0.002817531	-0.00481052	-0.003034772	1.473860017	4.777838663
-0.005776444	-0.002771949	-0.004880298	-0.002909052	1.676682454	4.710493129
-0.0059	-0.002271595	-0.004928036	-0.002716638	1.876442153	4.634542059
-0.005708426	-0.001541905	-0.00494499	-0.002429391	2.072774221	4.550124189
-0.005691769	-0.001411785	-0.004977693	-0.00219079	2.265320025	4.457393723
-0.00567568	-0.001267029	-0.005	-0.001980907	2.453727847	4.356520048
-0.005523916	-0.000297898	-0.004926831	-0.001659517	2.63765353	4.247687427
-0.005432125	0.000380298	-0.004825243	-0.001258992	2.816761103	4.13109466
-0.005417686	0.000543965	-0.004824797	-0.000917313	2.990723397	4.006954724
-0.005401649	0.00066897	-0.004819042	-0.000630608	3.159222641	3.87549438
-0.005281805	0.00155935	-0.004667529	-0.000224549	3.321951042	3.736953762
-0.005292531	0.001861105	-0.004606496	0.000159375	3.478611352	3.591585938
-0.005287736	0.001909078	-0.004621487	0.000453457	3.628917403	3.439656447
-0.005289798	0.001961327	-0.004636299	0.000691117	3.772594637	3.281442811
-0.005287271	0.002030224	-0.004644553	0.000890801	3.909380604	3.117234036
-0.005172327	0.002482564	-0.0045087	0.001111607	4.039025442	2.947330075
-0.005030619	0.003118364	-0.004429241	0.001464969	4.161292333	2.772041285
-0.005019274	0.0031777	-0.004431784	0.001721437	4.275957936	2.591687861
-0.00499875	0.003248107	-0.004439413	0.001929801	4.382812795	2.406599249
-0.004925627	0.003448467	-0.004354912	0.002151837	4.481661723	2.217113542
-0.0048787	0.003608277	-0.004324975	0.002359804	4.572324156	2.023576869
-0.004878494	0.003631843	-0.004341795	0.002515688	4.654634483	1.826342755
-0.004882722	0.003647946	-0.00435344	0.002640685	4.728442352	1.625771481
-0.004882361	0.003667152	-0.004361471	0.002743438	4.793612939	1.422229425
-0.00477412	0.003962449	-0.004309048	0.002914151	4.850027201	1.216088388
-0.003466413	0.004241519	-0.004056661	0.003075714	4.897582088	1.007724922
-0.003238483	0.004305006	-0.003854778	0.00320393	4.936190731	0.797519638
-0.002935161	0.004382542	-0.003643259	0.003317679	4.965782607	0.585856509
-0.002765606	0.004419108	-0.003444722	0.003414356	4.986303661	0.373122173
-0.002114512	0.004578121	-0.003059963	0.003551541	4.997716408	0.159705225
-0.002108633	0.004656034	-0.002748193	0.003665615	5	-0.054004494
-0.002116884	0.004708619	-0.002598421	0.003748368	4.993150266	-0.267616608
-0.002103476	0.004758772	-0.002469751	0.003822332	4.977179719	-0.480740918
-0.001510807	0.005342323	-0.002138128	0.004055362	4.952117531	-0.692988119
-0.001048451	0.005742245	-0.001878469	0.004283366	4.918009482	-0.903970506
-0.000995026	0.005780069	-0.001710404	0.004429449	4.874917877	-1.113302684
-0.000560361	0.005817223	-0.001407112	0.004585514	4.822921429	-1.320602274
-0.000291693	0.005768454	-0.001102748	0.004688557	4.762115118	-1.525490609
-0.000243271	0.005772605	-0.00095311	0.00475337	4.692610018	-1.727593426
-0.000200728	0.005783843	-0.000823682	0.004805054	4.61453309	-1.926541551
-0.000145499	0.005790762	-0.000707103	0.004846864	4.528026956	-2.121971573
0.000579287	0.0059	-0.000294236	0.004905457	4.433249632	-2.313526507
0.001071347	0.00584406	8.91E-05	0.004943795	4.330374246	-2.500856445
0.001154577	0.005833283	0.000243375	0.004967593	4.219588716	-2.683619199
0.00124776	0.005829425	0.000386366	0.00498546	4.10109541	-2.861480921
0.001885138	0.005784724	0.000841751	0.004996311	3.975110777	-3.03411672
0.00238318	0.005764596	0.001210895	0.004999638	3.841864946	-3.201211246
0.002474352	0.005758809	0.001379852	0.005	3.701601315	-3.362459274
0.002540668	0.005749332	0.001529401	0.004998734	3.554576098	-3.517566257
0.003381429	0.005275648	0.002048229	0.004916162	3.40105786	-3.666248868
0.003667424	0.004405731	0.002467297	0.004689786	3.241327029	-3.808235513
0.003666496	0.004260347	0.002623048	0.004493936	3.075675378	-3.943266829
0.003793765	0.003580097	0.00303248	0.004192765	2.904405498	-4.071096161
0.003981988	0.00335378	0.003295307	0.003913801	2.727830242	-4.191490005
0.004044281	0.003326607	0.003324217	0.003712742	2.546272153	-4.304228444
0.004124315	0.003312182	0.003371509	0.00355552	2.360062878	-4.409105542
0.004244416	0.003291551	0.003436201	0.003428461	2.169542558	-4.505929723
0.005375917	0.002618513	0.003980102	0.003214166	1.97505921	-4.594524122
0.005744059	0.001972607	0.004340858	0.002914151	1.77696809	-4.674726907
0.005820843	0.00185666	0.004465557	0.002667124	1.575631045	-4.746391574
0.005870297	0.001783192	0.004576738	0.002462629	1.371415849	-4.809387216
0.0059	0.001304686	0.004889578	0.002247972	1.164695536	-4.863598761
0.005758446	0.000922334	0.005	0.001977941	0.955847714	-4.908927182
0.005701516	0.000751705	0.004959177	0.001727984	0.745253878	-4.94528968
0.005650773	0.000605272	0.004925984	0.001508769	0.533298713	-4.972619833
0.005591006	0.000418499	0.004891095	0.001305324	0.32036939	-4.990867717
0.005211622	-0.000816577	0.004917016	0.000933841	0.106854859	-5
0.005108795	-0.001284306	0.004865575	0.000532991	-0.106854859	-5
0.005097915	-0.001326491	0.004753458	0.000217967	-0.32036939	-4.990867717
0.005092964	-0.001330517	0.004665254	-3.05E-05	-0.533298713	-4.972619833
0.005092706	-0.001327456	0.004596279	-0.000228528	-0.745253878	-4.94528968
0.00514448	-0.001534567	0.004652182	-0.00049288	-0.955847714	-4.908927182
0.005073936	-0.001883708	0.004655662	-0.000747757	-1.164695536	-4.863598761
0.005069552	-0.001928367	0.004575667	-0.000917204	-1.371415849	-4.809387216
0.005077803	-0.001965101	0.00451798	-0.001056596	-1.575631045	-4.746391574
0.005033764	-0.002287236	0.00456661	-0.001261705	-1.77696809	-4.674726907
0.004941252	-0.002655751	0.004549121	-0.001481968	-1.97505921	-4.594524122
0.004903298	-0.002742554	0.004458508	-0.001646461	-2.169542558	-4.505929723
0.004869676	-0.002815476	0.004386678	-0.001786938	-2.360062878	-4.409105542
0.004851369	-0.002873722	0.004327251	-0.00190763	-2.546272153	-4.304228444
0.004810991	-0.003144573	0.004360221	-0.002064961	-2.727830242	-4.191490005
0.004806247	-0.003319437	0.004342108	-0.002222401	-2.904405498	-4.071096161
0.004790055	-0.003354871	0.0042792	-0.002346024	-3.075675378	-3.943266829
0.004771594	-0.003400033	0.004222941	-0.002448958	-3.241327029	-3.808235513
0.004396283	-0.003836648	0.004195101	-0.002602925	-3.40105786	-3.666248868
0.003886793	-0.004110853	0.00403993	-0.002789552	-3.554576098	-3.517566257
0.003778398	-0.004124859	0.003857812	-0.002937046	-3.701601315	-3.362459274
0.003664124	-0.004203862	0.003703489	-0.003073761	-3.841864946	-3.201211246
0.00351664	-0.004338218	0.003514321	-0.003211706	-3.975110777	-3.03411672
0.00330614	-0.004425231	0.003307665	-0.003354245	-4.10109541	-2.861480921
0.002976055	-0.004549103	0.003079192	-0.003474178	-4.219588716	-2.683619199
0.002882562	-0.004570405	0.002904256	-0.003565575	-4.330374246	-2.500856445
0.00279402	-0.004597495	0.002758633	-0.003638055	-4.433249632	-2.313526507
0.002518339	-0.004663708	0.002531587	-0.003720989	-4.528026956	-2.121971573
0.002444288	-0.004706858	0.002357455	-0.003788406	-4.61453309	-1.926541551
0.002400713	-0.004728999	0.002244669	-0.00383886	-4.692610018	-1.727593426
0.002347959	-0.004752608	0.002151736	-0.003881937	-4.762115118	-1.525490609
0.002090997	-0.004823392	0.001940439	-0.003939661	-4.822921429	-1.320602274
0.001903496	-0.004825237	0.001751004	-0.003983858	-4.874917877	-1.113302684
0.001900454	-0.004835259	0.001671857	-0.004013335	-4.918009482	-0.903970506
0.001891068	-0.00483744	0.001607924	-0.004036519	-4.952117531	-0.692988119
0.001749154	-0.004877235	0.001422504	-0.004044187	-4.977179719	-0.480740918
0.001269264	-0.005005846	0.001232533	-0.004084586	-4.993150266	-0.267616608
0.00108331	-0.005066943	0.001109664	-0.004133666	-5	-0.054004494
0.00096553	-0.005102042	0.001001472	-0.004176996	-4.997716408	0.159705225
0.00046656	-0.005169513	0.000681137	-0.004212151	-4.986303661	0.373122173
0.000402822	-0.005148547	0.00042817	-0.004244738	-4.965782607	0.585856509
0.000364559	-0.005153537	0.000346034	-0.004276783	-4.936190731	0.797519638
0.000337124	-0.005155004	0.000268538	-0.004302318	-4.897582088	1.007724922
0.000318715	-0.005159617	0.000200723	-0.004323476	-4.850027201	1.216088388
4.97E-05	-0.005274012	-4.12E-05	-0.004379139	-4.793612939	1.422229425
-0.00022481	-0.005380482	-0.000219327	-0.004436899	-4.728442352	1.625771481
-0.000301182	-0.005389498	-0.000293031	-0.004470391	-4.654634483	1.826342755
-0.000406432	-0.005397633	-0.000360311	-0.00449853	-4.572324156	2.023576869
-0.000939694	-0.005523393	-0.000623182	-0.004548008	-4.481661723	2.217113542
-0.001442016	-0.005647517	-0.00088418	-0.004609313	-4.382812795	2.406599249
-0.001509415	-0.005672216	-0.001026947	-0.004657742	-4.275957936	2.591687861
-0.00160167	-0.00569637	-0.001159677	-0.004699516	-4.161292333	2.772041285
-0.001959138	-0.005836345	-0.001436914	-0.004756697	-4.039025442	2.947330075
-0.002340017	-0.005877985	-0.001688766	-0.004813445	-3.909380604	3.117234036
-0.002372866	-0.005880417	-0.001820692	-0.004857715	-3.772594637	3.281442811
-0.002586873	-0.005886665	-0.002083653	-0.004902021	-3.628917403	3.439656447
-0.003035873	-0.0059	-0.002339297	-0.004936055	-3.478611352	3.591585938
-0.003124467	-0.005890565	-0.002469216	-0.004957575	-3.321951042	3.736953762
-0.003232089	-0.005882975	-0.002594138	-0.004972982	-3.159222641	3.87549438
-0.003289484	-0.005881549	-0.002707549	-0.00498499	-2.990723397	4.006954724
-0.003317279	-0.00588503	-0.002804676	-0.004995117	-2.816761103	4.13109466
-0.003601469	-0.005871066	-0.003107388	-0.005	-2.63765353	4.247687427
-0.003923046	-0.005831145	-0.003392299	-0.004997866	-2.453727847	4.356520048
-0.00396399	-0.005819655	-0.003462479	-0.004995298	-2.265320025	4.457393723
-0.004007926	-0.005810975	-0.003535067	-0.004992115	-2.072774221	4.550124189
-0.004064702	-0.00579873	-0.003604801	-0.004987667	-1.876442153	4.634542059
-0.004163506	-0.005775415	-0.003905907	-0.004986437	-1.676682454	4.710493129
-0.004244519	-0.005760612	-0.004090613	-0.004979023	-1.473860017	4.777838663
-0.004288455	-0.005754196	-0.004086732	-0.004969438	-1.268345331	4.836455642
-0.004337651	-0.005752645	-0.004101811	-0.004961662	-1.060513803	4.886236993
-0.004389889	-0.00575319	-0.004126974	-0.004955549	-0.850745072	4.927091782
-0.004667684	-0.005722452	-0.004413224	-0.004950124	-0.639422314	4.958945382
-0.004880556	-0.005713353	-0.004556126	-0.004940395	-0.426931546	4.981739605
-0.004939086	-0.005713269	-0.004571429	-0.004931317	-0.213660916	4.995432816
-0.004992665	-0.005708321	-0.00458807	-0.00492336	-8.88E-16	5
