# Supplementary material for: Enhanced location tracking in sensor fusion-assisted virtual reality micro-manipulation environments
Source: PLoS One. 2021 Dec 28;16(12):e0261933. doi: 10.1371/journal.pone.0261933 (PMC8714085; doi:10.1371/journal.pone.0261933)
Supplement: S1 File — (ZIP) [file pone.0261933.s001.zip › VR circle/RMSE and cross correlation results of VR circle.xlsx]

## Sheet: Sheet1
Subject	Group	RMSE result (mm)			Cross correlation
		KF deactivated	KF activated	Improvement (%)	KF deactivated	KF activated
1	B	1.1165	0.9075	18.72	0.9796	0.9803
2	A	1.091	0.7655	29.83	0.9761	0.9782
3	B	0.8742	0.617	29.43	0.9867	0.986
4	B	0.6583	0.4263	35.24	0.9943	0.9942
5	A	0.8027	0.6843	14.74	0.994	0.994
6	B	1.4269	1.0161	28.79	0.983	0.9848
7	A	0.5833	0.561	3.82	0.9922	0.9882
8	A	1.4669	1.0153	30.79	0.9412	0.9468
9	B	1.0538	0.819	22.28	0.9838	0.9863
10	A	1.1425	0.8156	28.61	0.9702	0.9706
11	B	1.1109	0.8326	25.05	0.9727	0.9716
12	B	1.4479	1.0345	28.55	0.9429	0.9474
13	B	1.0832	0.8421	22.25	0.9825	0.9808
14	A	0.9034	0.7037	22.11	0.9915	0.9904
15	B	1.0062	0.6547	34.94	0.99	0.9911
